# Supplementary material for: Gaze Duration Biases for Colours in Combination with Dissonant and Consonant Sounds: A Comparative Eye-Tracking Study with Orangutans
Source: PLoS One. 2015 Oct 14;10(10):e0139894. doi: 10.1371/journal.pone.0139894 (PMC4605782; doi:10.1371/journal.pone.0139894)
Supplement: S1 Data — (ZIP) [file pone.0139894.s004.zip › Plos ColourSound Data/Apes/Nur_Farben_Bilder_U1/Rec 20-All-Data.tsv]

System Properties:
Operating System:	Microsoft Windows NT 6.1.7601 Service Pack 1
System User Name:	admin
Machine Name:	PSYCHO19
Data properties:
Recording name:	Rec 20
Recording date:	28.07.2013
Recording time:	09:26:45
Recording resolution:	1024 x 768
Export date:	02.09.2013
Export time:	16:40:35
Participant:	Tana
Filter settings:
Eye: Average
Validity: Normal
Fixation filter: Tobii fixation filter
Velocity threshold: 35
Distance threshold: 35
Timestamp	DateTimeStamp	DateTimeStampStartOffset	Number	GazePointXLeft	GazePointYLeft	CamXLeft	CamYLeft	DistanceLeft	PupilLeft	ValidityLeft	GazePointXRight	GazePointYRight	CamXRight	CamYRight	DistanceRight	PupilRight	ValidityRight	FixationIndex	GazePointX	GazePointY	Event	EventKey	Data1	Data2	Descriptor	StimuliName	StimuliID	MediaWidth	MediaHeight	MediaPosX	MediaPosY	MappedFixationPointX	MappedFixationPointY	FixationDuration	AoiIds	AoiNames	WebGroupImage	MappedGazeDataPointX	MappedGazeDataPointY	MicroSecondTimestamp	AbsoluteMicroSecondTimestamp
6	09:26:45.315	00:00:00.005	0	814,8577	305,7206	0,4958217	0,5873919	467,6107	2,775502	0	974,8763	294,3378	0,3898957	0,714785	481,4907	2,860787	0	1	895	300						No media	0	1024	768	0	0	878	248	39	0	Content		895	300	5966	2610120370
23	09:26:45.332	00:00:00.022	1	817,9199	306,4425	0,4960853	0,591023	457,4378	2,792929	0	-1024	-768	-1	-1	-1	-1	4	1	818	306						No media	0	1024	768	0	0	878	248	39	0	Content		818	306	22586	2610136990
39	09:26:45.348	00:00:00.039	2	874,0676	442,7843	0,493598	0,5941235	457,7603	2,770974	0	1019,608	420,3187	0,3871143	0,7250023	481,4907	2,954339	0	2	947	432						No media	0	1024	768	0	0	945	500	483	0	Content		947	432	39342	2610153746
56	09:26:45.365	00:00:00.055	3	857,5743	486,4724	0,4889269	0,597316	467,5449	2,857359	0	1029,767	486,2586	0,3857101	0,7297018	481,4907	2,962093	0	2	944	486						No media	0	1024	768	0	0	945	500	483	0	Content		944	486	55956	2610170360
73	09:26:45.382	00:00:00.072	4	854,7403	502,7417	0,4873486	0,5990956	467,5449	2,913788	0	1034,417	496,6464	0,3846089	0,733215	481,4907	2,93729	0	2	945	500						No media	0	1024	768	0	0	945	500	483	0	Content		945	500	72703	2610187107
89	09:26:45.398	00:00:00.089	5	-1024	-768	-1	-1	-1	-1	4	1031,927	526,041	0,3830407	0,7358782	479,4571	3,068767	0	2	1032	526						No media	0	1024	768	0	0	945	500	483	0	Content		1032	526	89273	2610203677
106	09:26:45.415	00:00:00.106	6	845,7292	517,082	0,4842837	0,602161	467,5449	3,132459	0	1046,848	485,6053	0,3818967	0,7395582	479,4571	2,901345	0	2	946	501						No media	0	1024	768	0	0	945	500	483	0	Content		946	501	106122	2610220526
123	09:26:45.432	00:00:00.122	7	869,6453	498,5938	0,4825305	0,6041461	467,5449	3,019391	0	1027,14	499,3652	0,3805321	0,7430248	479,4571	2,998034	0	2	948	499						No media	0	1024	768	0	0	945	500	483	0	Content		948	499	122622	2610237026
139	09:26:45.448	00:00:00.139	8	868,2977	502,913	0,4794049	0,6064497	471,1196	3,104015	0	1030,518	504,1802	0,3795697	0,7469218	482,965	3,026979	0	2	949	504						No media	0	1024	768	0	0	945	500	483	0	Content		949	504	139374	2610253778
156	09:26:45.465	00:00:00.155	9	872,7225	497,9352	0,4769514	0,6086128	471,1197	3,017368	0	1044,8	500,8315	0,3777651	0,7512218	482,965	3,007547	0	2	959	499						No media	0	1024	768	0	0	945	500	483	0	Content		959	499	155869	2610270273
173	09:26:45.482	00:00:00.172	10	865,7855	489,8255	0,474395	0,6108351	471,1197	3,149491	0	1056,072	492,2635	0,3758826	0,7554837	482,965	2,990625	0	2	961	491						No media	0	1024	768	0	0	945	500	483	0	Content		961	491	172746	2610287150
189	09:26:45.498	00:00:00.189	11	866,3823	488,6317	0,4754187	0,6128256	457,2597	3,163272	0	1029,676	517,0901	0,3731702	0,7591174	478,0468	3,215175	0	2	948	503						No media	0	1024	768	0	0	945	500	483	0	Content		948	503	189376	2610303780
206	09:26:45.515	00:00:00.206	12	829,6069	429,7288	0,4731926	0,6138416	457,2597	2,553156	0	1024,543	512,9778	0,3715634	0,7621347	478,0468	3,159574	0	2	927	471						No media	0	1024	768	0	0	945	500	483	0	Content		927	471	206119	2610320523
222	09:26:45.531	00:00:00.222	13	-1024	-768	-1	-1	-1	-1	4	994,8365	523,0286	0,3705588	0,7645699	478,0468	3,276766	0	2	995	523						No media	0	1024	768	0	0	945	500	483	0	Content		995	523	222492	2610336896
239	09:26:45.548	00:00:00.239	14	-1024	-768	-1	-1	-1	-1	4	1022,311	514,316	0,3696451	0,7661437	473,3275	3,321993	0	2	1022	514						No media	0	1024	768	0	0	945	500	483	0	Content		1022	514	239117	2610353521
256	09:26:45.565	00:00:00.255	15	829,5629	375,5443	0,4718997	0,6156487	457,2597	2,461019	0	1032,895	510,7783	0,3703955	0,7658433	473,3275	3,130089	0	2	931	443						No media	0	1024	768	0	0	945	500	483	0	Content		931	443	255866	2610370270
273	09:26:45.582	00:00:00.272	16	793,7172	441,7647	0,4736067	0,6149477	457,2597	2,794925	0	1015,347	516,6083	0,3718124	0,7642788	473,3275	3,295997	0	2	905	479						No media	0	1024	768	0	0	945	500	483	0	Content		905	479	272616	2610387020
289	09:26:45.598	00:00:00.289	17	793,7172	441,7647	0,474248	0,614181	462,6776	2,794925	0	1022,926	512,6772	0,3744689	0,7620776	479,2033	3,389247	0	2	908	477						No media	0	1024	768	0	0	945	500	483	0	Content		908	477	289116	2610403520
306	09:26:45.615	00:00:00.305	18	822,9339	508,0035	0,4762403	0,6127568	462,6776	3,325647	0	1022,183	518,1942	0,3758809	0,759707	479,2033	3,324593	0	2	923	513						No media	0	1024	768	0	0	945	500	483	0	Content		923	513	305865	2610420269
322	09:26:45.631	00:00:00.322	19	852,0867	513,4293	0,4776753	0,6120352	462,6776	3,363143	0	1025,006	510,3809	0,376944	0,7578843	479,2033	3,380441	0	2	939	512						No media	0	1024	768	0	0	945	500	483	0	Content		939	512	322489	2610436893
339	09:26:45.648	00:00:00.339	20	868,311	518,855	0,4760373	0,6114851	472,3875	3,400639	0	1030,421	510,4321	0,3774279	0,7565656	478,8476	3,418236	0	2	949	515						No media	0	1024	768	0	0	945	500	483	0	Content		949	515	339239	2610453643
356	09:26:45.665	00:00:00.355	21	867,8433	491,496	0,4762712	0,6110896	472,3875	3,396198	0	1013,707	518,0349	0,377253	0,7556729	478,8476	3,454302	0	2	941	505						No media	0	1024	768	0	0	945	500	483	0	Content		941	505	355992	2610470396
373	09:26:45.682	00:00:00.372	22	858,8002	496,1062	0,47591	0,6109448	472,3875	3,41742	0	1019,48	524,4493	0,3766505	0,755057	478,8476	3,441525	0	2	939	510						No media	0	1024	768	0	0	945	500	483	0	Content		939	510	372618	2610487022
389	09:26:45.698	00:00:00.389	23	864,7984	500,7164	0,4755423	0,611034	470,5106	3,434469	0	1014,04	521,5039	0,3753413	0,7549555	477,3138	3,513555	0	2	939	511						No media	0	1024	768	0	0	945	500	483	0	Content		939	511	389116	2610503520
406	09:26:45.715	00:00:00.405	24	861,3374	507,9038	0,4746453	0,6119581	470,5106	3,534589	0	1015,508	508,0099	0,3742147	0,7556664	477,3138	3,472206	0	2	938	508						No media	0	1024	768	0	0	945	500	483	0	Content		938	508	405744	2610520148
422	09:26:45.731	00:00:00.422	25	864,4825	472,5005	0,4735812	0,6130887	470,5106	3,48665	0	1034,426	506,336	0,3730694	0,756417	477,3138	3,406318	0	2	949	489						No media	0	1024	768	0	0	945	500	483	0	Content		949	489	422371	2610536775
439	09:26:45.748	00:00:00.439	26	865,9596	473,8101	0,4752036	0,6144283	460,2128	3,533398	0	1017,893	513,1134	0,37123	0,757179	473,5456	3,481889	0	2	942	493						No media	0	1024	768	0	0	945	500	483	0	Content		942	493	439242	2610553646
456	09:26:45.765	00:00:00.455	27	831,8692	394,6332	0,4739435	0,6150948	460,2128	2,659855	0	1046,003	518,6866	0,3699225	0,7577755	473,5456	3,466354	0	2	939	457						No media	0	1024	768	0	0	945	500	483	0	Content		939	457	455740	2610570144
472	09:26:45.781	00:00:00.472	28	-1024	-768	-1	-1	-1	-1	4	1060,759	528,7778	0,3682052	0,7580527	473,5456	3,576113	0	2	1061	529						No media	0	1024	768	0	0	945	500	483	0	Content		1061	529	472367	2610586771
489	09:26:45.798	00:00:00.488	29	-1024	-768	-1	-1	-1	-1	4	1088,62	529,7239	0,3673722	0,7581506	474,4041	3,552186	0	2	1089	530						No media	0	1024	768	0	0	945	500	483	0	Content		1089	530	488990	2610603394
506	09:26:45.815	00:00:00.505	30	831,9437	331,4183	0,4708719	0,6163889	460,2128	2,272772	0	1069,334	537,126	0,3665558	0,7585639	474,4042	3,550865	0	2	951	434						No media	0	1024	768	0	0	945	500	483	0	Content		951	434	505991	2610620395
522	09:26:45.831	00:00:00.522	31	801,2203	320,3051	0,470051	0,6171756	460,2128	2,177106	0	1066,594	530,4961	0,3659846	0,7596061	474,4042	3,495785	0	3	934	425						No media	0	1024	768	0	0	1067	530	133	0	Content		934	425	522362	2610636766
539	09:26:45.848	00:00:00.539	32	-1024	-768	-1	-1	-1	-1	4	1097,375	521,7227	0,3654296	0,7607311	473,2636	3,339095	0	3	1097	522						No media	0	1024	768	0	0	1067	530	133	0	Content		1097	522	539117	2610653521
556	09:26:45.865	00:00:00.555	33	-1024	-768	-1	-1	-1	-1	4	1055,56	536,6879	0,36515	0,7619343	473,2636	3,466013	0	3	1056	537						No media	0	1024	768	0	0	1067	530	133	0	Content		1056	537	555615	2610670019
573	09:26:45.882	00:00:00.572	34	-1024	-768	-1	-1	-1	-1	4	1067,222	525,4355	0,3652968	0,7628456	473,2636	3,405023	0	3	1067	525						No media	0	1024	768	0	0	1067	530	133	0	Content		1067	525	572615	2610687019
589	09:26:45.898	00:00:00.589	35	-1024	-768	-1	-1	-1	-1	4	1082,725	538,4957	0,3661171	0,7630223	474,9758	3,439168	0	3	1083	538						No media	0	1024	768	0	0	1067	530	133	0	Content		1083	538	589114	2610703518
606	09:26:45.915	00:00:00.605	36	-1024	-768	-1	-1	-1	-1	4	1078,177	542,7213	0,3668663	0,7622675	474,9758	3,369871	0	3	1078	543						No media	0	1024	768	0	0	1067	530	133	0	Content		1078	543	605739	2610720143
622	09:26:45.931	00:00:00.622	37	799,7499	365,3171	0,4690004	0,6206554	474,9758	2,434633	0	1087,948	532,0633	0,3679561	0,7613974	474,9758	3,382952	0	3	944	449						No media	0	1024	768	0	0	1067	530	133	0	Content		944	449	622238	2610736642
639	09:26:45.948	00:00:00.638	38	-1024	-768	-1	-1	-1	-1	4	1077,941	530,4512	0,3683208	0,7604383	470,4279	3,412624	0	3	1078	530						No media	0	1024	768	0	0	1067	530	133	0	Content		1078	530	638990	2610753394
656	09:26:45.965	00:00:00.655	39	-1024	-768	-1	-1	-1	-1	4	1064,539	536,6548	0,3696658	0,7589738	470,4279	3,323146	0	4	1065	537						No media	0	1024	768	0	0	995	530	250	0	Content		1065	537	655615	2610770019
672	09:26:45.981	00:00:00.672	40	919,4819	403,8593	0,4762882	0,6208676	470,4279	2,866599	0	1067,872	543,8143	0,3711862	0,7576467	470,4279	3,325265	0	4	994	474						No media	0	1024	768	0	0	995	530	250	0	Content		994	474	672366	2610786770
689	09:26:45.998	00:00:00.688	41	919,4819	403,8593	0,482769	0,6215298	453,0218	2,866599	0	1067,297	533,4012	0,3735622	0,7566052	474,7661	3,437157	0	4	993	469						No media	0	1024	768	0	0	995	530	250	0	Content		993	469	688863	2610803267
706	09:26:46.015	00:00:00.705	42	859,1003	509,2297	0,4845023	0,6214782	453,0218	3,223519	0	1087,398	527,7639	0,3749571	0,7557126	474,7661	3,350635	0	4	973	518						No media	0	1024	768	0	0	995	530	250	0	Content		973	518	705612	2610820016
722	09:26:46.031	00:00:00.722	43	876,423	525,8622	0,485961	0,6219238	453,0218	3,253645	0	1083,004	527,1362	0,3761538	0,7554569	474,7661	3,349507	0	4	980	526						No media	0	1024	768	0	0	995	530	250	0	Content		980	526	722237	2610836641
739	09:26:46.048	00:00:00.739	44	851,5115	542,4948	0,4840458	0,6227064	465,6136	3,283772	0	1065,863	522,1375	0,3774944	0,7553869	475,7946	3,503464	0	4	959	532						No media	0	1024	768	0	0	995	530	250	0	Content		959	532	739111	2610853515
756	09:26:46.065	00:00:00.755	45	906,3987	527,0917	0,4853011	0,6229742	465,6137	3,430494	0	1069,252	548,6467	0,3785513	0,7549603	475,7946	3,411635	0	4	988	538						No media	0	1024	768	0	0	995	530	250	0	Content		988	538	755610	2610870014
772	09:26:46.081	00:00:00.772	46	916,5685	516,2123	0,486612	0,6231866	465,6137	3,367887	0	1085,308	527,0404	0,3795442	0,7547023	475,7946	3,454936	0	4	1001	522						No media	0	1024	768	0	0	995	530	250	0	Content		1001	522	772245	2610886649
789	09:26:46.098	00:00:00.788	47	926,7383	515,5499	0,4873545	0,6237736	467,308	3,43953	0	1084,842	535,3434	0,3804363	0,7541395	475,9296	3,442978	0	4	1006	525						No media	0	1024	768	0	0	995	530	250	0	Content		1006	525	788862	2610903266
806	09:26:46.115	00:00:00.805	48	907,1077	535,5462	0,4887339	0,6239071	467,3081	3,625748	0	1095,22	537,1082	0,3813832	0,7533275	475,9296	3,349611	0	4	1001	536						No media	0	1024	768	0	0	995	530	250	0	Content		1001	536	805739	2610920143
822	09:26:46.131	00:00:00.822	49	910,4686	530,9563	0,4901039	0,6240126	467,3081	3,533264	0	1116,642	526,0984	0,3823413	0,7524736	475,9296	3,157025	0	4	1014	529						No media	0	1024	768	0	0	995	530	250	0	Content		1014	529	822488	2610936892
839	09:26:46.148	00:00:00.839	50	896,4212	530,7608	0,4918432	0,6242963	465,477	3,682123	0	-1024	-768	-1	-1	-1	-1	4	4	896	531						No media	0	1024	768	0	0	995	530	250	0	Content		896	531	839114	2610953518
855	09:26:46.164	00:00:00.855	51	891,9492	532,1113	0,4930741	0,6244319	465,477	3,584265	0	1107,948	538,0067	0,3841051	0,7504461	475,9296	3,322562	0	4	1000	535						No media	0	1024	768	0	0	995	530	250	0	Content		1000	535	855492	2610969896
872	09:26:46.181	00:00:00.872	52	920,7333	535,4485	0,4942164	0,6242753	465,477	3,533715	0	1073,946	538,1801	0,3848615	0,7494263	475,9296	3,555405	0	4	997	537						No media	0	1024	768	0	0	995	530	250	0	Content		997	537	872116	2610986520
889	09:26:46.198	00:00:00.888	53	899,1945	525,3955	0,4962052	0,6242346	461,7964	3,598542	0	1077,548	559,8405	0,3863376	0,7475379	480,1727	3,604465	0	4	988	543						No media	0	1024	768	0	0	995	530	250	0	Content		988	543	888868	2611003272
906	09:26:46.215	00:00:00.905	54	898,6681	528,1486	0,4972897	0,6240129	461,7964	3,533606	0	1111,29	527,5994	0,3870437	0,7467793	480,1727	3,44296	0	5	1005	528						No media	0	1024	768	0	0	919	527	150	0	Content		1005	528	905744	2611020148
922	09:26:46.231	00:00:00.922	55	910,8381	537,7244	0,4986405	0,624212	461,7964	3,533533	0	-1024	-768	-1	-1	-1	-1	4	5	911	538						No media	0	1024	768	0	0	919	527	150	0	Content		911	538	922370	2611036774
939	09:26:46.248	00:00:00.938	56	918,6797	533,6652	0,4988528	0,62439	466,9771	3,655508	0	-1024	-768	-1	-1	-1	-1	4	5	919	534						No media	0	1024	768	0	0	919	527	150	0	Content		919	534	938995	2611053399
955	09:26:46.264	00:00:00.955	57	916,2578	523,7094	0,5005584	0,6246137	466,9771	3,598924	0	1096,604	522,3884	0,3905941	0,7439457	480,1727	3,611095	0	5	1006	523						No media	0	1024	768	0	0	919	527	150	0	Content		1006	523	955490	2611069894
972	09:26:46.281	00:00:00.972	58	926,6389	534,3417	0,5022224	0,6251038	466,9771	3,557495	0	-1024	-768	-1	-1	-1	-1	4	5	927	534						No media	0	1024	768	0	0	919	527	150	0	Content		927	534	972114	2611086518
989	09:26:46.298	00:00:00.988	59	896,7318	527,1087	0,5036696	0,6258616	468,1049	3,820262	0	-1024	-768	-1	-1	-1	-1	4	5	897	527						No media	0	1024	768	0	0	919	527	150	0	Content		897	527	988739	2611103143
1006	09:26:46.315	00:00:01.005	60	918,5359	531,427	0,5054324	0,6268045	468,1049	3,798782	0	-1024	-768	-1	-1	-1	-1	4	5	919	531						No media	0	1024	768	0	0	919	527	150	0	Content		919	531	1005614	2611120018
1022	09:26:46.331	00:00:01.022	61	903,7384	523,592	0,5071476	0,6267816	468,1049	3,696872	0	-1024	-768	-1	-1	-1	-1	4	5	904	524						No media	0	1024	768	0	0	919	527	150	0	Content		904	524	1022365	2611136769
1039	09:26:46.348	00:00:01.038	62	927,4299	444,8948	0,508419	0,625419	471,2806	3,808981	0	-1024	-768	-1	-1	-1	-1	4	5	927	445						No media	0	1024	768	0	0	919	527	150	0	Content		927	445	1038988	2611153392
1055	09:26:46.364	00:00:01.055	63	918,5406	371,5358	0,5102787	0,6236826	471,2806	3,735691	0	-1024	-768	-1	-1	-1	-1	4	6	919	372						No media	0	1024	768	0	0	949	256	183	0	Content		919	372	1055367	2611169771
1072	09:26:46.381	00:00:01.071	64	945,0518	313,7339	0,5119082	0,6222548	471,2806	3,612862	0	-1024	-768	-1	-1	-1	-1	4	6	945	314						No media	0	1024	768	0	0	949	256	183	0	Content		945	314	1071994	2611186398
1089	09:26:46.398	00:00:01.088	65	947,9628	255,932	0,515268	0,6213436	465,2825	3,643593	0	-1024	-768	-1	-1	-1	-1	4	6	948	256						No media	0	1024	768	0	0	949	256	183	0	Content		948	256	1088568	2611202972
1106	09:26:46.415	00:00:01.105	66	940,4507	257,1263	0,5169819	0,6207908	465,2825	3,709348	0	-1024	-768	-1	-1	-1	-1	4	6	940	257						No media	0	1024	768	0	0	949	256	183	0	Content		940	257	1105565	2611219969
1122	09:26:46.431	00:00:01.121	67	-1024	-768	-1	-1	-1	-1	4	-1024	-768	-1	-1	-1	-1	4	6	0	0						No media	0	1024	768	0	0	949	256	183	0	Content		0	0	1121936	2611236340
1139	09:26:46.448	00:00:01.138	68	954,4993	240,6399	0,5184482	0,6201296	468,9358	3,654727	0	1113,085	262,4014	0,4028479	0,7268859	468,247	3,490278	0	6	1034	252						No media	0	1024	768	0	0	949	256	183	0	Content		1034	252	1138808	2611253212
1155	09:26:46.464	00:00:01.155	69	958,213	239,7955	0,5191824	0,6196783	468,9359	3,676628	0	-1024	-768	-1	-1	-1	-1	4	6	958	240						No media	0	1024	768	0	0	949	256	183	0	Content		958	240	1155308	2611269712
1172	09:26:46.481	00:00:01.172	70	948,108	253,9314	0,5196903	0,6190712	468,9359	3,657798	0	1117,031	272,2538	0,4032178	0,723058	468,247	3,489007	0	6	1033	263						No media	0	1024	768	0	0	949	256	183	0	Content		1033	263	1172056	2611286460
1189	09:26:46.498	00:00:01.188	71	957,0317	261,7024	0,5208244	0,6176585	466,0313	3,541032	0	1105,934	275,615	0,4045538	0,721041	474,5031	3,639519	0	6	1031	269						No media	0	1024	768	0	0	949	256	183	0	Content		1031	269	1188680	2611303084
1205	09:26:46.514	00:00:01.205	72	949,9911	248,5693	0,5214494	0,6170604	466,0313	3,644027	0	-1024	-768	-1	-1	-1	-1	4	6	950	249						No media	0	1024	768	0	0	949	256	183	0	Content		950	249	1205430	2611319834
1222	09:26:46.531	00:00:01.222	73	935,7503	247,3888	0,5219966	0,6152627	466,0313	3,650756	0	-1024	-768	-1	-1	-1	-1	4	6	936	247						No media	0	1024	768	0	0	949	256	183	0	Content		936	247	1222056	2611336460
1239	09:26:46.548	00:00:01.238	74	931,6248	256,7564	0,5239465	0,6124312	461,0963	3,441534	0	1122,244	235,0872	0,4054354	0,7122322	477,7423	3,585375	0	7	1027	246						No media	0	1024	768	0	0	1025	274	300	0	Content		1027	246	1238681	2611353085
1256	09:26:46.565	00:00:01.255	75	-1024	-768	-1	-1	-1	-1	4	1128,658	281,541	0,4058897	0,7081711	477,7423	3,781994	0	7	1129	282						No media	0	1024	768	0	0	1025	274	300	0	Content		1129	282	1255557	2611369961
1272	09:26:46.581	00:00:01.272	76	943,9658	277,561	0,5258982	0,6060728	461,0963	3,506763	0	1132,816	272,8716	0,4064424	0,7046755	477,7423	3,740499	0	7	1038	275						No media	0	1024	768	0	0	1025	274	300	0	Content		1038	275	1272056	2611386460
1289	09:26:46.598	00:00:01.288	77	946,5305	267,5026	0,5256373	0,6025109	466,7549	3,580097	0	1136,973	264,2021	0,4052748	0,7020447	469,712	3,699004	0	7	1042	266						No media	0	1024	768	0	0	1025	274	300	0	Content		1042	266	1288557	2611402961
1305	09:26:46.614	00:00:01.305	78	940,8243	257,2391	0,5266257	0,6002606	466,7549	3,506642	0	1070,858	292,4442	0,4058209	0,698796	470,1214	3,576283	0	7	1006	275						No media	0	1024	768	0	0	1025	274	300	0	Content		1006	275	1305181	2611419585
1322	09:26:46.631	00:00:01.321	79	937,0448	258,1666	0,5275442	0,5985396	466,7549	3,579667	0	1111,07	283,9166	0,4069391	0,6960382	473,2469	3,646873	0	7	1024	271						No media	0	1024	768	0	0	1025	274	300	0	Content		1024	271	1321807	2611436211
1333	09:26:46.642																				ImageStart	8	0	0	Fix_sw.jpg
1339	09:26:46.648	00:00:01.338	80	943,1117	266,6436	0,5283031	0,597023	466,7549	3,574378	0	1113,947	278,8564	0,407248	0,6935559	473,2469	3,651821	0	7	1029	273						Fix_sw.jpg	0	880	547	72	111	953	163	300	0	Content		957	162	1338554	2611452958
1355	09:26:46.664	00:00:01.355	81	932,183	273,8004	0,5286576	0,5953605	466,7549	3,568879	0	1054,856	278,1053	0,4053855	0,6910823	473,2469	3,642714	0	7	994	276						Fix_sw.jpg	0	880	547	72	111	953	163	300	0	Content		922	165	1355177	2611469581
1372	09:26:46.681	00:00:01.371	82	932,5847	277,7635	0,5274899	0,5932438	471,1263	3,56352	0	1106,046	258,3734	0,4055175	0,6880093	469,4357	3,465812	0	7	1019	268						Fix_sw.jpg	0	880	547	72	111	953	163	300	0	Content		947	157	1371804	2611486208
1388	09:26:46.697	00:00:01.388	83	960,7143	256,0407	0,5268192	0,5914648	471,1263	3,635919	0	1036,752	284,3693	0,4037457	0,6844593	471,0242	3,628492	0	7	999	270						Fix_sw.jpg	0	880	547	72	111	953	163	300	0	Content		927	159	1388431	2611502835
1405	09:26:46.714	00:00:01.405	84	953,8585	255,6834	0,5259564	0,5899297	471,1263	3,548582	0	1058,516	293,9399	0,4028058	0,6811073	469,2807	3,620702	0	7	1006	275						Fix_sw.jpg	0	880	547	72	111	953	163	300	0	Content		934	164	1405179	2611519583
1422	09:26:46.731	00:00:01.421	85	947,0027	255,3261	0,5258988	0,5887384	468,9496	3,568673	0	1002,95	310,6734	0,401688	0,6781608	468,6086	3,629298	0	7	975	283						Fix_sw.jpg	0	880	547	72	111	953	163	300	0	Content		903	172	1421806	2611536210
1438	09:26:46.747	00:00:01.438	86	950,202	259,5706	0,5261237	0,5875965	468,9497	3,524373	0	1059,959	287,0067	0,4011317	0,674659	468,4509	3,585135	0	7	1005	273						Fix_sw.jpg	0	880	547	72	111	953	163	300	0	Content		933	162	1438430	2611552834
1455	09:26:46.764	00:00:01.454	87	-1024	-768	-1	-1	-1	-1	4	1113,443	274,2209	0,4023762	0,6709301	474,6574	3,570808	0	7	1113	274						Fix_sw.jpg	0	880	547	72	111	953	163	300	0	Content		1041	163	1454974	2611569378
1472	09:26:46.781	00:00:01.471	88	-1024	-768	-1	-1	-1	-1	4	-1024	-768	-1	-1	-1	-1	4	7	0	0						Fix_sw.jpg	0	880	547	72	111	953	163	300	0	Content		-72	-111	1471598	2611586002
1488	09:26:46.797	00:00:01.488	89	-1024	-768	-1	-1	-1	-1	4	-1024	-768	-1	-1	-1	-1	4	7	0	0						Fix_sw.jpg	0	880	547	72	111	953	163	300	0	Content		-72	-111	1488286	2611602690
1505	09:26:46.814	00:00:01.504	90	-1024	-768	-1	-1	-1	-1	4	-1024	-768	-1	-1	-1	-1	4	7	0	0						Fix_sw.jpg	0	880	547	72	111	953	163	300	0	Content		-72	-111	1504954	2611619358
1522	09:26:46.831	00:00:01.521	91	-1024	-768	-1	-1	-1	-1	4	1086,785	275,9104	0,4014828	0,65067	467,0974	3,502737	0	7	1087	276						Fix_sw.jpg	0	880	547	72	111	953	163	300	0	Content		1015	165	1521596	2611636000
1538	09:26:46.847	00:00:01.538	92	-1024	-768	-1	-1	-1	-1	4	-1024	-768	-1	-1	-1	-1	4		0	0						Fix_sw.jpg	0	880	547	72	111				0	Content		-72	-111	1538219	2611652623
1555	09:26:46.864	00:00:01.554	93	-1024	-768	-1	-1	-1	-1	4	-1024	-768	-1	-1	-1	-1	4		0	0						Fix_sw.jpg	0	880	547	72	111				0	Content		-72	-111	1554906	2611669310
1572	09:26:46.881	00:00:01.571	94	-1024	-768	-1	-1	-1	-1	4	-1024	-768	-1	-1	-1	-1	4		0	0						Fix_sw.jpg	0	880	547	72	111				0	Content		-72	-111	1571575	2611685979
1588	09:26:46.897	00:00:01.588	95	-1024	-768	-1	-1	-1	-1	4	-1024	-768	-1	-1	-1	-1	4		0	0						Fix_sw.jpg	0	880	547	72	111				0	Content		-72	-111	1588219	2611702623
1605	09:26:46.914	00:00:01.604	96	-1024	-768	-1	-1	-1	-1	4	-1024	-768	-1	-1	-1	-1	4		0	0						Fix_sw.jpg	0	880	547	72	111				0	Content		-72	-111	1604841	2611719245
1622	09:26:46.931	00:00:01.621	97	-1024	-768	-1	-1	-1	-1	4	-1024	-768	-1	-1	-1	-1	4		0	0						Fix_sw.jpg	0	880	547	72	111				0	Content		-72	-111	1621590	2611735994
1638	09:26:46.947	00:00:01.638	98	-1024	-768	-1	-1	-1	-1	4	-1024	-768	-1	-1	-1	-1	4		0	0						Fix_sw.jpg	0	880	547	72	111				0	Content		-72	-111	1638215	2611752619
1655	09:26:46.964	00:00:01.654	99	-1024	-768	-1	-1	-1	-1	4	-1024	-768	-1	-1	-1	-1	4		0	0						Fix_sw.jpg	0	880	547	72	111				0	Content		-72	-111	1654840	2611769244
1672	09:26:46.981	00:00:01.671	100	-1024	-768	-1	-1	-1	-1	4	-1024	-768	-1	-1	-1	-1	4		0	0						Fix_sw.jpg	0	880	547	72	111				0	Content		-72	-111	1671508	2611785912
1688	09:26:46.997	00:00:01.688	101	-1024	-768	-1	-1	-1	-1	4	-1024	-768	-1	-1	-1	-1	4		0	0						Fix_sw.jpg	0	880	547	72	111				0	Content		-72	-111	1688174	2611802578
1705	09:26:47.014	00:00:01.704	102	-1024	-768	-1	-1	-1	-1	4	-1024	-768	-1	-1	-1	-1	4		0	0						Fix_sw.jpg	0	880	547	72	111				0	Content		-72	-111	1704842	2611819246
1721	09:26:47.030	00:00:01.721	103	-1024	-768	-1	-1	-1	-1	4	878,6339	296,0169	0,4028235	0,5850348	467,4682	3,301889	0	8	879	296						Fix_sw.jpg	0	880	547	72	111	817	172	1149	0	Content		807	185	1721464	2611835868
1738	09:26:47.047	00:00:01.738	104	-1024	-768	-1	-1	-1	-1	4	-1024	-768	-1	-1	-1	-1	4	8	0	0						Fix_sw.jpg	0	880	547	72	111	817	172	1149	0	Content		-72	-111	1738091	2611852495
1755	09:26:47.064	00:00:01.754	105	798,8605	281,0115	0,5351139	0,5323936	470,8767	3,197641	0	888,77	280,6673	0,400838	0,5799537	465,9847	3,148863	0	8	844	281						Fix_sw.jpg	0	880	547	72	111	817	172	1149	0	Content		772	170	1754838	2611869242
1771	09:26:47.080	00:00:01.771	106	871,2872	274,2991	0,5377117	0,530661	470,8767	3,202144	0	952,4634	279,6309	0,4024868	0,5779234	465,9847	3,16015	0	8	912	277						Fix_sw.jpg	0	880	547	72	111	817	172	1149	0	Content		840	166	1771466	2611885870
1788	09:26:47.097	00:00:01.788	107	871,2872	274,2991	0,5400653	0,5295912	480,5482	3,202144	0	952,4634	279,6309	0,4033804	0,5760514	471,5812	3,16015	0	8	912	277						Fix_sw.jpg	0	880	547	72	111	817	172	1149	0	Content		840	166	1788108	2611902512
1805	09:26:47.114	00:00:01.804	108	815,134	254,6163	0,5321071	0,5284371	480,5482	3,120635	0	907,1727	301,5517	0,3978516	0,5740726	471,5812	2,970983	0	8	861	278						Fix_sw.jpg	0	880	547	72	111	817	172	1149	0	Content		789	167	1804716	2611919120
1821	09:26:47.130	00:00:01.821	109	884,7974	241,4621	0,5409731	0,5275107	480,5482	3,075662	0	954,5865	282,3267	0,40405	0,5726652	471,5812	3,210831	0	8	920	262						Fix_sw.jpg	0	880	547	72	111	817	172	1149	0	Content		848	151	1821466	2611935870
1838	09:26:47.147	00:00:01.838	110	825,5162	226,8979	0,533448	0,527582	480,5482	2,897286	0	977,0253	330,027	0,3987472	0,5711936	471,5812	2,432055	0	8	901	278						Fix_sw.jpg	0	880	547	72	111	817	172	1149	0	Content		829	167	1838093	2611952497
1855	09:26:47.164	00:00:01.854	111	885,5079	240,4736	0,5429758	0,5274532	480,5482	3,006434	0	971,6264	273,7028	0,4058407	0,5703561	471,5812	2,989066	0	8	929	257						Fix_sw.jpg	0	880	547	72	111	817	172	1149	0	Content		857	146	1854714	2611969118
1871	09:26:47.180	00:00:01.871	112	-1024	-768	-1	-1	-1	-1	4	-1024	-768	-1	-1	-1	-1	4	8	0	0						Fix_sw.jpg	0	880	547	72	111	817	172	1149	0	Content		-72	-111	1871340	2611985744
1888	09:26:47.197	00:00:01.888	113	876,4569	251,3829	0,5449263	0,5291676	480,5482	3,027054	0	955,6653	279,1709	0,4075324	0,5706946	471,5812	2,962183	0	8	916	265						Fix_sw.jpg	0	880	547	72	111	817	172	1149	0	Content		844	154	1888088	2612002492
1905	09:26:47.214	00:00:01.904	114	-1024	-768	-1	-1	-1	-1	4	-1024	-768	-1	-1	-1	-1	4	8	0	0						Fix_sw.jpg	0	880	547	72	111	817	172	1149	0	Content		-72	-111	1904745	2612019149
1921	09:26:47.230	00:00:01.921	115	-1024	-768	-1	-1	-1	-1	4	-1024	-768	-1	-1	-1	-1	4	8	0	0						Fix_sw.jpg	0	880	547	72	111	817	172	1149	0	Content		-72	-111	1921414	2612035818
1938	09:26:47.247	00:00:01.938	116	851,1356	296,3516	0,5390969	0,5302936	462,0621	2,851644	0	916,9368	313,0073	0,4041058	0,5735503	458,069	2,710507	0	8	884	305						Fix_sw.jpg	0	880	547	72	111	817	172	1149	0	Content		812	194	1938040	2612052444
1955	09:26:47.264	00:00:01.954	117	821,0054	285,4452	0,5380255	0,5296682	462,5707	2,733666	0	906,2155	309,848	0,4030722	0,5736542	458,0642	2,72496	0	8	864	298						Fix_sw.jpg	0	880	547	72	111	817	172	1149	0	Content		792	187	1954665	2612069069
1971	09:26:47.280	00:00:01.971	118	818,5721	286,4127	0,5364809	0,528399	462,5535	2,758764	0	904,8079	309,3101	0,4016205	0,5732502	457,8766	2,754556	0	8	862	298						Fix_sw.jpg	0	880	547	72	111	817	172	1149	0	Content		790	187	1971416	2612085820
1988	09:26:47.297	00:00:01.988	119	820,6486	289,2678	0,5346652	0,5267983	462,5288	2,773847	0	902,8868	305,2126	0,3999335	0,572524	457,8507	2,748002	0	8	862	297						Fix_sw.jpg	0	880	547	72	111	817	172	1149	0	Content		790	186	1988040	2612102444
2005	09:26:47.314	00:00:02.004	120	824,0856	286,7297	0,5328157	0,5253583	462,3847	2,714241	0	899,5444	305,8195	0,3981696	0,5720328	457,502	2,714875	0	8	862	296						Fix_sw.jpg	0	880	547	72	111	817	172	1149	0	Content		790	185	2004664	2612119068
2021	09:26:47.330	00:00:02.021	121	826,402	271,5959	0,5311007	0,5244157	461,9959	2,643572	0	902,2583	298,5763	0,3964216	0,5718344	457,2664	2,752422	0	8	864	285						Fix_sw.jpg	0	880	547	72	111	817	172	1149	0	Content		792	174	2021292	2612135696
2038	09:26:47.347	00:00:02.038	122	853,7758	281,5506	0,5294741	0,5237437	461,9959	2,714549	0	903,6617	298,0631	0,3948015	0,5718522	457,0836	2,635964	0	8	879	290						Fix_sw.jpg	0	880	547	72	111	817	172	1149	0	Content		807	179	2038042	2612152446
2055	09:26:47.364	00:00:02.054	123	829,4612	279,4738	0,5278069	0,5236946	461,4972	2,61493	0	896,9613	291,8112	0,3930697	0,5724221	455,9042	2,638367	0	8	863	286						Fix_sw.jpg	0	880	547	72	111	817	172	1149	0	Content		791	175	2054665	2612169069
2071	09:26:47.380	00:00:02.071	124	832,5874	284,8918	0,5261153	0,5235131	461,1602	2,618152	0	910,8705	297,6483	0,3915311	0,5731009	456,0312	2,571696	0	8	872	291						Fix_sw.jpg	0	880	547	72	111	817	172	1149	0	Content		800	180	2071291	2612185695
2088	09:26:47.397	00:00:02.087	125	862,0699	277,8384	0,5240891	0,5230398	461,1602	2,586493	0	893,8872	301,0673	0,3894971	0,573857	455,4097	2,64991	0	8	878	289						Fix_sw.jpg	0	880	547	72	111	817	172	1149	0	Content		806	178	2087915	2612202319
2105	09:26:47.414	00:00:02.104	126	831,3835	290,2464	0,5219071	0,5228603	460,6003	2,630796	0	908,7646	306,8845	0,3874142	0,5743775	455,3295	2,62153	0	8	870	299						Fix_sw.jpg	0	880	547	72	111	817	172	1149	0	Content		798	188	2104665	2612219069
2121	09:26:47.430	00:00:02.121	127	858,5298	301,7744	0,5193364	0,5221445	460,6003	2,697196	0	922,532	289,1435	0,3850459	0,5749435	455,1559	2,570832	0	8	891	295						Fix_sw.jpg	0	880	547	72	111	817	172	1149	0	Content		819	184	2121289	2612235693
2138	09:26:47.447	00:00:02.137	128	853,2957	285,8731	0,5164706	0,5214832	460,3567	2,605406	0	932,2167	296,1257	0,3823665	0,5752687	454,6938	2,627767	0	8	893	291						Fix_sw.jpg	0	880	547	72	111	817	172	1149	0	Content		821	180	2137913	2612252317
2155	09:26:47.464	00:00:02.154	129	861,3414	276,1419	0,5140368	0,5205084	460,1008	2,555978	0	933,1422	308,1462	0,3800452	0,5752245	454,1854	2,583737	0	8	897	292						Fix_sw.jpg	0	880	547	72	111	817	172	1149	0	Content		825	181	2154540	2612268944
2171	09:26:47.480	00:00:02.171	130	859,6715	273,8868	0,5117921	0,5197656	459,8566	2,558154	0	928,0233	306,644	0,3778054	0,5754718	453,8062	2,596948	0	8	894	290						Fix_sw.jpg	0	880	547	72	111	817	172	1149	0	Content		822	179	2171290	2612285694
2188	09:26:47.497	00:00:02.187	131	847,972	274,5156	0,5098369	0,519459	459,8667	2,514014	0	939,2275	294,3286	0,3759481	0,5759649	453,9333	2,525834	0	8	894	284						Fix_sw.jpg	0	880	547	72	111	817	172	1149	0	Content		822	173	2187915	2612302319
2205	09:26:47.514	00:00:02.204	132	829,3047	272,0037	0,5082722	0,5194947	459,9415	2,430427	0	935,4174	299,9191	0,374468	0,5765262	453,475	2,557065	0	8	882	286						Fix_sw.jpg	0	880	547	72	111	817	172	1149	0	Content		810	175	2204538	2612318942
2221	09:26:47.530	00:00:02.221	133	837,7201	267,8852	0,5073605	0,5198799	459,7464	2,450588	0	930,8909	298,2249	0,3734922	0,5771645	453,0977	2,536966	0	8	884	283						Fix_sw.jpg	0	880	547	72	111	817	172	1149	0	Content		812	172	2221177	2612335581
2238	09:26:47.547	00:00:02.237	134	833,6855	255,0789	0,5068436	0,5206447	459,8782	2,4731	0	936,3765	291,2032	0,3730381	0,5780588	452,957	2,55472	0	8	885	273						Fix_sw.jpg	0	880	547	72	111	817	172	1149	0	Content		813	162	2237914	2612352318
2255	09:26:47.564	00:00:02.254	135	819,5473	256,6231	0,50676	0,5216303	459,7229	2,407743	0	942,5622	301,0557	0,3730251	0,5791429	452,824	2,489356	0	8	881	279						Fix_sw.jpg	0	880	547	72	111	817	172	1149	0	Content		809	168	2254538	2612368942
2271	09:26:47.580	00:00:02.271	136	828,8987	283,6075	0,506905	0,5226117	459,7229	2,574189	0	922,2438	303,4095	0,373075	0,5807346	452,3002	2,511866	0	8	876	294						Fix_sw.jpg	0	880	547	72	111	817	172	1149	0	Content		804	183	2271177	2612385581
2288	09:26:47.597	00:00:02.287	137	827,1369	275,267	0,5054163	0,523797	466,13	2,482281	0	935,7224	282,2554	0,3734249	0,5826267	452,7854	2,391877	0	8	881	279						Fix_sw.jpg	0	880	547	72	111	817	172	1149	0	Content		809	168	2287785	2612402189
2305	09:26:47.614	00:00:02.304	138	843,361	256,0741	0,5042031	0,5258507	470,4271	2,545704	0	936,9109	286,212	0,3733206	0,5845658	452,5277	2,407946	0	8	890	271						Fix_sw.jpg	0	880	547	72	111	817	172	1149	0	Content		818	160	2304535	2612418939
2316	09:26:47.625																				ImageEnd	16	0	0	Fix_sw.jpg
2321	09:26:47.630	00:00:02.321	139	826,4847	250,5631	0,5040599	0,5276629	470,9093	2,517868	0	946,35	272,3727	0,3732618	0,5863442	452,6525	2,42304	0	8	886	261						No media	0	1024	768	0	0	889	283	1149	0	Content		886	261	2321170	2612435574
2335	09:26:47.644																				ImageStart	8	0	0	StimuliFarbe_gelb_blau.png
2338	09:26:47.647	00:00:02.337	140	841,9166	232,2534	0,5045195	0,5292447	470,0948	2,518186	0	930,7944	290,0202	0,3733917	0,5877076	452,389	2,435582	0	8	886	261						StimuliFarbe_gelb_blau.png	0	880	547	72	111	817	172	1149	0	Content		814	150	2337785	2612452189
2354	09:26:47.663	00:00:02.354	141	845,2271	251,1184	0,5049913	0,5304681	470,0686	2,493185	0	938,5052	285,4711	0,3738314	0,588837	452,6294	2,403555	0	8	892	268						StimuliFarbe_gelb_blau.png	0	880	547	72	111	817	172	1149	0	Content		820	157	2354409	2612468813
2371	09:26:47.680	00:00:02.371	142	845,1072	224,7893	0,5059296	0,5316344	469,0759	2,349085	0	938,4877	292,9314	0,3744828	0,589577	453,119	2,493216	0	8	892	259						StimuliFarbe_gelb_blau.png	0	880	547	72	111	817	172	1149	0	Content		820	148	2371171	2612485575
2388	09:26:47.697	00:00:02.387	143	839,6772	233,0577	0,5060862	0,5324112	471,7351	2,402458	0	931,8492	288,3499	0,3752266	0,5903593	453,2345	2,447187	0	8	886	261						StimuliFarbe_gelb_blau.png	0	880	547	72	111	817	172	1149	0	Content		814	150	2387786	2612502190
2404	09:26:47.713	00:00:02.404	144	830,2974	268,3812	0,5086535	0,5328923	464,8634	2,536514	0	933,2945	276,2505	0,3761354	0,5911531	453,4189	2,400502	0	8	882	272						StimuliFarbe_gelb_blau.png	0	880	547	72	111	817	172	1149	0	Content		810	161	2404411	2612518815
2421	09:26:47.730	00:00:02.421	145	830,3706	279,9127	0,5089801	0,5336361	468,3579	2,626027	0	948,8558	280,0193	0,377345	0,5921056	453,7766	2,371406	0	8	890	280						StimuliFarbe_gelb_blau.png	0	880	547	72	111	817	172	1149	0	Content		818	169	2421192	2612535596
2438	09:26:47.747	00:00:02.437	146	842,1442	243,9875	0,5096157	0,5341794	471,4742	2,444431	0	936,3232	276,6767	0,378794	0,5930694	453,8206	2,435474	0	8	889	260						StimuliFarbe_gelb_blau.png	0	880	547	72	111	817	172	1149	0	Content		817	149	2437785	2612552189
2454	09:26:47.763	00:00:02.454	147	833,2497	246,1091	0,511557	0,5344089	470,2017	2,48186	0	934,0872	278,2578	0,3804537	0,5940279	453,9957	2,40323	0	8	884	262						StimuliFarbe_gelb_blau.png	0	880	547	72	111	817	172	1149	0	Content		812	151	2454408	2612568812
2471	09:26:47.780	00:00:02.471	148	835,0909	243,0153	0,5138209	0,534871	467,1704	2,405455	0	949,1154	266,9539	0,3821029	0,5951026	453,7851	2,362874	0	8	892	255						StimuliFarbe_gelb_blau.png	0	880	547	72	111	817	172	1149	0	Content		820	144	2471035	2612585439
2488	09:26:47.797	00:00:02.487	149	843,7028	244,0529	0,5144073	0,5354245	469,4239	2,424491	0	935,1996	272,3666	0,3832972	0,5963824	453,6026	2,373576	0	8	889	258						StimuliFarbe_gelb_blau.png	0	880	547	72	111	817	172	1149	0	Content		817	147	2487783	2612602187
2504	09:26:47.813	00:00:02.504	150	835,2243	260,3716	0,5151018	0,5365123	469,4239	2,590793	0	898,2144	299,2183	0,3839461	0,5981407	453,281	2,550283	0	8	867	280						StimuliFarbe_gelb_blau.png	0	880	547	72	111	817	172	1149	0	Content		795	169	2504411	2612618815
2521	09:26:47.830	00:00:02.521	151	834,4568	264,716	0,515641	0,5375482	469,4239	2,577377	0	934,6763	299,1821	0,3845214	0,5999871	452,9004	2,582779	0	8	885	282						StimuliFarbe_gelb_blau.png	0	880	547	72	111	817	172	1149	0	Content		813	171	2521035	2612635439
2538	09:26:47.847	00:00:02.537	152	832,8136	235,4634	0,5160727	0,5389692	469,3241	2,392654	0	910,9466	279,8282	0,3852729	0,60194	452,72	2,428147	0	8	872	258						StimuliFarbe_gelb_blau.png	0	880	547	72	111	817	172	1149	0	Content		800	147	2537786	2612652190
2554	09:26:47.863	00:00:02.554	153	794,025	235,039	0,519294	0,5401324	458,4972	2,288993	0	939,4687	301,6272	0,3858316	0,6035358	452,6678	2,570818	0	8	867	268						StimuliFarbe_gelb_blau.png	0	880	547	72	111	817	172	1149	0	Content		795	157	2554412	2612668816
2571	09:26:47.880	00:00:02.571	154	836,1708	269,7523	0,5173538	0,5402857	469,3241	2,519522	0	928,7885	294,6076	0,386523	0,6048216	452,3758	2,510456	0	8	882	282						StimuliFarbe_gelb_blau.png	0	880	547	72	111	817	172	1149	0	Content		810	171	2571035	2612685439
2588	09:26:47.897	00:00:02.587	155	836,4996	268,5835	0,5185138	0,5405874	468,4506	2,603199	0	975,3923	264,5863	0,3876761	0,6056393	452,3897	2,504987	0	8	906	267						StimuliFarbe_gelb_blau.png	0	880	547	72	111	817	172	1149	0	Content		834	156	2587784	2612702188
2604	09:26:47.913	00:00:02.604	156	837,9532	251,1494	0,5221089	0,540885	457,5872	2,452426	0	939,5231	288,1964	0,3886671	0,6064258	452,4724	2,471299	0	8	889	270						StimuliFarbe_gelb_blau.png	0	880	547	72	111	817	172	1149	0	Content		817	159	2604282	2612718686
2621	09:26:47.930	00:00:02.621	157	845,1948	272,8567	0,5207767	0,5411109	468,4506	2,555816	0	923,0706	301,638	0,3898536	0,6073216	452,1836	2,575563	0	8	884	287						StimuliFarbe_gelb_blau.png	0	880	547	72	111	817	172	1149	0	Content		812	176	2621032	2612735436
2638	09:26:47.947	00:00:02.637	158	846,8908	277,0695	0,5247607	0,5418208	456,5929	2,429921	0	933,5176	296,4377	0,3911839	0,6082793	452,2134	2,533031	0	8	890	287						StimuliFarbe_gelb_blau.png	0	880	547	72	111	817	172	1149	0	Content		818	176	2637656	2612752060
2654	09:26:47.963	00:00:02.654	159	857,5214	282,922	0,5261081	0,5424901	456,4592	2,523848	0	922,4295	303,2164	0,3924389	0,6094244	452,4767	2,520095	0	8	890	293						StimuliFarbe_gelb_blau.png	0	880	547	72	111	817	172	1149	0	Content		818	182	2654279	2612768683
2671	09:26:47.980	00:00:02.670	160	850,0585	298,7156	0,5273294	0,5433233	456,2181	2,549752	0	936,2108	286,3826	0,3937173	0,6105273	452,6004	2,505846	0	8	893	293						StimuliFarbe_gelb_blau.png	0	880	547	72	111	817	172	1149	0	Content		821	182	2670904	2612785308
2688	09:26:47.997	00:00:02.687	161	857,6578	294,1854	0,5284655	0,5440111	456,2546	2,511381	0	922,0624	290,91	0,394725	0,6110076	452,6081	2,551621	0	8	890	293						StimuliFarbe_gelb_blau.png	0	880	547	72	111	817	172	1149	0	Content		818	182	2687653	2612802057
2704	09:26:48.013	00:00:02.704	162	864,3725	295,795	0,529232	0,5442952	456,2025	2,520773	0	930,2735	294,4661	0,395524	0,6112269	452,8172	2,574311	0	8	897	295						StimuliFarbe_gelb_blau.png	0	880	547	72	111	817	172	1149	0	Content		825	184	2704280	2612818684
2721	09:26:48.030	00:00:02.720	163	859,506	290,0323	0,5297943	0,5441018	456,49	2,521409	0	934,6348	292,7911	0,3960672	0,6105348	453,1606	2,530819	0	8	897	291						StimuliFarbe_gelb_blau.png	0	880	547	72	111	817	172	1149	0	Content		825	180	2720904	2612835308
2738	09:26:48.047	00:00:02.737	164	857,3716	289,6311	0,5300934	0,5433286	456,8333	2,613013	0	935,1695	282,6541	0,3963071	0,6095346	453,3633	2,533608	0	8	896	286						StimuliFarbe_gelb_blau.png	0	880	547	72	111	817	172	1149	0	Content		824	175	2737528	2612851932
2754	09:26:48.063	00:00:02.754	165	855,2303	286,1627	0,5302634	0,5417994	457,1969	2,563136	0	928,876	299,14	0,3965045	0,6075302	453,4052	2,543147	0	8	892	293						StimuliFarbe_gelb_blau.png	0	880	547	72	111	817	172	1149	0	Content		820	182	2754278	2612868682
2771	09:26:48.080	00:00:02.770	166	857,683	290,1651	0,5303793	0,5396214	456,9889	2,628123	0	929,8616	300,167	0,3966368	0,6052403	453,7845	2,592377	0	8	894	295						StimuliFarbe_gelb_blau.png	0	880	547	72	111	817	172	1149	0	Content		822	184	2770903	2612885307
2788	09:26:48.097	00:00:02.787	167	856,2786	293,1133	0,5304486	0,5371019	457,1292	2,585746	0	936,2157	293,5038	0,3967775	0,6025301	454,257	2,554858	0	8	896	293						StimuliFarbe_gelb_blau.png	0	880	547	72	111	817	172	1149	0	Content		824	182	2787528	2612901932
2804	09:26:48.113	00:00:02.804	168	850,004	291,4313	0,530579	0,534482	457,4638	2,590193	0	935,0502	292,299	0,3968422	0,5995708	454,3331	2,611736	0	8	893	292						StimuliFarbe_gelb_blau.png	0	880	547	72	111	817	172	1149	0	Content		821	181	2804153	2612918557
2821	09:26:48.130	00:00:02.820	169	851,9484	290,3146	0,5306938	0,5319707	457,731	2,661739	0	937,196	289,5794	0,39702	0,5968754	454,5555	2,580167	0	8	895	290						StimuliFarbe_gelb_blau.png	0	880	547	72	111	817	172	1149	0	Content		823	179	2820908	2612935312
2838	09:26:48.147	00:00:02.837	170	856,7567	301,0354	0,5311912	0,5298247	457,6064	2,649981	0	934,2233	291,1185	0,3974151	0,5944989	454,6754	2,603371	0	8	895	296						StimuliFarbe_gelb_blau.png	0	880	547	72	111	817	172	1149	0	Content		823	185	2837528	2612951932
2854	09:26:48.163	00:00:02.854	171	906,8894	266,1624	0,5308909	0,5284866	457,6064	2,61133	0	955,9563	289,139	0,3974634	0,5927199	454,7998	2,629037	0	8	931	278						StimuliFarbe_gelb_blau.png	0	880	547	72	111	817	172	1149	0	Content		859	167	2854152	2612968556
2871	09:26:48.180	00:00:02.870	172	934,8221	251,715	0,5302472	0,528038	458,3324	2,685242	0	1017,904	256,6569	0,3967698	0,591809	455,3324	2,647312	0	9	976	254						StimuliFarbe_gelb_blau.png	0	880	547	72	111	983	97	716	0	Content		904	143	2870778	2612985182
2888	09:26:48.197	00:00:02.887	173	1013,367	227,7767	0,5297143	0,5278633	458,3324	2,680305	0	1084,717	226,8178	0,3962622	0,5914916	455,4608	2,677404	0	9	1049	227						StimuliFarbe_gelb_blau.png	0	880	547	72	111	983	97	716	0	Content		977	116	2887529	2613001933
2904	09:26:48.213	00:00:02.904	174	1015,749	197,3166	0,5296503	0,5284467	458,28	2,656259	0	1082,025	217,9029	0,3961649	0,591427	455,269	2,639261	0	9	1049	208						StimuliFarbe_gelb_blau.png	0	880	547	72	111	983	97	716	0	Content		977	97	2904155	2613018559
2921	09:26:48.230	00:00:02.920	175	1014,758	204,0018	0,5300118	0,5285185	458,1292	2,697581	0	1112,32	210,5089	0,3964362	0,5913901	455,1614	2,684937	0	9	1064	207						StimuliFarbe_gelb_blau.png	0	880	547	72	111	983	97	716	0	Content		992	96	2920777	2613035181
2937	09:26:48.246	00:00:02.937	176	1010,112	204,7935	0,5303347	0,5286251	457,9384	2,659805	0	1108,108	205,0114	0,3966253	0,5913556	455,2505	2,674156	0	9	1059	205						StimuliFarbe_gelb_blau.png	0	880	547	72	111	983	97	716	0	Content		987	94	2937402	2613051806
2954	09:26:48.263	00:00:02.954	177	1012,923	201,7137	0,5306128	0,5288405	458,1063	2,719719	0	1104,447	215,248	0,3969071	0,5911983	455,1468	2,661438	0	9	1059	208						StimuliFarbe_gelb_blau.png	0	880	547	72	111	983	97	716	0	Content		987	97	2954151	2613068555
2971	09:26:48.280	00:00:02.970	178	1012,225	197,5675	0,5311628	0,528807	457,9239	2,598617	0	1107,383	210,4356	0,3971841	0,5909295	455,1192	2,550028	0	9	1060	204						StimuliFarbe_gelb_blau.png	0	880	547	72	111	983	97	716	0	Content		988	93	2970776	2613085180
2987	09:26:48.296	00:00:02.987	179	1020,172	204,5112	0,5316519	0,5289595	457,8467	2,624598	0	1105,438	222,2642	0,3974089	0,5908388	454,5054	2,55273	0	9	1063	213						StimuliFarbe_gelb_blau.png	0	880	547	72	111	983	97	716	0	Content		991	102	2987400	2613101804
3004	09:26:48.313	00:00:03.004	180	1016,746	198,3806	0,5319072	0,5291458	458,0009	2,633825	0	1111,902	208,1399	0,3978588	0,5911146	455,2722	2,54308	0	9	1064	203						StimuliFarbe_gelb_blau.png	0	880	547	72	111	983	97	716	0	Content		992	92	3004026	2613118430
3021	09:26:48.330	00:00:03.020	181	1020,171	198,4449	0,5321009	0,5292831	457,9604	2,640416	0	1102,652	209,0519	0,3980091	0,5915788	455,0156	2,535722	0	9	1061	204						StimuliFarbe_gelb_blau.png	0	880	547	72	111	983	97	716	0	Content		989	93	3020775	2613135179
3037	09:26:48.346	00:00:03.037	182	1014,816	205,4619	0,5322415	0,529332	457,9662	2,626597	0	1094,674	209,0537	0,3980533	0,5919506	454,5522	2,587433	0	9	1055	207						StimuliFarbe_gelb_blau.png	0	880	547	72	111	983	97	716	0	Content		983	96	3037402	2613151806
3054	09:26:48.363	00:00:03.054	183	1014,535	203,4447	0,5324807	0,5292805	457,6039	2,623953	0	1100,967	207,5297	0,3982644	0,592326	454,5074	2,608665	0	9	1058	205						StimuliFarbe_gelb_blau.png	0	880	547	72	111	983	97	716	0	Content		986	94	3054026	2613168430
3071	09:26:48.380	00:00:03.070	184	1019,865	197,7898	0,5325897	0,5291982	457,7277	2,751213	0	1105,48	212,8921	0,3984483	0,592622	454,243	2,552854	0	9	1063	205						StimuliFarbe_gelb_blau.png	0	880	547	72	111	983	97	716	0	Content		991	94	3070777	2613185181
3087	09:26:48.396	00:00:03.087	185	1021,293	207,4825	0,5326622	0,529375	457,4944	2,674792	0	1088,524	231,6261	0,3985141	0,5931721	454,0677	2,632047	0	9	1055	220						StimuliFarbe_gelb_blau.png	0	880	547	72	111	983	97	716	0	Content		983	109	3087321	2613201725
3104	09:26:48.413	00:00:03.103	186	1014,175	202,773	0,532603	0,5300394	457,3334	2,67418	0	1108,186	214,2247	0,3985585	0,5940167	454,4578	2,627598	0	9	1061	208						StimuliFarbe_gelb_blau.png	0	880	547	72	111	983	97	716	0	Content		989	97	3103946	2613218350
3121	09:26:48.430	00:00:03.120	187	1015,938	198,8638	0,5324183	0,5306962	456,8876	2,686996	0	1106,626	216,7988	0,3983625	0,5950826	454,165	2,63073	0	9	1061	208						StimuliFarbe_gelb_blau.png	0	880	547	72	111	983	97	716	0	Content		989	97	3120572	2613234976
3137	09:26:48.446	00:00:03.137	188	1018,554	211,5393	0,5321464	0,5318225	456,5691	2,719373	0	1107,139	223,4121	0,3980231	0,5962949	454,0715	2,682563	0	9	1063	217						StimuliFarbe_gelb_blau.png	0	880	547	72	111	983	97	716	0	Content		991	106	3137321	2613251725
3154	09:26:48.463	00:00:03.153	189	1014,971	202,2737	0,5319204	0,5330325	456,143	2,659487	0	1101,454	216,5413	0,3977011	0,5975714	453,9845	2,647637	0	9	1058	209						StimuliFarbe_gelb_blau.png	0	880	547	72	111	983	97	716	0	Content		986	98	3153944	2613268348
3171	09:26:48.480	00:00:03.170	190	1012,542	190,9446	0,5316593	0,5342584	456,2424	2,668759	0	1096,682	216,9738	0,3974074	0,5988593	453,7659	2,714922	0	9	1055	204						StimuliFarbe_gelb_blau.png	0	880	547	72	111	983	97	716	0	Content		983	93	3170569	2613284973
3187	09:26:48.496	00:00:03.187	191	1010,649	205,3775	0,5315003	0,5351646	455,8683	2,770869	0	1104,848	211,3812	0,3971406	0,5998836	453,4914	2,688743	0	9	1058	208						StimuliFarbe_gelb_blau.png	0	880	547	72	111	983	97	716	0	Content		986	97	3187192	2613301596
3204	09:26:48.513	00:00:03.203	192	1011,237	208,1829	0,5313244	0,5358596	455,6812	2,754949	0	1091,143	219,1448	0,396915	0,6007962	453,2307	2,756284	0	9	1051	214						StimuliFarbe_gelb_blau.png	0	880	547	72	111	983	97	716	0	Content		979	103	3203942	2613318346
3221	09:26:48.530	00:00:03.220	193	1017,805	190,1618	0,5312948	0,5364761	455,4256	2,759593	0	1102,243	215,3573	0,3968975	0,6014151	453,2543	2,751306	0	9	1060	203						StimuliFarbe_gelb_blau.png	0	880	547	72	111	983	97	716	0	Content		988	92	3220568	2613334972
3237	09:26:48.546	00:00:03.237	194	1012,334	207,3098	0,5312454	0,5366685	455,1756	2,813129	0	1101,904	220,4282	0,3968277	0,6020321	453,177	2,776593	0	9	1057	214						StimuliFarbe_gelb_blau.png	0	880	547	72	111	983	97	716	0	Content		985	103	3237192	2613351596
3254	09:26:48.563	00:00:03.253	195	1019,922	205,7513	0,53115	0,5369531	455,1013	2,815553	0	1106,505	206,7787	0,396781	0,6025915	453,2841	2,746228	0	9	1063	206						StimuliFarbe_gelb_blau.png	0	880	547	72	111	983	97	716	0	Content		991	95	3253819	2613368223
3271	09:26:48.580	00:00:03.270	196	1012,066	203,4726	0,5311306	0,5373277	454,8112	2,82471	0	1095,414	227,9276	0,3967256	0,602971	453,1078	2,861028	0	9	1054	216						StimuliFarbe_gelb_blau.png	0	880	547	72	111	983	97	716	0	Content		982	105	3270566	2613384970
3287	09:26:48.596	00:00:03.287	197	1017,697	204,4344	0,5311909	0,5377085	454,8751	2,866906	0	1103,271	217,821	0,3967829	0,6033412	453,0393	2,794393	0	9	1060	211						StimuliFarbe_gelb_blau.png	0	880	547	72	111	983	97	716	0	Content		988	100	3287192	2613401596
3304	09:26:48.613	00:00:03.303	198	1015,438	203,0569	0,5314004	0,5378733	454,7857	2,87097	0	1105,389	212,9928	0,3970087	0,6034439	453,1964	2,834282	0	9	1060	208						StimuliFarbe_gelb_blau.png	0	880	547	72	111	983	97	716	0	Content		988	97	3303817	2613418221
3320	09:26:48.629	00:00:03.320	199	1008,273	201,0568	0,5317424	0,5379877	454,9457	2,862897	0	1102,497	235,7567	0,3973303	0,6032977	453,3152	2,887836	0	9	1055	218						StimuliFarbe_gelb_blau.png	0	880	547	72	111	983	97	716	0	Content		983	107	3320442	2613434846
3337	09:26:48.646	00:00:03.337	200	1003,679	206,5653	0,5321792	0,5378036	455,0063	2,84327	0	1099,417	214,6026	0,3976994	0,6030433	453,2635	2,82691	0	9	1052	211						StimuliFarbe_gelb_blau.png	0	880	547	72	111	983	97	716	0	Content		980	100	3337190	2613451594
3354	09:26:48.663	00:00:03.353	201	1007,662	196,5376	0,5328158	0,5377603	455,0817	2,823468	0	1098,685	212,9379	0,3983472	0,6027827	453,4158	2,841899	0	9	1053	205						StimuliFarbe_gelb_blau.png	0	880	547	72	111	983	97	716	0	Content		981	94	3353817	2613468221
3370	09:26:48.679	00:00:03.370	202	1006,477	199,4595	0,5337239	0,5380181	455,1487	2,848475	0	1101,696	215,9347	0,3992159	0,6025734	453,3701	2,819765	0	9	1054	208						StimuliFarbe_gelb_blau.png	0	880	547	72	111	983	97	716	0	Content		982	97	3370440	2613484844
3387	09:26:48.696	00:00:03.387	203	997,0562	190,7446	0,5348778	0,5385045	455,2157	2,821558	0	1108,643	217,6216	0,4003634	0,6026073	453,6714	2,798112	0	9	1053	204						StimuliFarbe_gelb_blau.png	0	880	547	72	111	983	97	716	0	Content		981	93	3387066	2613501470
3404	09:26:48.713	00:00:03.403	204	1001,711	200,8451	0,5361612	0,5391548	455,0528	2,865813	0	1104,35	210,7514	0,4014846	0,6028197	453,4042	2,790179	0	9	1053	206						StimuliFarbe_gelb_blau.png	0	880	547	72	111	983	97	716	0	Content		981	95	3403813	2613518217
3420	09:26:48.729	00:00:03.420	205	1006,374	195,818	0,5374063	0,5400056	455,1217	2,86143	0	1107,374	222,3987	0,4027499	0,6033331	453,6753	2,892247	0	9	1057	209						StimuliFarbe_gelb_blau.png	0	880	547	72	111	983	97	716	0	Content		985	98	3420440	2613534844
3437	09:26:48.746	00:00:03.437	206	1011,024	192,3298	0,5385328	0,5411097	455,0862	2,851246	0	1098,163	212,2718	0,4037463	0,6041308	453,442	2,845583	0	9	1055	202						StimuliFarbe_gelb_blau.png	0	880	547	72	111	983	97	716	0	Content		983	91	3437069	2613551473
3454	09:26:48.763	00:00:03.453	207	999,8607	205,4925	0,539353	0,541917	454,9394	2,860095	0	1105,41	215,7102	0,4045642	0,6048267	453,4795	2,811244	0	9	1053	211						StimuliFarbe_gelb_blau.png	0	880	547	72	111	983	97	716	0	Content		981	100	3453691	2613568095
3470	09:26:48.779	00:00:03.470	208	1009,833	211,1837	0,5397941	0,5423823	454,9579	2,878364	0	1096,21	212,9127	0,404958	0,6052597	453,4198	2,791192	0	9	1053	212						StimuliFarbe_gelb_blau.png	0	880	547	72	111	983	97	716	0	Content		981	101	3470437	2613584841
3487	09:26:48.796	00:00:03.487	209	1014,555	198,3611	0,5398492	0,5424089	455,1142	2,851302	0	1098,663	215,3219	0,4050115	0,6053296	453,4902	2,830111	0	9	1057	207						StimuliFarbe_gelb_blau.png	0	880	547	72	111	983	97	716	0	Content		985	96	3487064	2613601468
3504	09:26:48.813	00:00:03.503	210	1008,358	191,0733	0,5395929	0,541964	455,1674	2,894014	0	1096,681	219,2922	0,4048093	0,6048031	453,7624	2,906174	0	9	1053	205						StimuliFarbe_gelb_blau.png	0	880	547	72	111	983	97	716	0	Content		981	94	3503688	2613618092
3520	09:26:48.829	00:00:03.520	211	1011,238	192,1875	0,5391067	0,5405946	455,3149	2,901729	0	1098,003	214,4762	0,4043358	0,6037259	453,7838	2,861246	0	9	1055	203						StimuliFarbe_gelb_blau.png	0	880	547	72	111	983	97	716	0	Content		983	92	3520313	2613634717
3537	09:26:48.846	00:00:03.537	212	1005,72	191,6716	0,538395	0,5388272	455,6327	2,89952	0	1096,224	208,7758	0,4037723	0,6020025	454,0953	2,831619	0	9	1051	200						StimuliFarbe_gelb_blau.png	0	880	547	72	111	983	97	716	0	Content		979	89	3537061	2613651465
3554	09:26:48.863	00:00:03.553	213	997,4302	200,3117	0,5377923	0,5365289	456,1062	2,96679	0	1093,804	221,444	0,4032178	0,5996808	454,5153	2,878257	0	9	1046	211						StimuliFarbe_gelb_blau.png	0	880	547	72	111	983	97	716	0	Content		974	100	3553686	2613668090
3570	09:26:48.879	00:00:03.570	214	909,9695	210,0927	0,5386848	0,5334676	456,5052	2,968608	0	1013,969	220,8293	0,4041037	0,5964456	454,9055	2,885662	0	9	962	215						StimuliFarbe_gelb_blau.png	0	880	547	72	111	983	97	716	0	Content		890	104	3570310	2613684714
3587	09:26:48.896	00:00:03.586	215	813,2543	215,3283	0,5402274	0,5303331	457,0196	2,980392	0	903,0909	233,9203	0,405779	0,5932519	455,1905	2,870171	0	10	858	225						StimuliFarbe_gelb_blau.png	0	880	547	72	111	685	145	600	0	Content		786	114	3586938	2613701342
3604	09:26:48.913	00:00:03.603	216	741,2966	225,364	0,5411109	0,528187	457,6096	2,975619	0	807,5624	237,9218	0,4070601	0,5907295	455,6267	2,902306	0	10	774	232						StimuliFarbe_gelb_blau.png	0	880	547	72	111	685	145	600	0	Content		702	121	3603684	2613718088
3620	09:26:48.929	00:00:03.620	217	703,5479	248,2867	0,541446	0,5266545	457,8685	3,06929	0	768,2226	249,7706	0,4075252	0,5891981	455,6664	2,892419	0	10	736	249						StimuliFarbe_gelb_blau.png	0	880	547	72	111	685	145	600	0	Content		664	138	3620311	2613734715
3637	09:26:48.946	00:00:03.636	218	727,5511	256,6188	0,5411699	0,5253015	457,8685	3,128968	0	789,228	274,2354	0,407434	0,5879254	456,1114	2,9622	0	10	758	265						StimuliFarbe_gelb_blau.png	0	880	547	72	111	685	145	600	0	Content		686	154	3636931	2613751335
3654	09:26:48.963	00:00:03.653	219	737,1712	257,8528	0,5414971	0,5250567	457,8685	3,048352	0	798,7665	263,7453	0,4077151	0,5875304	456,1725	2,937024	0	10	768	261						StimuliFarbe_gelb_blau.png	0	880	547	72	111	685	145	600	0	Content		696	150	3653556	2613767960
3670	09:26:48.979	00:00:03.670	220	702,7395	253,1736	0,5422224	0,5254409	458,5204	2,957587	0	790,8268	264,6926	0,4082158	0,5876242	456,0113	2,982684	0	10	747	259						StimuliFarbe_gelb_blau.png	0	880	547	72	111	685	145	600	0	Content		675	148	3670304	2613784708
3687	09:26:48.996	00:00:03.686	221	735,5075	264,9602	0,5429132	0,5262202	458,5204	3,055912	0	785,0887	264,5578	0,4088383	0,5881385	456,0307	2,952562	0	10	760	265						StimuliFarbe_gelb_blau.png	0	880	547	72	111	685	145	600	0	Content		688	154	3686930	2613801334
3704	09:26:49.013	00:00:03.703	222	732,9618	253,9668	0,5437109	0,5278782	458,5204	3,062132	0	781,6176	265,6736	0,4094867	0,5892741	455,9732	2,955978	0	10	757	260						StimuliFarbe_gelb_blau.png	0	880	547	72	111	685	145	600	0	Content		685	149	3703553	2613817957
3720	09:26:49.029	00:00:03.720	223	727,3962	249,0441	0,5446132	0,5299158	458,5204	3,049743	0	785,0718	258,62	0,4102385	0,5906463	455,8455	2,932887	0	10	756	254						StimuliFarbe_gelb_blau.png	0	880	547	72	111	685	145	600	0	Content		684	143	3720177	2613834581
3737	09:26:49.046	00:00:03.736	224	727,9315	248,1317	0,5455432	0,5318736	458,5204	3,086516	0	788,4421	278,2446	0,4111574	0,5917593	455,2443	3,025116	0	10	758	263						StimuliFarbe_gelb_blau.png	0	880	547	72	111	685	145	600	0	Content		686	152	3736924	2613851328
3754	09:26:49.063	00:00:03.753	225	727,3587	256,041	0,5464514	0,5332293	458,5204	3,12165	0	787,4807	255,7911	0,4117081	0,5931477	455,7854	3,036055	0	10	757	256						StimuliFarbe_gelb_blau.png	0	880	547	72	111	685	145	600	0	Content		685	145	3753548	2613867952
3770	09:26:49.079	00:00:03.770	226	737,1813	244,5358	0,5472088	0,534483	458,5204	3,140846	0	818,0302	259,0206	0,4124008	0,5944789	455,7854	3,078865	0	10	778	252						StimuliFarbe_gelb_blau.png	0	880	547	72	111	685	145	600	0	Content		706	141	3770176	2613884580
3787	09:26:49.096	00:00:03.786	227	729,7536	245,658	0,5474852	0,5353375	458,5204	3,082898	0	811,9082	261,9815	0,4126371	0,5954562	455,7854	3,049101	0	10	771	254						StimuliFarbe_gelb_blau.png	0	880	547	72	111	685	145	600	0	Content		699	143	3786928	2613901332
3804	09:26:49.113	00:00:03.803	228	709,7716	237,866	0,5475225	0,5362787	457,6141	3,04898	0	761,3245	255,71	0,4129516	0,5963004	455,2729	2,919931	0	10	736	247						StimuliFarbe_gelb_blau.png	0	880	547	72	111	685	145	600	0	Content		664	136	3803548	2613917952
3820	09:26:49.129	00:00:03.820	229	705,982	244,0117	0,5472623	0,536459	458,0675	2,994979	0	780,2298	269,5356	0,4126973	0,5967497	455,4167	3,051638	0	10	743	257						StimuliFarbe_gelb_blau.png	0	880	547	72	111	685	145	600	0	Content		671	146	3820173	2613934577
3837	09:26:49.146	00:00:03.836	230	739,8963	225,3036	0,5492425	0,5364241	465,9437	3,086021	0	783,7153	273,7267	0,4123337	0,5966526	455,0951	3,020102	0	10	762	250						StimuliFarbe_gelb_blau.png	0	880	547	72	111	685	145	600	0	Content		690	139	3836805	2613951209
3854	09:26:49.163	00:00:03.853	231	704,728	242,6205	0,5461817	0,5366413	457,7193	3,006148	0	787,5832	268,173	0,4115942	0,596403	455,1201	3,047123	0	10	746	255						StimuliFarbe_gelb_blau.png	0	880	547	72	111	685	145	600	0	Content		674	144	3853552	2613967956
3870	09:26:49.179	00:00:03.870	232	730,0235	257,1194	0,545409	0,5367768	457,7193	3,106349	0	784,0643	269,5983	0,4106061	0,5963849	454,8856	3,02132	0	10	757	263						StimuliFarbe_gelb_blau.png	0	880	547	72	111	685	145	600	0	Content		685	152	3870174	2613984578
3887	09:26:49.196	00:00:03.886	233	725,316	243,4036	0,5444719	0,5375075	457,7193	3,002932	0	789,0828	260,9921	0,40951	0,5967706	454,7678	2,957149	0	10	757	252						StimuliFarbe_gelb_blau.png	0	880	547	72	111	685	145	600	0	Content		685	141	3886797	2614001201
3903	09:26:49.212	00:00:03.903	234	728,1193	239,2656	0,5435784	0,538838	457,7193	2,990727	0	785,9121	260,8119	0,4084466	0,5981053	454,4921	2,957765	0	10	757	250						StimuliFarbe_gelb_blau.png	0	880	547	72	111	685	145	600	0	Content		685	139	3903422	2614017826
3920	09:26:49.229	00:00:03.920	235	736,462	233,9383	0,5428802	0,5404715	457,7193	2,955873	0	788,3409	284,5645	0,4075494	0,5998133	454,3638	3,048475	0	10	762	259						StimuliFarbe_gelb_blau.png	0	880	547	72	111	685	145	600	0	Content		690	148	3920170	2614034574
3937	09:26:49.246	00:00:03.936	236	728,534	239,6309	0,5423723	0,5420704	457,7193	2,90376	0	792,3466	269,2511	0,4069551	0,6015605	454,2754	2,943444	0	10	760	254						StimuliFarbe_gelb_blau.png	0	880	547	72	111	685	145	600	0	Content		688	143	3936793	2614051197
3953	09:26:49.262	00:00:03.953	237	729,3528	245,472	0,5417281	0,5430624	457,7193	2,96375	0	818,4206	269,3321	0,406329	0,6028568	454,2754	2,942113	0	10	774	257						StimuliFarbe_gelb_blau.png	0	880	547	72	111	685	145	600	0	Content		702	146	3953418	2614067822
3970	09:26:49.279	00:00:03.970	238	740,9332	236,0596	0,5408791	0,5434602	457,7193	2,823107	0	819,9625	275,5683	0,4055714	0,6037158	454,2754	2,853979	0	10	780	256						StimuliFarbe_gelb_blau.png	0	880	547	72	111	685	145	600	0	Content		708	145	3970044	2614084448
3987	09:26:49.296	00:00:03.986	239	712,6016	239,4951	0,5394221	0,5434436	456,1931	2,772497	0	795,0896	247,3115	0,4045774	0,6043731	453,9631	2,719974	0	10	754	243						StimuliFarbe_gelb_blau.png	0	880	547	72	111	685	145	600	0	Content		682	132	3986795	2614101199
4003	09:26:49.312	00:00:04.003	240	673,2004	253,9175	0,5379496	0,5428517	456,501	2,694248	0	794,3687	266,862	0,4032383	0,6047612	454,4525	2,822951	0	10	734	260						StimuliFarbe_gelb_blau.png	0	880	547	72	111	685	145	600	0	Content		662	149	4003418	2614117822
4020	09:26:49.329	00:00:04.020	241	744,6548	244,6256	0,5379044	0,5426674	461,4051	2,906463	0	781,53	266,0756	0,4017874	0,6057547	454,2215	2,817425	0	10	763	255						StimuliFarbe_gelb_blau.png	0	880	547	72	111	685	145	600	0	Content		691	144	4020043	2614134447
4037	09:26:49.346	00:00:04.036	242	748,5666	225,303	0,5363852	0,5434901	461,4051	2,857077	0	787,0278	273,2002	0,4006276	0,6074897	454,819	2,755756	0	10	768	249						StimuliFarbe_gelb_blau.png	0	880	547	72	111	685	145	600	0	Content		696	138	4036667	2614151071
4053	09:26:49.362	00:00:04.053	243	734,152	234,7895	0,5351865	0,5451438	461,4051	2,819816	0	794,4177	267,1737	0,3995453	0,610047	455,2971	2,706996	0	10	764	251						StimuliFarbe_gelb_blau.png	0	880	547	72	111	685	145	600	0	Content		692	140	4053417	2614167821
4070	09:26:49.379	00:00:04.070	244	739,6013	239,801	0,5342129	0,5473183	461,4051	2,806168	0	794,1218	266,2784	0,3987505	0,6131314	455,424	2,702253	0	10	767	253						StimuliFarbe_gelb_blau.png	0	880	547	72	111	685	145	600	0	Content		695	142	4070041	2614184445
4087	09:26:49.396	00:00:04.086	245	703,1392	247,4114	0,5320758	0,5495941	456,8539	2,767165	0	787,4929	271,5019	0,3981768	0,6161072	455,4131	2,718806	0	10	745	259						StimuliFarbe_gelb_blau.png	0	880	547	72	111	685	145	600	0	Content		673	148	4086665	2614201069
4103	09:26:49.412	00:00:04.103	246	699,933	250,6669	0,5315642	0,5505319	456,9968	2,71573	0	788,1818	282,7564	0,3979037	0,6179533	455,4225	2,750988	0	10	744	267						StimuliFarbe_gelb_blau.png	0	880	547	72	111	685	145	600	0	Content		672	156	4103291	2614217695
4120	09:26:49.429	00:00:04.120	247	701,7134	246,1221	0,5312031	0,5505161	457,3674	2,750671	0	816,4893	263,9202	0,3976225	0,6185911	455,4225	2,661176	0	10	759	255						StimuliFarbe_gelb_blau.png	0	880	547	72	111	685	145	600	0	Content		687	144	4120038	2614234442
4137	09:26:49.446	00:00:04.136	248	702,4298	251,4139	0,5310777	0,5501338	457,8759	2,735888	0	786,6803	266,1198	0,3977194	0,6185103	456,0456	2,74361	0	10	745	259						StimuliFarbe_gelb_blau.png	0	880	547	72	111	685	145	600	0	Content		673	148	4136664	2614251068
4153	09:26:49.462	00:00:04.153	249	703,3182	245,5103	0,5311016	0,549651	458,3337	2,700505	0	784,9409	271,8926	0,3977562	0,6179153	456,2607	2,69784	0	10	744	259						StimuliFarbe_gelb_blau.png	0	880	547	72	111	685	145	600	0	Content		672	148	4153287	2614267691
4170	09:26:49.479	00:00:04.169	250	704,934	255,9383	0,5315142	0,5489573	458,3337	2,775146	0	771,5201	266,194	0,3983987	0,6172779	456,8669	2,664002	0	10	738	261						StimuliFarbe_gelb_blau.png	0	880	547	72	111	685	145	600	0	Content		666	150	4169926	2614284330
4187	09:26:49.496	00:00:04.186	251	611,0078	281,3652	0,532722	0,5488756	458,3337	2,906458	0	690,7838	274,4423	0,4002608	0,6169117	457,383	2,678793	0	11	651	278						StimuliFarbe_gelb_blau.png	0	880	547	72	111	465	190	583	0	Content		579	167	4186660	2614301064
4203	09:26:49.512	00:00:04.203	252	519,3995	295,0825	0,5340824	0,5488926	460,4566	2,680529	0	623,9827	303,7307	0,4015545	0,6169691	457,8011	2,689775	0	11	572	299						StimuliFarbe_gelb_blau.png	0	880	547	72	111	465	190	583	0	Content		500	188	4203286	2614317690
4220	09:26:49.529	00:00:04.219	253	486,8067	293,9761	0,5338465	0,5482011	460,9773	2,696317	0	586,7101	309,6718	0,4015995	0,6167833	458,4525	2,715265	0	11	537	302						StimuliFarbe_gelb_blau.png	0	880	547	72	111	465	190	583	0	Content		465	191	4219920	2614334324
4237	09:26:49.546	00:00:04.236	254	483,0529	289,7376	0,5330176	0,5472983	461,4921	2,66331	0	590,7208	295,915	0,4009219	0,6163166	458,7916	2,615466	0	11	537	293						StimuliFarbe_gelb_blau.png	0	880	547	72	111	465	190	583	0	Content		465	182	4236535	2614350939
4253	09:26:49.562	00:00:04.253	255	481,5227	290,5745	0,5324593	0,5466237	461,6132	2,715881	0	586,6776	293,933	0,4004077	0,6161562	458,7077	2,632563	0	11	534	292						StimuliFarbe_gelb_blau.png	0	880	547	72	111	465	190	583	0	Content		462	181	4253283	2614367687
4270	09:26:49.579	00:00:04.269	256	478,9952	285,6013	0,5322998	0,546272	461,7848	2,686157	0	587,6019	298,3492	0,4003765	0,616129	459,1697	2,679796	0	11	533	292						StimuliFarbe_gelb_blau.png	0	880	547	72	111	465	190	583	0	Content		461	181	4269922	2614384326
4287	09:26:49.596	00:00:04.286	257	486,0402	298,0745	0,5327133	0,5465201	461,8156	2,75072	0	589,8445	302,9288	0,4008096	0,616371	459,1517	2,666145	0	11	538	301						StimuliFarbe_gelb_blau.png	0	880	547	72	111	465	190	583	0	Content		466	190	4286531	2614400935
4303	09:26:49.612	00:00:04.303	258	456,5587	315,5175	0,5374321	0,5477029	445,7894	2,594222	0	602,1261	298,1609	0,401798	0,6177126	458,7546	2,7428	0	11	529	307						StimuliFarbe_gelb_blau.png	0	880	547	72	111	465	190	583	0	Content		457	196	4303155	2614417559
4320	09:26:49.629	00:00:04.319	259	465,9554	341,2017	0,5398111	0,5492284	442,378	2,652324	0	590,789	313,5168	0,4032768	0,6192256	458,7835	2,786507	0	11	528	327						StimuliFarbe_gelb_blau.png	0	880	547	72	111	465	190	583	0	Content		456	216	4319916	2614434320
4337	09:26:49.646	00:00:04.336	260	493,8899	298,2501	0,5373223	0,5508986	462,584	2,813614	0	601,726	310,2342	0,4051598	0,6204625	458,5817	2,814125	0	11	548	304						StimuliFarbe_gelb_blau.png	0	880	547	72	111	465	190	583	0	Content		476	193	4336528	2614450932
4353	09:26:49.662	00:00:04.353	261	486,9738	294,427	0,5393992	0,5520796	462,5847	2,793781	0	589,9943	295,3131	0,4070819	0,6209826	458,6156	2,72822	0	11	538	295						StimuliFarbe_gelb_blau.png	0	880	547	72	111	465	190	583	0	Content		466	184	4353154	2614467558
4370	09:26:49.679	00:00:04.369	262	460,2757	332,7948	0,5451363	0,5529065	445,4287	2,638422	0	595,3635	307,9901	0,4090216	0,6208672	458,9069	2,831615	0	11	528	320						StimuliFarbe_gelb_blau.png	0	880	547	72	111	465	190	583	0	Content		456	209	4369778	2614484182
4387	09:26:49.696	00:00:04.386	263	495,0927	303,7202	0,5434475	0,5534823	463,0436	2,84301	0	585,5626	307,7777	0,4108669	0,6205377	458,8671	2,772518	0	11	540	306						StimuliFarbe_gelb_blau.png	0	880	547	72	111	465	190	583	0	Content		468	195	4386529	2614500933
4403	09:26:49.712	00:00:04.403	264	496,2216	297,5101	0,5453541	0,554261	463,308	2,859188	0	596,5483	310,8104	0,4127294	0,6204984	459,2959	2,771358	0	11	546	304						StimuliFarbe_gelb_blau.png	0	880	547	72	111	465	190	583	0	Content		474	193	4403153	2614517557
4420	09:26:49.729	00:00:04.419	265	458,7403	334,9816	0,5503583	0,5554062	446,8168	2,681124	0	597,2659	306,5599	0,4143174	0,6210993	459,5303	2,860632	0	11	528	321						StimuliFarbe_gelb_blau.png	0	880	547	72	111	465	190	583	0	Content		456	210	4419778	2614534182
4436	09:26:49.745	00:00:04.436	266	491,7019	295,282	0,5482571	0,556573	463,5331	2,852953	0	589,4536	303,3168	0,4155947	0,6220191	459,6331	2,82391	0	11	541	299						StimuliFarbe_gelb_blau.png	0	880	547	72	111	465	190	583	0	Content		469	188	4436401	2614550805
4453	09:26:49.762	00:00:04.453	267	498,3337	288,3664	0,5493765	0,5578914	463,5486	2,862276	0	599,1519	298,6507	0,4166697	0,6230898	459,8118	2,799292	0	11	549	294						StimuliFarbe_gelb_blau.png	0	880	547	72	111	465	190	583	0	Content		477	183	4453151	2614567555
4470	09:26:49.779	00:00:04.469	268	465,7305	341,2958	0,5545102	0,5593492	444,571	2,732685	0	592,4764	297,8453	0,4178045	0,624318	460,2386	2,788739	0	11	529	320						StimuliFarbe_gelb_blau.png	0	880	547	72	111	465	190	583	0	Content		457	209	4469776	2614584180
4486	09:26:49.795	00:00:04.486	269	491,627	297,0173	0,5514892	0,5605685	464,0206	2,877258	0	590,2375	309,2663	0,4188327	0,6255514	460,3954	2,862272	0	11	541	303						StimuliFarbe_gelb_blau.png	0	880	547	72	111	465	190	583	0	Content		469	192	4486400	2614600804
4503	09:26:49.812	00:00:04.503	270	491,7621	296,0386	0,5521771	0,5622432	464,1725	2,87379	0	596,1431	302,5784	0,419553	0,6271241	460,6432	2,888957	0	11	544	299						StimuliFarbe_gelb_blau.png	0	880	547	72	111	465	190	583	0	Content		472	188	4503149	2614617553
4520	09:26:49.829	00:00:04.519	271	469,0867	340,4658	0,5567074	0,564324	444,5579	2,796798	0	597,4832	311,978	0,419977	0,6292564	460,7605	2,95083	0	11	533	326						StimuliFarbe_gelb_blau.png	0	880	547	72	111	465	190	583	0	Content		461	215	4519772	2614634176
4536	09:26:49.845	00:00:04.536	272	491,6191	292,8756	0,5525849	0,5664618	464,4293	2,895799	0	588,1529	304,8979	0,420005	0,6319332	460,8246	2,924396	0	11	540	299						StimuliFarbe_gelb_blau.png	0	880	547	72	111	465	190	583	0	Content		468	188	4536399	2614650803
4553	09:26:49.862	00:00:04.553	273	496,9079	292,1326	0,5522857	0,5686882	464,4284	2,939367	0	593,7438	304,5073	0,4197861	0,6344934	461,153	2,928642	0	11	545	298						StimuliFarbe_gelb_blau.png	0	880	547	72	111	465	190	583	0	Content		473	187	4553024	2614667428
4570	09:26:49.879	00:00:04.569	274	459,2581	333,5445	0,55561	0,5706525	445,6868	2,814179	0	593,6973	293,7232	0,41932	0,6369151	461,2265	2,86242	0	11	526	314						StimuliFarbe_gelb_blau.png	0	880	547	72	111	465	190	583	0	Content		454	203	4569772	2614684176
4586	09:26:49.895	00:00:04.586	275	499,3044	300,9501	0,5510563	0,5722805	465,0291	2,975076	0	593,9859	300,6113	0,4188477	0,63903	461,4071	2,86325	0	11	547	301						StimuliFarbe_gelb_blau.png	0	880	547	72	111	465	190	583	0	Content		475	190	4586399	2614700803
4603	09:26:49.912	00:00:04.603	276	466,4736	293,9781	0,5503657	0,5738612	465,0291	2,976981	0	603,0956	304,2757	0,4184972	0,6410332	461,5825	2,943335	0	11	535	299						StimuliFarbe_gelb_blau.png	0	880	547	72	111	465	190	583	0	Content		463	188	4603023	2614717427
4620	09:26:49.929	00:00:04.619	277	460,0663	325,5315	0,5540314	0,5751994	448,0358	2,840158	0	593,121	317,6056	0,4184667	0,6425889	461,9476	2,91351	0	11	527	322						StimuliFarbe_gelb_blau.png	0	880	547	72	111	465	190	583	0	Content		455	211	4619647	2614734051
4636	09:26:49.945	00:00:04.636	278	464,5692	321,0922	0,5540021	0,5761839	449,343	2,815439	0	594,4409	302,4296	0,4187756	0,6436617	462,2072	2,9405	0	11	530	312						StimuliFarbe_gelb_blau.png	0	880	547	72	111	465	190	583	0	Content		458	201	4636397	2614750801
4653	09:26:49.962	00:00:04.653	279	465,2136	339,7566	0,5550635	0,5764694	447,6336	2,840665	0	595,102	301,389	0,4193746	0,6436639	462,6926	2,93487	0	11	530	321						StimuliFarbe_gelb_blau.png	0	880	547	72	111	465	190	583	0	Content		458	210	4653020	2614767424
4670	09:26:49.979	00:00:04.669	280	472,6316	338,8672	0,5563	0,5762675	446,3393	2,919146	0	592,5487	295,0176	0,4201892	0,64276	463,0799	2,938141	0	11	533	317						StimuliFarbe_gelb_blau.png	0	880	547	72	111	465	190	583	0	Content		461	206	4669644	2614784048
4686	09:26:49.995	00:00:04.686	281	491,2022	288,185	0,5532385	0,5752437	466,4328	2,95716	0	594,6469	306,786	0,4212678	0,6409339	463,3465	2,984215	0	11	543	297						StimuliFarbe_gelb_blau.png	0	880	547	72	111	465	190	583	0	Content		471	186	4686269	2614800673
4703	09:26:50.012	00:00:04.703	282	493,7786	286,1135	0,5542405	0,5732993	467,1192	2,919929	0	601,8271	310,236	0,422178	0,6381183	464,0216	3,0021	0	11	548	298						StimuliFarbe_gelb_blau.png	0	880	547	72	111	465	190	583	0	Content		476	187	4703017	2614817421
4720	09:26:50.029	00:00:04.719	283	508,0048	297,7245	0,5548006	0,5707651	467,453	3,032318	0	593,9627	298,2131	0,4227946	0,6350076	464,6825	2,958709	0	11	551	298						StimuliFarbe_gelb_blau.png	0	880	547	72	111	465	190	583	0	Content		479	187	4719647	2614834051
4736	09:26:50.045	00:00:04.736	284	459,3803	322,4358	0,5582419	0,5682303	450,4341	2,833276	0	595,9158	301,5464	0,4227668	0,6321109	465,3604	2,992686	0	11	528	312						StimuliFarbe_gelb_blau.png	0	880	547	72	111	465	190	583	0	Content		456	201	4736269	2614850673
4753	09:26:50.062	00:00:04.752	285	496,4934	292,1718	0,5538467	0,5657468	468,84	3,000443	0	589,7322	297,9508	0,4221887	0,6298904	466,0197	2,928326	0	11	543	295						StimuliFarbe_gelb_blau.png	0	880	547	72	111	465	190	583	0	Content		471	184	4752908	2614867312
4770	09:26:50.079	00:00:04.769	286	467,9079	338,4136	0,5546665	0,5645142	457,723	2,947595	0	591,3647	322,0869	0,4210458	0,6287647	466,5041	3,005365	0	12	530	330						StimuliFarbe_gelb_blau.png	0	880	547	72	111	459	351	100	0	Content		458	219	4769643	2614884047
4786	09:26:50.095	00:00:04.786	287	478,1012	334,7709	0,5503427	0,5647894	469,0169	3,036954	0	581,1312	354,779	0,4195653	0,6287373	466,9238	3,014487	0	12	530	345						StimuliFarbe_gelb_blau.png	0	880	547	72	111	459	351	100	0	Content		458	234	4786268	2614900672
4803	09:26:50.112	00:00:04.802	288	495,9648	415,7917	0,5478532	0,5662274	469,3148	3,164218	0	561,4659	412,8792	0,4176337	0,6298897	467,2549	3,102889	0	12	529	414						StimuliFarbe_gelb_blau.png	0	880	547	72	111	459	351	100	0	Content		457	303	4802907	2614917311
4820	09:26:50.129	00:00:04.819	289	496,5689	520,1971	0,5426455	0,568943	478,7781	3,250559	0	568,059	501,6505	0,415394	0,6327394	467,1021	3,12815	0	12	532	511						StimuliFarbe_gelb_blau.png	0	880	547	72	111	459	351	100	0	Content		460	400	4819519	2614933923
4836	09:26:50.145	00:00:04.836	290	529,2141	605,4804	0,5410039	0,5728832	469,3148	3,186547	0	559,1313	583,1874	0,4128499	0,6365195	467,0735	3,113502	0	12	544	594						StimuliFarbe_gelb_blau.png	0	880	547	72	111	459	351	100	0	Content		472	483	4836264	2614950668
4853	09:26:50.162	00:00:04.852	291	577,4434	687,566	0,5371461	0,576964	469,3148	3,150963	0	563,3004	662,895	0,4099616	0,6408659	466,951	3,088665	0	12	570	675						StimuliFarbe_gelb_blau.png	0	880	547	72	111	459	351	100	0	Content		498	564	4852901	2614967305
4870	09:26:50.179	00:00:04.869	292	-1024	-768	-1	-1	-1	-1	4	-1024	-768	-1	-1	-1	-1	4		0	0						StimuliFarbe_gelb_blau.png	0	880	547	72	111				0	Content		-72	-111	4869522	2614983926
4886	09:26:50.195	00:00:04.886	293	-1024	-768	-1	-1	-1	-1	4	-1024	-768	-1	-1	-1	-1	4		0	0						StimuliFarbe_gelb_blau.png	0	880	547	72	111				0	Content		-72	-111	4886137	2615000541
4903	09:26:50.212	00:00:04.902	294	-1024	-768	-1	-1	-1	-1	4	-1024	-768	-1	-1	-1	-1	4		0	0						StimuliFarbe_gelb_blau.png	0	880	547	72	111				0	Content		-72	-111	4902904	2615017308
4920	09:26:50.229	00:00:04.919	295	-1024	-768	-1	-1	-1	-1	4	-1024	-768	-1	-1	-1	-1	4		0	0						StimuliFarbe_gelb_blau.png	0	880	547	72	111				0	Content		-72	-111	4919516	2615033920
4936	09:26:50.245	00:00:04.936	296	-1024	-768	-1	-1	-1	-1	4	-1024	-768	-1	-1	-1	-1	4		0	0						StimuliFarbe_gelb_blau.png	0	880	547	72	111				0	Content		-72	-111	4936141	2615050545
4953	09:26:50.262	00:00:04.952	297	-1024	-768	-1	-1	-1	-1	4	-1024	-768	-1	-1	-1	-1	4		0	0						StimuliFarbe_gelb_blau.png	0	880	547	72	111				0	Content		-72	-111	4952767	2615067171
4970	09:26:50.279	00:00:04.969	298	-1024	-768	-1	-1	-1	-1	4	-1024	-768	-1	-1	-1	-1	4		0	0						StimuliFarbe_gelb_blau.png	0	880	547	72	111				0	Content		-72	-111	4969515	2615083919
4986	09:26:50.295	00:00:04.986	299	-1024	-768	-1	-1	-1	-1	4	-1024	-768	-1	-1	-1	-1	4		0	0						StimuliFarbe_gelb_blau.png	0	880	547	72	111				0	Content		-72	-111	4986137	2615100541
5003	09:26:50.312	00:00:05.002	300	-1024	-768	-1	-1	-1	-1	4	-1024	-768	-1	-1	-1	-1	4		0	0						StimuliFarbe_gelb_blau.png	0	880	547	72	111				0	Content		-72	-111	5002763	2615117167
5020	09:26:50.329	00:00:05.019	301	-1024	-768	-1	-1	-1	-1	4	-1024	-768	-1	-1	-1	-1	4		0	0						StimuliFarbe_gelb_blau.png	0	880	547	72	111				0	Content		-72	-111	5019511	2615133915
5036	09:26:50.345	00:00:05.036	302	-1024	-768	-1	-1	-1	-1	4	-1024	-768	-1	-1	-1	-1	4		0	0						StimuliFarbe_gelb_blau.png	0	880	547	72	111				0	Content		-72	-111	5036134	2615150538
5053	09:26:50.362	00:00:05.052	303	-1024	-768	-1	-1	-1	-1	4	-1024	-768	-1	-1	-1	-1	4		0	0						StimuliFarbe_gelb_blau.png	0	880	547	72	111				0	Content		-72	-111	5052802	2615167206
5069	09:26:50.378	00:00:05.069	304	-1024	-768	-1	-1	-1	-1	4	-1024	-768	-1	-1	-1	-1	4		0	0						StimuliFarbe_gelb_blau.png	0	880	547	72	111				0	Content		-72	-111	5069384	2615183788
5086	09:26:50.395	00:00:05.086	305	-1024	-768	-1	-1	-1	-1	4	-1024	-768	-1	-1	-1	-1	4		0	0						StimuliFarbe_gelb_blau.png	0	880	547	72	111				0	Content		-72	-111	5086009	2615200413
5103	09:26:50.412	00:00:05.103	306	-1024	-768	-1	-1	-1	-1	4	-1024	-768	-1	-1	-1	-1	4		0	0						StimuliFarbe_gelb_blau.png	0	880	547	72	111				0	Content		-72	-111	5103200	2615217604
5120	09:26:50.429	00:00:05.119	307	-1024	-768	-1	-1	-1	-1	4	-1024	-768	-1	-1	-1	-1	4		0	0						StimuliFarbe_gelb_blau.png	0	880	547	72	111				0	Content		-72	-111	5119505	2615233909
5136	09:26:50.445	00:00:05.136	308	-1024	-768	-1	-1	-1	-1	4	-1024	-768	-1	-1	-1	-1	4		0	0						StimuliFarbe_gelb_blau.png	0	880	547	72	111				0	Content		-72	-111	5136128	2615250532
5153	09:26:50.462	00:00:05.153	309	-1024	-768	-1	-1	-1	-1	4	-1024	-768	-1	-1	-1	-1	4		0	0						StimuliFarbe_gelb_blau.png	0	880	547	72	111				0	Content		-72	-111	5153196	2615267600
5169	09:26:50.478	00:00:05.169	310	-1024	-768	-1	-1	-1	-1	4	-1024	-768	-1	-1	-1	-1	4		0	0						StimuliFarbe_gelb_blau.png	0	880	547	72	111				0	Content		-72	-111	5169375	2615283779
5186	09:26:50.495	00:00:05.185	311	-1024	-768	-1	-1	-1	-1	4	-1024	-768	-1	-1	-1	-1	4		0	0						StimuliFarbe_gelb_blau.png	0	880	547	72	111				0	Content		-72	-111	5185999	2615300403
5203	09:26:50.512	00:00:05.202	312	-1024	-768	-1	-1	-1	-1	4	-1024	-768	-1	-1	-1	-1	4		0	0						StimuliFarbe_gelb_blau.png	0	880	547	72	111				0	Content		-72	-111	5202747	2615317151
5219	09:26:50.528	00:00:05.219	313	-1024	-768	-1	-1	-1	-1	4	-1024	-768	-1	-1	-1	-1	4		0	0						StimuliFarbe_gelb_blau.png	0	880	547	72	111				0	Content		-72	-111	5219372	2615333776
5236	09:26:50.545	00:00:05.236	314	-1024	-768	-1	-1	-1	-1	4	-1024	-768	-1	-1	-1	-1	4		0	0						StimuliFarbe_gelb_blau.png	0	880	547	72	111				0	Content		-72	-111	5236437	2615350841
5254	09:26:50.563	00:00:05.253	315	-1024	-768	-1	-1	-1	-1	4	-1024	-768	-1	-1	-1	-1	4		0	0						StimuliFarbe_gelb_blau.png	0	880	547	72	111				0	Content		-72	-111	5253811	2615368215
5271	09:26:50.580	00:00:05.271	316	-1024	-768	-1	-1	-1	-1	4	-1024	-768	-1	-1	-1	-1	4		0	0						StimuliFarbe_gelb_blau.png	0	880	547	72	111				0	Content		-72	-111	5271062	2615385466
5286	09:26:50.595	00:00:05.285	317	-1024	-768	-1	-1	-1	-1	4	-1024	-768	-1	-1	-1	-1	4		0	0						StimuliFarbe_gelb_blau.png	0	880	547	72	111				0	Content		-72	-111	5285990	2615400394
5303	09:26:50.612	00:00:05.302	318	-1024	-768	-1	-1	-1	-1	4	-1024	-768	-1	-1	-1	-1	4		0	0						StimuliFarbe_gelb_blau.png	0	880	547	72	111				0	Content		-72	-111	5302615	2615417019
5319	09:26:50.628	00:00:05.319	319	-1024	-768	-1	-1	-1	-1	4	-1024	-768	-1	-1	-1	-1	4		0	0						StimuliFarbe_gelb_blau.png	0	880	547	72	111				0	Content		-72	-111	5319362	2615433766
5336	09:26:50.645	00:00:05.335	320	-1024	-768	-1	-1	-1	-1	4	-1024	-768	-1	-1	-1	-1	4		0	0						StimuliFarbe_gelb_blau.png	0	880	547	72	111				0	Content		-72	-111	5335984	2615450388
5353	09:26:50.662	00:00:05.352	321	-1024	-768	-1	-1	-1	-1	4	-1024	-768	-1	-1	-1	-1	4		0	0						StimuliFarbe_gelb_blau.png	0	880	547	72	111				0	Content		-72	-111	5352609	2615467013
5369	09:26:50.678	00:00:05.369	322	-1024	-768	-1	-1	-1	-1	4	-1024	-768	-1	-1	-1	-1	4		0	0						StimuliFarbe_gelb_blau.png	0	880	547	72	111				0	Content		-72	-111	5369232	2615483636
5386	09:26:50.695	00:00:05.386	323	-1024	-768	-1	-1	-1	-1	4	-1024	-768	-1	-1	-1	-1	4		0	0						StimuliFarbe_gelb_blau.png	0	880	547	72	111				0	Content		-72	-111	5386425	2615500829
5404	09:26:50.713	00:00:05.403	324	-1024	-768	-1	-1	-1	-1	4	-1024	-768	-1	-1	-1	-1	4		0	0						StimuliFarbe_gelb_blau.png	0	880	547	72	111				0	Content		-72	-111	5403673	2615518077
5421	09:26:50.730	00:00:05.420	325	-1024	-768	-1	-1	-1	-1	4	-1024	-768	-1	-1	-1	-1	4		0	0						StimuliFarbe_gelb_blau.png	0	880	547	72	111				0	Content		-72	-111	5420921	2615535325
5436	09:26:50.745	00:00:05.435	326	-1024	-768	-1	-1	-1	-1	4	-1024	-768	-1	-1	-1	-1	4		0	0						StimuliFarbe_gelb_blau.png	0	880	547	72	111				0	Content		-72	-111	5435850	2615550254
5452	09:26:50.761	00:00:05.452	327	-1024	-768	-1	-1	-1	-1	4	-1024	-768	-1	-1	-1	-1	4		0	0						StimuliFarbe_gelb_blau.png	0	880	547	72	111				0	Content		-72	-111	5452476	2615566880
5469	09:26:50.778	00:00:05.469	328	-1024	-768	-1	-1	-1	-1	4	-1024	-768	-1	-1	-1	-1	4		0	0						StimuliFarbe_gelb_blau.png	0	880	547	72	111				0	Content		-72	-111	5469225	2615583629
5486	09:26:50.795	00:00:05.485	329	-1024	-768	-1	-1	-1	-1	4	-1024	-768	-1	-1	-1	-1	4		0	0						StimuliFarbe_gelb_blau.png	0	880	547	72	111				0	Content		-72	-111	5485847	2615600251
5502	09:26:50.811	00:00:05.502	330	-1024	-768	-1	-1	-1	-1	4	-1024	-768	-1	-1	-1	-1	4		0	0						StimuliFarbe_gelb_blau.png	0	880	547	72	111				0	Content		-72	-111	5502472	2615616876
5519	09:26:50.828	00:00:05.519	331	-1024	-768	-1	-1	-1	-1	4	-1024	-768	-1	-1	-1	-1	4		0	0						StimuliFarbe_gelb_blau.png	0	880	547	72	111				0	Content		-72	-111	5519096	2615633500
5536	09:26:50.845	00:00:05.536	332	-1024	-768	-1	-1	-1	-1	4	-1024	-768	-1	-1	-1	-1	4		0	0						StimuliFarbe_gelb_blau.png	0	880	547	72	111				0	Content		-72	-111	5536289	2615650693
5554	09:26:50.863	00:00:05.553	333	-1024	-768	-1	-1	-1	-1	4	-1024	-768	-1	-1	-1	-1	4		0	0						StimuliFarbe_gelb_blau.png	0	880	547	72	111				0	Content		-72	-111	5553662	2615668066
5571	09:26:50.880	00:00:05.570	334	-1024	-768	-1	-1	-1	-1	4	-1024	-768	-1	-1	-1	-1	4		0	0						StimuliFarbe_gelb_blau.png	0	880	547	72	111				0	Content		-72	-111	5570909	2615685313
5586	09:26:50.895	00:00:05.585	335	-1024	-768	-1	-1	-1	-1	4	-1024	-768	-1	-1	-1	-1	4		0	0						StimuliFarbe_gelb_blau.png	0	880	547	72	111				0	Content		-72	-111	5585712	2615700116
5602	09:26:50.911	00:00:05.602	336	-1024	-768	-1	-1	-1	-1	4	-1024	-768	-1	-1	-1	-1	4		0	0						StimuliFarbe_gelb_blau.png	0	880	547	72	111				0	Content		-72	-111	5602461	2615716865
5619	09:26:50.928	00:00:05.619	337	-1024	-768	-1	-1	-1	-1	4	-1024	-768	-1	-1	-1	-1	4		0	0						StimuliFarbe_gelb_blau.png	0	880	547	72	111				0	Content		-72	-111	5619085	2615733489
5636	09:26:50.945	00:00:05.635	338	-1024	-768	-1	-1	-1	-1	4	-1024	-768	-1	-1	-1	-1	4		0	0						StimuliFarbe_gelb_blau.png	0	880	547	72	111				0	Content		-72	-111	5635708	2615750112
5652	09:26:50.961	00:00:05.652	339	-1024	-768	-1	-1	-1	-1	4	-1024	-768	-1	-1	-1	-1	4		0	0						StimuliFarbe_gelb_blau.png	0	880	547	72	111				0	Content		-72	-111	5652328	2615766732
5669	09:26:50.978	00:00:05.668	340	-1024	-768	-1	-1	-1	-1	4	-1024	-768	-1	-1	-1	-1	4		0	0						StimuliFarbe_gelb_blau.png	0	880	547	72	111				0	Content		-72	-111	5668952	2615783356
5686	09:26:50.995	00:00:05.686	341	-1024	-768	-1	-1	-1	-1	4	-1024	-768	-1	-1	-1	-1	4		0	0						StimuliFarbe_gelb_blau.png	0	880	547	72	111				0	Content		-72	-111	5686146	2615800550
5704	09:26:51.013	00:00:05.703	342	-1024	-768	-1	-1	-1	-1	4	-1024	-768	-1	-1	-1	-1	4		0	0						StimuliFarbe_gelb_blau.png	0	880	547	72	111				0	Content		-72	-111	5703521	2615817925
5721	09:26:51.030	00:00:05.720	343	-1024	-768	-1	-1	-1	-1	4	-1024	-768	-1	-1	-1	-1	4		0	0						StimuliFarbe_gelb_blau.png	0	880	547	72	111				0	Content		-72	-111	5720896	2615835300
5736	09:26:51.045	00:00:05.735	344	-1024	-768	-1	-1	-1	-1	4	-1024	-768	-1	-1	-1	-1	4		0	0						StimuliFarbe_gelb_blau.png	0	880	547	72	111				0	Content		-72	-111	5735702	2615850106
5752	09:26:51.061	00:00:05.752	345	-1024	-768	-1	-1	-1	-1	4	-1024	-768	-1	-1	-1	-1	4		0	0						StimuliFarbe_gelb_blau.png	0	880	547	72	111				0	Content		-72	-111	5752323	2615866727
5769	09:26:51.078	00:00:05.769	346	-1024	-768	-1	-1	-1	-1	4	-1024	-768	-1	-1	-1	-1	4		0	0						StimuliFarbe_gelb_blau.png	0	880	547	72	111				0	Content		-72	-111	5769071	2615883475
5786	09:26:51.095	00:00:05.785	347	-1024	-768	-1	-1	-1	-1	4	-1024	-768	-1	-1	-1	-1	4		0	0						StimuliFarbe_gelb_blau.png	0	880	547	72	111				0	Content		-72	-111	5785695	2615900099
5802	09:26:51.111	00:00:05.802	348	-1024	-768	-1	-1	-1	-1	4	-1024	-768	-1	-1	-1	-1	4		0	0						StimuliFarbe_gelb_blau.png	0	880	547	72	111				0	Content		-72	-111	5802318	2615916722
5819	09:26:51.128	00:00:05.818	349	-1024	-768	-1	-1	-1	-1	4	-1024	-768	-1	-1	-1	-1	4		0	0						StimuliFarbe_gelb_blau.png	0	880	547	72	111				0	Content		-72	-111	5818943	2615933347
5836	09:26:51.145	00:00:05.836	350	-1024	-768	-1	-1	-1	-1	4	-1024	-768	-1	-1	-1	-1	4		0	0						StimuliFarbe_gelb_blau.png	0	880	547	72	111				0	Content		-72	-111	5836012	2615950416
5853	09:26:51.162	00:00:05.853	351	-1024	-768	-1	-1	-1	-1	4	-1024	-768	-1	-1	-1	-1	4		0	0						StimuliFarbe_gelb_blau.png	0	880	547	72	111				0	Content		-72	-111	5853384	2615967788
5871	09:26:51.180	00:00:05.870	352	-1024	-768	-1	-1	-1	-1	4	-1024	-768	-1	-1	-1	-1	4		0	0						StimuliFarbe_gelb_blau.png	0	880	547	72	111				0	Content		-72	-111	5870762	2615985166
5886	09:26:51.195	00:00:05.885	353	-1024	-768	-1	-1	-1	-1	4	-1024	-768	-1	-1	-1	-1	4		0	0						StimuliFarbe_gelb_blau.png	0	880	547	72	111				0	Content		-72	-111	5885568	2615999972
5902	09:26:51.211	00:00:05.902	354	-1024	-768	-1	-1	-1	-1	4	-1024	-768	-1	-1	-1	-1	4		0	0						StimuliFarbe_gelb_blau.png	0	880	547	72	111				0	Content		-72	-111	5902187	2616016591
5919	09:26:51.228	00:00:05.918	355	-1024	-768	-1	-1	-1	-1	4	-1024	-768	-1	-1	-1	-1	4		0	0						StimuliFarbe_gelb_blau.png	0	880	547	72	111				0	Content		-72	-111	5918936	2616033340
5936	09:26:51.245	00:00:05.935	356	-1024	-768	-1	-1	-1	-1	4	-1024	-768	-1	-1	-1	-1	4		0	0						StimuliFarbe_gelb_blau.png	0	880	547	72	111				0	Content		-72	-111	5935560	2616049964
5952	09:26:51.261	00:00:05.952	357	-1024	-768	-1	-1	-1	-1	4	-1024	-768	-1	-1	-1	-1	4		0	0						StimuliFarbe_gelb_blau.png	0	880	547	72	111				0	Content		-72	-111	5952183	2616066587
5969	09:26:51.278	00:00:05.968	358	-1024	-768	-1	-1	-1	-1	4	-1024	-768	-1	-1	-1	-1	4		0	0						StimuliFarbe_gelb_blau.png	0	880	547	72	111				0	Content		-72	-111	5968806	2616083210
5986	09:26:51.295	00:00:05.986	359	-1024	-768	-1	-1	-1	-1	4	-1024	-768	-1	-1	-1	-1	4		0	0						StimuliFarbe_gelb_blau.png	0	880	547	72	111				0	Content		-72	-111	5986001	2616100405
6003	09:26:51.312	00:00:06.003	360	-1024	-768	-1	-1	-1	-1	4	-1024	-768	-1	-1	-1	-1	4		0	0						StimuliFarbe_gelb_blau.png	0	880	547	72	111				0	Content		-72	-111	6003374	2616117778
6021	09:26:51.330	00:00:06.020	361	-1024	-768	-1	-1	-1	-1	4	-1024	-768	-1	-1	-1	-1	4		0	0						StimuliFarbe_gelb_blau.png	0	880	547	72	111				0	Content		-72	-111	6020623	2616135027
6035	09:26:51.344	00:00:06.035	362	-1024	-768	-1	-1	-1	-1	4	-1024	-768	-1	-1	-1	-1	4		0	0						StimuliFarbe_gelb_blau.png	0	880	547	72	111				0	Content		-72	-111	6035428	2616149832
6052	09:26:51.361	00:00:06.052	363	-1024	-768	-1	-1	-1	-1	4	-1024	-768	-1	-1	-1	-1	4		0	0						StimuliFarbe_gelb_blau.png	0	880	547	72	111				0	Content		-72	-111	6052175	2616166579
6069	09:26:51.378	00:00:06.068	364	-1024	-768	-1	-1	-1	-1	4	-1024	-768	-1	-1	-1	-1	4		0	0						StimuliFarbe_gelb_blau.png	0	880	547	72	111				0	Content		-72	-111	6068800	2616183204
6085	09:26:51.394	00:00:06.085	365	-1024	-768	-1	-1	-1	-1	4	-1024	-768	-1	-1	-1	-1	4		0	0						StimuliFarbe_gelb_blau.png	0	880	547	72	111				0	Content		-72	-111	6085422	2616199826
6102	09:26:51.411	00:00:06.102	366	-1024	-768	-1	-1	-1	-1	4	-1024	-768	-1	-1	-1	-1	4		0	0						StimuliFarbe_gelb_blau.png	0	880	547	72	111				0	Content		-72	-111	6102038	2616216442
6119	09:26:51.428	00:00:06.119	367	-1024	-768	-1	-1	-1	-1	4	-1024	-768	-1	-1	-1	-1	4		0	0						StimuliFarbe_gelb_blau.png	0	880	547	72	111				0	Content		-72	-111	6119405	2616233809
6136	09:26:51.445	00:00:06.136	368	-1024	-768	-1	-1	-1	-1	4	-1024	-768	-1	-1	-1	-1	4		0	0						StimuliFarbe_gelb_blau.png	0	880	547	72	111				0	Content		-72	-111	6136483	2616250887
6153	09:26:51.462	00:00:06.152	369	-1024	-768	-1	-1	-1	-1	4	-1024	-768	-1	-1	-1	-1	4		0	0						StimuliFarbe_gelb_blau.png	0	880	547	72	111				0	Content		-72	-111	6152910	2616267314
6170	09:26:51.479	00:00:06.169	370	-1024	-768	-1	-1	-1	-1	4	-1024	-768	-1	-1	-1	-1	4		0	0						StimuliFarbe_gelb_blau.png	0	880	547	72	111				0	Content		-72	-111	6169661	2616284065
6186	09:26:51.495	00:00:06.186	371	-1024	-768	-1	-1	-1	-1	4	-1024	-768	-1	-1	-1	-1	4		0	0						StimuliFarbe_gelb_blau.png	0	880	547	72	111				0	Content		-72	-111	6186411	2616300815
6203	09:26:51.512	00:00:06.203	372	-1024	-768	-1	-1	-1	-1	4	-1024	-768	-1	-1	-1	-1	4		0	0						StimuliFarbe_gelb_blau.png	0	880	547	72	111				0	Content		-72	-111	6203032	2616317436
6220	09:26:51.529	00:00:06.219	373	-1024	-768	-1	-1	-1	-1	4	-1024	-768	-1	-1	-1	-1	4		0	0						StimuliFarbe_gelb_blau.png	0	880	547	72	111				0	Content		-72	-111	6219659	2616334063
6236	09:26:51.545	00:00:06.236	374	-1024	-768	-1	-1	-1	-1	4	-1024	-768	-1	-1	-1	-1	4		0	0						StimuliFarbe_gelb_blau.png	0	880	547	72	111				0	Content		-72	-111	6236284	2616350688
6253	09:26:51.562	00:00:06.253	375	-1024	-768	-1	-1	-1	-1	4	-1024	-768	-1	-1	-1	-1	4		0	0						StimuliFarbe_gelb_blau.png	0	880	547	72	111				0	Content		-72	-111	6253033	2616367437
6270	09:26:51.579	00:00:06.269	376	-1024	-768	-1	-1	-1	-1	4	-1024	-768	-1	-1	-1	-1	4		0	0						StimuliFarbe_gelb_blau.png	0	880	547	72	111				0	Content		-72	-111	6269657	2616384061
6286	09:26:51.595	00:00:06.286	377	1208,731	538,0658	0,3168126	0,8206607	456,0101	3,130633	3	1224,475	533,0733	0,3163177	0,8206458	461,6682	3,168532	3		0	0						StimuliFarbe_gelb_blau.png	0	880	547	72	111				0	Content		-72	-111	6286282	2616400686
6303	09:26:51.612	00:00:06.302	378	-1024	-768	-1	-1	-1	-1	4	-1024	-768	-1	-1	-1	-1	4		0	0						StimuliFarbe_gelb_blau.png	0	880	547	72	111				0	Content		-72	-111	6302530	2616416934
6319	09:26:51.628	00:00:06.319	379	1289,328	524,1679	0,3195367	0,8270742	456,0101	3,189957	3	1330,727	511,8562	0,3216892	0,8270411	467,9799	3,273554	1	13	1331	512						StimuliFarbe_gelb_blau.png	0	880	547	72	111	1224	441	84	0	Content		1259	401	6319273	2616433677
6337	09:26:51.646	00:00:06.336	380	1268,968	547,074	0,3223275	0,8290439	456,0101	3,134715	3	1280,202	537,8231	0,322084	0,8292267	459,1717	3,156779	1	13	1280	538						StimuliFarbe_gelb_blau.png	0	880	547	72	111	1224	441	84	0	Content		1208	427	6336719	2616451123
6341	09:26:51.650																				ImageEnd	16	0	0	StimuliFarbe_gelb_blau.png
6353	09:26:51.662	00:00:06.353	381	1281,387	556,8304	0,3239091	0,8306752	456,0101	3,166911	3	1289,375	549,766	0,3236271	0,830808	459,0977	3,187616	1	13	1289	550						No media	0	1024	768	0	0	1296	552	84	0	Content		1289	550	6353026	2616467430
6359	09:26:51.668																				ImageStart	8	0	0	Fix_sw.jpg
6370	09:26:51.679	00:00:06.369	382	1296,691	557,4471	0,325016	0,8319761	456,0101	3,072631	3	1304,161	554,9155	0,3247173	0,8319758	459,1306	3,092858	1	13	1304	555						Fix_sw.jpg	0	880	547	72	111	1224	441	84	0	Content		1232	444	6369892	2616484296
6387	09:26:51.696	00:00:06.386	383	1262,733	576,4623	0,3263955	0,8326473	456,0101	3,091498	3	1274,42	574,0929	0,3253378	0,8326396	459,1307	3,113139	1	13	1274	574						Fix_sw.jpg	0	880	547	72	111	1224	441	84	0	Content		1202	463	6386524	2616500928
6403	09:26:51.712	00:00:06.403	384	1312,577	569,175	0,3257155	0,8333495	456,0101	2,999141	3	1319,251	567,0184	0,3253756	0,8333433	459,3474	3,020052	1	14	1319	567						Fix_sw.jpg	0	880	547	72	111	1230	494	450	0	Content		1247	456	6403400	2616517804
6420	09:26:51.729	00:00:06.419	385	1274,164	585,2512	0,3269741	0,8346007	456,0101	3,068715	3	1226,368	594,3588	0,3314179	0,8346341	443,1964	2,980677	1	14	1226	594						Fix_sw.jpg	0	880	547	72	111	1230	494	450	0	Content		1154	483	6419648	2616534052
6436	09:26:51.745	00:00:06.436	386	1335,519	591,7436	0,325553	0,8363895	456,0101	2,994044	3	1349,844	582,8287	0,3262213	0,8365662	459,4585	3,017197	1	14	1350	583						Fix_sw.jpg	0	880	547	72	111	1230	494	450	0	Content		1278	472	6436272	2616550676
6453	09:26:51.762	00:00:06.453	387	1283,778	594,4807	0,3271018	0,8387362	456,0101	2,921121	3	1260,298	597,5866	0,326828	0,8387331	459,5999	2,930902	1	14	1260	598						Fix_sw.jpg	0	880	547	72	111	1230	494	450	0	Content		1188	487	6453021	2616567425
6470	09:26:51.779	00:00:06.470	388	1269,695	593,5045	0,3282411	0,8411489	448,9181	2,93606	3	1307,714	585,4936	0,3274364	0,8411396	459,3852	3,005147	1	14	1308	585						Fix_sw.jpg	0	880	547	72	111	1230	494	450	0	Content		1236	474	6470020	2616584424
6486	09:26:51.795	00:00:06.486	389	1262,89	601,7942	0,3287296	0,8434981	448,9181	2,898884	3	1300,352	594,2411	0,3279305	0,8434887	459,3506	2,966726	1	14	1300	594						Fix_sw.jpg	0	880	547	72	111	1230	494	450	0	Content		1228	483	6486267	2616600671
6503	09:26:51.812	00:00:06.503	390	1263,617	601,1783	0,3292604	0,8457949	448,9181	2,902842	3	1300,843	593,6245	0,3284703	0,8457855	459,2726	2,970336	1	14	1301	594						Fix_sw.jpg	0	880	547	72	111	1230	494	450	0	Content		1229	483	6503017	2616617421
6520	09:26:51.829	00:00:06.519	391	1297,985	606,7004	0,3269436	0,8471114	448,9181	2,897696	3	1297,985	606,7004	0,3269436	0,8471114	448,9181	2,897696	1	14	1298	607						Fix_sw.jpg	0	880	547	72	111	1230	494	450	0	Content		1226	496	6519641	2616634045
6537	09:26:51.846	00:00:06.536	392	1298,97	615,1643	0,327332	0,8482903	448,9181	2,840179	3	1298,97	615,1643	0,327332	0,8482903	448,9181	2,840179	1	14	1299	615						Fix_sw.jpg	0	880	547	72	111	1230	494	450	0	Content		1227	504	6536711	2616651115
6554	09:26:51.863	00:00:06.553	393	1296,039	605,9986	0,3277509	0,8502337	448,9181	2,854269	3	1296,039	605,9986	0,3277509	0,8502337	448,9181	2,854269	1	14	1296	606						Fix_sw.jpg	0	880	547	72	111	1230	494	450	0	Content		1224	495	6553514	2616667918
6570	09:26:51.879	00:00:06.570	394	1270,896	617,1198	0,3310022	0,8523897	448,9181	2,777986	3	1309,952	610,1259	0,3301924	0,8523799	459,661	2,844884	1	14	1310	610						Fix_sw.jpg	0	880	547	72	111	1230	494	450	0	Content		1238	499	6570140	2616684544
6586	09:26:51.895	00:00:06.586	395	1275,131	615,6686	0,3313552	0,8541801	448,9181	2,809628	3	1315,261	608,4906	0,3305323	0,85417	459,8579	2,878713	1	14	1315	608						Fix_sw.jpg	0	880	547	72	111	1230	494	450	0	Content		1243	497	6586385	2616700789
6603	09:26:51.912	00:00:06.603	396	1297,785	602,7915	0,3307195	0,8554473	459,2859	2,848915	3	1298,765	597,5989	0,3307399	0,855599	459,2859	2,849336	1	14	1299	598						Fix_sw.jpg	0	880	547	72	111	1230	494	450	0	Content		1227	487	6603206	2616717610
6620	09:26:51.929	00:00:06.619	397	1229,587	609,3646	0,332379	0,8563173	442,2158	2,869688	3	1282,913	592,3575	0,3309674	0,8564665	459,4997	2,980073	1	14	1283	592						Fix_sw.jpg	0	880	547	72	111	1230	494	450	0	Content		1211	481	6619632	2616734036
6637	09:26:51.946	00:00:06.636	398	1301,709	596,455	0,3310949	0,8573568	459,4265	2,875251	3	1302,952	595,9146	0,3311127	0,8573697	459,4264	2,875539	1	14	1303	596						Fix_sw.jpg	0	880	547	72	111	1230	494	450	0	Content		1231	485	6636757	2616751161
6654	09:26:51.963	00:00:06.653	399	1350,914	616,124	0,3313277	0,8580699	459,6153	2,931077	3	1352,46	608,3708	0,3313584	0,8582929	459,6152	2,931401	1	14	1352	608						Fix_sw.jpg	0	880	547	72	111	1230	494	450	0	Content		1280	497	6653507	2616767911
6670	09:26:51.979	00:00:06.670	400	1356,907	601,7405	0,3315765	0,8593819	459,6153	2,818765	3	1356,907	601,7405	0,3315765	0,8593819	459,6153	2,818765	1	14	1357	602						Fix_sw.jpg	0	880	547	72	111	1230	494	450	0	Content		1285	491	6670072	2616784476
6686	09:26:51.995	00:00:06.686	401	1345,813	617,8051	0,33172	0,8604788	459,6153	2,863305	3	1345,813	617,8051	0,33172	0,8604788	459,6153	2,863305	1	14	1346	618						Fix_sw.jpg	0	880	547	72	111	1230	494	450	0	Content		1274	507	6686252	2616800656
6703	09:26:52.012	00:00:06.703	402	1355,9	603,6156	0,3319388	0,8614131	459,6153	2,888226	3	1355,9	603,6156	0,3319388	0,8614131	459,6153	2,888226	1	14	1356	604						Fix_sw.jpg	0	880	547	72	111	1230	494	450	0	Content		1284	493	6703447	2616817851
6720	09:26:52.029	00:00:06.719	403	1270,018	630,7567	0,3335202	0,8620154	443,7145	2,814781	3	1333,01	620,6382	0,3322589	0,8619993	460,5916	2,922848	1	14	1333	621						Fix_sw.jpg	0	880	547	72	111	1230	494	450	0	Content		1261	510	6719643	2616834047
6737	09:26:52.046	00:00:06.736	404	1268,872	631,295	0,3337038	0,8627469	443,7145	2,887447	3	1332,455	621,1516	0,3324348	0,8627306	460,7174	2,99968	1	14	1332	621						Fix_sw.jpg	0	880	547	72	111	1230	494	450	0	Content		1260	510	6736635	2616851039
6753	09:26:52.062	00:00:06.753	405	1252,846	629,14	0,3338586	0,8634427	443,7145	2,794853	3	1314,311	618,9249	0,3325961	0,8634265	460,6487	2,902236	1	14	1314	619						Fix_sw.jpg	0	880	547	72	111	1230	494	450	0	Content		1242	508	6753245	2616867649
6770	09:26:52.079	00:00:06.769	406	1254,534	625,7667	0,3340101	0,8640678	443,7145	2,801575	3	1316,244	615,2391	0,3327468	0,8640515	460,6772	2,909347	1	14	1316	615						Fix_sw.jpg	0	880	547	72	111	1230	494	450	0	Content		1244	504	6769939	2616884343
6786	09:26:52.095	00:00:06.786	407	1217,866	632,0805	0,3394678	0,8646517	440,9905	2,914644	3	1217,866	632,0805	0,3394678	0,8646517	440,9905	2,914644	1	14	1218	632						Fix_sw.jpg	0	880	547	72	111	1230	494	450	0	Content		1146	521	6786247	2616900651
6803	09:26:52.112	00:00:06.802	408	1230,501	625,861	0,3388561	0,8649191	443,1368	2,937762	3	1230,501	625,861	0,3388561	0,8649191	443,1368	2,937762	1	14	1231	626						Fix_sw.jpg	0	880	547	72	111	1230	494	450	0	Content		1159	515	6802871	2616917275
6820	09:26:52.129	00:00:06.819	409	1251,117	613,2117	0,3346705	0,8643641	456,2334	2,974993	3	1251,117	613,2117	0,3346705	0,8643641	456,2334	2,974993	1	14	1251	613						Fix_sw.jpg	0	880	547	72	111	1230	494	450	0	Content		1179	502	6819628	2616934032
6837	09:26:52.146	00:00:06.836	410	1146,833	535,0989	0,3352726	0,8617862	459,626	3,106704	3	1146,22	534,6655	0,3352665	0,8618027	459,6259	3,106953	1	14	1146	535						Fix_sw.jpg	0	880	547	72	111	1230	494	450	0	Content		1074	424	6836686	2616951090
6853	09:26:52.162	00:00:06.853	411	1089,29	434,1193	0,3368433	0,8585049	459,491	2,963007	3	1094,161	431,4922	0,3369234	0,858566	459,4909	2,963923	1	15	1094	431						Fix_sw.jpg	0	880	547	72	111	811	235	999	0	Content		1022	320	6853368	2616967772
6870	09:26:52.179	00:00:06.869	412	1000,483	411,9849	0,3320144	0,8560368	478,9946	3,131425	3	996,7938	416,377	0,3384421	0,8560131	459,7781	3,131836	1	15	997	416						Fix_sw.jpg	0	880	547	72	111	811	235	999	0	Content		925	305	6869978	2616984382
6886	09:26:52.195	00:00:06.886	413	-1024	-768	-1	-1	-1	-1	4	-1024	-768	-1	-1	-1	-1	4	15	0	0						Fix_sw.jpg	0	880	547	72	111	811	235	999	0	Content		-72	-111	6886238	2617000642
6903	09:26:52.212	00:00:06.903	414	866,47	316,942	0,3397301	0,8540941	459,5559	3,012764	3	866,47	316,942	0,3397301	0,8540941	459,5559	3,012764	1	15	866	317						Fix_sw.jpg	0	880	547	72	111	811	235	999	0	Content		794	206	6903184	2617017588
6919	09:26:52.228	00:00:06.919	415	913,9457	315,3839	0,339596	0,8542486	459,4545	2,993066	3	913,8972	315,3576	0,3395964	0,8542486	459,4545	2,993097	1	15	914	315						Fix_sw.jpg	0	880	547	72	111	811	235	999	0	Content		842	204	6919487	2617033891
6936	09:26:52.245	00:00:06.936	416	870,3461	320,4312	0,3392223	0,8546718	459,4545	3,012277	3	870,3461	320,4312	0,3392223	0,8546718	459,4545	3,012277	1	15	870	320						Fix_sw.jpg	0	880	547	72	111	811	235	999	0	Content		798	209	6936433	2617050837
6953	09:26:52.262	00:00:06.953	417	902,1522	315,0082	0,3393432	0,8545296	459,2374	3,008562	3	902,0434	314,9957	0,339344	0,8545296	459,2374	3,008528	1	15	902	315						Fix_sw.jpg	0	880	547	72	111	811	235	999	0	Content		830	204	6953112	2617067516
6970	09:26:52.279	00:00:06.969	418	878,7368	306,3053	0,3392485	0,8546413	459,2374	3,045983	3	878,7368	306,3053	0,3392485	0,8546413	459,2374	3,045983	1	15	879	306						Fix_sw.jpg	0	880	547	72	111	811	235	999	0	Content		807	195	6969862	2617084266
6986	09:26:52.295	00:00:06.985	419	869,9177	316,0423	0,33935	0,8543995	459,2374	3,018076	3	869,9177	316,0423	0,33935	0,8543995	459,2374	3,018076	1	15	870	316						Fix_sw.jpg	0	880	547	72	111	811	235	999	0	Content		798	205	6985984	2617100388
7003	09:26:52.312	00:00:07.002	420	906,9214	319,0714	0,3393501	0,8541966	459,2246	2,956881	3	906,8849	319,0644	0,3393504	0,8541966	459,2245	2,956883	1	15	907	319						Fix_sw.jpg	0	880	547	72	111	811	235	999	0	Content		835	208	7002620	2617117024
7019	09:26:52.328	00:00:07.019	421	865,6882	318,1401	0,3393468	0,8541556	459,2246	2,98635	3	865,6882	318,1401	0,3393468	0,8541556	459,2246	2,98635	1	15	866	318						Fix_sw.jpg	0	880	547	72	111	811	235	999	0	Content		794	207	7019353	2617133757
7036	09:26:52.345	00:00:07.036	422	897,7697	327,3167	0,3393705	0,8542922	459,1511	2,989821	3	897,7012	327,314	0,3393709	0,8542922	459,151	2,989803	1	15	898	327						Fix_sw.jpg	0	880	547	72	111	811	235	999	0	Content		826	216	7036421	2617150825
7053	09:26:52.362	00:00:07.053	423	884,2907	339,1465	0,3394134	0,8547986	459,3838	2,997199	3	884,1741	339,1221	0,3394143	0,8547985	459,3837	2,997206	1	15	884	339						Fix_sw.jpg	0	880	547	72	111	811	235	999	0	Content		812	228	7053102	2617167506
7070	09:26:52.379	00:00:07.069	424	857,6835	341,1883	0,3394056	0,8549861	459,3838	2,965088	3	857,6835	341,1883	0,3394056	0,8549861	459,3838	2,965088	1	15	858	341						Fix_sw.jpg	0	880	547	72	111	811	235	999	0	Content		786	230	7069667	2617184071
7086	09:26:52.395	00:00:07.085	425	882,7926	342,5784	0,339336	0,8543643	459,0752	2,988773	3	882,6723	342,5439	0,339337	0,8543643	459,0752	2,988788	1	15	883	343						Fix_sw.jpg	0	880	547	72	111	811	235	999	0	Content		811	232	7085973	2617200377
7103	09:26:52.412	00:00:07.102	426	890,3994	343,6006	0,3394727	0,853319	459,5704	2,91502	3	890,2943	343,5758	0,3394736	0,853319	459,5703	2,915046	1	15	890	344						Fix_sw.jpg	0	880	547	72	111	811	235	999	0	Content		818	233	7102587	2617216991
7119	09:26:52.428	00:00:07.119	427	886,4557	337,273	0,3395073	0,8522561	459,2581	2,933688	3	886,337	337,2584	0,3395083	0,8522561	459,258	2,933692	1	15	886	337						Fix_sw.jpg	0	880	547	72	111	811	235	999	0	Content		814	226	7119323	2617233727
7136	09:26:52.445	00:00:07.136	428	881,6292	341,0423	0,3397024	0,8510563	459,2113	2,884007	3	881,5377	341,0164	0,3397032	0,8510563	459,2112	2,883962	1	15	882	341						Fix_sw.jpg	0	880	547	72	111	811	235	999	0	Content		810	230	7136321	2617250725
7153	09:26:52.462	00:00:07.153	429	871,2455	346,9984	0,3398624	0,8498804	459,2628	2,862466	3	871,1562	346,9776	0,3398632	0,8498804	459,2627	2,86242	1	15	871	347						Fix_sw.jpg	0	880	547	72	111	811	235	999	0	Content		799	236	7153070	2617267474
7170	09:26:52.479	00:00:07.169	430	865,2475	365,7368	0,3400339	0,8489851	459,1996	2,904121	3	865,1461	365,7463	0,3400347	0,8489851	459,1995	2,904058	1	15	865	366						Fix_sw.jpg	0	880	547	72	111	811	235	999	0	Content		793	255	7169639	2617284043
7186	09:26:52.495	00:00:07.185	431	852,8107	351,6189	0,3403011	0,848403	459,1996	2,873371	3	852,8107	351,6189	0,3403011	0,848403	459,1996	2,873371	1	15	853	352						Fix_sw.jpg	0	880	547	72	111	811	235	999	0	Content		781	241	7185817	2617300221
7202	09:26:52.511	00:00:07.202	432	882,7347	352,6008	0,3404049	0,8476178	459,3485	2,789676	3	882,6488	352,5877	0,3404056	0,8476178	459,3484	2,789637	1	15	883	353						Fix_sw.jpg	0	880	547	72	111	811	235	999	0	Content		811	242	7202443	2617316847
7219	09:26:52.528	00:00:07.219	433	882,957	359,277	0,3406011	0,8471037	459,7637	2,790241	3	882,9616	359,2778	0,3406011	0,8471037	459,7636	2,790242	1	15	883	359						Fix_sw.jpg	0	880	547	72	111	811	235	999	0	Content		811	248	7219189	2617333593
7236	09:26:52.545	00:00:07.236	434	874,2288	349,3134	0,3406017	0,8467129	459,5119	2,70512	3	874,1377	349,2993	0,3406025	0,8467129	459,5118	2,705086	1	15	874	349						Fix_sw.jpg	0	880	547	72	111	811	235	999	0	Content		802	238	7236131	2617350535
7253	09:26:52.562	00:00:07.252	435	879,3828	346,5886	0,340581	0,8464303	459,4866	2,648925	3	879,3384	346,5807	0,3405813	0,8464303	459,4866	2,648907	1	15	879	347						Fix_sw.jpg	0	880	547	72	111	811	235	999	0	Content		807	236	7252877	2617367281
7270	09:26:52.579	00:00:07.269	436	877,2499	350,1221	0,3405242	0,8462275	459,3883	2,651802	3	877,1749	350,0993	0,3405248	0,8462275	459,3882	2,651799	1	15	877	350						Fix_sw.jpg	0	880	547	72	111	811	235	999	0	Content		805	239	7269500	2617383904
7286	09:26:52.595	00:00:07.285	437	887,0861	341,8904	0,3404116	0,8461481	459,2697	2,597186	3	887,023	341,8888	0,3404121	0,8461481	459,2697	2,597177	1	15	887	342						Fix_sw.jpg	0	880	547	72	111	811	235	999	0	Content		815	231	7285681	2617400085
7302	09:26:52.611	00:00:07.302	438	885,7119	342,675	0,34031	0,8462257	459,1427	2,523778	3	885,6414	342,6653	0,3403106	0,8462257	459,1426	2,523759	1	15	886	343						Fix_sw.jpg	0	880	547	72	111	811	235	999	0	Content		814	232	7302429	2617416833
7319	09:26:52.628	00:00:07.319	439	876,6578	346,5545	0,3402371	0,8462068	459,2122	2,538813	3	876,6099	346,5255	0,3402376	0,8462068	459,2121	2,538819	1	15	877	347						Fix_sw.jpg	0	880	547	72	111	811	235	999	0	Content		805	236	7319051	2617433455
7336	09:26:52.645	00:00:07.336	440	883,4755	350,6778	0,3402009	0,8461535	459,1747	2,535921	3	883,432	350,671	0,3402013	0,8461535	459,1747	2,535925	1	15	883	351						Fix_sw.jpg	0	880	547	72	111	811	235	999	0	Content		811	240	7336117	2617450521
7353	09:26:52.662	00:00:07.352	441	882,7746	346,6475	0,3402262	0,8458946	459,0479	2,499701	3	882,7014	346,6315	0,3402267	0,8458946	459,0478	2,499701	1	15	883	347						Fix_sw.jpg	0	880	547	72	111	811	235	999	0	Content		811	236	7352741	2617467145
7354	09:26:52.663																				ImageEnd	16	0	0	Fix_sw.jpg
7369	09:26:52.678	00:00:07.369	442	887,4745	335,8179	0,3402338	0,8457252	459,1136	2,453384	3	887,4374	335,8015	0,3402341	0,8457252	459,1136	2,453388	1	15	887	336						No media	0	1024	768	0	0	883	346	999	0	Content		887	336	7369491	2617483895
7373	09:26:52.682																				ImageStart	8	0	0	StimuliFarbe_gruen_rot.png
7386	09:26:52.695	00:00:07.385	443	881,1497	355,2263	0,3402608	0,8456917	459,0739	2,49251	3	881,1104	355,2121	0,3402612	0,8456917	459,0739	2,492518	1	15	881	355						StimuliFarbe_gruen_rot.png	0	880	547	72	111	811	235	999	0	Content		809	244	7385671	2617500075
7402	09:26:52.711	00:00:07.402	444	890,6038	340,4265	0,3402718	0,8457721	459,04	2,367233	3	890,555	340,4154	0,3402722	0,8457721	459,0399	2,367247	1	15	891	340						StimuliFarbe_gruen_rot.png	0	880	547	72	111	811	235	999	0	Content		819	229	7402294	2617516698
7419	09:26:52.728	00:00:07.419	445	886,0754	341,1514	0,3402688	0,8459727	458,9912	2,435183	3	885,9799	341,1297	0,3402695	0,8459727	458,9911	2,435198	1	15	886	341						StimuliFarbe_gruen_rot.png	0	880	547	72	111	811	235	999	0	Content		814	230	7419039	2617533443
7436	09:26:52.745	00:00:07.436	446	879,7528	344,7947	0,3402594	0,8461924	459,0133	2,434451	3	879,6913	344,7828	0,3402599	0,8461924	459,0132	2,434448	1	15	880	345						StimuliFarbe_gruen_rot.png	0	880	547	72	111	811	235	999	0	Content		808	234	7436106	2617550510
7453	09:26:52.762	00:00:07.452	447	883,9053	347,2778	0,3401874	0,8463582	459,056	2,445602	3	883,8697	347,2584	0,3401878	0,8463582	459,0559	2,445607	1	15	884	347						StimuliFarbe_gruen_rot.png	0	880	547	72	111	811	235	999	0	Content		812	236	7452728	2617567132
7469	09:26:52.778	00:00:07.469	448	862,4469	353,267	0,3401577	0,8465365	459,056	2,38842	3	862,4469	353,267	0,3401577	0,8465365	459,056	2,38842	1	15	862	353						StimuliFarbe_gruen_rot.png	0	880	547	72	111	811	235	999	0	Content		790	242	7469355	2617583759
7486	09:26:52.795	00:00:07.485	449	887,3879	358,5001	0,3401262	0,8466346	458,9427	2,402524	3	887,3409	358,4773	0,3401267	0,8466346	458,9426	2,402542	1	15	887	358						StimuliFarbe_gruen_rot.png	0	880	547	72	111	811	235	999	0	Content		815	247	7485658	2617600062
7502	09:26:52.811	00:00:07.502	450	888,3325	346,3475	0,3399801	0,8469511	458,8105	2,396633	3	888,2284	346,2968	0,339981	0,8469511	458,8105	2,396662	1	15	888	346						StimuliFarbe_gruen_rot.png	0	880	547	72	111	811	235	999	0	Content		816	235	7502283	2617616687
7519	09:26:52.828	00:00:07.518	451	884,5261	345,8208	0,339924	0,8474059	458,7219	2,449505	3	884,4415	345,7666	0,3399248	0,8474059	458,7218	2,449527	1	15	884	346						StimuliFarbe_gruen_rot.png	0	880	547	72	111	811	235	999	0	Content		812	235	7518907	2617633311
7536	09:26:52.845	00:00:07.535	452	884,4114	350,6884	0,3399285	0,8476856	458,7397	2,441211	3	884,3177	350,6489	0,3399294	0,8476856	458,7397	2,441218	1	15	884	351						StimuliFarbe_gruen_rot.png	0	880	547	72	111	811	235	999	0	Content		812	240	7535976	2617650380
7553	09:26:52.862	00:00:07.552	453	879,4646	347,9627	0,3399568	0,8481385	458,6806	2,411612	3	879,3921	347,9167	0,3399575	0,8481385	458,6806	2,411655	1	15	879	348						StimuliFarbe_gruen_rot.png	0	880	547	72	111	811	235	999	0	Content		807	237	7552781	2617667185
7569	09:26:52.878	00:00:07.569	454	882,9614	348,1529	0,3400633	0,8483886	458,6157	2,360949	3	882,8505	348,1277	0,3400642	0,8483886	458,6156	2,360953	1	15	883	348						StimuliFarbe_gruen_rot.png	0	880	547	72	111	811	235	999	0	Content		811	237	7569404	2617683808
7586	09:26:52.895	00:00:07.585	455	891,7133	346,1101	0,3401588	0,8487369	458,8415	2,351212	3	891,644	346,0787	0,3401594	0,8487369	458,8414	2,351194	1	15	892	346						StimuliFarbe_gruen_rot.png	0	880	547	72	111	811	235	999	0	Content		820	235	7585530	2617699934
7602	09:26:52.911	00:00:07.602	456	891,1531	339,5121	0,3401753	0,8491224	458,6806	2,320882	3	891,0568	339,4874	0,3401761	0,8491224	458,6805	2,320886	1	15	891	339						StimuliFarbe_gruen_rot.png	0	880	547	72	111	811	235	999	0	Content		819	228	7602151	2617716555
7619	09:26:52.928	00:00:07.618	457	878,0208	357,0226	0,3402601	0,849515	458,8962	2,398524	3	877,9644	356,992	0,3402606	0,849515	458,8961	2,39854	1	15	878	357						StimuliFarbe_gruen_rot.png	0	880	547	72	111	811	235	999	0	Content		806	246	7618775	2617733179
7636	09:26:52.945	00:00:07.635	458	870,4167	347,1533	0,3402238	0,8499645	458,5696	2,388825	3	870,316	347,1189	0,3402247	0,8499645	458,5695	2,388821	1	15	870	347						StimuliFarbe_gruen_rot.png	0	880	547	72	111	811	235	999	0	Content		798	236	7635968	2617750372
7653	09:26:52.962	00:00:07.652	459	883,5662	349,4497	0,3402703	0,8502911	458,7311	2,439808	3	883,4946	349,4113	0,340271	0,8502911	458,731	2,439814	1	15	883	349						StimuliFarbe_gruen_rot.png	0	880	547	72	111	811	235	999	0	Content		811	238	7652649	2617767053
7669	09:26:52.978	00:00:07.669	460	878,2874	358,3147	0,3402217	0,85062	458,5189	2,430659	3	878,1583	358,2813	0,3402227	0,85062	458,5188	2,430632	1	15	878	358						StimuliFarbe_gruen_rot.png	0	880	547	72	111	811	235	999	0	Content		806	247	7669272	2617783676
7686	09:26:52.995	00:00:07.685	461	878,4732	352,2932	0,3402171	0,8508124	458,5135	2,438833	3	878,3442	352,2498	0,3402182	0,8508124	458,5135	2,438823	1	15	878	352						StimuliFarbe_gruen_rot.png	0	880	547	72	111	811	235	999	0	Content		806	241	7685523	2617799927
7702	09:26:53.011	00:00:07.702	462	878,185	351,388	0,34025	0,8509485	458,7588	2,408426	3	878,0385	351,3691	0,3402511	0,8509485	458,7588	2,408369	1	15	878	351						StimuliFarbe_gruen_rot.png	0	880	547	72	111	811	235	999	0	Content		806	240	7702147	2617816551
7719	09:26:53.028	00:00:07.718	463	893,525	336,463	0,3402371	0,8511016	458,6761	2,386202	3	893,4133	336,4315	0,340238	0,8511016	458,6761	2,386223	1	15	893	336						StimuliFarbe_gruen_rot.png	0	880	547	72	111	811	235	999	0	Content		821	225	7718773	2617833177
7736	09:26:53.045	00:00:07.735	464	886,2477	342,7054	0,3402289	0,8510525	458,7213	2,400475	3	886,1459	342,6873	0,3402297	0,8510525	458,7213	2,400488	1	15	886	343						StimuliFarbe_gruen_rot.png	0	880	547	72	111	811	235	999	0	Content		814	232	7735964	2617850368
7753	09:26:53.062	00:00:07.752	465	879,9921	348,1018	0,3401402	0,8508555	458,5076	2,448019	3	879,8513	348,064	0,3401413	0,8508555	458,5075	2,448023	1	15	880	348						StimuliFarbe_gruen_rot.png	0	880	547	72	111	811	235	999	0	Content		808	237	7752644	2617867048
7769	09:26:53.078	00:00:07.769	466	883,6686	353,2838	0,3400391	0,8506897	458,398	2,487397	3	883,5729	353,2269	0,3400401	0,8506897	458,3979	2,487391	1	15	884	353						StimuliFarbe_gruen_rot.png	0	880	547	72	111	811	235	999	0	Content		812	242	7769268	2617883672
7785	09:26:53.094	00:00:07.785	467	890,235	332,9267	0,3397852	0,8505295	458,4213	2,395003	3	890,0936	332,8845	0,3397864	0,8505295	458,4213	2,39501	1	15	890	333						StimuliFarbe_gruen_rot.png	0	880	547	72	111	811	235	999	0	Content		818	222	7785391	2617899795
7802	09:26:53.111	00:00:07.802	468	882,3297	346,3198	0,3395666	0,8504191	458,4965	2,436543	3	882,2111	346,2834	0,3395677	0,850419	458,4965	2,43654	1	15	882	346						StimuliFarbe_gruen_rot.png	0	880	547	72	111	811	235	999	0	Content		810	235	7802015	2617916419
7819	09:26:53.128	00:00:07.818	469	893,3903	338,6546	0,339107	0,8504558	458,349	2,447689	3	893,2537	338,634	0,3391081	0,8504558	458,3489	2,447713	1	15	893	339						StimuliFarbe_gruen_rot.png	0	880	547	72	111	811	235	999	0	Content		821	228	7818764	2617933168
7836	09:26:53.145	00:00:07.835	470	941,3907	342,6176	0,3373268	0,8509337	458,3311	2,596316	3	941,2296	342,5495	0,3373282	0,8509337	458,331	2,596306	1	15	941	343						StimuliFarbe_gruen_rot.png	0	880	547	72	111	811	235	999	0	Content		869	232	7835833	2617950237
7853	09:26:53.162	00:00:07.852	471	1032,2	341,905	0,3354954	0,8509994	458,2964	2,574246	3	1032,019	341,8339	0,3354968	0,8509993	458,2963	2,574207	1	16	1032	342						StimuliFarbe_gruen_rot.png	0	880	547	72	111	1033	188	249	0	Content		960	231	7852640	2617967044
7869	09:26:53.178	00:00:07.869	472	1091,806	321,8611	0,3347453	0,8509752	459,105	2,604681	3	1091,682	321,8201	0,3347462	0,8509751	459,1049	2,604672	1	16	1092	322						StimuliFarbe_gruen_rot.png	0	880	547	72	111	1033	188	249	0	Content		1020	211	7869265	2617983669
7885	09:26:53.194	00:00:07.885	473	1104,099	304,2036	0,3345224	0,8505949	459,1023	2,637263	3	1103,952	304,1665	0,3345235	0,8505949	459,1023	2,63727	1	16	1104	304						StimuliFarbe_gruen_rot.png	0	880	547	72	111	1033	188	249	0	Content		1032	193	7885388	2617999792
7902	09:26:53.211	00:00:07.902	474	1104,644	299,3941	0,3344923	0,8502987	459,2811	2,625525	3	1104,497	299,3768	0,3344933	0,8502986	459,281	2,62547	1	16	1104	299						StimuliFarbe_gruen_rot.png	0	880	547	72	111	1033	188	249	0	Content		1032	188	7902014	2618016418
7919	09:26:53.228	00:00:07.918	475	1100,911	304,3725	0,3343849	0,8503867	459,0186	2,666317	3	1100,736	304,3515	0,3343862	0,8503867	459,0185	2,666221	1	16	1101	304						StimuliFarbe_gruen_rot.png	0	880	547	72	111	1033	188	249	0	Content		1029	193	7918764	2618033168
7936	09:26:53.245	00:00:07.935	476	1102,643	311,6901	0,3343352	0,8500944	459,0886	2,701715	3	1102,487	311,6366	0,3343364	0,8500944	459,0885	2,701693	1	16	1102	312						StimuliFarbe_gruen_rot.png	0	880	547	72	111	1033	188	249	0	Content		1030	201	7935886	2618050290
7953	09:26:53.262	00:00:07.952	477	1072,672	293,1693	0,3343105	0,8501711	459,0886	2,623093	3	1072,672	293,1693	0,3343105	0,8501711	459,0886	2,623093	1	16	1073	293						StimuliFarbe_gruen_rot.png	0	880	547	72	111	1033	188	249	0	Content		1001	182	7952508	2618066912
7969	09:26:53.278	00:00:07.969	478	1126,039	301,4142	0,3346337	0,8495784	458,7209	2,653057	3	1115,339	296,9131	0,3344511	0,8497626	458,7209	2,652634	1	16	1115	297						StimuliFarbe_gruen_rot.png	0	880	547	72	111	1033	188	249	0	Content		1043	186	7969078	2618083482
7985	09:26:53.294	00:00:07.985	479	1118,939	282,2112	0,3345475	0,8495536	458,7331	2,632787	3	1110,659	279,2399	0,3344076	0,8496817	458,7331	2,632586	1	16	1111	279						StimuliFarbe_gruen_rot.png	0	880	547	72	111	1033	188	249	0	Content		1039	168	7985257	2618099661
8002	09:26:53.311	00:00:08.002	480	1119,337	291,4879	0,3345067	0,8495672	458,8438	2,747327	3	1112,544	289,6606	0,3343939	0,8496544	458,8437	2,747087	1	16	1113	290						StimuliFarbe_gruen_rot.png	0	880	547	72	111	1033	188	249	0	Content		1041	179	8002007	2618116411
8019	09:26:53.328	00:00:08.018	481	1120,121	300,7515	0,3343581	0,8496411	460,0506	2,791484	3	1112,249	301,0573	0,3343645	0,8497272	458,8726	2,784432	1	16	1112	301						StimuliFarbe_gruen_rot.png	0	880	547	72	111	1033	188	249	0	Content		1040	190	8018631	2618133035
8036	09:26:53.345	00:00:08.035	482	1112,573	302,3219	0,3344972	0,8498056	458,8421	2,764314	3	1103,786	299,9809	0,3343502	0,8499158	458,8421	2,763872	1	16	1104	300						StimuliFarbe_gruen_rot.png	0	880	547	72	111	1033	188	249	0	Content		1032	189	8035698	2618150102
8052	09:26:53.361	00:00:08.052	483	1113,547	298,7134	0,3344926	0,8498707	459,1735	2,757547	3	1110,214	296,6277	0,3344354	0,8499477	459,1735	2,757507	1	16	1110	297						StimuliFarbe_gruen_rot.png	0	880	547	72	111	1033	188	249	0	Content		1038	186	8052323	2618166727
8069	09:26:53.378	00:00:08.068	484	1116,655	304,2343	0,3346399	0,8499089	459,2209	2,7944	3	1112,904	302,027	0,3345767	0,8499909	459,2209	2,794338	1	16	1113	302						StimuliFarbe_gruen_rot.png	0	880	547	72	111	1033	188	249	0	Content		1041	191	8068946	2618183350
8085	09:26:53.394	00:00:08.085	485	1110,676	297,4633	0,3348659	0,8498539	459,2659	2,780715	3	1107,312	296,9006	0,3348123	0,8498857	459,2658	2,780561	1	16	1107	297						StimuliFarbe_gruen_rot.png	0	880	547	72	111	1033	188	249	0	Content		1035	186	8085251	2618199655
8102	09:26:53.411	00:00:08.101	486	1113,087	298,7832	0,3351743	0,849646	459,5997	2,799823	3	1107,392	298,2861	0,3350828	0,8496864	459,5997	2,799407	1	17	1107	298						StimuliFarbe_gruen_rot.png	0	880	547	72	111	1223	329	100	0	Content		1035	187	8101876	2618216280
8119	09:26:53.428	00:00:08.118	487	1159,461	331,4408	0,3345807	0,8503995	459,7355	2,845034	3	1160,832	330,6935	0,3346047	0,8504134	459,7354	2,845318	1	17	1161	331						StimuliFarbe_gruen_rot.png	0	880	547	72	111	1223	329	100	0	Content		1089	220	8118625	2618233029
8136	09:26:53.445	00:00:08.135	488	1221,72	416,7078	0,3350482	0,8513877	448,1984	2,796284	3	1242,823	397,6309	0,3338949	0,8514491	460,1216	2,867776	1	17	1243	398						StimuliFarbe_gruen_rot.png	0	880	547	72	111	1223	329	100	0	Content		1171	287	8135692	2618250096
8152	09:26:53.461	00:00:08.152	489	1334,596	485,8589	0,3331838	0,8528915	460,8932	2,880467	3	1346,89	483,347	0,3333561	0,8529183	460,8932	2,883822	1	17	1347	483						StimuliFarbe_gruen_rot.png	0	880	547	72	111	1223	329	100	0	Content		1275	372	8152315	2618266719
8169	09:26:53.478	00:00:08.168	490	1540,185	576,3353	0,334351	0,8533508	462,1143	2,935835	3	1540,185	576,3353	0,334351	0,8533508	462,1143	2,935835	1	17	1540	576						StimuliFarbe_gruen_rot.png	0	880	547	72	111	1223	329	100	0	Content		1468	465	8168941	2618283345
8185	09:26:53.494	00:00:08.185	491	1422,565	688,7362	0,3241965	0,8531883	414,0166	2,586867	3	1422,565	688,7362	0,3241965	0,8531883	414,0166	2,586867	1	17	1423	689						StimuliFarbe_gruen_rot.png	0	880	547	72	111	1223	329	100	0	Content		1351	578	8185246	2618299650
8202	09:26:53.511	00:00:08.202	492	-1024	-768	-1	-1	-1	-1	4	-1024	-768	-1	-1	-1	-1	4		0	0						StimuliFarbe_gruen_rot.png	0	880	547	72	111				0	Content		-72	-111	8202314	2618316718
8219	09:26:53.528	00:00:08.218	493	-1024	-768	-1	-1	-1	-1	4	-1024	-768	-1	-1	-1	-1	4		0	0						StimuliFarbe_gruen_rot.png	0	880	547	72	111				0	Content		-72	-111	8218616	2618333020
8236	09:26:53.545	00:00:08.235	494	-1024	-768	-1	-1	-1	-1	4	-1024	-768	-1	-1	-1	-1	4		0	0						StimuliFarbe_gruen_rot.png	0	880	547	72	111				0	Content		-72	-111	8235562	2618349966
8252	09:26:53.561	00:00:08.252	495	-1024	-768	-1	-1	-1	-1	4	-1024	-768	-1	-1	-1	-1	4		0	0						StimuliFarbe_gruen_rot.png	0	880	547	72	111				0	Content		-72	-111	8252117	2618366521
8269	09:26:53.578	00:00:08.268	496	-1024	-768	-1	-1	-1	-1	4	-1024	-768	-1	-1	-1	-1	4		0	0						StimuliFarbe_gruen_rot.png	0	880	547	72	111				0	Content		-72	-111	8268738	2618383142
8285	09:26:53.594	00:00:08.285	497	-1024	-768	-1	-1	-1	-1	4	-1024	-768	-1	-1	-1	-1	4		0	0						StimuliFarbe_gruen_rot.png	0	880	547	72	111				0	Content		-72	-111	8285482	2618399886
8302	09:26:53.611	00:00:08.302	498	-1024	-768	-1	-1	-1	-1	4	-1024	-768	-1	-1	-1	-1	4		0	0						StimuliFarbe_gruen_rot.png	0	880	547	72	111				0	Content		-72	-111	8302109	2618416513
8319	09:26:53.628	00:00:08.318	499	-1024	-768	-1	-1	-1	-1	4	-1024	-768	-1	-1	-1	-1	4		0	0						StimuliFarbe_gruen_rot.png	0	880	547	72	111				0	Content		-72	-111	8318731	2618433135
8335	09:26:53.644	00:00:08.335	500	-1024	-768	-1	-1	-1	-1	4	-1024	-768	-1	-1	-1	-1	4		0	0						StimuliFarbe_gruen_rot.png	0	880	547	72	111				0	Content		-72	-111	8335355	2618449759
8352	09:26:53.661	00:00:08.352	501	-1024	-768	-1	-1	-1	-1	4	-1024	-768	-1	-1	-1	-1	4		0	0						StimuliFarbe_gruen_rot.png	0	880	547	72	111				0	Content		-72	-111	8352104	2618466508
8369	09:26:53.678	00:00:08.368	502	-1024	-768	-1	-1	-1	-1	4	-1024	-768	-1	-1	-1	-1	4		0	0						StimuliFarbe_gruen_rot.png	0	880	547	72	111				0	Content		-72	-111	8368730	2618483134
8385	09:26:53.694	00:00:08.385	503	-1024	-768	-1	-1	-1	-1	4	-1024	-768	-1	-1	-1	-1	4		0	0						StimuliFarbe_gruen_rot.png	0	880	547	72	111				0	Content		-72	-111	8385355	2618499759
8402	09:26:53.711	00:00:08.401	504	-1024	-768	-1	-1	-1	-1	4	-1024	-768	-1	-1	-1	-1	4		0	0						StimuliFarbe_gruen_rot.png	0	880	547	72	111				0	Content		-72	-111	8401852	2618516256
8419	09:26:53.728	00:00:08.419	505	-1024	-768	-1	-1	-1	-1	4	-1024	-768	-1	-1	-1	-1	4		0	0						StimuliFarbe_gruen_rot.png	0	880	547	72	111				0	Content		-72	-111	8419047	2618533451
8436	09:26:53.745	00:00:08.435	506	-1024	-768	-1	-1	-1	-1	4	-1024	-768	-1	-1	-1	-1	4		0	0						StimuliFarbe_gruen_rot.png	0	880	547	72	111				0	Content		-72	-111	8435794	2618550198
8452	09:26:53.761	00:00:08.452	507	-1024	-768	-1	-1	-1	-1	4	-1024	-768	-1	-1	-1	-1	4		0	0						StimuliFarbe_gruen_rot.png	0	880	547	72	111				0	Content		-72	-111	8452348	2618566752
8468	09:26:53.777	00:00:08.468	508	-1024	-768	-1	-1	-1	-1	4	-1024	-768	-1	-1	-1	-1	4		0	0						StimuliFarbe_gruen_rot.png	0	880	547	72	111				0	Content		-72	-111	8468470	2618582874
8485	09:26:53.794	00:00:08.485	509	-1024	-768	-1	-1	-1	-1	4	-1024	-768	-1	-1	-1	-1	4		0	0						StimuliFarbe_gruen_rot.png	0	880	547	72	111				0	Content		-72	-111	8485092	2618599496
8500	09:26:53.809	00:00:08.500	510	-1024	-768	-1	-1	-1	-1	4	-1024	-768	-1	-1	-1	-1	4		0	0						StimuliFarbe_gruen_rot.png	0	880	547	72	111				0	Content		-72	-111	8500463	2618614867
8517	09:26:53.826	00:00:08.517	511	-1024	-768	-1	-1	-1	-1	4	-1024	-768	-1	-1	-1	-1	4		0	0						StimuliFarbe_gruen_rot.png	0	880	547	72	111				0	Content		-72	-111	8517088	2618631492
8534	09:26:53.843	00:00:08.534	512	-1024	-768	-1	-1	-1	-1	4	-1024	-768	-1	-1	-1	-1	4		0	0						StimuliFarbe_gruen_rot.png	0	880	547	72	111				0	Content		-72	-111	8534283	2618648687
8552	09:26:53.861	00:00:08.551	513	-1024	-768	-1	-1	-1	-1	4	-1024	-768	-1	-1	-1	-1	4		0	0						StimuliFarbe_gruen_rot.png	0	880	547	72	111				0	Content		-72	-111	8551654	2618666058
8569	09:26:53.878	00:00:08.568	514	-1024	-768	-1	-1	-1	-1	4	-1024	-768	-1	-1	-1	-1	4		0	0						StimuliFarbe_gruen_rot.png	0	880	547	72	111				0	Content		-72	-111	8568916	2618683320
8584	09:26:53.893	00:00:08.583	515	-1024	-768	-1	-1	-1	-1	4	-1024	-768	-1	-1	-1	-1	4		0	0						StimuliFarbe_gruen_rot.png	0	880	547	72	111				0	Content		-72	-111	8583710	2618698114
8600	09:26:53.909	00:00:08.600	516	-1024	-768	-1	-1	-1	-1	4	-1024	-768	-1	-1	-1	-1	4		0	0						StimuliFarbe_gruen_rot.png	0	880	547	72	111				0	Content		-72	-111	8600459	2618714863
8617	09:26:53.926	00:00:08.617	517	-1024	-768	-1	-1	-1	-1	4	-1024	-768	-1	-1	-1	-1	4		0	0						StimuliFarbe_gruen_rot.png	0	880	547	72	111				0	Content		-72	-111	8617076	2618731480
8634	09:26:53.943	00:00:08.633	518	1399,458	641,1062	0,4185929	0,6346877	400,8715	2,919445	3	1399,458	641,1062	0,4185929	0,6346877	400,8715	2,919445	1	18	1399	641						StimuliFarbe_gruen_rot.png	0	880	547	72	111	1342	524	400	0	Content		1327	530	8633946	2618748350
8650	09:26:53.959	00:00:08.650	519	1416,274	636,573	0,4220241	0,6344269	412,6895	3,117189	3	1416,274	636,573	0,4220241	0,6344269	412,6895	3,117189	1	18	1416	637						StimuliFarbe_gruen_rot.png	0	880	547	72	111	1342	524	400	0	Content		1344	526	8650453	2618764857
8667	09:26:53.976	00:00:08.667	520	-1024	-768	-1	-1	-1	-1	4	-1024	-768	-1	-1	-1	-1	4	18	0	0						StimuliFarbe_gruen_rot.png	0	880	547	72	111	1342	524	400	0	Content		-72	-111	8667201	2618781605
8684	09:26:53.993	00:00:08.683	521	1442,753	637,673	0,4225074	0,634259	412,9588	3,10008	3	1442,753	637,673	0,4225074	0,634259	412,9588	3,10008	1	18	1443	638						StimuliFarbe_gruen_rot.png	0	880	547	72	111	1342	524	400	0	Content		1371	527	8683693	2618798097
8701	09:26:54.010	00:00:08.700	522	1438,39	646,8047	0,4224657	0,6340241	412,9255	3,122122	3	1438,39	646,8047	0,4224657	0,6340241	412,9255	3,122122	1	18	1438	647						StimuliFarbe_gruen_rot.png	0	880	547	72	111	1342	524	400	0	Content		1366	536	8700637	2618815041
8717	09:26:54.026	00:00:08.717	523	1439,211	628,2535	0,422719	0,6337799	415,1277	3,143895	3	1439,211	628,2535	0,422719	0,6337799	415,1277	3,143895	1	18	1439	628						StimuliFarbe_gruen_rot.png	0	880	547	72	111	1342	524	400	0	Content		1367	517	8717069	2618831473
8734	09:26:54.043	00:00:08.733	524	1417,108	637,5482	0,4215823	0,6335882	412,7612	3,165088	3	1417,108	637,5482	0,4215823	0,6335882	412,7612	3,165088	1	18	1417	638						StimuliFarbe_gruen_rot.png	0	880	547	72	111	1342	524	400	0	Content		1345	527	8733691	2618848095
8750	09:26:54.059	00:00:08.750	525	1424,386	632,7911	0,4213308	0,633225	414,0719	3,228692	3	1424,386	632,7911	0,4213308	0,633225	414,0719	3,228692	1	18	1424	633						StimuliFarbe_gruen_rot.png	0	880	547	72	111	1342	524	400	0	Content		1352	522	8750315	2618864719
8767	09:26:54.076	00:00:08.767	526	1400,438	643,9685	0,4201545	0,6330441	411,7426	3,246657	3	1400,438	643,9685	0,4201545	0,6330441	411,7426	3,246657	1	18	1400	644						StimuliFarbe_gruen_rot.png	0	880	547	72	111	1342	524	400	0	Content		1328	533	8767178	2618881582
8784	09:26:54.093	00:00:08.783	527	1414,232	643,5877	0,4196914	0,6331679	412,2616	3,191312	3	1414,232	643,5877	0,4196914	0,6331679	412,2616	3,191312	1	18	1414	644						StimuliFarbe_gruen_rot.png	0	880	547	72	111	1342	524	400	0	Content		1342	533	8783878	2618898282
8801	09:26:54.110	00:00:08.800	528	1429,458	634,0874	0,4203681	0,6336961	416,2647	3,298506	3	1429,458	634,0874	0,4203681	0,6336961	416,2647	3,298506	1	18	1429	634						StimuliFarbe_gruen_rot.png	0	880	547	72	111	1342	524	400	0	Content		1357	523	8800501	2618914905
8817	09:26:54.126	00:00:08.816	529	1409,202	636,7357	0,419913	0,6343779	415,3039	3,391563	3	1409,202	636,7357	0,419913	0,6343779	415,3039	3,391563	1	18	1409	637						StimuliFarbe_gruen_rot.png	0	880	547	72	111	1342	524	400	0	Content		1337	526	8816929	2618931333
8834	09:26:54.143	00:00:08.833	530	1429,377	631,3079	0,4205428	0,6351041	418,8986	3,381409	3	1429,377	631,3079	0,4205428	0,6351041	418,8986	3,381409	1	18	1429	631						StimuliFarbe_gruen_rot.png	0	880	547	72	111	1342	524	400	0	Content		1357	520	8833675	2618948079
8850	09:26:54.159	00:00:08.850	531	1427,587	632,9697	0,4195585	0,6358886	416,5923	3,290442	3	1427,587	632,9697	0,4195585	0,6358886	416,5923	3,290442	1	18	1428	633						StimuliFarbe_gruen_rot.png	0	880	547	72	111	1342	524	400	0	Content		1356	522	8850297	2618964701
8867	09:26:54.176	00:00:08.867	532	1408,334	631,524	0,41857	0,636281	413,6886	3,378675	3	1408,334	631,524	0,41857	0,636281	413,6886	3,378675	1	18	1408	632						StimuliFarbe_gruen_rot.png	0	880	547	72	111	1342	524	400	0	Content		1336	521	8867157	2618981561
8884	09:26:54.193	00:00:08.883	533	1413,736	631,9045	0,4186377	0,6366657	415,2536	3,343421	3	1413,736	631,9045	0,4186377	0,6366657	415,2536	3,343421	1	18	1414	632						StimuliFarbe_gruen_rot.png	0	880	547	72	111	1342	524	400	0	Content		1342	521	8883783	2618998187
8900	09:26:54.209	00:00:08.900	534	1393,562	634,166	0,4179677	0,6368544	413,4391	3,443275	3	1393,562	634,166	0,4179677	0,6368544	413,4391	3,443275	1	18	1394	634						StimuliFarbe_gruen_rot.png	0	880	547	72	111	1342	524	400	0	Content		1322	523	8900405	2619014809
8917	09:26:54.226	00:00:08.916	535	1405,793	635,2892	0,4176836	0,6370556	412,5841	3,351374	3	1405,793	635,2892	0,4176836	0,6370556	412,5841	3,351374	1	18	1406	635						StimuliFarbe_gruen_rot.png	0	880	547	72	111	1342	524	400	0	Content		1334	524	8916915	2619031319
8934	09:26:54.243	00:00:08.933	536	1418,004	632,7405	0,41823	0,6375214	414,6234	3,386553	3	1418,004	632,7405	0,41823	0,6375214	414,6234	3,386553	1	18	1418	633						StimuliFarbe_gruen_rot.png	0	880	547	72	111	1342	524	400	0	Content		1346	522	8933540	2619047944
8950	09:26:54.259	00:00:08.950	537	1402,46	636,4064	0,417931	0,6380956	413,4333	3,408421	3	1402,46	636,4064	0,417931	0,6380956	413,4333	3,408421	1	18	1402	636						StimuliFarbe_gruen_rot.png	0	880	547	72	111	1342	524	400	0	Content		1330	525	8950286	2619064690
8967	09:26:54.276	00:00:08.967	538	1402,643	636,1226	0,417118	0,6387773	409,3581	3,346363	3	1402,643	636,1226	0,417118	0,6387773	409,3581	3,346363	1	18	1403	636						StimuliFarbe_gruen_rot.png	0	880	547	72	111	1342	524	400	0	Content		1331	525	8967102	2619081506
8984	09:26:54.293	00:00:08.983	539	1412,146	634,7249	0,4173709	0,6393631	409,2217	3,36449	3	1412,146	634,7249	0,4173709	0,6393631	409,2217	3,36449	1	18	1412	635						StimuliFarbe_gruen_rot.png	0	880	547	72	111	1342	524	400	0	Content		1340	524	8983726	2619098130
9000	09:26:54.309	00:00:09.000	540	1399,953	636,286	0,4177091	0,6398819	408,6447	3,380889	3	1399,953	636,286	0,4177091	0,6398819	408,6447	3,380889	1	18	1400	636						StimuliFarbe_gruen_rot.png	0	880	547	72	111	1342	524	400	0	Content		1328	525	9000393	2619114797
9017	09:26:54.326	00:00:09.016	541	1412,045	635,1756	0,4192705	0,6401769	412,5458	3,354583	3	1412,045	635,1756	0,4192705	0,6401769	412,5458	3,354583	1	18	1412	635						StimuliFarbe_gruen_rot.png	0	880	547	72	111	1342	524	400	0	Content		1340	524	9016774	2619131178
9034	09:26:54.343	00:00:09.033	542	-1024	-768	-1	-1	-1	-1	4	-1024	-768	-1	-1	-1	-1	4		0	0						StimuliFarbe_gruen_rot.png	0	880	547	72	111				0	Content		-72	-111	9033522	2619147926
9050	09:26:54.359	00:00:09.050	543	-1024	-768	-1	-1	-1	-1	4	-1024	-768	-1	-1	-1	-1	4		0	0						StimuliFarbe_gruen_rot.png	0	880	547	72	111				0	Content		-72	-111	9050145	2619164549
9067	09:26:54.376	00:00:09.067	544	-1024	-768	-1	-1	-1	-1	4	-1024	-768	-1	-1	-1	-1	4		0	0						StimuliFarbe_gruen_rot.png	0	880	547	72	111				0	Content		-72	-111	9067009	2619181413
9083	09:26:54.392	00:00:09.083	545	-1024	-768	-1	-1	-1	-1	4	-1024	-768	-1	-1	-1	-1	4		0	0						StimuliFarbe_gruen_rot.png	0	880	547	72	111				0	Content		-72	-111	9083392	2619197796
9100	09:26:54.409	00:00:09.100	546	-1024	-768	-1	-1	-1	-1	4	-1024	-768	-1	-1	-1	-1	4		0	0						StimuliFarbe_gruen_rot.png	0	880	547	72	111				0	Content		-72	-111	9100266	2619214670
9117	09:26:54.426	00:00:09.116	547	-1024	-768	-1	-1	-1	-1	4	-1024	-768	-1	-1	-1	-1	4		0	0						StimuliFarbe_gruen_rot.png	0	880	547	72	111				0	Content		-72	-111	9116758	2619231162
9134	09:26:54.443	00:00:09.133	548	-1024	-768	-1	-1	-1	-1	4	-1024	-768	-1	-1	-1	-1	4		0	0						StimuliFarbe_gruen_rot.png	0	880	547	72	111				0	Content		-72	-111	9133507	2619247911
9150	09:26:54.459	00:00:09.150	549	-1024	-768	-1	-1	-1	-1	4	-1024	-768	-1	-1	-1	-1	4		0	0						StimuliFarbe_gruen_rot.png	0	880	547	72	111				0	Content		-72	-111	9150133	2619264537
9167	09:26:54.476	00:00:09.166	550	-1024	-768	-1	-1	-1	-1	4	-1024	-768	-1	-1	-1	-1	4		0	0						StimuliFarbe_gruen_rot.png	0	880	547	72	111				0	Content		-72	-111	9166756	2619281160
9184	09:26:54.493	00:00:09.183	551	-1024	-768	-1	-1	-1	-1	4	-1024	-768	-1	-1	-1	-1	4		0	0						StimuliFarbe_gruen_rot.png	0	880	547	72	111				0	Content		-72	-111	9183505	2619297909
9200	09:26:54.509	00:00:09.200	552	-1024	-768	-1	-1	-1	-1	4	-1024	-768	-1	-1	-1	-1	4		0	0						StimuliFarbe_gruen_rot.png	0	880	547	72	111				0	Content		-72	-111	9200127	2619314531
9217	09:26:54.526	00:00:09.216	553	-1024	-768	-1	-1	-1	-1	4	-1024	-768	-1	-1	-1	-1	4		0	0						StimuliFarbe_gruen_rot.png	0	880	547	72	111				0	Content		-72	-111	9216754	2619331158
9234	09:26:54.543	00:00:09.233	554	-1024	-768	-1	-1	-1	-1	4	-1024	-768	-1	-1	-1	-1	4		0	0						StimuliFarbe_gruen_rot.png	0	880	547	72	111				0	Content		-72	-111	9233501	2619347905
9250	09:26:54.559	00:00:09.250	555	-1024	-768	-1	-1	-1	-1	4	-1024	-768	-1	-1	-1	-1	4		0	0						StimuliFarbe_gruen_rot.png	0	880	547	72	111				0	Content		-72	-111	9250002	2619364406
9267	09:26:54.576	00:00:09.267	556	-1024	-768	-1	-1	-1	-1	4	-1024	-768	-1	-1	-1	-1	4		0	0						StimuliFarbe_gruen_rot.png	0	880	547	72	111				0	Content		-72	-111	9267125	2619381529
9284	09:26:54.593	00:00:09.283	557	-1024	-768	-1	-1	-1	-1	4	-1024	-768	-1	-1	-1	-1	4		0	0						StimuliFarbe_gruen_rot.png	0	880	547	72	111				0	Content		-72	-111	9283874	2619398278
9300	09:26:54.609	00:00:09.300	558	-1024	-768	-1	-1	-1	-1	4	-1024	-768	-1	-1	-1	-1	4		0	0						StimuliFarbe_gruen_rot.png	0	880	547	72	111				0	Content		-72	-111	9300498	2619414902
9317	09:26:54.626	00:00:09.316	559	-1024	-768	-1	-1	-1	-1	4	-1024	-768	-1	-1	-1	-1	4		0	0						StimuliFarbe_gruen_rot.png	0	880	547	72	111				0	Content		-72	-111	9316626	2619431030
9333	09:26:54.642	00:00:09.333	560	-1024	-768	-1	-1	-1	-1	4	-1024	-768	-1	-1	-1	-1	4		0	0						StimuliFarbe_gruen_rot.png	0	880	547	72	111				0	Content		-72	-111	9333260	2619447664
9350	09:26:54.659	00:00:09.349	561	-1024	-768	-1	-1	-1	-1	4	-1024	-768	-1	-1	-1	-1	4		0	0						StimuliFarbe_gruen_rot.png	0	880	547	72	111				0	Content		-72	-111	9349873	2619464277
9367	09:26:54.676	00:00:09.366	562	-1024	-768	-1	-1	-1	-1	4	-1024	-768	-1	-1	-1	-1	4		0	0						StimuliFarbe_gruen_rot.png	0	880	547	72	111				0	Content		-72	-111	9366619	2619481023
9383	09:26:54.692	00:00:09.383	563	-1024	-768	-1	-1	-1	-1	4	-1024	-768	-1	-1	-1	-1	4		0	0						StimuliFarbe_gruen_rot.png	0	880	547	72	111				0	Content		-72	-111	9383258	2619497662
9400	09:26:54.709	00:00:09.399	564	-1024	-768	-1	-1	-1	-1	4	-1024	-768	-1	-1	-1	-1	4		0	0						StimuliFarbe_gruen_rot.png	0	880	547	72	111				0	Content		-72	-111	9399866	2619514270
9417	09:26:54.726	00:00:09.416	565	-1024	-768	-1	-1	-1	-1	4	-1024	-768	-1	-1	-1	-1	4		0	0						StimuliFarbe_gruen_rot.png	0	880	547	72	111				0	Content		-72	-111	9416935	2619531339
9434	09:26:54.743	00:00:09.434	566	-1024	-768	-1	-1	-1	-1	4	-1024	-768	-1	-1	-1	-1	4		0	0						StimuliFarbe_gruen_rot.png	0	880	547	72	111				0	Content		-72	-111	9434308	2619548712
9452	09:26:54.761	00:00:09.451	567	-1024	-768	-1	-1	-1	-1	4	-1024	-768	-1	-1	-1	-1	4		0	0						StimuliFarbe_gruen_rot.png	0	880	547	72	111				0	Content		-72	-111	9451556	2619565960
9466	09:26:54.775	00:00:09.466	568	-1024	-768	-1	-1	-1	-1	4	-1024	-768	-1	-1	-1	-1	4		0	0						StimuliFarbe_gruen_rot.png	0	880	547	72	111				0	Content		-72	-111	9466485	2619580889
9483	09:26:54.792	00:00:09.483	569	-1024	-768	-1	-1	-1	-1	4	-1024	-768	-1	-1	-1	-1	4		0	0						StimuliFarbe_gruen_rot.png	0	880	547	72	111				0	Content		-72	-111	9483110	2619597514
9500	09:26:54.809	00:00:09.499	570	-1024	-768	-1	-1	-1	-1	4	-1024	-768	-1	-1	-1	-1	4		0	0						StimuliFarbe_gruen_rot.png	0	880	547	72	111				0	Content		-72	-111	9499859	2619614263
9516	09:26:54.825	00:00:09.516	571	-1024	-768	-1	-1	-1	-1	4	-1024	-768	-1	-1	-1	-1	4		0	0						StimuliFarbe_gruen_rot.png	0	880	547	72	111				0	Content		-72	-111	9516482	2619630886
9533	09:26:54.842	00:00:09.533	572	-1024	-768	-1	-1	-1	-1	4	-1024	-768	-1	-1	-1	-1	4		0	0						StimuliFarbe_gruen_rot.png	0	880	547	72	111				0	Content		-72	-111	9533104	2619647508
9550	09:26:54.859	00:00:09.549	573	-1024	-768	-1	-1	-1	-1	4	-1024	-768	-1	-1	-1	-1	4		0	0						StimuliFarbe_gruen_rot.png	0	880	547	72	111				0	Content		-72	-111	9549730	2619664134
9567	09:26:54.876	00:00:09.566	574	-1024	-768	-1	-1	-1	-1	4	-1024	-768	-1	-1	-1	-1	4		0	0						StimuliFarbe_gruen_rot.png	0	880	547	72	111				0	Content		-72	-111	9566923	2619681327
9584	09:26:54.893	00:00:09.584	575	-1024	-768	-1	-1	-1	-1	4	-1024	-768	-1	-1	-1	-1	4		0	0						StimuliFarbe_gruen_rot.png	0	880	547	72	111				0	Content		-72	-111	9584304	2619698708
9602	09:26:54.911	00:00:09.601	576	-1024	-768	-1	-1	-1	-1	4	-1024	-768	-1	-1	-1	-1	4		0	0						StimuliFarbe_gruen_rot.png	0	880	547	72	111				0	Content		-72	-111	9601544	2619715948
9616	09:26:54.925	00:00:09.616	577	-1024	-768	-1	-1	-1	-1	4	-1024	-768	-1	-1	-1	-1	4		0	0						StimuliFarbe_gruen_rot.png	0	880	547	72	111				0	Content		-72	-111	9616349	2619730753
9633	09:26:54.942	00:00:09.633	578	-1024	-768	-1	-1	-1	-1	4	-1024	-768	-1	-1	-1	-1	4		0	0						StimuliFarbe_gruen_rot.png	0	880	547	72	111				0	Content		-72	-111	9633098	2619747502
9650	09:26:54.959	00:00:09.649	579	-1024	-768	-1	-1	-1	-1	4	-1024	-768	-1	-1	-1	-1	4		0	0						StimuliFarbe_gruen_rot.png	0	880	547	72	111				0	Content		-72	-111	9649722	2619764126
9666	09:26:54.975	00:00:09.666	580	-1024	-768	-1	-1	-1	-1	4	-1024	-768	-1	-1	-1	-1	4		0	0						StimuliFarbe_gruen_rot.png	0	880	547	72	111				0	Content		-72	-111	9666346	2619780750
9683	09:26:54.992	00:00:09.682	581	-1024	-768	-1	-1	-1	-1	4	-1024	-768	-1	-1	-1	-1	4		0	0						StimuliFarbe_gruen_rot.png	0	880	547	72	111				0	Content		-72	-111	9682972	2619797376
9700	09:26:55.009	00:00:09.699	582	-1024	-768	-1	-1	-1	-1	4	-1024	-768	-1	-1	-1	-1	4		0	0						StimuliFarbe_gruen_rot.png	0	880	547	72	111				0	Content		-72	-111	9699595	2619813999
9717	09:26:55.026	00:00:09.716	583	-1024	-768	-1	-1	-1	-1	4	-1024	-768	-1	-1	-1	-1	4		0	0						StimuliFarbe_gruen_rot.png	0	880	547	72	111				0	Content		-72	-111	9716787	2619831191
9734	09:26:55.043	00:00:09.734	584	-1024	-768	-1	-1	-1	-1	4	-1024	-768	-1	-1	-1	-1	4		0	0						StimuliFarbe_gruen_rot.png	0	880	547	72	111				0	Content		-72	-111	9734162	2619848566
9751	09:26:55.060	00:00:09.751	585	-1024	-768	-1	-1	-1	-1	4	-1024	-768	-1	-1	-1	-1	4		0	0						StimuliFarbe_gruen_rot.png	0	880	547	72	111				0	Content		-72	-111	9751408	2619865812
9766	09:26:55.075	00:00:09.766	586	-1024	-768	-1	-1	-1	-1	4	-1024	-768	-1	-1	-1	-1	4		0	0						StimuliFarbe_gruen_rot.png	0	880	547	72	111				0	Content		-72	-111	9766338	2619880742
9783	09:26:55.092	00:00:09.782	587	-1024	-768	-1	-1	-1	-1	4	-1024	-768	-1	-1	-1	-1	4		0	0						StimuliFarbe_gruen_rot.png	0	880	547	72	111				0	Content		-72	-111	9782960	2619897364
9800	09:26:55.109	00:00:09.799	588	-1024	-768	-1	-1	-1	-1	4	-1024	-768	-1	-1	-1	-1	4		0	0						StimuliFarbe_gruen_rot.png	0	880	547	72	111				0	Content		-72	-111	9799707	2619914111
9816	09:26:55.125	00:00:09.816	589	-1024	-768	-1	-1	-1	-1	4	-1024	-768	-1	-1	-1	-1	4		0	0						StimuliFarbe_gruen_rot.png	0	880	547	72	111				0	Content		-72	-111	9816216	2619930620
9833	09:26:55.142	00:00:09.832	590	-1024	-768	-1	-1	-1	-1	4	-1024	-768	-1	-1	-1	-1	4		0	0						StimuliFarbe_gruen_rot.png	0	880	547	72	111				0	Content		-72	-111	9832953	2619947357
9850	09:26:55.159	00:00:09.849	591	-1024	-768	-1	-1	-1	-1	4	-1024	-768	-1	-1	-1	-1	4		0	0						StimuliFarbe_gruen_rot.png	0	880	547	72	111				0	Content		-72	-111	9849578	2619963982
9867	09:26:55.176	00:00:09.866	592	-1024	-768	-1	-1	-1	-1	4	-1024	-768	-1	-1	-1	-1	4		0	0						StimuliFarbe_gruen_rot.png	0	880	547	72	111				0	Content		-72	-111	9866644	2619981048
9884	09:26:55.193	00:00:09.884	593	-1024	-768	-1	-1	-1	-1	4	-1024	-768	-1	-1	-1	-1	4		0	0						StimuliFarbe_gruen_rot.png	0	880	547	72	111				0	Content		-72	-111	9884018	2619998422
9901	09:26:55.210	00:00:09.901	594	-1024	-768	-1	-1	-1	-1	4	-1024	-768	-1	-1	-1	-1	4		0	0						StimuliFarbe_gruen_rot.png	0	880	547	72	111				0	Content		-72	-111	9901265	2620015669
9916	09:26:55.225	00:00:09.916	595	-1024	-768	-1	-1	-1	-1	4	-1024	-768	-1	-1	-1	-1	4		0	0						StimuliFarbe_gruen_rot.png	0	880	547	72	111				0	Content		-72	-111	9916200	2620030604
9933	09:26:55.242	00:00:09.932	596	-1024	-768	-1	-1	-1	-1	4	-1024	-768	-1	-1	-1	-1	4		0	0						StimuliFarbe_gruen_rot.png	0	880	547	72	111				0	Content		-72	-111	9932820	2620047224
9950	09:26:55.259	00:00:09.949	597	-1024	-768	-1	-1	-1	-1	4	-1024	-768	-1	-1	-1	-1	4		0	0						StimuliFarbe_gruen_rot.png	0	880	547	72	111				0	Content		-72	-111	9949565	2620063969
9966	09:26:55.275	00:00:09.966	598	-1024	-768	-1	-1	-1	-1	4	-1024	-768	-1	-1	-1	-1	4		0	0						StimuliFarbe_gruen_rot.png	0	880	547	72	111				0	Content		-72	-111	9966202	2620080606
9983	09:26:55.292	00:00:09.982	599	-1024	-768	-1	-1	-1	-1	4	-1024	-768	-1	-1	-1	-1	4		0	0						StimuliFarbe_gruen_rot.png	0	880	547	72	111				0	Content		-72	-111	9982812	2620097216
9999	09:26:55.308	00:00:09.999	600	-1024	-768	-1	-1	-1	-1	4	-1024	-768	-1	-1	-1	-1	4		0	0						StimuliFarbe_gruen_rot.png	0	880	547	72	111				0	Content		-72	-111	9999434	2620113838
10017	09:26:55.326	00:00:10.016	601	-1024	-768	-1	-1	-1	-1	4	-1024	-768	-1	-1	-1	-1	4		0	0						StimuliFarbe_gruen_rot.png	0	880	547	72	111				0	Content		-72	-111	10016630	2620131034
10034	09:26:55.343	00:00:10.034	602	-1024	-768	-1	-1	-1	-1	4	-1024	-768	-1	-1	-1	-1	4		0	0						StimuliFarbe_gruen_rot.png	0	880	547	72	111				0	Content		-72	-111	10034002	2620148406
10051	09:26:55.360	00:00:10.051	603	-1024	-768	-1	-1	-1	-1	4	-1024	-768	-1	-1	-1	-1	4		0	0						StimuliFarbe_gruen_rot.png	0	880	547	72	111				0	Content		-72	-111	10051247	2620165651
10066	09:26:55.375	00:00:10.066	604	-1024	-768	-1	-1	-1	-1	4	-1024	-768	-1	-1	-1	-1	4		0	0						StimuliFarbe_gruen_rot.png	0	880	547	72	111				0	Content		-72	-111	10066051	2620180455
10083	09:26:55.392	00:00:10.082	605	-1024	-768	-1	-1	-1	-1	4	-1024	-768	-1	-1	-1	-1	4		0	0						StimuliFarbe_gruen_rot.png	0	880	547	72	111				0	Content		-72	-111	10082796	2620197200
10099	09:26:55.408	00:00:10.099	606	-1024	-768	-1	-1	-1	-1	4	-1024	-768	-1	-1	-1	-1	4		0	0						StimuliFarbe_gruen_rot.png	0	880	547	72	111				0	Content		-72	-111	10099421	2620213825
10116	09:26:55.425	00:00:10.116	607	-1024	-768	-1	-1	-1	-1	4	-1024	-768	-1	-1	-1	-1	4		0	0						StimuliFarbe_gruen_rot.png	0	880	547	72	111				0	Content		-72	-111	10116042	2620230446
10133	09:26:55.442	00:00:10.132	608	-1024	-768	-1	-1	-1	-1	4	-1024	-768	-1	-1	-1	-1	4		0	0						StimuliFarbe_gruen_rot.png	0	880	547	72	111				0	Content		-72	-111	10132664	2620247068
10149	09:26:55.458	00:00:10.149	609	-1024	-768	-1	-1	-1	-1	4	-1024	-768	-1	-1	-1	-1	4		0	0						StimuliFarbe_gruen_rot.png	0	880	547	72	111				0	Content		-72	-111	10149287	2620263691
10166	09:26:55.475	00:00:10.166	610	-1024	-768	-1	-1	-1	-1	4	-1024	-768	-1	-1	-1	-1	4		0	0						StimuliFarbe_gruen_rot.png	0	880	547	72	111				0	Content		-72	-111	10166480	2620280884
10184	09:26:55.493	00:00:10.183	611	-1024	-768	-1	-1	-1	-1	4	-1024	-768	-1	-1	-1	-1	4		0	0						StimuliFarbe_gruen_rot.png	0	880	547	72	111				0	Content		-72	-111	10183851	2620298255
10201	09:26:55.510	00:00:10.201	612	-1024	-768	-1	-1	-1	-1	4	-1024	-768	-1	-1	-1	-1	4		0	0						StimuliFarbe_gruen_rot.png	0	880	547	72	111				0	Content		-72	-111	10201097	2620315501
10216	09:26:55.525	00:00:10.215	613	-1024	-768	-1	-1	-1	-1	4	-1024	-768	-1	-1	-1	-1	4		0	0						StimuliFarbe_gruen_rot.png	0	880	547	72	111				0	Content		-72	-111	10215903	2620330307
10233	09:26:55.542	00:00:10.232	614	-1024	-768	-1	-1	-1	-1	4	-1024	-768	-1	-1	-1	-1	4		0	0						StimuliFarbe_gruen_rot.png	0	880	547	72	111				0	Content		-72	-111	10232650	2620347054
10249	09:26:55.558	00:00:10.249	615	-1024	-768	-1	-1	-1	-1	4	-1024	-768	-1	-1	-1	-1	4		0	0						StimuliFarbe_gruen_rot.png	0	880	547	72	111				0	Content		-72	-111	10249275	2620363679
10266	09:26:55.575	00:00:10.265	616	-1024	-768	-1	-1	-1	-1	4	-1024	-768	-1	-1	-1	-1	4		0	0						StimuliFarbe_gruen_rot.png	0	880	547	72	111				0	Content		-72	-111	10265900	2620380304
10283	09:26:55.592	00:00:10.282	617	-1024	-768	-1	-1	-1	-1	4	-1024	-768	-1	-1	-1	-1	4		0	0						StimuliFarbe_gruen_rot.png	0	880	547	72	111				0	Content		-72	-111	10282522	2620396926
10299	09:26:55.608	00:00:10.299	618	-1024	-768	-1	-1	-1	-1	4	-1024	-768	-1	-1	-1	-1	4		0	0						StimuliFarbe_gruen_rot.png	0	880	547	72	111				0	Content		-72	-111	10299270	2620413674
10316	09:26:55.625	00:00:10.316	619	-1024	-768	-1	-1	-1	-1	4	-1024	-768	-1	-1	-1	-1	4		0	0						StimuliFarbe_gruen_rot.png	0	880	547	72	111				0	Content		-72	-111	10316337	2620430741
10334	09:26:55.643	00:00:10.333	620	-1024	-768	-1	-1	-1	-1	4	-1024	-768	-1	-1	-1	-1	4		0	0						StimuliFarbe_gruen_rot.png	0	880	547	72	111				0	Content		-72	-111	10333710	2620448114
10351	09:26:55.660	00:00:10.350	621	-1024	-768	-1	-1	-1	-1	4	-1024	-768	-1	-1	-1	-1	4		0	0						StimuliFarbe_gruen_rot.png	0	880	547	72	111				0	Content		-72	-111	10350957	2620465361
10366	09:26:55.675	00:00:10.365	622	-1024	-768	-1	-1	-1	-1	4	-1024	-768	-1	-1	-1	-1	4		0	0						StimuliFarbe_gruen_rot.png	0	880	547	72	111				0	Content		-72	-111	10365888	2620480292
10383	09:26:55.692	00:00:10.382	623	-1024	-768	-1	-1	-1	-1	4	-1024	-768	-1	-1	-1	-1	4		0	0						StimuliFarbe_gruen_rot.png	0	880	547	72	111				0	Content		-72	-111	10382512	2620496916
10399	09:26:55.708	00:00:10.399	624	-1024	-768	-1	-1	-1	-1	4	-1024	-768	-1	-1	-1	-1	4		0	0						StimuliFarbe_gruen_rot.png	0	880	547	72	111				0	Content		-72	-111	10399260	2620513664
10416	09:26:55.725	00:00:10.415	625	-1024	-768	-1	-1	-1	-1	4	-1024	-768	-1	-1	-1	-1	4		0	0						StimuliFarbe_gruen_rot.png	0	880	547	72	111				0	Content		-72	-111	10415885	2620530289
10433	09:26:55.742	00:00:10.432	626	-1024	-768	-1	-1	-1	-1	4	-1024	-768	-1	-1	-1	-1	4		0	0						StimuliFarbe_gruen_rot.png	0	880	547	72	111				0	Content		-72	-111	10432508	2620546912
10449	09:26:55.758	00:00:10.449	627	-1024	-768	-1	-1	-1	-1	4	-1024	-768	-1	-1	-1	-1	4		0	0						StimuliFarbe_gruen_rot.png	0	880	547	72	111				0	Content		-72	-111	10449133	2620563537
10466	09:26:55.775	00:00:10.466	628	-1024	-768	-1	-1	-1	-1	4	-1024	-768	-1	-1	-1	-1	4		0	0						StimuliFarbe_gruen_rot.png	0	880	547	72	111				0	Content		-72	-111	10466325	2620580729
10484	09:26:55.793	00:00:10.483	629	-1024	-768	-1	-1	-1	-1	4	-1024	-768	-1	-1	-1	-1	4		0	0						StimuliFarbe_gruen_rot.png	0	880	547	72	111				0	Content		-72	-111	10483572	2620597976
10501	09:26:55.810	00:00:10.500	630	-1024	-768	-1	-1	-1	-1	4	-1024	-768	-1	-1	-1	-1	4		0	0						StimuliFarbe_gruen_rot.png	0	880	547	72	111				0	Content		-72	-111	10500943	2620615347
10516	09:26:55.825	00:00:10.515	631	-1024	-768	-1	-1	-1	-1	4	-1024	-768	-1	-1	-1	-1	4		0	0						StimuliFarbe_gruen_rot.png	0	880	547	72	111				0	Content		-72	-111	10515747	2620630151
10532	09:26:55.841	00:00:10.532	632	-1024	-768	-1	-1	-1	-1	4	-1024	-768	-1	-1	-1	-1	4		0	0						StimuliFarbe_gruen_rot.png	0	880	547	72	111				0	Content		-72	-111	10532370	2620646774
10549	09:26:55.858	00:00:10.549	633	-1024	-768	-1	-1	-1	-1	4	-1024	-768	-1	-1	-1	-1	4		0	0						StimuliFarbe_gruen_rot.png	0	880	547	72	111				0	Content		-72	-111	10549121	2620663525
10566	09:26:55.875	00:00:10.565	634	-1024	-768	-1	-1	-1	-1	4	-1024	-768	-1	-1	-1	-1	4		0	0						StimuliFarbe_gruen_rot.png	0	880	547	72	111				0	Content		-72	-111	10565741	2620680145
10582	09:26:55.891	00:00:10.582	635	-1024	-768	-1	-1	-1	-1	4	-1024	-768	-1	-1	-1	-1	4		0	0						StimuliFarbe_gruen_rot.png	0	880	547	72	111				0	Content		-72	-111	10582364	2620696768
10599	09:26:55.908	00:00:10.598	636	-1024	-768	-1	-1	-1	-1	4	-1024	-768	-1	-1	-1	-1	4		0	0						StimuliFarbe_gruen_rot.png	0	880	547	72	111				0	Content		-72	-111	10598988	2620713392
10616	09:26:55.925	00:00:10.616	637	-1024	-768	-1	-1	-1	-1	4	-1024	-768	-1	-1	-1	-1	4		0	0						StimuliFarbe_gruen_rot.png	0	880	547	72	111				0	Content		-72	-111	10616182	2620730586
10634	09:26:55.943	00:00:10.633	638	-1024	-768	-1	-1	-1	-1	4	-1024	-768	-1	-1	-1	-1	4		0	0						StimuliFarbe_gruen_rot.png	0	880	547	72	111				0	Content		-72	-111	10633554	2620747958
10651	09:26:55.960	00:00:10.650	639	-1024	-768	-1	-1	-1	-1	4	-1024	-768	-1	-1	-1	-1	4		0	0						StimuliFarbe_gruen_rot.png	0	880	547	72	111				0	Content		-72	-111	10650802	2620765206
10666	09:26:55.975	00:00:10.665	640	-1024	-768	-1	-1	-1	-1	4	-1024	-768	-1	-1	-1	-1	4		0	0						StimuliFarbe_gruen_rot.png	0	880	547	72	111				0	Content		-72	-111	10665611	2620780015
10682	09:26:55.991	00:00:10.682	641	-1024	-768	-1	-1	-1	-1	4	-1024	-768	-1	-1	-1	-1	4		0	0						StimuliFarbe_gruen_rot.png	0	880	547	72	111				0	Content		-72	-111	10682358	2620796762
10699	09:26:56.008	00:00:10.698	642	-1024	-768	-1	-1	-1	-1	4	-1024	-768	-1	-1	-1	-1	4		0	0						StimuliFarbe_gruen_rot.png	0	880	547	72	111				0	Content		-72	-111	10698980	2620813384
10716	09:26:56.025	00:00:10.715	643	-1024	-768	-1	-1	-1	-1	4	-1024	-768	-1	-1	-1	-1	4		0	0						StimuliFarbe_gruen_rot.png	0	880	547	72	111				0	Content		-72	-111	10715604	2620830008
10732	09:26:56.041	00:00:10.732	644	-1024	-768	-1	-1	-1	-1	4	-1024	-768	-1	-1	-1	-1	4		0	0						StimuliFarbe_gruen_rot.png	0	880	547	72	111				0	Content		-72	-111	10732224	2620846628
10749	09:26:56.058	00:00:10.748	645	-1024	-768	-1	-1	-1	-1	4	-1024	-768	-1	-1	-1	-1	4		0	0						StimuliFarbe_gruen_rot.png	0	880	547	72	111				0	Content		-72	-111	10748973	2620863377
10766	09:26:56.075	00:00:10.766	646	-1024	-768	-1	-1	-1	-1	4	-1024	-768	-1	-1	-1	-1	4		0	0						StimuliFarbe_gruen_rot.png	0	880	547	72	111				0	Content		-72	-111	10766052	2620880456
10783	09:26:56.092	00:00:10.783	647	-1024	-768	-1	-1	-1	-1	4	-1024	-768	-1	-1	-1	-1	4		0	0						StimuliFarbe_gruen_rot.png	0	880	547	72	111				0	Content		-72	-111	10783415	2620897819
10801	09:26:56.110	00:00:10.800	648	-1024	-768	-1	-1	-1	-1	4	-1024	-768	-1	-1	-1	-1	4		0	0						StimuliFarbe_gruen_rot.png	0	880	547	72	111				0	Content		-72	-111	10800663	2620915067
10816	09:26:56.125	00:00:10.815	649	-1024	-768	-1	-1	-1	-1	4	-1024	-768	-1	-1	-1	-1	4		0	0						StimuliFarbe_gruen_rot.png	0	880	547	72	111				0	Content		-72	-111	10815592	2620929996
10832	09:26:56.141	00:00:10.832	650	-1024	-768	-1	-1	-1	-1	4	-1024	-768	-1	-1	-1	-1	4		0	0						StimuliFarbe_gruen_rot.png	0	880	547	72	111				0	Content		-72	-111	10832216	2620946620
10849	09:26:56.158	00:00:10.848	651	-1024	-768	-1	-1	-1	-1	4	-1024	-768	-1	-1	-1	-1	4		0	0						StimuliFarbe_gruen_rot.png	0	880	547	72	111				0	Content		-72	-111	10848965	2620963369
10866	09:26:56.175	00:00:10.865	652	-1024	-768	-1	-1	-1	-1	4	-1024	-768	-1	-1	-1	-1	4		0	0						StimuliFarbe_gruen_rot.png	0	880	547	72	111				0	Content		-72	-111	10865586	2620979990
10882	09:26:56.191	00:00:10.882	653	-1024	-768	-1	-1	-1	-1	4	-1024	-768	-1	-1	-1	-1	4		0	0						StimuliFarbe_gruen_rot.png	0	880	547	72	111				0	Content		-72	-111	10882207	2620996611
10899	09:26:56.208	00:00:10.898	654	-1024	-768	-1	-1	-1	-1	4	-1024	-768	-1	-1	-1	-1	4		0	0						StimuliFarbe_gruen_rot.png	0	880	547	72	111				0	Content		-72	-111	10898830	2621013234
10916	09:26:56.225	00:00:10.915	655	-1024	-768	-1	-1	-1	-1	4	-1024	-768	-1	-1	-1	-1	4		0	0						StimuliFarbe_gruen_rot.png	0	880	547	72	111				0	Content		-72	-111	10915899	2621030303
10933	09:26:56.242	00:00:10.933	656	-1024	-768	-1	-1	-1	-1	4	-1024	-768	-1	-1	-1	-1	4		0	0						StimuliFarbe_gruen_rot.png	0	880	547	72	111				0	Content		-72	-111	10933272	2621047676
10951	09:26:56.260	00:00:10.950	657	-1024	-768	-1	-1	-1	-1	4	-1024	-768	-1	-1	-1	-1	4		0	0						StimuliFarbe_gruen_rot.png	0	880	547	72	111				0	Content		-72	-111	10950646	2621065050
10965	09:26:56.274	00:00:10.965	658	-1024	-768	-1	-1	-1	-1	4	-1024	-768	-1	-1	-1	-1	4		0	0						StimuliFarbe_gruen_rot.png	0	880	547	72	111				0	Content		-72	-111	10965448	2621079852
10982	09:26:56.291	00:00:10.982	659	-1024	-768	-1	-1	-1	-1	4	-1024	-768	-1	-1	-1	-1	4		0	0						StimuliFarbe_gruen_rot.png	0	880	547	72	111				0	Content		-72	-111	10982078	2621096482
10999	09:26:56.308	00:00:10.998	660	-1024	-768	-1	-1	-1	-1	4	-1024	-768	-1	-1	-1	-1	4		0	0						StimuliFarbe_gruen_rot.png	0	880	547	72	111				0	Content		-72	-111	10998823	2621113227
11015	09:26:56.324	00:00:11.015	661	-1024	-768	-1	-1	-1	-1	4	-1024	-768	-1	-1	-1	-1	4		0	0						StimuliFarbe_gruen_rot.png	0	880	547	72	111				0	Content		-72	-111	11015437	2621129841
11032	09:26:56.341	00:00:11.032	662	852,0142	556,1381	0,4681052	0,6390706	477,9487	4,147712	3	852,0142	556,1381	0,4681052	0,6390706	477,9487	4,147712	1	19	852	556						StimuliFarbe_gruen_rot.png	0	880	547	72	111	786	440	899	0	Content		780	445	11032314	2621146718
11049	09:26:56.358	00:00:11.048	663	856,9691	547,1022	0,4676964	0,6394976	477,9487	4,20467	3	856,9691	547,1022	0,4676964	0,6394976	477,9487	4,20467	1	19	857	547						StimuliFarbe_gruen_rot.png	0	880	547	72	111	786	440	899	0	Content		785	436	11048695	2621163099
11065	09:26:56.374	00:00:11.065	664	857,0917	543,4756	0,4673353	0,6395175	477,9487	4,180021	3	857,0917	543,4756	0,4673353	0,6395175	477,9487	4,180021	1	19	857	543						StimuliFarbe_gruen_rot.png	0	880	547	72	111	786	440	899	0	Content		785	432	11065441	2621179845
11082	09:26:56.391	00:00:11.082	665	859,5626	545,0743	0,4688675	0,6394286	485,4549	4,259811	3	859,5626	545,0743	0,4688675	0,6394286	485,4549	4,259811	1	19	860	545						StimuliFarbe_gruen_rot.png	0	880	547	72	111	786	440	899	0	Content		788	434	11082065	2621196469
11099	09:26:56.408	00:00:11.098	666	862,2853	553,757	0,4682799	0,6392184	483,5756	4,257103	3	862,2853	553,757	0,4682799	0,6392184	483,5756	4,257103	1	19	862	554						StimuliFarbe_gruen_rot.png	0	880	547	72	111	786	440	899	0	Content		790	443	11098930	2621213334
11116	09:26:56.425	00:00:11.115	667	860,565	549,7047	0,4676187	0,639088	480,6784	4,234063	3	860,565	549,7047	0,4676187	0,639088	480,6784	4,234063	1	19	861	550						StimuliFarbe_gruen_rot.png	0	880	547	72	111	786	440	899	0	Content		789	439	11115550	2621229954
11132	09:26:56.441	00:00:11.132	668	864,3123	554,4494	0,468735	0,6389277	486,1727	4,334544	3	864,3123	554,4494	0,468735	0,6389277	486,1727	4,334544	1	19	864	554						StimuliFarbe_gruen_rot.png	0	880	547	72	111	786	440	899	0	Content		792	443	11132250	2621246654
11149	09:26:56.458	00:00:11.148	669	858,8763	560,9165	0,4682358	0,6388319	484,0267	4,28463	3	858,8763	560,9165	0,4682358	0,6388319	484,0267	4,28463	1	19	859	561						StimuliFarbe_gruen_rot.png	0	880	547	72	111	786	440	899	0	Content		787	450	11148685	2621263089
11165	09:26:56.474	00:00:11.165	670	860,7865	557,6946	0,4684649	0,6387056	485,3188	4,331781	3	860,7865	557,6946	0,4684649	0,6387056	485,3188	4,331781	1	19	861	558						StimuliFarbe_gruen_rot.png	0	880	547	72	111	786	440	899	0	Content		789	447	11165433	2621279837
11182	09:26:56.491	00:00:11.182	671	853,9103	553,6844	0,4677768	0,6385637	482,9158	4,242928	3	853,9103	553,6844	0,4677768	0,6385637	482,9158	4,242928	1	19	854	554						StimuliFarbe_gruen_rot.png	0	880	547	72	111	786	440	899	0	Content		782	443	11182056	2621296460
11199	09:26:56.508	00:00:11.198	672	854,7795	553,1721	0,468066	0,6385899	484,2396	4,248193	3	854,7795	553,1721	0,468066	0,6385899	484,2396	4,248193	1	19	855	553						StimuliFarbe_gruen_rot.png	0	880	547	72	111	786	440	899	0	Content		783	442	11198922	2621313326
11216	09:26:56.525	00:00:11.215	673	853,2027	555,733	0,4655541	0,6387012	473,3809	4,160749	3	853,2027	555,733	0,4655541	0,6387012	473,3809	4,160749	1	19	853	556						StimuliFarbe_gruen_rot.png	0	880	547	72	111	786	440	899	0	Content		781	445	11215542	2621329946
11232	09:26:56.541	00:00:11.232	674	857,83	553,4154	0,4654959	0,6386138	473,4471	4,13316	3	857,83	553,4154	0,4654959	0,6386138	473,4471	4,13316	1	19	858	553						StimuliFarbe_gruen_rot.png	0	880	547	72	111	786	440	899	0	Content		786	442	11232169	2621346573
11249	09:26:56.558	00:00:11.248	675	864,9211	551,0884	0,4660015	0,6385267	476,1841	4,152902	3	864,9211	551,0884	0,4660015	0,6385267	476,1841	4,152902	1	19	865	551						StimuliFarbe_gruen_rot.png	0	880	547	72	111	786	440	899	0	Content		793	440	11248548	2621362952
11265	09:26:56.574	00:00:11.265	676	858,6824	554,5757	0,4667452	0,6380407	481,1858	4,203583	3	858,6824	554,5757	0,4667452	0,6380407	481,1858	4,203583	1	19	859	555						StimuliFarbe_gruen_rot.png	0	880	547	72	111	786	440	899	0	Content		787	444	11265298	2621379702
11282	09:26:56.591	00:00:11.281	677	861,4535	546,8931	0,4679038	0,6375579	487,8698	4,167703	3	861,4535	546,8931	0,4679038	0,6375579	487,8698	4,167703	1	19	861	547						StimuliFarbe_gruen_rot.png	0	880	547	72	111	786	440	899	0	Content		789	436	11281922	2621396326
11299	09:26:56.608	00:00:11.298	678	853,5248	554,5649	0,463001	0,636689	467,4836	3,969618	3	853,5248	554,5649	0,463001	0,636689	467,4836	3,969618	1	19	854	555						StimuliFarbe_gruen_rot.png	0	880	547	72	111	786	440	899	0	Content		782	444	11298787	2621413191
11315	09:26:56.624	00:00:11.315	679	867,9267	537,9595	0,4663515	0,6358712	484,26	4,144004	3	867,9267	537,9595	0,4663515	0,6358712	484,26	4,144004	1	19	868	538						StimuliFarbe_gruen_rot.png	0	880	547	72	111	786	440	899	0	Content		796	427	11315487	2621429891
11332	09:26:56.641	00:00:11.332	680	857,1619	547,5452	0,4646676	0,6348074	478,0973	4,030161	3	857,1619	547,5452	0,4646676	0,6348074	478,0973	4,030161	1	19	857	548						StimuliFarbe_gruen_rot.png	0	880	547	72	111	786	440	899	0	Content		785	437	11332112	2621446516
11349	09:26:56.658	00:00:11.348	681	863,3129	547,4351	0,4640188	0,6339832	476,6498	3,932873	3	863,3129	547,4351	0,4640188	0,6339832	476,6498	3,932873	1	19	863	547						StimuliFarbe_gruen_rot.png	0	880	547	72	111	786	440	899	0	Content		791	436	11348541	2621462945
11364	09:26:56.673																				ImageEnd	16	0	0	StimuliFarbe_gruen_rot.png
11365	09:26:56.674	00:00:11.365	682	852,9634	551,8795	0,4638793	0,6332409	477,616	3,923411	3	852,9634	551,8795	0,4638793	0,6332409	477,616	3,923411	1	19	853	552						No media	0	1024	768	0	0	858	551	899	0	Content		853	552	11365289	2621479693
11382	09:26:56.691																				ImageStart	8	0	0	Fix_sw.jpg
11382	09:26:56.691	00:00:11.381	683	856,5703	554,2465	0,4640556	0,6323798	479,5128	3,945437	3	856,5703	554,2465	0,4640556	0,6323798	479,5128	3,945437	1	19	857	554						Fix_sw.jpg	0	880	547	72	111	786	440	899	0	Content		785	443	11381912	2621496316
11399	09:26:56.708	00:00:11.398	684	861,0993	546,642	0,4631123	0,6317717	475,3366	3,873554	3	861,0993	546,642	0,4631123	0,6317717	475,3366	3,873554	1	19	861	547						Fix_sw.jpg	0	880	547	72	111	786	440	899	0	Content		789	436	11398777	2621513181
11415	09:26:56.724	00:00:11.415	685	863,4893	550,6332	0,4634328	0,6310524	476,6578	3,927455	3	863,4893	550,6332	0,4634328	0,6310524	476,6578	3,927455	1	19	863	551						Fix_sw.jpg	0	880	547	72	111	786	440	899	0	Content		791	440	11415400	2621529804
11432	09:26:56.741	00:00:11.432	686	856,1299	556,4794	0,4634438	0,630234	476,0731	3,880109	3	856,1299	556,4794	0,4634438	0,630234	476,0731	3,880109	1	19	856	556						Fix_sw.jpg	0	880	547	72	111	786	440	899	0	Content		784	445	11432020	2621546424
11449	09:26:56.758	00:00:11.448	687	865,8115	551,4008	0,4641554	0,6299109	477,631	3,902853	3	865,8115	551,4008	0,4641554	0,6299109	477,631	3,902853	1	19	866	551						Fix_sw.jpg	0	880	547	72	111	786	440	899	0	Content		794	440	11448527	2621562931
11465	09:26:56.774	00:00:11.465	688	851,2589	561,6016	0,4633439	0,6297753	472,2069	3,849564	3	851,2589	561,6016	0,4633439	0,6297753	472,2069	3,849564	1	19	851	562						Fix_sw.jpg	0	880	547	72	111	786	440	899	0	Content		779	451	11465149	2621579553
11482	09:26:56.791	00:00:11.481	689	860,0027	545,0507	0,4654613	0,6300833	478,8968	3,866132	3	860,0027	545,0507	0,4654613	0,6300833	478,8968	3,866132	1	19	860	545						Fix_sw.jpg	0	880	547	72	111	786	440	899	0	Content		788	434	11481774	2621596178
11499	09:26:56.808	00:00:11.498	690	855,3655	551,2222	0,4658142	0,6307361	477,3633	3,863326	3	855,3655	551,2222	0,4658142	0,6307361	477,3633	3,863326	1	19	855	551						Fix_sw.jpg	0	880	547	72	111	786	440	899	0	Content		783	440	11498641	2621613045
11515	09:26:56.824	00:00:11.515	691	859,6852	553,2201	0,4661553	0,6316749	475,3681	3,85126	3	859,6852	553,2201	0,4661553	0,6316749	475,3681	3,85126	1	19	860	553						Fix_sw.jpg	0	880	547	72	111	786	440	899	0	Content		788	442	11515260	2621629664
11532	09:26:56.841	00:00:11.531	692	869,5175	550,4973	0,4675794	0,6325987	478,3938	3,855914	3	869,5175	550,4973	0,4675794	0,6325987	478,3938	3,855914	1	19	870	550						Fix_sw.jpg	0	880	547	72	111	786	440	899	0	Content		798	439	11531883	2621646287
11548	09:26:56.857	00:00:11.548	693	867,4882	548,2836	0,4671726	0,6341218	473,881	3,89146	3	867,4882	548,2836	0,4671726	0,6341218	473,881	3,89146	1	19	867	548						Fix_sw.jpg	0	880	547	72	111	786	440	899	0	Content		795	437	11548393	2621662797
11565	09:26:56.874	00:00:11.565	694	852,3411	549,6288	0,4668697	0,6352203	471,2244	3,771718	3	852,3411	549,6288	0,4668697	0,6352203	471,2244	3,771718	1	19	852	550						Fix_sw.jpg	0	880	547	72	111	786	440	899	0	Content		780	439	11565016	2621679420
11582	09:26:56.891	00:00:11.581	695	837,8824	550,9028	0,4673378	0,6360872	472,4008	3,777137	3	837,8824	550,9028	0,4673378	0,6360872	472,4008	3,777137	1	19	838	551						Fix_sw.jpg	0	880	547	72	111	786	440	899	0	Content		766	440	11581762	2621696166
11599	09:26:56.908	00:00:11.598	696	849,3788	556,2581	0,4674806	0,6369139	472,654	3,844535	3	849,3788	556,2581	0,4674806	0,6369139	472,654	3,844535	1	19	849	556						Fix_sw.jpg	0	880	547	72	111	786	440	899	0	Content		777	445	11598632	2621713036
11615	09:26:56.924	00:00:11.615	697	861,3605	546,9957	0,4676608	0,6373941	473,6343	3,873945	3	861,3605	546,9957	0,4676608	0,6373941	473,6343	3,873945	1	19	861	547						Fix_sw.jpg	0	880	547	72	111	786	440	899	0	Content		789	436	11615009	2621729413
11632	09:26:56.941	00:00:11.631	698	859,1486	549,7599	0,4677685	0,6374842	474,8904	3,856567	3	859,1486	549,7599	0,4677685	0,6374842	474,8904	3,856567	1	19	859	550						Fix_sw.jpg	0	880	547	72	111	786	440	899	0	Content		787	439	11631637	2621746041
11648	09:26:56.957	00:00:11.648	699	859,32	549,2628	0,467657	0,6374867	475,0384	3,856078	3	859,32	549,2628	0,467657	0,6374867	475,0384	3,856078	1	19	859	549						Fix_sw.jpg	0	880	547	72	111	786	440	899	0	Content		787	438	11648382	2621762786
11665	09:26:56.974	00:00:11.665	700	856,5962	550,9273	0,4681054	0,6374817	477,7969	3,927428	3	856,5962	550,9273	0,4681054	0,6374817	477,7969	3,927428	1	19	857	551						Fix_sw.jpg	0	880	547	72	111	786	440	899	0	Content		785	440	11665382	2621779786
11682	09:26:56.991	00:00:11.682	701	874,8945	544,9448	0,4694904	0,6376552	484,4064	4,023353	3	874,8945	544,9448	0,4694904	0,6376552	484,4064	4,023353	1	19	875	545						Fix_sw.jpg	0	880	547	72	111	786	440	899	0	Content		803	434	11682007	2621796411
11699	09:26:57.008	00:00:11.698	702	855,8509	554,5272	0,4658493	0,6379209	470,3569	3,931579	3	855,8509	554,5272	0,4658493	0,6379209	470,3569	3,931579	1	19	856	555						Fix_sw.jpg	0	880	547	72	111	786	440	899	0	Content		784	444	11698575	2621812979
11715	09:26:57.024	00:00:11.714	703	861,1617	553,4697	0,4657519	0,6385841	471,8933	3,882921	3	861,1617	553,4697	0,4657519	0,6385841	471,8933	3,882921	1	19	861	553						Fix_sw.jpg	0	880	547	72	111	786	440	899	0	Content		789	442	11714888	2621829292
11732	09:26:57.041	00:00:11.731	704	852,0179	550,3135	0,4652308	0,6393119	472,3357	3,901076	3	852,0179	550,3135	0,4652308	0,6393119	472,3357	3,901076	1	19	852	550						Fix_sw.jpg	0	880	547	72	111	786	440	899	0	Content		780	439	11731628	2621846032
11748	09:26:57.057	00:00:11.748	705	854,6899	557,6397	0,4636983	0,6399765	468,2803	3,767225	3	854,6899	557,6397	0,4636983	0,6399765	468,2803	3,767225	1	19	855	558						Fix_sw.jpg	0	880	547	72	111	786	440	899	0	Content		783	447	11748253	2621862657
11765	09:26:57.074	00:00:11.765	706	852,3408	543,1909	0,4644852	0,6410612	474,9359	3,768394	3	852,3408	543,1909	0,4644852	0,6410612	474,9359	3,768394	1	19	852	543						Fix_sw.jpg	0	880	547	72	111	786	440	899	0	Content		780	432	11765249	2621879653
11782	09:26:57.091	00:00:11.781	707	857,3584	543,5367	0,4641953	0,6415854	477,8422	3,770302	3	857,3584	543,5367	0,4641953	0,6415854	477,8422	3,770302	1	19	857	544						Fix_sw.jpg	0	880	547	72	111	786	440	899	0	Content		785	433	11781888	2621896292
11798	09:26:57.107	00:00:11.798	708	865,7553	549,2319	0,4638282	0,6423532	481,0471	3,795211	3	865,7553	549,2319	0,4638282	0,6423532	481,0471	3,795211	1	19	866	549						Fix_sw.jpg	0	880	547	72	111	786	440	899	0	Content		794	438	11798491	2621912895
11815	09:26:57.124	00:00:11.814	709	863,6917	554,813	0,460469	0,6430958	471,4081	3,694178	3	863,6917	554,813	0,460469	0,6430958	471,4081	3,694178	1	19	864	555						Fix_sw.jpg	0	880	547	72	111	786	440	899	0	Content		792	444	11814886	2621929290
11831	09:26:57.140	00:00:11.831	710	860,7473	551,6367	0,4597755	0,6438482	474,4753	3,611922	3	860,7473	551,6367	0,4597755	0,6438482	474,4753	3,611922	1	19	861	552						Fix_sw.jpg	0	880	547	72	111	786	440	899	0	Content		789	441	11831493	2621945897
11848	09:26:57.157	00:00:11.848	711	853,9778	551,7203	0,4583629	0,6444598	474,0644	3,598527	3	853,9778	551,7203	0,4583629	0,6444598	474,0644	3,598527	1	19	854	552						Fix_sw.jpg	0	880	547	72	111	786	440	899	0	Content		782	441	11848242	2621962646
11865	09:26:57.174	00:00:11.865	712	848,5012	585,0903	0,4544593	0,6447077	461,8729	3,507598	3	842,8745	577,5006	0,4543661	0,644959	461,8729	3,507252	1	19	843	578						Fix_sw.jpg	0	880	547	72	111	786	440	899	0	Content		771	467	11865244	2621979648
11882	09:26:57.191	00:00:11.881	713	841,9141	566,8417	0,4534042	0,6451154	461,673	3,520122	3	834,018	561,6063	0,4532704	0,6452981	461,673	3,520446	1	19	834	562						Fix_sw.jpg	0	880	547	72	111	786	440	899	0	Content		762	451	11881878	2621996282
11898	09:26:57.207	00:00:11.898	714	811,4833	577,2768	0,4550788	0,6429132	453,3155	3,553306	3	806,7885	565,1068	0,4526764	0,6430908	461,7011	3,553457	1	19	807	565						Fix_sw.jpg	0	880	547	72	111	786	440	899	0	Content		735	454	11898434	2622012838
11915	09:26:57.224	00:00:11.914	715	-1024	-768	-1	-1	-1	-1	4	-1024	-768	-1	-1	-1	-1	4	19	0	0						Fix_sw.jpg	0	880	547	72	111	786	440	899	0	Content		-72	-111	11914873	2622029277
11931	09:26:57.240	00:00:11.931	716	885,1521	362,9055	0,4525414	0,6378949	462,4814	2,805322	3	885,1486	362,9224	0,452541	0,6378949	462,4813	2,804792	1	20	885	363						Fix_sw.jpg	0	880	547	72	111	811	249	150	0	Content		813	252	11931485	2622045889
11948	09:26:57.257	00:00:11.948	717	881,6414	366,0953	0,4521678	0,6375539	462,2986	2,848746	3	881,5654	366,196	0,4521673	0,6375539	462,2986	2,847815	1	20	882	366						Fix_sw.jpg	0	880	547	72	111	811	249	150	0	Content		810	255	11948107	2622062511
11965	09:26:57.274	00:00:11.965	718	887,1876	336,3714	0,4517791	0,637435	462,0721	2,713904	3	887,1983	336,3839	0,4517786	0,637435	462,0721	2,713299	1	20	887	336						Fix_sw.jpg	0	880	547	72	111	811	249	150	0	Content		815	225	11965053	2622079457
11981	09:26:57.290	00:00:11.981	719	895,7125	358,286	0,4515344	0,6371021	462,0497	2,515958	3	895,6531	358,3784	0,4515338	0,6371021	462,0497	2,514781	1	20	896	358						Fix_sw.jpg	0	880	547	72	111	811	249	150	0	Content		824	247	11981483	2622095887
11998	09:26:57.307	00:00:11.998	720	874,17	355,9998	0,45135	0,6366536	461,6468	2,749712	3	874,15	356,0856	0,4513496	0,6366535	461,6468	2,748841	1	20	874	356						Fix_sw.jpg	0	880	547	72	111	811	249	150	0	Content		802	245	11998107	2622112511
12015	09:26:57.324	00:00:12.014	721	893,0539	337,1949	0,4513489	0,6361381	461,5686	2,644811	3	893,0588	337,2584	0,4513484	0,6361381	461,5686	2,643823	1	20	893	337						Fix_sw.jpg	0	880	547	72	111	811	249	150	0	Content		821	226	12014728	2622129132
12032	09:26:57.341	00:00:12.031	722	890,746	351,399	0,4514709	0,6357232	461,3841	2,706079	3	890,7552	351,4107	0,4514704	0,6357232	461,3841	2,705448	1	20	891	351						Fix_sw.jpg	0	880	547	72	111	811	249	150	0	Content		819	240	12031674	2622146078
12048	09:26:57.357	00:00:12.048	723	879,5518	374,2805	0,4518404	0,6353286	461,1709	2,44912	3	879,4868	374,3764	0,45184	0,6353286	461,1709	2,448257	1	20	879	374						Fix_sw.jpg	0	880	547	72	111	811	249	150	0	Content		807	263	12048295	2622162699
12065	09:26:57.374	00:00:12.064	724	868,8329	363,1967	0,4521643	0,635428	460,8304	2,605529	3	868,8227	363,2689	0,452164	0,635428	460,8304	2,60496	1	20	869	363						Fix_sw.jpg	0	880	547	72	111	811	249	150	0	Content		797	252	12064967	2622179371
12081	09:26:57.390	00:00:12.081	725	863,1417	383,3657	0,4521004	0,6358544	460,8598	2,502901	3	863,1097	383,4646	0,4521	0,6358544	460,8598	2,502234	1	21	863	383						Fix_sw.jpg	0	880	547	72	111	770	214	350	0	Content		791	272	12081347	2622195751
12098	09:26:57.407	00:00:12.098	726	880,172	368,8524	0,452157	0,6361498	460,9547	2,528213	3	816,9333	313,9079	0,4521566	0,6361498	460,9546	3,054994	1	21	817	314						Fix_sw.jpg	0	880	547	72	111	770	214	350	0	Content		745	203	12098095	2622212499
12115	09:26:57.424	00:00:12.114	727	804,5418	330,0201	0,4521238	0,6369077	460,9546	3,179696	3	804,5418	330,0201	0,4521238	0,6369077	460,9546	3,179696	1	21	805	330						Fix_sw.jpg	0	880	547	72	111	770	214	350	0	Content		733	219	12114718	2622229122
12132	09:26:57.441	00:00:12.131	728	818,523	302,3678	0,4519846	0,6372998	460,9546	2,929055	3	818,523	302,3678	0,4519846	0,6372998	460,9546	2,929055	1	21	819	302						Fix_sw.jpg	0	880	547	72	111	770	214	350	0	Content		747	191	12131584	2622245988
12148	09:26:57.457	00:00:12.148	729	819,411	312,6227	0,4518816	0,6377671	460,9546	2,983203	3	819,411	312,6227	0,4518816	0,6377671	460,9546	2,983203	1	21	819	313						Fix_sw.jpg	0	880	547	72	111	770	214	350	0	Content		747	202	12148205	2622262609
12165	09:26:57.474	00:00:12.164	730	826,0329	304,9854	0,4517431	0,6384085	460,9546	2,975094	3	826,0329	304,9854	0,4517431	0,6384085	460,9546	2,975094	1	21	826	305						Fix_sw.jpg	0	880	547	72	111	770	214	350	0	Content		754	194	12164837	2622279241
12181	09:26:57.490	00:00:12.181	731	850,761	340,5303	0,4514904	0,6386291	460,338	2,677806	3	850,8349	340,5887	0,45149	0,6386291	460,3379	2,677399	1	21	851	341						Fix_sw.jpg	0	880	547	72	111	770	214	350	0	Content		779	230	12181333	2622295737
12198	09:26:57.507	00:00:12.198	732	822,1605	312,0674	0,4514496	0,6398215	460,338	3,023099	3	822,1605	312,0674	0,4514496	0,6398215	460,338	3,023099	1	21	822	312						Fix_sw.jpg	0	880	547	72	111	770	214	350	0	Content		750	201	12198081	2622312485
12215	09:26:57.524	00:00:12.214	733	851,071	335,0434	0,451423	0,640902	459,8141	2,556622	3	851,0838	335,0539	0,4514229	0,640902	459,8141	2,556534	1	21	851	335						Fix_sw.jpg	0	880	547	72	111	770	214	350	0	Content		779	224	12214704	2622329108
12232	09:26:57.541	00:00:12.231	734	844,7175	331,7677	0,451631	0,6423291	459,1556	2,645067	3	844,6932	331,7646	0,4516312	0,6423291	459,1556	2,645141	1	21	845	332						Fix_sw.jpg	0	880	547	72	111	770	214	350	0	Content		773	221	12231520	2622345924
12248	09:26:57.557	00:00:12.247	735	846,4515	312,966	0,4521205	0,6436968	458,8402	2,548764	3	846,4209	312,9551	0,4521207	0,6436968	458,8402	2,548873	1	21	846	313						Fix_sw.jpg	0	880	547	72	111	770	214	350	0	Content		774	202	12247949	2622362353
12265	09:26:57.574	00:00:12.264	736	838,8679	300,5384	0,4528658	0,6449255	458,4716	2,834012	3	838,8544	300,5399	0,4528658	0,6449255	458,4715	2,834014	1	21	839	301						Fix_sw.jpg	0	880	547	72	111	770	214	350	0	Content		767	190	12264572	2622378976
12281	09:26:57.590	00:00:12.281	737	818,2914	309,3486	0,4534785	0,6455002	458,4716	2,882909	3	818,2914	309,3486	0,4534785	0,6455002	458,4716	2,882909	1	21	818	309						Fix_sw.jpg	0	880	547	72	111	770	214	350	0	Content		746	198	12281198	2622395602
12298	09:26:57.607	00:00:12.298	738	849,9901	327,9823	0,4540621	0,6454924	458,5547	2,503424	3	849,9824	327,9766	0,4540621	0,6454924	458,5547	2,503452	1	21	850	328						Fix_sw.jpg	0	880	547	72	111	770	214	350	0	Content		778	217	12298194	2622412598
12315	09:26:57.624	00:00:12.314	739	815,8712	314,0041	0,4543503	0,6450087	458,5547	2,864399	3	815,8712	314,0041	0,4543503	0,6450087	458,5547	2,864399	1	21	816	314						Fix_sw.jpg	0	880	547	72	111	770	214	350	0	Content		744	203	12314944	2622429348
12331	09:26:57.640	00:00:12.331	740	866,2986	356,6383	0,4548807	0,6444056	459,0135	2,299484	3	866,3013	356,7008	0,4548805	0,6444056	459,0135	2,299076	1	21	866	357						Fix_sw.jpg	0	880	547	72	111	770	214	350	0	Content		794	246	12331435	2622445839
12348	09:26:57.657	00:00:12.347	741	879,7263	333,1679	0,4552534	0,6440815	459,0183	2,229986	3	879,7432	333,233	0,455253	0,6440815	459,0183	2,229403	1	21	880	333						Fix_sw.jpg	0	880	547	72	111	770	214	350	0	Content		808	222	12347825	2622462229
12364	09:26:57.673	00:00:12.364	742	812,5726	322,7467	0,455406	0,6443219	459,0183	2,773905	3	812,5726	322,7467	0,455406	0,6443219	459,0183	2,773905	1	21	813	323						Fix_sw.jpg	0	880	547	72	111	770	214	350	0	Content		741	212	12364440	2622478844
12381	09:26:57.690	00:00:12.381	743	852,7062	340,8389	0,4555943	0,6439921	459,3562	2,304163	3	852,7558	340,8988	0,4555939	0,6439921	459,3561	2,303688	1	21	853	341						Fix_sw.jpg	0	880	547	72	111	770	214	350	0	Content		781	230	12381190	2622495594
12393	09:26:57.702																				ImageEnd	16	0	0	Fix_sw.jpg
12398	09:26:57.707	00:00:12.398	744	863,5582	333,7525	0,4556817	0,6440037	459,2323	2,325994	3	863,6044	333,805	0,4556812	0,6440037	459,2323	2,325521	1	21	864	334						No media	0	1024	768	0	0	842	325	350	0	Content		864	334	12398186	2622512590
12411	09:26:57.720																				ImageStart	8	0	0	StimuliFarbe_gruen_gelb.png
12414	09:26:57.723	00:00:12.414	745	830,3019	294,2132	0,4557062	0,6443381	459,2323	2,688894	3	830,3019	294,2132	0,4557062	0,6443381	459,2323	2,688894	1	21	830	294						StimuliFarbe_gruen_gelb.png	0	880	547	72	111	770	214	350	0	Content		758	183	12414437	2622528841
12431	09:26:57.740	00:00:12.431	746	894,8997	334,7308	0,4551708	0,6441566	458,9894	2,279981	3	894,9481	334,8104	0,4551703	0,6441566	458,9894	2,279482	1	22	895	335						StimuliFarbe_gruen_gelb.png	0	880	547	72	111	824	184	300	0	Content		823	224	12431062	2622545466
12448	09:26:57.757	00:00:12.447	747	876,5508	286,837	0,4544784	0,6445754	458,9894	2,645703	3	876,5508	286,837	0,4544784	0,6445754	458,9894	2,645703	1	22	877	287						StimuliFarbe_gruen_gelb.png	0	880	547	72	111	824	184	300	0	Content		805	176	12447814	2622562218
12465	09:26:57.774	00:00:12.464	748	929,0046	304,7213	0,4542491	0,644542	458,4584	2,386689	3	929,0894	304,7711	0,4542488	0,644542	458,4584	2,386416	1	22	929	305						StimuliFarbe_gruen_gelb.png	0	880	547	72	111	824	184	300	0	Content		857	194	12464675	2622579079
12481	09:26:57.790	00:00:12.481	749	896,2021	308,2256	0,454224	0,6446299	458,6026	2,520122	3	896,2919	308,2948	0,4542236	0,6446299	458,6026	2,519901	1	22	896	308						StimuliFarbe_gruen_gelb.png	0	880	547	72	111	824	184	300	0	Content		824	197	12481306	2622595710
12498	09:26:57.807	00:00:12.498	750	904,4034	309,2267	0,4543286	0,6447166	458,6524	2,432863	3	904,5026	309,2351	0,4543282	0,6447166	458,6523	2,432741	1	22	905	309						StimuliFarbe_gruen_gelb.png	0	880	547	72	111	824	184	300	0	Content		833	198	12498054	2622612458
12514	09:26:57.823	00:00:12.514	751	888,9673	285,374	0,4544049	0,6450744	458,6524	2,628386	3	888,9673	285,374	0,4544049	0,6450744	458,6524	2,628386	1	22	889	285						StimuliFarbe_gruen_gelb.png	0	880	547	72	111	824	184	300	0	Content		817	174	12514428	2622628832
12531	09:26:57.840	00:00:12.531	752	891,5184	301,6345	0,4547334	0,6452464	458,6524	2,590911	3	891,5184	301,6345	0,4547334	0,6452464	458,6524	2,590911	1	22	892	302						StimuliFarbe_gruen_gelb.png	0	880	547	72	111	824	184	300	0	Content		820	191	12531292	2622645696
12548	09:26:57.857	00:00:12.547	753	902,7746	329,6308	0,4549678	0,6454469	458,3413	2,488353	3	902,8408	329,7117	0,4549675	0,6454469	458,3412	2,488086	1	22	903	330						StimuliFarbe_gruen_gelb.png	0	880	547	72	111	824	184	300	0	Content		831	219	12547990	2622662394
12565	09:26:57.874	00:00:12.564	754	920,2315	320,7885	0,4552113	0,6456323	458,1599	2,229388	3	920,298	320,8326	0,455211	0,6456323	458,1599	2,229037	1	22	920	321						StimuliFarbe_gruen_gelb.png	0	880	547	72	111	824	184	300	0	Content		848	210	12564536	2622678940
12581	09:26:57.890	00:00:12.581	755	894,7677	345,1975	0,4555789	0,645847	458,2133	2,337628	3	894,8089	345,2504	0,4555786	0,645847	458,2133	2,337367	1	22	895	345						StimuliFarbe_gruen_gelb.png	0	880	547	72	111	824	184	300	0	Content		823	234	12581041	2622695445
12598	09:26:57.907	00:00:12.598	756	880,4149	295,2179	0,4558886	0,6462592	458,2133	2,65547	3	880,4149	295,2179	0,4558886	0,6462592	458,2133	2,65547	1	22	880	295						StimuliFarbe_gruen_gelb.png	0	880	547	72	111	824	184	300	0	Content		808	184	12598039	2622712443
12614	09:26:57.923	00:00:12.614	757	890,487	293,9947	0,4561584	0,6462823	458,2133	2,637017	3	890,487	293,9947	0,4561584	0,6462823	458,2133	2,637017	1	22	890	294						StimuliFarbe_gruen_gelb.png	0	880	547	72	111	824	184	300	0	Content		818	183	12614413	2622728817
12631	09:26:57.940	00:00:12.631	758	897,1153	286,3555	0,4564856	0,6462606	458,2133	2,481214	3	897,1153	286,3555	0,4564856	0,6462606	458,2133	2,481214	1	22	897	286						StimuliFarbe_gruen_gelb.png	0	880	547	72	111	824	184	300	0	Content		825	175	12631037	2622745441
12648	09:26:57.957	00:00:12.647	759	894,9282	294,2693	0,4568223	0,6462995	458,2133	2,573549	3	894,9282	294,2693	0,4568223	0,6462995	458,2133	2,573549	1	22	895	294						StimuliFarbe_gruen_gelb.png	0	880	547	72	111	824	184	300	0	Content		823	183	12647669	2622762073
12665	09:26:57.974	00:00:12.664	760	905,7023	291,6141	0,4571355	0,6462775	458,2133	2,616009	3	905,7023	291,6141	0,4571355	0,6462775	458,2133	2,616009	1	22	906	292						StimuliFarbe_gruen_gelb.png	0	880	547	72	111	824	184	300	0	Content		834	181	12664525	2622778929
12681	09:26:57.990	00:00:12.681	761	904,9193	289,9421	0,4572549	0,6462489	458,2133	2,566861	3	904,9193	289,9421	0,4572549	0,6462489	458,2133	2,566861	1	22	905	290						StimuliFarbe_gruen_gelb.png	0	880	547	72	111	824	184	300	0	Content		833	179	12681032	2622795436
12698	09:26:58.007	00:00:12.697	762	900,4479	291,0525	0,4572934	0,6461853	458,2133	2,573608	3	900,4479	291,0525	0,4572934	0,6461853	458,2133	2,573608	1	22	900	291						StimuliFarbe_gruen_gelb.png	0	880	547	72	111	824	184	300	0	Content		828	180	12697655	2622812059
12714	09:26:58.023	00:00:12.714	763	889,3349	282,0031	0,457569	0,6462123	458,165	2,418454	3	877,7404	290,596	0,4573632	0,6459793	458,165	2,417332	1	22	878	291						StimuliFarbe_gruen_gelb.png	0	880	547	72	111	824	184	300	0	Content		806	180	12714401	2622828805
12731	09:26:58.040	00:00:12.731	764	923,2963	344,7368	0,4575799	0,6456729	458,5918	2,322165	3	923,2977	344,8395	0,4575794	0,6456729	458,5918	2,321549	1	23	923	345						StimuliFarbe_gruen_gelb.png	0	880	547	72	111	839	233	183	0	Content		851	234	12731023	2622845427
12748	09:26:58.057	00:00:12.747	765	909,2963	343,8677	0,4577703	0,6457982	458,2673	2,267476	3	909,3239	344,0218	0,4577697	0,6457981	458,2672	2,266891	1	23	909	344						StimuliFarbe_gruen_gelb.png	0	880	547	72	111	839	233	183	0	Content		837	233	12747646	2622862050
12764	09:26:58.073	00:00:12.764	766	942,5237	339,0534	0,4578714	0,6459664	458,1664	2,164771	3	942,549	339,1877	0,4578708	0,6459663	458,1664	2,164012	1	23	943	339						StimuliFarbe_gruen_gelb.png	0	880	547	72	111	839	233	183	0	Content		871	228	12764461	2622878865
12781	09:26:58.090	00:00:12.780	767	909,7953	346,6347	0,4578963	0,6460542	458,1657	2,220994	3	909,7968	346,8586	0,4578956	0,6460541	458,1656	2,220122	1	23	910	347						StimuliFarbe_gruen_gelb.png	0	880	547	72	111	839	233	183	0	Content		838	236	12780891	2622895295
12798	09:26:58.107	00:00:12.797	768	944,4155	328,429	0,4578916	0,6462849	458,2186	2,30724	3	898,7119	305,9207	0,4578911	0,6462849	458,2185	2,535872	1	23	899	306						StimuliFarbe_gruen_gelb.png	0	880	547	72	111	839	233	183	0	Content		827	195	12797514	2622911918
12814	09:26:58.123	00:00:12.814	769	928,5482	353,7743	0,4579107	0,6463603	458,3723	2,219888	3	928,5278	353,8755	0,4579102	0,6463603	458,3723	2,219243	1	23	929	354						StimuliFarbe_gruen_gelb.png	0	880	547	72	111	839	233	183	0	Content		857	243	12814262	2622928666
12831	09:26:58.140	00:00:12.831	770	942,5712	339,9464	0,4578646	0,6464669	458,5406	2,353719	3	891,7273	292,4121	0,4578641	0,6464668	458,5406	2,565657	1	23	892	292						StimuliFarbe_gruen_gelb.png	0	880	547	72	111	839	233	183	0	Content		820	181	12831203	2622945607
12848	09:26:58.157	00:00:12.847	771	939,9377	341,8699	0,4579021	0,6465487	458,4053	2,19015	3	939,9283	341,9012	0,4579016	0,6465487	458,4053	2,189627	1	23	940	342						StimuliFarbe_gruen_gelb.png	0	880	547	72	111	839	233	183	0	Content		868	231	12847751	2622962155
12864	09:26:58.173	00:00:12.864	772	897,5155	287,5868	0,4579033	0,6472044	458,4053	2,518207	3	897,5155	287,5868	0,4579033	0,6472044	458,4053	2,518207	1	23	898	288						StimuliFarbe_gruen_gelb.png	0	880	547	72	111	839	233	183	0	Content		826	177	12864449	2622978853
12881	09:26:58.190	00:00:12.880	773	932,851	351,7562	0,4578981	0,6469285	458,3776	2,31242	3	932,8264	351,8419	0,4578975	0,6469285	458,3775	2,311784	1	23	933	352						StimuliFarbe_gruen_gelb.png	0	880	547	72	111	839	233	183	0	Content		861	241	12880879	2622995283
12898	09:26:58.207	00:00:12.897	774	913,1797	358,2187	0,4577972	0,6480273	457,9403	2,416271	3	913,2176	358,2839	0,4577968	0,6480273	457,9403	2,415882	1	23	913	358						StimuliFarbe_gruen_gelb.png	0	880	547	72	111	839	233	183	0	Content		841	247	12897502	2623011906
12914	09:26:58.223	00:00:12.914	775	875,5003	434,5028	0,4570727	0,6525918	456,9873	2,70207	3	866,8354	438,0314	0,4570728	0,6525918	456,9872	2,584662	1	24	867	438						StimuliFarbe_gruen_gelb.png	0	880	547	72	111	801	519	833	0	Content		795	327	12914126	2623028530
12931	09:26:58.240	00:00:12.931	776	872,5765	552,1467	0,4564733	0,656996	456,7208	2,739218	3	872,5389	552,1351	0,4564735	0,656996	456,7208	2,739233	1	24	873	552						StimuliFarbe_gruen_gelb.png	0	880	547	72	111	801	519	833	0	Content		801	441	12931068	2623045472
12947	09:26:58.256	00:00:12.947	777	894,9259	619,3929	0,4560728	0,6596155	456,5142	2,738433	3	894,8882	619,3873	0,456073	0,6596155	456,5142	2,738426	1	24	895	619						StimuliFarbe_gruen_gelb.png	0	880	547	72	111	801	519	833	0	Content		823	508	12947373	2623061777
12964	09:26:58.273	00:00:12.964	778	881,3488	627,8365	0,4559327	0,6598543	456,4804	2,773517	3	881,3046	627,8051	0,4559331	0,6598543	456,4804	2,773532	1	24	881	628						StimuliFarbe_gruen_gelb.png	0	880	547	72	111	801	519	833	0	Content		809	517	12964442	2623078846
12981	09:26:58.290	00:00:12.980	779	883,261	624,4603	0,4559044	0,6597299	456,4832	2,754137	3	883,2303	624,4374	0,4559047	0,6597299	456,4832	2,754134	1	24	883	624						StimuliFarbe_gruen_gelb.png	0	880	547	72	111	801	519	833	0	Content		811	513	12980871	2623095275
12998	09:26:58.307	00:00:12.997	780	896,2019	619,1471	0,4558382	0,6597927	456,3867	2,680817	3	896,1954	619,1435	0,4558382	0,6597927	456,3867	2,680816	1	24	896	619						StimuliFarbe_gruen_gelb.png	0	880	547	72	111	801	519	833	0	Content		824	508	12997812	2623112216
13014	09:26:58.323	00:00:13.014	781	879,1492	628,6111	0,4555703	0,6596082	456,2162	2,776876	3	879,1039	628,576	0,4555707	0,6596081	456,2161	2,77689	1	24	879	629						StimuliFarbe_gruen_gelb.png	0	880	547	72	111	801	519	833	0	Content		807	518	13014121	2623128525
13031	09:26:58.340	00:00:13.030	782	890,7603	625,329	0,4553725	0,6593486	456,6683	2,697618	3	930,6266	623,5886	0,4553729	0,6593486	456,6683	2,649846	1	24	931	624						StimuliFarbe_gruen_gelb.png	0	880	547	72	111	801	519	833	0	Content		859	513	13030747	2623145151
13047	09:26:58.356	00:00:13.047	783	873,8434	628,0636	0,4550449	0,6593108	456,9056	2,845286	3	873,7747	628,0253	0,4550453	0,6593108	456,9055	2,845305	1	24	874	628						StimuliFarbe_gruen_gelb.png	0	880	547	72	111	801	519	833	0	Content		802	517	13047368	2623161772
13064	09:26:58.373	00:00:13.064	784	879,3254	633,772	0,4546201	0,6594224	456,369	2,784846	3	879,2708	633,7341	0,4546203	0,6594224	456,369	2,784847	1	24	879	634						StimuliFarbe_gruen_gelb.png	0	880	547	72	111	801	519	833	0	Content		807	523	13064433	2623178837
13081	09:26:58.390	00:00:13.081	785	882,0086	626,9788	0,454383	0,6595551	456,9587	2,776899	3	881,9484	626,9572	0,4543835	0,6595551	456,9587	2,776942	1	24	882	627						StimuliFarbe_gruen_gelb.png	0	880	547	72	111	801	519	833	0	Content		810	516	13081055	2623195459
13098	09:26:58.407	00:00:13.097	786	887,6014	631,614	0,4541335	0,6599494	456,9271	2,776076	3	887,5417	631,5588	0,4541342	0,6599494	456,9271	2,77607	1	24	888	632						StimuliFarbe_gruen_gelb.png	0	880	547	72	111	801	519	833	0	Content		816	521	13097695	2623212099
13114	09:26:58.423	00:00:13.113	787	893,3658	629,5801	0,4538993	0,6599783	457,0246	2,75873	3	893,2907	629,5293	0,4538997	0,6599783	457,0246	2,758707	1	24	893	630						StimuliFarbe_gruen_gelb.png	0	880	547	72	111	801	519	833	0	Content		821	519	13113987	2623228391
13131	09:26:58.440	00:00:13.130	788	893,6339	629,5939	0,453675	0,6602331	457,0483	2,744903	3	893,5114	629,5299	0,4536756	0,6602331	457,0483	2,744884	1	24	894	630						StimuliFarbe_gruen_gelb.png	0	880	547	72	111	801	519	833	0	Content		822	519	13130733	2623245137
13147	09:26:58.456	00:00:13.147	789	883,5137	630,2273	0,4536053	0,6604434	456,9861	2,810946	3	883,4586	630,1931	0,4536056	0,6604434	456,9861	2,810953	1	24	883	630						StimuliFarbe_gruen_gelb.png	0	880	547	72	111	801	519	833	0	Content		811	519	13147358	2623261762
13164	09:26:58.473	00:00:13.164	790	897,2271	631,0793	0,4536016	0,66054	456,7597	2,727326	3	897,1389	631,0323	0,4536021	0,66054	456,7597	2,727303	1	24	897	631						StimuliFarbe_gruen_gelb.png	0	880	547	72	111	801	519	833	0	Content		825	520	13164297	2623278701
13181	09:26:58.490	00:00:13.181	791	876,4055	628,0692	0,4536883	0,660587	456,7957	2,869856	3	876,3489	628,0281	0,4536887	0,660587	456,7957	2,869831	1	24	876	628						StimuliFarbe_gruen_gelb.png	0	880	547	72	111	801	519	833	0	Content		804	517	13181044	2623295448
13198	09:26:58.507	00:00:13.197	792	888,6797	625,6696	0,4537627	0,6607233	456,8152	2,789627	3	888,6182	625,6328	0,4537632	0,6607233	456,8152	2,789634	1	24	889	626						StimuliFarbe_gruen_gelb.png	0	880	547	72	111	801	519	833	0	Content		817	515	13197681	2623312085
13214	09:26:58.523	00:00:13.213	793	871,4424	631,9013	0,4538397	0,6608816	456,8273	2,872209	3	871,3787	631,8568	0,4538402	0,6608816	456,8272	2,872195	1	24	871	632						StimuliFarbe_gruen_gelb.png	0	880	547	72	111	801	519	833	0	Content		799	521	13213976	2623328380
13231	09:26:58.540	00:00:13.230	794	880,7227	633,962	0,4539644	0,6610533	457,0063	2,887509	3	880,6915	633,9393	0,4539647	0,6610533	457,0063	2,887527	1	24	881	634						StimuliFarbe_gruen_gelb.png	0	880	547	72	111	801	519	833	0	Content		809	523	13230599	2623345003
13247	09:26:58.556	00:00:13.247	795	876,9462	635,4066	0,4541494	0,6612775	456,8259	2,902949	3	876,8943	635,3658	0,4541497	0,6612775	456,8259	2,902941	1	24	877	635						StimuliFarbe_gruen_gelb.png	0	880	547	72	111	801	519	833	0	Content		805	524	13247347	2623361751
13264	09:26:58.573	00:00:13.264	796	887,8787	635,6493	0,4544113	0,6612647	456,4842	2,823879	3	887,8021	635,5931	0,4544117	0,6612646	456,4842	2,823884	1	24	888	636						StimuliFarbe_gruen_gelb.png	0	880	547	72	111	801	519	833	0	Content		816	525	13264286	2623378690
13281	09:26:58.590	00:00:13.280	797	874,8764	632,2988	0,4547727	0,6612635	456,9953	2,948547	3	874,8109	632,248	0,454773	0,6612635	456,9952	2,948539	1	24	875	632						StimuliFarbe_gruen_gelb.png	0	880	547	72	111	801	519	833	0	Content		803	521	13280908	2623395312
13298	09:26:58.607	00:00:13.297	798	878,1782	631,9227	0,4550676	0,6611639	456,9388	2,947484	3	878,15	631,9055	0,4550678	0,6611639	456,9388	2,947492	1	24	878	632						StimuliFarbe_gruen_gelb.png	0	880	547	72	111	801	519	833	0	Content		806	521	13297666	2623412070
13314	09:26:58.623	00:00:13.313	799	887,5343	635,0789	0,4554417	0,6613874	456,5053	2,906001	3	887,4822	635,0265	0,4554422	0,6613874	456,5053	2,906012	1	24	887	635						StimuliFarbe_gruen_gelb.png	0	880	547	72	111	801	519	833	0	Content		815	524	13313839	2623428243
13331	09:26:58.640	00:00:13.330	800	873,6224	631,1648	0,4557177	0,661561	456,7162	2,954706	3	873,5472	631,1201	0,4557182	0,661561	456,7161	2,954727	1	24	874	631						StimuliFarbe_gruen_gelb.png	0	880	547	72	111	801	519	833	0	Content		802	520	13330588	2623444992
13347	09:26:58.656	00:00:13.347	801	868,1104	632,4442	0,4559546	0,6619771	456,4997	3,016622	3	868,041	632,3939	0,4559551	0,6619771	456,4996	3,016614	1	24	868	632						StimuliFarbe_gruen_gelb.png	0	880	547	72	111	801	519	833	0	Content		796	521	13347212	2623461616
13364	09:26:58.673	00:00:13.364	802	872,3718	629,5007	0,4561238	0,6625282	456,6768	3,008212	3	872,3204	629,4739	0,4561243	0,6625282	456,6768	3,008211	1	24	872	629						StimuliFarbe_gruen_gelb.png	0	880	547	72	111	801	519	833	0	Content		800	518	13364278	2623478682
13381	09:26:58.690	00:00:13.380	803	870,8523	627,3509	0,4562818	0,6634445	456,5619	3,032164	3	870,8183	627,3236	0,456282	0,6634445	456,5619	3,032158	1	24	871	627						StimuliFarbe_gruen_gelb.png	0	880	547	72	111	801	519	833	0	Content		799	516	13380902	2623495306
13398	09:26:58.707	00:00:13.397	804	870,306	632,504	0,4562508	0,6645903	456,6092	3,034683	3	870,2351	632,4388	0,4562515	0,6645903	456,6091	3,034645	1	24	870	632						StimuliFarbe_gruen_gelb.png	0	880	547	72	111	801	519	833	0	Content		798	521	13397527	2623511931
13414	09:26:58.723	00:00:13.413	805	871,2351	633,6711	0,4552132	0,666965	456,6714	3,049581	3	871,1968	633,6329	0,4552135	0,666965	456,6714	3,049575	1	24	871	634						StimuliFarbe_gruen_gelb.png	0	880	547	72	111	801	519	833	0	Content		799	523	13413832	2623528236
13430	09:26:58.739	00:00:13.430	806	873,348	629,6937	0,4540037	0,6691246	456,6532	3,110327	3	873,309	629,6705	0,454004	0,6691246	456,6532	3,110332	1	24	873	630						StimuliFarbe_gruen_gelb.png	0	880	547	72	111	801	519	833	0	Content		801	519	13430455	2623544859
13447	09:26:58.756	00:00:13.447	807	886,892	634,3055	0,4538867	0,6684276	456,8469	3,007541	3	886,876	634,2953	0,4538868	0,6684276	456,8468	3,007545	1	24	887	634						StimuliFarbe_gruen_gelb.png	0	880	547	72	111	801	519	833	0	Content		815	523	13447205	2623561609
13464	09:26:58.773	00:00:13.464	808	864,3552	627,7386	0,4544148	0,6660201	456,9631	3,12788	3	864,3426	627,7328	0,4544149	0,6660201	456,9631	3,127882	1	24	864	628						StimuliFarbe_gruen_gelb.png	0	880	547	72	111	801	519	833	0	Content		792	517	13464270	2623578674
13480	09:26:58.789	00:00:13.480	809	865,9341	637,7826	0,4549711	0,6636229	457,2368	3,124231	3	865,9301	637,7799	0,4549711	0,6636229	457,2367	3,124232	1	24	866	638						StimuliFarbe_gruen_gelb.png	0	880	547	72	111	801	519	833	0	Content		794	527	13480451	2623594855
13497	09:26:58.806	00:00:13.497	810	870,9965	627,5043	0,4550895	0,6618159	457,1467	3,144972	3	870,9592	627,4817	0,4550897	0,6618159	457,1466	3,144969	1	24	871	627						StimuliFarbe_gruen_gelb.png	0	880	547	72	111	801	519	833	0	Content		799	516	13497199	2623611603
13514	09:26:58.823	00:00:13.513	811	873,186	629,4288	0,4548854	0,660716	457,7119	3,15069	3	873,1323	629,389	0,4548858	0,660716	457,7118	3,150689	1	24	873	629						StimuliFarbe_gruen_gelb.png	0	880	547	72	111	801	519	833	0	Content		801	518	13513827	2623628231
13531	09:26:58.840	00:00:13.530	812	876,5619	632,6472	0,4544722	0,6602583	457,478	3,149311	3	876,5502	632,6393	0,4544723	0,6602583	457,4779	3,149309	1	24	877	633						StimuliFarbe_gruen_gelb.png	0	880	547	72	111	801	519	833	0	Content		805	522	13530768	2623645172
13547	09:26:58.856	00:00:13.547	813	864,9174	628,212	0,4542888	0,6600459	457,2482	3,161791	3	864,8815	628,1898	0,4542891	0,6600459	457,2482	3,161799	1	24	865	628						StimuliFarbe_gruen_gelb.png	0	880	547	72	111	801	519	833	0	Content		793	517	13547073	2623661477
13564	09:26:58.873	00:00:13.563	814	867,1148	632,2784	0,4544153	0,6605589	457,3652	3,204461	3	821,6667	639,8162	0,4544155	0,6605589	457,3652	3,247771	1	24	822	640						StimuliFarbe_gruen_gelb.png	0	880	547	72	111	801	519	833	0	Content		750	529	13563697	2623678101
13580	09:26:58.889	00:00:13.580	815	860,7258	633,2559	0,4544828	0,6614755	457,3862	3,255455	3	860,6978	633,2338	0,4544831	0,6614755	457,3862	3,255447	1	24	861	633						StimuliFarbe_gruen_gelb.png	0	880	547	72	111	801	519	833	0	Content		789	522	13580444	2623694848
13597	09:26:58.906	00:00:13.597	816	869,8813	631,5746	0,4544699	0,662486	457,2818	3,283391	3	869,8436	631,5452	0,4544701	0,662486	457,2818	3,283385	1	24	870	632						StimuliFarbe_gruen_gelb.png	0	880	547	72	111	801	519	833	0	Content		798	521	13597385	2623711789
13614	09:26:58.923	00:00:13.614	817	859,0604	632,6566	0,4543512	0,6635854	457,0516	3,278648	3	859,0576	632,6555	0,4543512	0,6635854	457,0515	3,27865	1	24	859	633						StimuliFarbe_gruen_gelb.png	0	880	547	72	111	801	519	833	0	Content		787	522	13614134	2623728538
13631	09:26:58.940	00:00:13.630	818	872,3599	632,679	0,4542151	0,6644294	457,1491	3,235503	3	872,3481	632,6726	0,4542151	0,6644294	457,1491	3,235505	1	24	872	633						StimuliFarbe_gruen_gelb.png	0	880	547	72	111	801	519	833	0	Content		800	522	13630631	2623745035
13647	09:26:58.956	00:00:13.646	819	849,6934	626,917	0,4540247	0,6652777	457,1668	3,338479	3	849,6627	626,902	0,4540249	0,6652777	457,1668	3,338484	1	24	850	627						StimuliFarbe_gruen_gelb.png	0	880	547	72	111	801	519	833	0	Content		778	516	13646938	2623761342
13664	09:26:58.973	00:00:13.663	820	865,8801	629,6629	0,4539402	0,6657952	457,1049	3,322896	3	865,8585	629,6508	0,4539404	0,6657952	457,1048	3,322893	1	24	866	630						StimuliFarbe_gruen_gelb.png	0	880	547	72	111	801	519	833	0	Content		794	519	13663683	2623778087
13680	09:26:58.989	00:00:13.680	821	866,9075	631,0107	0,4538916	0,6663548	457,0721	3,361161	3	866,8877	630,9952	0,4538918	0,6663548	457,0721	3,361152	1	24	867	631						StimuliFarbe_gruen_gelb.png	0	880	547	72	111	801	519	833	0	Content		795	520	13680313	2623794717
13697	09:26:59.006	00:00:13.697	822	853,9355	631,6191	0,4538538	0,6668127	456,8882	3,402187	3	853,9287	631,6161	0,4538538	0,6668127	456,8882	3,40219	1	24	854	632						StimuliFarbe_gruen_gelb.png	0	880	547	72	111	801	519	833	0	Content		782	521	13697378	2623811782
13714	09:26:59.023	00:00:13.713	823	832,4673	611,0844	0,4545152	0,6661606	457,3015	3,43334	3	832,4479	611,0754	0,4545154	0,6661606	457,3015	3,43334	1	24	832	611						StimuliFarbe_gruen_gelb.png	0	880	547	72	111	801	519	833	0	Content		760	500	13713999	2623828403
13731	09:26:59.040	00:00:13.730	824	790,019	577,8387	0,4556334	0,6648536	457,2587	3,421232	3	789,9679	577,8223	0,4556337	0,6648536	457,2587	3,421233	1	24	790	578						StimuliFarbe_gruen_gelb.png	0	880	547	72	111	801	519	833	0	Content		718	467	13730626	2623845030
13747	09:26:59.056	00:00:13.746	825	730,4744	556,3448	0,4568743	0,6642216	457,4586	3,461808	3	730,4565	556,3388	0,4568744	0,6642216	457,4586	3,461825	1	25	730	556						StimuliFarbe_gruen_gelb.png	0	880	547	72	111	543	602	184	0	Content		658	445	13746933	2623861337
13764	09:26:59.073	00:00:13.763	826	681,0783	556,2174	0,4579504	0,6643699	457,934	3,484611	3	681,0592	556,2187	0,4579506	0,6643699	457,934	3,484622	1	25	681	556						StimuliFarbe_gruen_gelb.png	0	880	547	72	111	543	602	184	0	Content		609	445	13763552	2623877956
13780	09:26:59.089	00:00:13.780	827	649,7086	582,7079	0,4584947	0,6657208	457,8454	3,46421	3	649,6863	582,7092	0,4584949	0,6657208	457,8454	3,464226	1	25	650	583						StimuliFarbe_gruen_gelb.png	0	880	547	72	111	543	602	184	0	Content		578	472	13780303	2623894707
13797	09:26:59.106	00:00:13.797	828	634,8536	622,6332	0,4586954	0,667479	457,8746	3,492574	3	634,8354	622,6353	0,4586955	0,667479	457,8746	3,492584	1	25	635	623						StimuliFarbe_gruen_gelb.png	0	880	547	72	111	543	602	184	0	Content		563	512	13797242	2623911646
13814	09:26:59.123	00:00:13.813	829	615,1473	665,9216	0,4587276	0,6689866	457,8866	3,496612	3	615,1315	665,9222	0,4587277	0,6689866	457,8865	3,496608	1	25	615	666						StimuliFarbe_gruen_gelb.png	0	880	547	72	111	543	602	184	0	Content		543	555	13813546	2623927950
13830	09:26:59.139	00:00:13.830	830	607,5107	701,1483	0,4584852	0,6702229	458,0196	3,492925	3	607,4996	701,1509	0,4584853	0,6702229	458,0195	3,49293	1	25	607	701						StimuliFarbe_gruen_gelb.png	0	880	547	72	111	543	602	184	0	Content		535	590	13830294	2623944698
13847	09:26:59.156	00:00:13.846	831	615,7495	728,4438	0,458399	0,6706597	458,0549	3,493744	3	615,7389	728,4526	0,4583991	0,6706597	458,0548	3,49376	1	25	616	728						StimuliFarbe_gruen_gelb.png	0	880	547	72	111	543	602	184	0	Content		544	617	13846919	2623961323
13864	09:26:59.173	00:00:13.863	832	610,2797	725,6936	0,4582737	0,6705151	457,9444	3,45507	3	610,2681	725,7017	0,4582739	0,6705151	457,9444	3,455083	1	25	610	726						StimuliFarbe_gruen_gelb.png	0	880	547	72	111	543	602	184	0	Content		538	615	13863982	2623978386
13880	09:26:59.189	00:00:13.880	833	644,861	729,8975	0,4581328	0,6700773	457,9444	3,365787	3	644,861	729,8975	0,4581328	0,6700773	457,9444	3,365787	1	25	645	730						StimuliFarbe_gruen_gelb.png	0	880	547	72	111	543	602	184	0	Content		573	619	13880290	2623994694
13897	09:26:59.206	00:00:13.896	834	580,0684	736,1613	0,457857	0,6702605	457,9444	3,417618	3	580,0684	736,1613	0,457857	0,6702605	457,9444	3,417618	1	25	580	736						StimuliFarbe_gruen_gelb.png	0	880	547	72	111	543	602	184	0	Content		508	625	13896914	2624011318
13914	09:26:59.223	00:00:13.913	835	605,3919	733,7615	0,4576925	0,6701066	457,3696	3,348046	3	605,3698	733,7759	0,4576929	0,6701066	457,3696	3,348067	1	25	605	734						StimuliFarbe_gruen_gelb.png	0	880	547	72	111	543	602	184	0	Content		533	623	13913538	2624027942
13930	09:26:59.239	00:00:13.930	836	-1024	-768	-1	-1	-1	-1	4	-1024	-768	-1	-1	-1	-1	4	26	0	0						StimuliFarbe_gruen_gelb.png	0	880	547	72	111	498	627	100	0	Content		-72	-111	13930480	2624044884
13947	09:26:59.256	00:00:13.947	837	568,6639	737,5479	0,4577667	0,6701226	457,3696	3,232651	3	568,6639	737,5479	0,4577667	0,6701226	457,3696	3,232651	1	26	569	738						StimuliFarbe_gruen_gelb.png	0	880	547	72	111	498	627	100	0	Content		497	627	13947285	2624061689
13964	09:26:59.273	00:00:13.964	838	-1024	-768	-1	-1	-1	-1	4	-1024	-768	-1	-1	-1	-1	4	26	0	0						StimuliFarbe_gruen_gelb.png	0	880	547	72	111	498	627	100	0	Content		-72	-111	13964033	2624078437
13980	09:26:59.289	00:00:13.980	839	570,2183	739,7023	0,4578672	0,670121	457,3696	3,109818	3	570,2183	739,7023	0,4578672	0,670121	457,3696	3,109818	1	26	570	740						StimuliFarbe_gruen_gelb.png	0	880	547	72	111	498	627	100	0	Content		498	629	13980284	2624094688
13997	09:26:59.306	00:00:13.996	840	-1024	-768	-1	-1	-1	-1	4	-1024	-768	-1	-1	-1	-1	4	26	0	0						StimuliFarbe_gruen_gelb.png	0	880	547	72	111	498	627	100	0	Content		-72	-111	13996906	2624111310
14014	09:26:59.323	00:00:14.013	841	575,8259	736,0187	0,4582478	0,669885	457,3696	3,218143	3	575,8259	736,0187	0,4582478	0,669885	457,3696	3,218143	1	26	576	736						StimuliFarbe_gruen_gelb.png	0	880	547	72	111	498	627	100	0	Content		504	625	14013530	2624127934
14031	09:26:59.340	00:00:14.030	842	-1024	-768	-1	-1	-1	-1	4	-1024	-768	-1	-1	-1	-1	4	27	0	0						StimuliFarbe_gruen_gelb.png	0	880	547	72	111	538	623	283	0	Content		-72	-111	14030646	2624145050
14047	09:26:59.356	00:00:14.047	843	-1024	-768	-1	-1	-1	-1	4	-1024	-768	-1	-1	-1	-1	4	27	0	0						StimuliFarbe_gruen_gelb.png	0	880	547	72	111	538	623	283	0	Content		-72	-111	14047277	2624161681
14064	09:26:59.373	00:00:14.063	844	648,1361	737,7526	0,4606276	0,6699244	465,5459	2,875962	3	648,1361	737,7526	0,4606276	0,6699244	465,5459	2,875962	1	27	648	738						StimuliFarbe_gruen_gelb.png	0	880	547	72	111	538	623	283	0	Content		576	627	14063892	2624178296
14080	09:26:59.389	00:00:14.080	845	-1024	-768	-1	-1	-1	-1	4	-1024	-768	-1	-1	-1	-1	4	27	0	0						StimuliFarbe_gruen_gelb.png	0	880	547	72	111	538	623	283	0	Content		-72	-111	14080152	2624194556
14097	09:26:59.406	00:00:14.097	846	614,6768	729,7439	0,4588593	0,6704752	457,5016	2,989492	3	614,6473	729,7635	0,45886	0,6704752	457,5016	2,989513	1	27	615	730						StimuliFarbe_gruen_gelb.png	0	880	547	72	111	538	623	283	0	Content		543	619	14097015	2624211419
14114	09:26:59.423	00:00:14.113	847	583,4734	714,8327	0,458944	0,6708978	457,5016	3,034219	3	583,4734	714,8327	0,458944	0,6708978	457,5016	3,034219	1	27	583	715						StimuliFarbe_gruen_gelb.png	0	880	547	72	111	538	623	283	0	Content		511	604	14113650	2624228054
14130	09:26:59.439	00:00:14.130	848	-1024	-768	-1	-1	-1	-1	4	-1024	-768	-1	-1	-1	-1	4	27	0	0						StimuliFarbe_gruen_gelb.png	0	880	547	72	111	538	623	283	0	Content		-72	-111	14130271	2624244675
14147	09:26:59.456	00:00:14.146	849	610,2585	733,3325	0,4586425	0,6711956	457,6405	2,901117	3	610,238	733,343	0,4586429	0,6711956	457,6405	2,901131	1	27	610	733						StimuliFarbe_gruen_gelb.png	0	880	547	72	111	538	623	283	0	Content		538	622	14146768	2624261172
14164	09:26:59.473	00:00:14.163	850	-1024	-768	-1	-1	-1	-1	4	-1024	-768	-1	-1	-1	-1	4	27	0	0						StimuliFarbe_gruen_gelb.png	0	880	547	72	111	538	623	283	0	Content		-72	-111	14163709	2624278113
14180	09:26:59.489	00:00:14.180	851	-1024	-768	-1	-1	-1	-1	4	-1024	-768	-1	-1	-1	-1	4	27	0	0						StimuliFarbe_gruen_gelb.png	0	880	547	72	111	538	623	283	0	Content		-72	-111	14180141	2624294545
14197	09:26:59.506	00:00:14.196	852	-1024	-768	-1	-1	-1	-1	4	-1024	-768	-1	-1	-1	-1	4	27	0	0						StimuliFarbe_gruen_gelb.png	0	880	547	72	111	538	623	283	0	Content		-72	-111	14196763	2624311167
14213	09:26:59.522	00:00:14.213	853	-1024	-768	-1	-1	-1	-1	4	-1024	-768	-1	-1	-1	-1	4	27	0	0						StimuliFarbe_gruen_gelb.png	0	880	547	72	111	538	623	283	0	Content		-72	-111	14213386	2624327790
14230	09:26:59.539	00:00:14.230	854	576,0917	734,3341	0,4578699	0,6740509	457,6406	2,956463	3	576,0917	734,3341	0,4578699	0,6740509	457,6406	2,956463	1	27	576	734						StimuliFarbe_gruen_gelb.png	0	880	547	72	111	538	623	283	0	Content		504	623	14230260	2624344664
14247	09:26:59.556	00:00:14.246	855	639,501	737,9535	0,4576174	0,6745048	457,6405	2,827355	3	639,501	737,9535	0,4576174	0,6745048	457,6405	2,827355	1	27	640	738						StimuliFarbe_gruen_gelb.png	0	880	547	72	111	538	623	283	0	Content		568	627	14246886	2624361290
14264	09:26:59.573	00:00:14.263	856	-1024	-768	-1	-1	-1	-1	4	-1024	-768	-1	-1	-1	-1	4	27	0	0						StimuliFarbe_gruen_gelb.png	0	880	547	72	111	538	623	283	0	Content		-72	-111	14263631	2624378035
14280	09:26:59.589	00:00:14.280	857	548,8272	740,0606	0,4574777	0,6756837	457,6406	2,744341	3	548,8272	740,0606	0,4574777	0,6756837	457,6406	2,744341	1	27	549	740						StimuliFarbe_gruen_gelb.png	0	880	547	72	111	538	623	283	0	Content		477	629	14280006	2624394410
14297	09:26:59.606	00:00:14.296	858	630,4034	724,8903	0,4574237	0,6757002	457,6405	2,822466	3	630,4034	724,8903	0,4574237	0,6757002	457,6405	2,822466	1	27	630	725						StimuliFarbe_gruen_gelb.png	0	880	547	72	111	538	623	283	0	Content		558	614	14296949	2624411353
14313	09:26:59.622	00:00:14.313	859	-1024	-768	-1	-1	-1	-1	4	-1024	-768	-1	-1	-1	-1	4		0	0						StimuliFarbe_gruen_gelb.png	0	880	547	72	111				0	Content		-72	-111	14313380	2624427784
14330	09:26:59.639	00:00:14.330	860	-1024	-768	-1	-1	-1	-1	4	-1024	-768	-1	-1	-1	-1	4		0	0						StimuliFarbe_gruen_gelb.png	0	880	547	72	111				0	Content		-72	-111	14330368	2624444772
14347	09:26:59.656	00:00:14.346	861	-1024	-768	-1	-1	-1	-1	4	-1024	-768	-1	-1	-1	-1	4		0	0						StimuliFarbe_gruen_gelb.png	0	880	547	72	111				0	Content		-72	-111	14346752	2624461156
14364	09:26:59.673	00:00:14.363	862	-1024	-768	-1	-1	-1	-1	4	-1024	-768	-1	-1	-1	-1	4		0	0						StimuliFarbe_gruen_gelb.png	0	880	547	72	111				0	Content		-72	-111	14363615	2624478019
14380	09:26:59.689	00:00:14.380	863	-1024	-768	-1	-1	-1	-1	4	-1024	-768	-1	-1	-1	-1	4		0	0						StimuliFarbe_gruen_gelb.png	0	880	547	72	111				0	Content		-72	-111	14380122	2624494526
14397	09:26:59.706	00:00:14.396	864	-1024	-768	-1	-1	-1	-1	4	-1024	-768	-1	-1	-1	-1	4		0	0						StimuliFarbe_gruen_gelb.png	0	880	547	72	111				0	Content		-72	-111	14396861	2624511265
14414	09:26:59.723	00:00:14.413	865	-1024	-768	-1	-1	-1	-1	4	-1024	-768	-1	-1	-1	-1	4		0	0						StimuliFarbe_gruen_gelb.png	0	880	547	72	111				0	Content		-72	-111	14413506	2624527910
14430	09:26:59.739	00:00:14.430	866	-1024	-768	-1	-1	-1	-1	4	-1024	-768	-1	-1	-1	-1	4		0	0						StimuliFarbe_gruen_gelb.png	0	880	547	72	111				0	Content		-72	-111	14430117	2624544521
14447	09:26:59.756	00:00:14.446	867	-1024	-768	-1	-1	-1	-1	4	-1024	-768	-1	-1	-1	-1	4		0	0						StimuliFarbe_gruen_gelb.png	0	880	547	72	111				0	Content		-72	-111	14446864	2624561268
14464	09:26:59.773	00:00:14.463	868	668,0176	660,6479	0,4561999	0,6748549	468,6597	2,975171	3	671,1993	661,5161	0,4563349	0,6748642	464,81	2,9517	3		0	0						StimuliFarbe_gruen_gelb.png	0	880	547	72	111				0	Content		-72	-111	14463501	2624577905
14480	09:26:59.789	00:00:14.479	869	702,7206	654,7031	0,4591463	0,6749228	468,6597	2,992618	3	643,9965	661,6905	0,4564073	0,6749605	457,6454	2,977902	4	28	703	655						StimuliFarbe_gruen_gelb.png	0	880	547	72	111	589	548	200	0	Content		631	544	14479861	2624594265
14497	09:26:59.806	00:00:14.496	870	672,1282	652,0764	0,4563853	0,6750302	468,6597	3,016353	3	664,2672	655,9517	0,4564872	0,6750379	457,6427	2,950172	1	28	664	656						StimuliFarbe_gruen_gelb.png	0	880	547	72	111	589	548	200	0	Content		592	545	14496926	2624611330
14514	09:26:59.823	00:00:14.513	871	666,1373	660,1234	0,4564131	0,6750279	468,6597	3,047585	3	670,3735	660,9248	0,456722	0,6751171	457,5135	2,978463	1	28	670	661						StimuliFarbe_gruen_gelb.png	0	880	547	72	111	589	548	200	0	Content		598	550	14513549	2624627953
14530	09:26:59.839	00:00:14.530	872	674,442	658,4788	0,456629	0,6752298	468,6597	3,071251	3	634,3984	669,2723	0,4567309	0,6752377	457,5056	3,03647	1	28	634	669						StimuliFarbe_gruen_gelb.png	0	880	547	72	111	589	548	200	0	Content		562	558	14530175	2624644579
14546	09:26:59.855	00:00:14.546	873	668,0577	655,2221	0,4567275	0,6752824	468,6597	3,077755	3	660,2565	659,0053	0,4568291	0,6752903	457,4845	3,009236	1	28	660	659						StimuliFarbe_gruen_gelb.png	0	880	547	72	111	589	548	200	0	Content		588	548	14546493	2624660897
14563	09:26:59.872	00:00:14.563	874	669,0062	655,7391	0,4569481	0,6753479	468,6597	3,058767	3	661,0968	659,5289	0,4570492	0,6753559	457,3951	2,99015	1	28	661	660						StimuliFarbe_gruen_gelb.png	0	880	547	72	111	589	548	200	0	Content		589	549	14563103	2624677507
14580	09:26:59.889	00:00:14.579	875	666,8556	656,1293	0,4571559	0,6756074	468,6597	3,07384	3	659,0067	659,9191	0,4572563	0,6756154	457,3373	3,004512	1	28	659	660						StimuliFarbe_gruen_gelb.png	0	880	547	72	111	589	548	200	0	Content		587	549	14579850	2624694254
14597	09:26:59.906	00:00:14.596	876	672,1345	655,3435	0,4574073	0,6758109	468,6597	3,075105	3	664,022	659,1949	0,4575065	0,6758189	457,3008	3,005532	1	28	664	659						StimuliFarbe_gruen_gelb.png	0	880	547	72	111	589	548	200	0	Content		592	548	14596791	2624711195
14613	09:26:59.922	00:00:14.613	877	661,3241	651,918	0,4576514	0,6760434	468,6597	3,106709	3	653,7668	655,9155	0,4577487	0,6760514	457,3807	3,036969	1	28	654	656						StimuliFarbe_gruen_gelb.png	0	880	547	72	111	589	548	200	0	Content		582	545	14613415	2624727819
14630	09:26:59.939	00:00:14.630	878	667,5455	660,1942	0,4580097	0,6762382	468,6597	3,148117	3	659,65	663,7898	0,4581052	0,6762462	457,3302	3,077068	1	28	660	664						StimuliFarbe_gruen_gelb.png	0	880	547	72	111	589	548	200	0	Content		588	553	14630163	2624744567
14646	09:26:59.955	00:00:14.646	879	657,8545	659,7548	0,4583198	0,6765736	457,4211	3,064721	3	657,8497	659,756	0,4583199	0,6765736	457,4211	3,064723	1	28	658	660						StimuliFarbe_gruen_gelb.png	0	880	547	72	111	589	548	200	0	Content		586	549	14646340	2624760744
14663	09:26:59.972	00:00:14.663	880	664,7304	647,8012	0,4582324	0,6764148	457,2503	3,071172	3	664,7322	647,8016	0,4582324	0,6764148	457,2503	3,071173	1	28	665	648						StimuliFarbe_gruen_gelb.png	0	880	547	72	111	589	548	200	0	Content		593	537	14663089	2624777493
14680	09:26:59.989	00:00:14.679	881	716,77	603,7221	0,4576687	0,6754573	457,3854	3,18304	3	716,7546	603,7216	0,4576688	0,6754573	457,3854	3,183039	1	29	717	604						StimuliFarbe_gruen_gelb.png	0	880	547	72	111	649	478	767	0	Content		645	493	14679712	2624794116
14697	09:27:00.006	00:00:14.696	882	722,8942	593,407	0,4576444	0,6750062	457,3685	3,163328	3	722,897	593,407	0,4576444	0,6750062	457,3684	3,163328	1	29	723	593						StimuliFarbe_gruen_gelb.png	0	880	547	72	111	649	478	767	0	Content		651	482	14696783	2624811187
14713	09:27:00.022	00:00:14.713	883	720,9399	591,9158	0,4577276	0,6751319	457,3965	3,209969	3	720,9687	591,9181	0,4577274	0,6751319	457,3965	3,209961	1	29	721	592						StimuliFarbe_gruen_gelb.png	0	880	547	72	111	649	478	767	0	Content		649	481	14713406	2624827810
14730	09:27:00.039	00:00:14.730	884	721,5697	596,119	0,4577541	0,6751276	457,4031	3,208581	3	721,5979	596,1237	0,4577539	0,6751276	457,4031	3,208574	1	29	722	596						StimuliFarbe_gruen_gelb.png	0	880	547	72	111	649	478	767	0	Content		650	485	14730156	2624844560
14746	09:27:00.055	00:00:14.746	885	726,7369	585,3104	0,4577084	0,6751695	457,4035	3,222986	3	726,7446	585,3099	0,4577083	0,6751695	457,4035	3,222978	1	29	727	585						StimuliFarbe_gruen_gelb.png	0	880	547	72	111	649	478	767	0	Content		655	474	14746336	2624860740
14763	09:27:00.072	00:00:14.762	886	723,0371	589,7258	0,4575776	0,6752427	457,2704	3,235641	3	723,0453	589,7261	0,4575775	0,6752427	457,2704	3,235639	1	29	723	590						StimuliFarbe_gruen_gelb.png	0	880	547	72	111	649	478	767	0	Content		651	479	14762962	2624877366
14780	09:27:00.089	00:00:14.779	887	721,8924	592,5814	0,4575408	0,6753408	457,3407	3,274702	3	721,8781	592,5807	0,4575409	0,6753408	457,3407	3,274704	1	29	722	593						StimuliFarbe_gruen_gelb.png	0	880	547	72	111	649	478	767	0	Content		650	482	14779586	2624893990
14797	09:27:00.106	00:00:14.796	888	732,1557	592,6602	0,4574906	0,6754656	457,3133	3,282751	3	732,1437	592,66	0,4574907	0,6754656	457,3133	3,282752	1	29	732	593						StimuliFarbe_gruen_gelb.png	0	880	547	72	111	649	478	767	0	Content		660	482	14796651	2624911055
14813	09:27:00.122	00:00:14.813	889	723,0836	589,3979	0,4574008	0,6756475	457,5056	3,286477	3	723,0858	589,3983	0,4574008	0,6756475	457,5056	3,286476	1	29	723	589						StimuliFarbe_gruen_gelb.png	0	880	547	72	111	649	478	767	0	Content		651	478	14813278	2624927682
14830	09:27:00.139	00:00:14.830	890	724,2656	591,3072	0,4573866	0,67579	457,5321	3,306525	3	724,2677	591,3072	0,4573866	0,67579	457,5321	3,306524	1	29	724	591						StimuliFarbe_gruen_gelb.png	0	880	547	72	111	649	478	767	0	Content		652	480	14830028	2624944432
14846	09:27:00.155	00:00:14.846	891	722,9327	593,4706	0,4573224	0,6760387	457,3996	3,277765	3	722,8995	593,4678	0,4573227	0,6760387	457,3996	3,277773	1	29	723	593						StimuliFarbe_gruen_gelb.png	0	880	547	72	111	649	478	767	0	Content		651	482	14846334	2624960738
14863	09:27:00.172	00:00:14.862	892	724,8282	592,4731	0,457317	0,6761461	457,4251	3,300115	3	724,7834	592,469	0,4573173	0,6761461	457,4251	3,300124	1	29	725	592						StimuliFarbe_gruen_gelb.png	0	880	547	72	111	649	478	767	0	Content		653	481	14862958	2624977362
14880	09:27:00.189	00:00:14.879	893	730,6426	590,1465	0,4574016	0,6762177	457,5979	3,29826	3	730,6071	590,1481	0,4574019	0,6762177	457,5979	3,298282	1	29	731	590						StimuliFarbe_gruen_gelb.png	0	880	547	72	111	649	478	767	0	Content		659	479	14879581	2624993985
14897	09:27:00.206	00:00:14.896	894	723,2322	593,7944	0,4575528	0,6763406	457,6064	3,317025	3	723,2114	593,7925	0,457553	0,6763406	457,6063	3,317028	1	29	723	594						StimuliFarbe_gruen_gelb.png	0	880	547	72	111	649	478	767	0	Content		651	483	14896647	2625011051
14913	09:27:00.222	00:00:14.913	895	720,9211	593,3502	0,4576193	0,6763801	457,6032	3,288295	3	720,897	593,3474	0,4576194	0,6763801	457,6031	3,288293	1	29	721	593						StimuliFarbe_gruen_gelb.png	0	880	547	72	111	649	478	767	0	Content		649	482	14913271	2625027675
14930	09:27:00.239	00:00:14.929	896	719,7785	588,2856	0,4577087	0,6764718	457,5097	3,287338	3	719,7618	588,2821	0,4577089	0,6764718	457,5097	3,287347	1	29	720	588						StimuliFarbe_gruen_gelb.png	0	880	547	72	111	649	478	767	0	Content		648	477	14929895	2625044299
14946	09:27:00.255	00:00:14.946	897	719,5903	591,3823	0,4578582	0,6764789	457,5877	3,327531	3	719,5845	591,382	0,4578582	0,6764789	457,5877	3,327531	1	29	720	591						StimuliFarbe_gruen_gelb.png	0	880	547	72	111	649	478	767	0	Content		648	480	14946202	2625060606
14963	09:27:00.272	00:00:14.962	898	729,1397	594,4111	0,4579653	0,6764882	457,707	3,349983	3	729,1357	594,4114	0,4579653	0,6764882	457,7069	3,349985	1	29	729	594						StimuliFarbe_gruen_gelb.png	0	880	547	72	111	649	478	767	0	Content		657	483	14962823	2625077227
14980	09:27:00.289	00:00:14.979	899	725,2886	585,7867	0,4580757	0,6766158	457,5211	3,295062	3	725,2623	585,7847	0,4580759	0,6766158	457,521	3,295069	1	29	725	586						StimuliFarbe_gruen_gelb.png	0	880	547	72	111	649	478	767	0	Content		653	475	14979573	2625093977
14997	09:27:00.306	00:00:14.996	900	722,6002	584,3784	0,4581414	0,6766996	457,4348	3,281612	3	722,5751	584,374	0,4581415	0,6766996	457,4348	3,281611	1	29	723	584						StimuliFarbe_gruen_gelb.png	0	880	547	72	111	649	478	767	0	Content		651	473	14996515	2625110919
15013	09:27:00.322	00:00:15.013	901	726,3005	585,9167	0,4581747	0,6769758	457,4195	3,294106	3	726,2849	585,915	0,4581748	0,6769758	457,4194	3,294105	1	29	726	586						StimuliFarbe_gruen_gelb.png	0	880	547	72	111	649	478	767	0	Content		654	475	15013265	2625127669
15030	09:27:00.339	00:00:15.029	902	724,7748	583,2487	0,4581531	0,6771269	457,4514	3,265428	3	724,7563	583,2463	0,4581532	0,6771269	457,4514	3,265438	1	29	725	583						StimuliFarbe_gruen_gelb.png	0	880	547	72	111	649	478	767	0	Content		653	472	15029888	2625144292
15046	09:27:00.355	00:00:15.046	903	718,0092	584,5535	0,4580692	0,6771607	457,529	3,248059	3	717,9913	584,5527	0,4580693	0,6771607	457,529	3,248062	1	29	718	585						StimuliFarbe_gruen_gelb.png	0	880	547	72	111	649	478	767	0	Content		646	474	15046195	2625160599
15063	09:27:00.372	00:00:15.062	904	723,1127	583,3571	0,4579281	0,6770875	457,4357	3,281264	3	723,0916	583,3534	0,4579282	0,6770875	457,4357	3,281272	1	29	723	583						StimuliFarbe_gruen_gelb.png	0	880	547	72	111	649	478	767	0	Content		651	472	15062819	2625177223
15079	09:27:00.388	00:00:15.079	905	719,3794	585,3694	0,4576568	0,6768543	457,6901	3,28247	3	719,3406	585,3597	0,4576571	0,6768543	457,69	3,28248	1	29	719	585						StimuliFarbe_gruen_gelb.png	0	880	547	72	111	649	478	767	0	Content		647	474	15079465	2625193869
15097	09:27:00.406	00:00:15.096	906	721,5224	584,7021	0,4575754	0,6767617	457,7315	3,225427	3	721,4829	584,706	0,4575757	0,6767617	457,7315	3,225445	1	29	721	585						StimuliFarbe_gruen_gelb.png	0	880	547	72	111	649	478	767	0	Content		649	474	15096814	2625211218
15113	09:27:00.422	00:00:15.113	907	714,2036	587,8521	0,4574615	0,6767063	457,9111	3,253352	3	714,1776	587,8483	0,4574617	0,6767063	457,9111	3,253356	1	29	714	588						StimuliFarbe_gruen_gelb.png	0	880	547	72	111	649	478	767	0	Content		642	477	15113437	2625227841
15130	09:27:00.439	00:00:15.130	908	715,9608	584,5795	0,457317	0,6766989	457,6599	3,19713	3	715,9253	584,5722	0,4573172	0,6766989	457,6599	3,197141	1	29	716	585						StimuliFarbe_gruen_gelb.png	0	880	547	72	111	649	478	767	0	Content		644	474	15130063	2625244467
15146	09:27:00.455	00:00:15.146	909	722,5048	584,485	0,4572972	0,6766015	457,8431	3,197056	3	722,4952	584,4838	0,4572973	0,6766015	457,8431	3,197064	1	29	722	584						StimuliFarbe_gruen_gelb.png	0	880	547	72	111	649	478	767	0	Content		650	473	15146369	2625260773
15163	09:27:00.472	00:00:15.162	910	715,5862	585,312	0,4571322	0,6765618	457,9536	3,213489	3	715,5762	585,3105	0,4571323	0,6765618	457,9535	3,213491	1	29	716	585						StimuliFarbe_gruen_gelb.png	0	880	547	72	111	649	478	767	0	Content		644	474	15162993	2625277397
15180	09:27:00.489	00:00:15.179	911	716,7543	581,8197	0,4571219	0,676514	457,7408	3,176281	3	716,7019	581,8099	0,4571222	0,676514	457,7408	3,176285	1	29	717	582						StimuliFarbe_gruen_gelb.png	0	880	547	72	111	649	478	767	0	Content		645	471	15179742	2625294146
15197	09:27:00.506	00:00:15.196	912	720,3396	587,2506	0,4570994	0,6763856	457,7805	3,195724	3	720,3154	587,2478	0,4570996	0,6763856	457,7805	3,195724	1	29	720	587						StimuliFarbe_gruen_gelb.png	0	880	547	72	111	649	478	767	0	Content		648	476	15196811	2625311215
15213	09:27:00.522	00:00:15.213	913	718,2814	589,031	0,4570219	0,6764551	458,015	3,136662	3	718,2747	589,0304	0,457022	0,6764551	458,015	3,136663	1	29	718	589						StimuliFarbe_gruen_gelb.png	0	880	547	72	111	649	478	767	0	Content		646	478	15213433	2625327837
15230	09:27:00.539	00:00:15.230	914	720,1185	586,074	0,457004	0,6765583	458,0417	3,205482	3	720,1128	586,0738	0,457004	0,6765583	458,0417	3,205484	1	29	720	586						StimuliFarbe_gruen_gelb.png	0	880	547	72	111	649	478	767	0	Content		648	475	15230059	2625344463
15246	09:27:00.555	00:00:15.246	915	716,561	589,4556	0,4569795	0,6768604	458,1101	3,207565	3	716,5175	589,4475	0,4569798	0,6768604	458,1101	3,207571	1	29	717	589						StimuliFarbe_gruen_gelb.png	0	880	547	72	111	649	478	767	0	Content		645	478	15246364	2625360768
15263	09:27:00.572	00:00:15.262	916	725,3726	585,4495	0,4569709	0,6771584	458,1885	3,158634	3	725,352	585,4464	0,456971	0,6771584	458,1885	3,158643	1	29	725	585						StimuliFarbe_gruen_gelb.png	0	880	547	72	111	649	478	767	0	Content		653	474	15262988	2625377392
15280	09:27:00.589	00:00:15.279	917	710,8537	580,9177	0,4569933	0,6774668	458,2096	3,180272	3	710,8268	580,9148	0,4569935	0,6774668	458,2096	3,180282	1	29	711	581						StimuliFarbe_gruen_gelb.png	0	880	547	72	111	649	478	767	0	Content		639	470	15279613	2625394017
15297	09:27:00.606	00:00:15.296	918	715,7365	586,7025	0,4570511	0,6777006	458,2388	3,119543	3	715,6899	586,696	0,4570515	0,6777006	458,2388	3,119551	1	29	716	587						StimuliFarbe_gruen_gelb.png	0	880	547	72	111	649	478	767	0	Content		644	476	15296689	2625411093
15313	09:27:00.622	00:00:15.313	919	701,1958	581,7878	0,457449	0,6779352	458,2032	3,153878	3	701,1699	581,7846	0,4574491	0,6779352	458,2032	3,153885	1	29	701	582						StimuliFarbe_gruen_gelb.png	0	880	547	72	111	649	478	767	0	Content		629	471	15313302	2625427706
15330	09:27:00.639	00:00:15.330	920	693,8831	585,8538	0,4578246	0,6781457	458,3373	3,128872	3	693,8634	585,8501	0,4578247	0,6781457	458,3373	3,128875	1	29	694	586						StimuliFarbe_gruen_gelb.png	0	880	547	72	111	649	478	767	0	Content		622	475	15330052	2625444456
15346	09:27:00.655	00:00:15.346	921	695,5726	598,4408	0,4581584	0,6779777	458,36	3,120557	3	695,5519	598,4389	0,4581586	0,6779777	458,3599	3,120558	1	29	696	598						StimuliFarbe_gruen_gelb.png	0	880	547	72	111	649	478	767	0	Content		624	487	15346236	2625460640
15363	09:27:00.672	00:00:15.362	922	695,8298	593,1232	0,4585547	0,6775767	458,7072	3,104451	3	695,7878	593,122	0,458555	0,6775767	458,7071	3,10445	1	29	696	593						StimuliFarbe_gruen_gelb.png	0	880	547	72	111	649	478	767	0	Content		624	482	15362859	2625477263
15380	09:27:00.689	00:00:15.379	923	694,6371	596,3709	0,4590807	0,6767108	458,9279	3,129941	3	694,6033	596,3661	0,459081	0,6767108	458,9278	3,129935	1	29	695	596						StimuliFarbe_gruen_gelb.png	0	880	547	72	111	649	478	767	0	Content		623	485	15379611	2625494015
15397	09:27:00.706	00:00:15.396	924	687,9991	596,9115	0,4597729	0,6756023	459,0789	3,127894	3	687,9672	596,9085	0,4597732	0,6756023	459,0789	3,127899	1	29	688	597						StimuliFarbe_gruen_gelb.png	0	880	547	72	111	649	478	767	0	Content		616	486	15396552	2625510956
15413	09:27:00.722	00:00:15.413	925	693,9976	595,6208	0,4606591	0,6741936	459,7052	3,169163	3	693,957	595,618	0,4606594	0,6741936	459,7052	3,169163	1	29	694	596						StimuliFarbe_gruen_gelb.png	0	880	547	72	111	649	478	767	0	Content		622	485	15413300	2625527704
15430	09:27:00.739	00:00:15.429	926	691,413	594,4753	0,4618175	0,6719154	459,9653	3,149789	3	691,3604	594,4727	0,4618178	0,6719154	459,9653	3,149808	1	29	691	594						StimuliFarbe_gruen_gelb.png	0	880	547	72	111	649	478	767	0	Content		619	483	15429926	2625544330
15446	09:27:00.755	00:00:15.446	927	705,7885	605,2164	0,4630769	0,6687809	460,679	3,083266	3	736,2189	597,2073	0,4630769	0,6687809	460,679	3,094508	1	30	736	597						StimuliFarbe_gruen_gelb.png	0	880	547	72	111	674	527	283	0	Content		664	486	15446234	2625560638
15463	09:27:00.772	00:00:15.462	928	793,7064	621,8369	0,4649198	0,6644682	462,6871	2,813796	3	793,5087	621,81	0,4649192	0,6644682	462,6871	2,813653	1	30	794	622						StimuliFarbe_gruen_gelb.png	0	880	547	72	111	674	527	283	0	Content		722	511	15462855	2625577259
15479	09:27:00.788	00:00:15.479	929	728,22	603,0251	0,4665243	0,6602189	462,6871	3,192928	3	728,22	603,0251	0,4665243	0,6602189	462,6871	3,192928	1	30	728	603						StimuliFarbe_gruen_gelb.png	0	880	547	72	111	674	527	283	0	Content		656	492	15479481	2625593885
15497	09:27:00.806	00:00:15.496	930	726,3979	605,9426	0,4684213	0,6549044	462,6871	3,128492	3	726,3979	605,9426	0,4684213	0,6549044	462,6871	3,128492	1	30	726	606						StimuliFarbe_gruen_gelb.png	0	880	547	72	111	674	527	283	0	Content		654	495	15496550	2625610954
15513	09:27:00.822	00:00:15.512	931	747,2616	616,2092	0,4709855	0,648549	462,6871	3,214586	3	747,2616	616,2092	0,4709855	0,648549	462,6871	3,214586	1	30	747	616						StimuliFarbe_gruen_gelb.png	0	880	547	72	111	674	527	283	0	Content		675	505	15512732	2625627136
15530	09:27:00.839	00:00:15.529	932	738,4211	626,1598	0,4744216	0,6416339	462,6871	3,14374	3	738,4211	626,1598	0,4744216	0,6416339	462,6871	3,14374	1	30	738	626						StimuliFarbe_gruen_gelb.png	0	880	547	72	111	674	527	283	0	Content		666	515	15529687	2625644091
15546	09:27:00.855	00:00:15.546	933	705,198	619,963	0,4798451	0,6338744	466,8762	3,197736	3	662,7733	615,3219	0,4798453	0,6338744	466,8762	3,156978	1	30	663	615						StimuliFarbe_gruen_gelb.png	0	880	547	72	111	674	527	283	0	Content		591	504	15546229	2625660633
15563	09:27:00.872	00:00:15.562	934	721,1503	637,8264	0,485223	0,6256437	467,9831	3,216147	3	721,1462	637,8251	0,485223	0,6256437	467,9831	3,216147	1	30	721	638						StimuliFarbe_gruen_gelb.png	0	880	547	72	111	674	527	283	0	Content		649	527	15562918	2625677322
15580	09:27:00.889	00:00:15.579	935	743,1481	634,3576	0,4914008	0,6175982	469,2863	3,245317	3	712,6108	638,6726	0,4914009	0,6175982	469,2863	3,204368	1	30	713	639						StimuliFarbe_gruen_gelb.png	0	880	547	72	111	674	527	283	0	Content		641	528	15579602	2625694006
15596	09:27:00.905	00:00:15.596	936	744,6807	632,5839	0,4983671	0,6102571	470,0945	3,233338	3	744,6414	632,5605	0,4983673	0,6102571	470,0945	3,233305	1	30	745	633						StimuliFarbe_gruen_gelb.png	0	880	547	72	111	674	527	283	0	Content		673	522	15596219	2625710623
15613	09:27:00.922	00:00:15.612	937	716,8251	642,1938	0,5058021	0,603904	470,9362	3,272944	1	715,8397	637,0587	0,506	0,604073	470,0945	3,26733	3	30	717	642						StimuliFarbe_gruen_gelb.png	0	880	547	72	111	674	527	283	0	Content		645	531	15612723	2625727127
15629	09:27:00.938	00:00:15.629	938	796,9582	640,7162	0,5133483	0,5987028	471,7693	3,279808	1	770,139	647,035	0,5133164	0,598704	470,0945	3,297527	3	30	797	641						StimuliFarbe_gruen_gelb.png	0	880	547	72	111	674	527	283	0	Content		725	530	15629465	2625743869
15646	09:27:00.955	00:00:15.645	939	754,0825	650,7546	0,5210003	0,5947158	472,2343	3,234191	1	788,6396	647,515	0,5209516	0,5947174	470,0945	3,290886	3	30	754	651						StimuliFarbe_gruen_gelb.png	0	880	547	72	111	674	527	283	0	Content		682	540	15645971	2625760375
15663	09:27:00.972	00:00:15.662	940	761,0293	662,2212	0,5287017	0,5916925	472,2343	3,256013	1	758,2429	662,8484	0,5291798	0,5916917	470,0945	3,242109	3	30	761	662						StimuliFarbe_gruen_gelb.png	0	880	547	72	111	674	527	283	0	Content		689	551	15662717	2625777121
15679	09:27:00.988	00:00:15.679	941	773,2151	685,295	0,5362272	0,5890002	472,2343	3,094647	1	770,3042	685,7132	0,5366974	0,5889994	470,0945	3,081408	3	30	773	685						StimuliFarbe_gruen_gelb.png	0	880	547	72	111	674	527	283	0	Content		701	574	15679340	2625793744
15696	09:27:01.005	00:00:15.695	942	775,9695	685,1472	0,5436075	0,5873646	472,2343	3,312654	1	773,0187	685,5621	0,5440699	0,5873639	470,0945	3,298485	3	30	776	685						StimuliFarbe_gruen_gelb.png	0	880	547	72	111	674	527	283	0	Content		704	574	15695965	2625810369
15713	09:27:01.022	00:00:15.712	943	789,7248	691,9763	0,5507554	0,5870833	472,2343	3,162401	1	786,6432	692,332	0,5512102	0,5870826	470,0945	3,148856	3	30	790	692						StimuliFarbe_gruen_gelb.png	0	880	547	72	111	674	527	283	0	Content		718	581	15712588	2625826992
15729	09:27:01.038	00:00:15.729	944	849,2683	720,394	0,5577375	0,5878188	472,2343	2,975238	1	845,6052	720,4915	0,5581849	0,5878181	470,0945	2,962418	3	31	849	720						StimuliFarbe_gruen_gelb.png	0	880	547	72	111	811	570	217	0	Content		777	609	15729212	2625843616
15746	09:27:01.055	00:00:15.745	945	876,4434	683,2954	0,5641322	0,5886865	472,9242	3,207034	1	871,8934	683,9572	0,5640076	0,5886888	470,0945	3,188927	3	31	876	683						StimuliFarbe_gruen_gelb.png	0	880	547	72	111	811	570	217	0	Content		804	572	15745836	2625860240
15763	09:27:01.072	00:00:15.762	946	887,4067	700,1128	0,570232	0,5895545	473,4113	3,117196	0	797,2444	645,9031	0,44539	0,6585944	470,0945	3,204983	0	31	842	673						StimuliFarbe_gruen_gelb.png	0	880	547	72	111	811	570	217	0	Content		770	562	15762588	2625876992
15779	09:27:01.088	00:00:15.779	947	-1024	-768	-1	-1	-1	-1	4	836,9086	648,2849	0,4544576	0,6522552	489,9844	3,267442	0	31	837	648						StimuliFarbe_gruen_gelb.png	0	880	547	72	111	811	570	217	0	Content		765	537	15779213	2625893617
15796	09:27:01.105	00:00:15.795	948	905,2561	697,7389	0,5810991	0,5927123	472,9009	3,136519	0	-1024	-768	-1	-1	-1	-1	4	31	905	698						StimuliFarbe_gruen_gelb.png	0	880	547	72	111	811	570	217	0	Content		833	587	15795835	2625910239
15813	09:27:01.122	00:00:15.812	949	928,6967	702,8409	0,5856714	0,5941876	472,7097	3,084828	0	862,8337	664,1216	0,4624741	0,6418424	489,9844	3,138765	0	31	896	683						StimuliFarbe_gruen_gelb.png	0	880	547	72	111	811	570	217	0	Content		824	572	15812583	2625926987
15829	09:27:01.138	00:00:15.829	950	907,3838	710,4652	0,5876236	0,595539	483,1627	3,095539	0	864,2805	656,207	0,4673525	0,6376441	496,6697	3,325754	0	31	886	683						StimuliFarbe_gruen_gelb.png	0	880	547	72	111	811	570	217	0	Content		814	572	15829209	2625943613
15846	09:27:01.155	00:00:15.845	951	923,2385	694,41	0,5927665	0,596395	472,2254	3,09186	0	869,6581	669,4714	0,47019	0,6343816	496,6697	3,204901	0	31	896	682						StimuliFarbe_gruen_gelb.png	0	880	547	72	111	811	570	217	0	Content		824	571	15845832	2625960236
15863	09:27:01.172	00:00:15.862	952	928,5392	691,4716	0,5946625	0,5974709	471,607	3,059722	0	871,837	660,9868	0,4719308	0,6324416	496,6697	3,173355	0	31	900	676						StimuliFarbe_gruen_gelb.png	0	880	547	72	111	811	570	217	0	Content		828	565	15862582	2625976986
15879	09:27:01.188	00:00:15.879	953	910,1511	706,7244	0,5947361	0,5989126	470,9183	2,902629	0	850,91	677,6943	0,470386	0,632454	490,2138	3,171135	0	31	881	692						StimuliFarbe_gruen_gelb.png	0	880	547	72	111	811	570	217	0	Content		809	581	15879085	2625993489
15896	09:27:01.205	00:00:15.895	954	952,0999	698,5212	0,5927296	0,6008821	470,1264	2,922508	0	851,2345	660,8354	0,4687089	0,6351774	490,2138	3,211166	0	31	902	680						StimuliFarbe_gruen_gelb.png	0	880	547	72	111	811	570	217	0	Content		830	569	15895834	2626010238
15912	09:27:01.221	00:00:15.912	955	936,2721	694,1893	0,5897801	0,603179	469,5308	3,072088	0	843,5531	656,0538	0,4659609	0,6388678	490,2138	3,124331	0	31	890	675						StimuliFarbe_gruen_gelb.png	0	880	547	72	111	811	570	217	0	Content		818	564	15912459	2626026863
15929	09:27:01.238	00:00:15.929	956	912,4135	687,2819	0,5863991	0,6054024	468,9897	3,049325	0	841,2089	659,7818	0,4608628	0,643295	481,7415	3,129143	0	31	877	674						StimuliFarbe_gruen_gelb.png	0	880	547	72	111	811	570	217	0	Content		805	563	15929209	2626043613
15946	09:27:01.255	00:00:15.945	957	927,9478	699,4037	0,5825957	0,6074597	469,2983	3,008561	0	820,6985	653,1067	0,4575182	0,6479088	481,7415	3,108949	0	32	874	676						StimuliFarbe_gruen_gelb.png	0	880	547	72	111	763	562	233	0	Content		802	565	15945832	2626060236
15963	09:27:01.272	00:00:15.962	958	908,0002	682,2469	0,579401	0,6094362	469,0421	3,090596	0	791,483	665,9452	0,4531348	0,6520466	475,3307	3,047438	0	32	850	674						StimuliFarbe_gruen_gelb.png	0	880	547	72	111	763	562	233	0	Content		778	563	15962581	2626076985
15979	09:27:01.288	00:00:15.979	959	929,8257	683,4146	0,581289	0,6105016	483,6286	3,056148	0	796,1854	654,2324	0,4511084	0,655766	475,054	3,010077	0	32	863	669						StimuliFarbe_gruen_gelb.png	0	880	547	72	111	763	562	233	0	Content		791	558	15979332	2626093736
15996	09:27:01.305	00:00:15.995	960	915,8318	694,9437	0,5751867	0,6119015	469,5724	3,018526	0	818,2958	645,8249	0,44954	0,6589553	475,2865	2,962987	0	32	867	670						StimuliFarbe_gruen_gelb.png	0	880	547	72	111	763	562	233	0	Content		795	559	15995957	2626110361
16012	09:27:01.321	00:00:16.012	961	909,6219	697,4343	0,5743197	0,6130267	469,7497	3,062306	0	765,6559	643,3413	0,4489279	0,6616645	475,299	3,08422	0	32	838	670						StimuliFarbe_gruen_gelb.png	0	880	547	72	111	763	562	233	0	Content		766	559	16012455	2626126859
16029	09:27:01.338	00:00:16.029	962	902,7773	698,1017	0,5743672	0,6139537	469,9915	3,011833	0	772,5662	647,6887	0,4491816	0,6640872	475,3802	3,117047	0	32	838	673						StimuliFarbe_gruen_gelb.png	0	880	547	72	111	763	562	233	0	Content		766	562	16029076	2626143480
16046	09:27:01.355	00:00:16.045	963	893,34	689,9609	0,5750037	0,6147209	470,1993	3,0988	0	757,1249	639,5292	0,4499143	0,6660397	475,5121	3,121151	0	32	825	665						StimuliFarbe_gruen_gelb.png	0	880	547	72	111	763	562	233	0	Content		753	554	16045829	2626160233
16062	09:27:01.371	00:00:16.062	964	913,1942	701,7762	0,576012	0,6153827	470,5354	3,032827	0	753,2454	636,9259	0,4511042	0,6676157	475,5106	3,102056	0	32	833	669						StimuliFarbe_gruen_gelb.png	0	880	547	72	111	763	562	233	0	Content		761	558	16062452	2626176856
16079	09:27:01.388	00:00:16.079	965	907,7355	702,3653	0,5771196	0,616028	470,9967	3,070188	0	752,4977	643,7553	0,4522382	0,6691734	475,6561	3,169702	0	32	830	673						StimuliFarbe_gruen_gelb.png	0	880	547	72	111	763	562	233	0	Content		758	562	16079202	2626193606
16096	09:27:01.405	00:00:16.095	966	914,8444	702,7242	0,5780302	0,6169313	471,1385	3,089823	0	745,3575	650,8106	0,4531947	0,6707928	475,567	3,130829	0	32	830	677						StimuliFarbe_gruen_gelb.png	0	880	547	72	111	763	562	233	0	Content		758	566	16095828	2626210232
16112	09:27:01.421	00:00:16.112	967	950,8058	692,2618	0,5783091	0,6174528	471,1385	3,001173	0	735,2931	642,9628	0,4536872	0,6724138	475,6525	3,126976	0	32	843	668						StimuliFarbe_gruen_gelb.png	0	880	547	72	111	763	562	233	0	Content		771	557	16112457	2626226861
16129	09:27:01.438	00:00:16.129	968	906,9137	711,6631	0,5781505	0,6181249	471,5782	3,048169	0	732,8546	643,0249	0,4537012	0,6740402	475,7863	3,106382	0	32	820	677						StimuliFarbe_gruen_gelb.png	0	880	547	72	111	763	562	233	0	Content		748	566	16129202	2626243606
16146	09:27:01.455	00:00:16.145	969	878,0679	716,474	0,5779849	0,6200425	471,8752	3,149007	0	720,8459	666,6309	0,4539426	0,6764517	476,4555	3,132682	0	32	799	692						StimuliFarbe_gruen_gelb.png	0	880	547	72	111	763	562	233	0	Content		727	581	16145827	2626260231
16162	09:27:01.471	00:00:16.162	970	-1024	-768	-1	-1	-1	-1	4	693,0441	729,8895	0,4543753	0,6798751	476,6103	3,077631	0	32	693	730						StimuliFarbe_gruen_gelb.png	0	880	547	72	111	763	562	233	0	Content		621	619	16162456	2626276860
16179	09:27:01.488	00:00:16.179	971	-1024	-768	-1	-1	-1	-1	4	-1024	-768	-1	-1	-1	-1	4		0	0						StimuliFarbe_gruen_gelb.png	0	880	547	72	111				0	Content		-72	-111	16179078	2626293482
16196	09:27:01.505	00:00:16.195	972	-1024	-768	-1	-1	-1	-1	4	-1024	-768	-1	-1	-1	-1	4		0	0						StimuliFarbe_gruen_gelb.png	0	880	547	72	111				0	Content		-72	-111	16195825	2626310229
16212	09:27:01.521	00:00:16.212	973	-1024	-768	-1	-1	-1	-1	4	-1024	-768	-1	-1	-1	-1	4		0	0						StimuliFarbe_gruen_gelb.png	0	880	547	72	111				0	Content		-72	-111	16212451	2626326855
16229	09:27:01.538	00:00:16.229	974	-1024	-768	-1	-1	-1	-1	4	-1024	-768	-1	-1	-1	-1	4		0	0						StimuliFarbe_gruen_gelb.png	0	880	547	72	111				0	Content		-72	-111	16229204	2626343608
16246	09:27:01.555	00:00:16.245	975	-1024	-768	-1	-1	-1	-1	4	-1024	-768	-1	-1	-1	-1	4		0	0						StimuliFarbe_gruen_gelb.png	0	880	547	72	111				0	Content		-72	-111	16245758	2626360162
16262	09:27:01.571	00:00:16.262	976	-1024	-768	-1	-1	-1	-1	4	-1024	-768	-1	-1	-1	-1	4		0	0						StimuliFarbe_gruen_gelb.png	0	880	547	72	111				0	Content		-72	-111	16262426	2626376830
16279	09:27:01.588	00:00:16.278	977	-1024	-768	-1	-1	-1	-1	4	-1024	-768	-1	-1	-1	-1	4		0	0						StimuliFarbe_gruen_gelb.png	0	880	547	72	111				0	Content		-72	-111	16278949	2626393353
16296	09:27:01.605	00:00:16.295	978	-1024	-768	-1	-1	-1	-1	4	-1024	-768	-1	-1	-1	-1	4		0	0						StimuliFarbe_gruen_gelb.png	0	880	547	72	111				0	Content		-72	-111	16295825	2626410229
16312	09:27:01.621	00:00:16.312	979	-1024	-768	-1	-1	-1	-1	4	-1024	-768	-1	-1	-1	-1	4		0	0						StimuliFarbe_gruen_gelb.png	0	880	547	72	111				0	Content		-72	-111	16312450	2626426854
16329	09:27:01.638	00:00:16.329	980	-1024	-768	-1	-1	-1	-1	4	-1024	-768	-1	-1	-1	-1	4		0	0						StimuliFarbe_gruen_gelb.png	0	880	547	72	111				0	Content		-72	-111	16329119	2626443523
16346	09:27:01.655	00:00:16.345	981	-1024	-768	-1	-1	-1	-1	4	-1024	-768	-1	-1	-1	-1	4		0	0						StimuliFarbe_gruen_gelb.png	0	880	547	72	111				0	Content		-72	-111	16345844	2626460248
16363	09:27:01.672	00:00:16.362	982	-1024	-768	-1	-1	-1	-1	4	-1024	-768	-1	-1	-1	-1	4		0	0						StimuliFarbe_gruen_gelb.png	0	880	547	72	111				0	Content		-72	-111	16362512	2626476916
16379	09:27:01.688	00:00:16.379	983	-1024	-768	-1	-1	-1	-1	4	-1024	-768	-1	-1	-1	-1	4		0	0						StimuliFarbe_gruen_gelb.png	0	880	547	72	111				0	Content		-72	-111	16379044	2626493448
16396	09:27:01.705	00:00:16.395	984	-1024	-768	-1	-1	-1	-1	4	-1024	-768	-1	-1	-1	-1	4		0	0						StimuliFarbe_gruen_gelb.png	0	880	547	72	111				0	Content		-72	-111	16395712	2626510116
16412	09:27:01.721	00:00:16.412	985	-1024	-768	-1	-1	-1	-1	4	-1024	-768	-1	-1	-1	-1	4		0	0						StimuliFarbe_gruen_gelb.png	0	880	547	72	111				0	Content		-72	-111	16412200	2626526604
16418	09:27:01.727																				ImageEnd	16	0	0	StimuliFarbe_gruen_gelb.png
16429	09:27:01.738	00:00:16.429	986	-1024	-768	-1	-1	-1	-1	4	-1024	-768	-1	-1	-1	-1	4		0	0						No media	0	1024	768	0	0				0	Content		0	0	16429325	2626543729
16446	09:27:01.755	00:00:16.446	987	-1024	-768	-1	-1	-1	-1	4	-1024	-768	-1	-1	-1	-1	4		0	0						No media	0	1024	768	0	0				0	Content		0	0	16446074	2626560478
16447	09:27:01.756																				ImageStart	8	0	0	Fix_sw.jpg
16463	09:27:01.772	00:00:16.462	988	-1024	-768	-1	-1	-1	-1	4	-1024	-768	-1	-1	-1	-1	4		0	0						Fix_sw.jpg	0	880	547	72	111				0	Content		-72	-111	16462697	2626577101
16479	09:27:01.788	00:00:16.478	989	-1024	-768	-1	-1	-1	-1	4	-1024	-768	-1	-1	-1	-1	4		0	0						Fix_sw.jpg	0	880	547	72	111				0	Content		-72	-111	16478822	2626593226
16495	09:27:01.804	00:00:16.495	990	-1024	-768	-1	-1	-1	-1	4	-1024	-768	-1	-1	-1	-1	4		0	0						Fix_sw.jpg	0	880	547	72	111				0	Content		-72	-111	16495448	2626609852
16512	09:27:01.821	00:00:16.512	991	-1024	-768	-1	-1	-1	-1	4	-1024	-768	-1	-1	-1	-1	4		0	0						Fix_sw.jpg	0	880	547	72	111				0	Content		-72	-111	16512071	2626626475
16529	09:27:01.838	00:00:16.528	992	-1024	-768	-1	-1	-1	-1	4	-1024	-768	-1	-1	-1	-1	4		0	0						Fix_sw.jpg	0	880	547	72	111				0	Content		-72	-111	16528697	2626643101
16546	09:27:01.855	00:00:16.545	993	-1024	-768	-1	-1	-1	-1	4	-1024	-768	-1	-1	-1	-1	4		0	0						Fix_sw.jpg	0	880	547	72	111				0	Content		-72	-111	16545889	2626660293
16563	09:27:01.872	00:00:16.563	994	-1024	-768	-1	-1	-1	-1	4	-1024	-768	-1	-1	-1	-1	4		0	0						Fix_sw.jpg	0	880	547	72	111				0	Content		-72	-111	16563262	2626677666
16581	09:27:01.890	00:00:16.580	995	-1024	-768	-1	-1	-1	-1	4	-1024	-768	-1	-1	-1	-1	4		0	0						Fix_sw.jpg	0	880	547	72	111				0	Content		-72	-111	16580510	2626694914
16595	09:27:01.904	00:00:16.595	996	-1024	-768	-1	-1	-1	-1	4	-1024	-768	-1	-1	-1	-1	4		0	0						Fix_sw.jpg	0	880	547	72	111				0	Content		-72	-111	16595439	2626709843
16612	09:27:01.921	00:00:16.612	997	-1024	-768	-1	-1	-1	-1	4	-1024	-768	-1	-1	-1	-1	4		0	0						Fix_sw.jpg	0	880	547	72	111				0	Content		-72	-111	16612063	2626726467
16629	09:27:01.938	00:00:16.628	998	-1024	-768	-1	-1	-1	-1	4	-1024	-768	-1	-1	-1	-1	4		0	0						Fix_sw.jpg	0	880	547	72	111				0	Content		-72	-111	16628689	2626743093
16645	09:27:01.954	00:00:16.645	999	-1024	-768	-1	-1	-1	-1	4	-1024	-768	-1	-1	-1	-1	4		0	0						Fix_sw.jpg	0	880	547	72	111				0	Content		-72	-111	16645312	2626759716
16662	09:27:01.971	00:00:16.662	1000	-1024	-768	-1	-1	-1	-1	4	-1024	-768	-1	-1	-1	-1	4		0	0						Fix_sw.jpg	0	880	547	72	111				0	Content		-72	-111	16662063	2626776467
16679	09:27:01.988	00:00:16.678	1001	-1024	-768	-1	-1	-1	-1	4	-1024	-768	-1	-1	-1	-1	4		0	0						Fix_sw.jpg	0	880	547	72	111				0	Content		-72	-111	16678686	2626793090
16696	09:27:02.005	00:00:16.695	1002	-1024	-768	-1	-1	-1	-1	4	-1024	-768	-1	-1	-1	-1	4		0	0						Fix_sw.jpg	0	880	547	72	111				0	Content		-72	-111	16695753	2626810157
16713	09:27:02.022	00:00:16.713	1003	-1024	-768	-1	-1	-1	-1	4	-1024	-768	-1	-1	-1	-1	4		0	0						Fix_sw.jpg	0	880	547	72	111				0	Content		-72	-111	16713129	2626827533
16730	09:27:02.039	00:00:16.730	1004	-1024	-768	-1	-1	-1	-1	4	-1024	-768	-1	-1	-1	-1	4		0	0						Fix_sw.jpg	0	880	547	72	111				0	Content		-72	-111	16730392	2626844796
16745	09:27:02.054	00:00:16.745	1005	-1024	-768	-1	-1	-1	-1	4	-1024	-768	-1	-1	-1	-1	4		0	0						Fix_sw.jpg	0	880	547	72	111				0	Content		-72	-111	16745314	2626859718
16762	09:27:02.071	00:00:16.761	1006	-1024	-768	-1	-1	-1	-1	4	-1024	-768	-1	-1	-1	-1	4		0	0						Fix_sw.jpg	0	880	547	72	111				0	Content		-72	-111	16761931	2626876335
16779	09:27:02.088	00:00:16.778	1007	-1024	-768	-1	-1	-1	-1	4	-1024	-768	-1	-1	-1	-1	4		0	0						Fix_sw.jpg	0	880	547	72	111				0	Content		-72	-111	16778684	2626893088
16795	09:27:02.104	00:00:16.795	1008	-1024	-768	-1	-1	-1	-1	4	-1024	-768	-1	-1	-1	-1	4		0	0						Fix_sw.jpg	0	880	547	72	111				0	Content		-72	-111	16795307	2626909711
16812	09:27:02.121	00:00:16.811	1009	-1024	-768	-1	-1	-1	-1	4	-1024	-768	-1	-1	-1	-1	4		0	0						Fix_sw.jpg	0	880	547	72	111				0	Content		-72	-111	16811931	2626926335
16829	09:27:02.138	00:00:16.828	1010	-1024	-768	-1	-1	-1	-1	4	-1024	-768	-1	-1	-1	-1	4		0	0						Fix_sw.jpg	0	880	547	72	111				0	Content		-72	-111	16828565	2626942969
16846	09:27:02.155	00:00:16.845	1011	-1024	-768	-1	-1	-1	-1	4	-1024	-768	-1	-1	-1	-1	4		0	0						Fix_sw.jpg	0	880	547	72	111				0	Content		-72	-111	16845747	2626960151
16863	09:27:02.172	00:00:16.862	1012	-1024	-768	-1	-1	-1	-1	4	-1024	-768	-1	-1	-1	-1	4		0	0						Fix_sw.jpg	0	880	547	72	111				0	Content		-72	-111	16862998	2626977402
16880	09:27:02.189	00:00:16.880	1013	-1024	-768	-1	-1	-1	-1	4	-1024	-768	-1	-1	-1	-1	4		0	0						Fix_sw.jpg	0	880	547	72	111				0	Content		-72	-111	16880372	2626994776
16895	09:27:02.204	00:00:16.895	1014	-1024	-768	-1	-1	-1	-1	4	-1024	-768	-1	-1	-1	-1	4		0	0						Fix_sw.jpg	0	880	547	72	111				0	Content		-72	-111	16895180	2627009584
16912	09:27:02.221	00:00:16.911	1015	-1024	-768	-1	-1	-1	-1	4	-1024	-768	-1	-1	-1	-1	4		0	0						Fix_sw.jpg	0	880	547	72	111				0	Content		-72	-111	16911804	2627026208
16929	09:27:02.238	00:00:16.928	1016	-1024	-768	-1	-1	-1	-1	4	-1024	-768	-1	-1	-1	-1	4		0	0						Fix_sw.jpg	0	880	547	72	111				0	Content		-72	-111	16928561	2627042965
16945	09:27:02.254	00:00:16.945	1017	-1024	-768	-1	-1	-1	-1	4	-1024	-768	-1	-1	-1	-1	4		0	0						Fix_sw.jpg	0	880	547	72	111				0	Content		-72	-111	16945175	2627059579
16962	09:27:02.271	00:00:16.961	1018	-1024	-768	-1	-1	-1	-1	4	-1024	-768	-1	-1	-1	-1	4		0	0						Fix_sw.jpg	0	880	547	72	111				0	Content		-72	-111	16961797	2627076201
16978	09:27:02.287	00:00:16.978	1019	-1024	-768	-1	-1	-1	-1	4	-1024	-768	-1	-1	-1	-1	4		0	0						Fix_sw.jpg	0	880	547	72	111				0	Content		-72	-111	16978422	2627092826
16996	09:27:02.305	00:00:16.995	1020	-1024	-768	-1	-1	-1	-1	4	-1024	-768	-1	-1	-1	-1	4		0	0						Fix_sw.jpg	0	880	547	72	111				0	Content		-72	-111	16995616	2627110020
17013	09:27:02.322	00:00:17.012	1021	-1024	-768	-1	-1	-1	-1	4	-1024	-768	-1	-1	-1	-1	4		0	0						Fix_sw.jpg	0	880	547	72	111				0	Content		-72	-111	17012990	2627127394
17030	09:27:02.339	00:00:17.030	1022	-1024	-768	-1	-1	-1	-1	4	-1024	-768	-1	-1	-1	-1	4		0	0						Fix_sw.jpg	0	880	547	72	111				0	Content		-72	-111	17030238	2627144642
17045	09:27:02.354	00:00:17.045	1023	-1024	-768	-1	-1	-1	-1	4	-1024	-768	-1	-1	-1	-1	4		0	0						Fix_sw.jpg	0	880	547	72	111				0	Content		-72	-111	17045044	2627159448
17062	09:27:02.371	00:00:17.061	1024	-1024	-768	-1	-1	-1	-1	4	-1024	-768	-1	-1	-1	-1	4		0	0						Fix_sw.jpg	0	880	547	72	111				0	Content		-72	-111	17061793	2627176197
17078	09:27:02.387	00:00:17.078	1025	-1024	-768	-1	-1	-1	-1	4	-1024	-768	-1	-1	-1	-1	4		0	0						Fix_sw.jpg	0	880	547	72	111				0	Content		-72	-111	17078418	2627192822
17095	09:27:02.404	00:00:17.095	1026	-1024	-768	-1	-1	-1	-1	4	-1024	-768	-1	-1	-1	-1	4		0	0						Fix_sw.jpg	0	880	547	72	111				0	Content		-72	-111	17095043	2627209447
17112	09:27:02.421	00:00:17.111	1027	-1024	-768	-1	-1	-1	-1	4	-1024	-768	-1	-1	-1	-1	4		0	0						Fix_sw.jpg	0	880	547	72	111				0	Content		-72	-111	17111665	2627226069
17128	09:27:02.437	00:00:17.128	1028	-1024	-768	-1	-1	-1	-1	4	-1024	-768	-1	-1	-1	-1	4		0	0						Fix_sw.jpg	0	880	547	72	111				0	Content		-72	-111	17128298	2627242702
17145	09:27:02.454	00:00:17.145	1029	-1024	-768	-1	-1	-1	-1	4	-1024	-768	-1	-1	-1	-1	4		0	0						Fix_sw.jpg	0	880	547	72	111				0	Content		-72	-111	17145483	2627259887
17163	09:27:02.472	00:00:17.162	1030	-1024	-768	-1	-1	-1	-1	4	-1024	-768	-1	-1	-1	-1	4		0	0						Fix_sw.jpg	0	880	547	72	111				0	Content		-72	-111	17162859	2627277263
17180	09:27:02.489	00:00:17.180	1031	-1024	-768	-1	-1	-1	-1	4	-1024	-768	-1	-1	-1	-1	4		0	0						Fix_sw.jpg	0	880	547	72	111				0	Content		-72	-111	17180108	2627294512
17195	09:27:02.504	00:00:17.195	1032	-1024	-768	-1	-1	-1	-1	4	-1024	-768	-1	-1	-1	-1	4		0	0						Fix_sw.jpg	0	880	547	72	111				0	Content		-72	-111	17195038	2627309442
17212	09:27:02.521	00:00:17.211	1033	-1024	-768	-1	-1	-1	-1	4	-1024	-768	-1	-1	-1	-1	4		0	0						Fix_sw.jpg	0	880	547	72	111				0	Content		-72	-111	17211660	2627326064
17228	09:27:02.537	00:00:17.228	1034	-1024	-768	-1	-1	-1	-1	4	-1024	-768	-1	-1	-1	-1	4		0	0						Fix_sw.jpg	0	880	547	72	111				0	Content		-72	-111	17228411	2627342815
17245	09:27:02.554	00:00:17.245	1035	-1024	-768	-1	-1	-1	-1	4	-1024	-768	-1	-1	-1	-1	4		0	0						Fix_sw.jpg	0	880	547	72	111				0	Content		-72	-111	17245037	2627359441
17262	09:27:02.571	00:00:17.261	1036	-1024	-768	-1	-1	-1	-1	4	-1024	-768	-1	-1	-1	-1	4		0	0						Fix_sw.jpg	0	880	547	72	111				0	Content		-72	-111	17261657	2627376061
17278	09:27:02.587	00:00:17.278	1037	-1024	-768	-1	-1	-1	-1	4	-1024	-768	-1	-1	-1	-1	4		0	0						Fix_sw.jpg	0	880	547	72	111				0	Content		-72	-111	17278281	2627392685
17295	09:27:02.604	00:00:17.295	1038	-1024	-768	-1	-1	-1	-1	4	-1024	-768	-1	-1	-1	-1	4		0	0						Fix_sw.jpg	0	880	547	72	111				0	Content		-72	-111	17295475	2627409879
17313	09:27:02.622	00:00:17.312	1039	-1024	-768	-1	-1	-1	-1	4	-1024	-768	-1	-1	-1	-1	4		0	0						Fix_sw.jpg	0	880	547	72	111				0	Content		-72	-111	17312725	2627427129
17330	09:27:02.639	00:00:17.329	1040	-1024	-768	-1	-1	-1	-1	4	-1024	-768	-1	-1	-1	-1	4		0	0						Fix_sw.jpg	0	880	547	72	111				0	Content		-72	-111	17329974	2627444378
17345	09:27:02.654	00:00:17.344	1041	-1024	-768	-1	-1	-1	-1	4	-1024	-768	-1	-1	-1	-1	4		0	0						Fix_sw.jpg	0	880	547	72	111				0	Content		-72	-111	17344900	2627459304
17362	09:27:02.671	00:00:17.361	1042	-1024	-768	-1	-1	-1	-1	4	-1024	-768	-1	-1	-1	-1	4		0	0						Fix_sw.jpg	0	880	547	72	111				0	Content		-72	-111	17361531	2627475935
17378	09:27:02.687	00:00:17.378	1043	-1024	-768	-1	-1	-1	-1	4	-1024	-768	-1	-1	-1	-1	4		0	0						Fix_sw.jpg	0	880	547	72	111				0	Content		-72	-111	17378274	2627492678
17395	09:27:02.704	00:00:17.394	1044	-1024	-768	-1	-1	-1	-1	4	-1024	-768	-1	-1	-1	-1	4		0	0						Fix_sw.jpg	0	880	547	72	111				0	Content		-72	-111	17394899	2627509303
17412	09:27:02.721	00:00:17.411	1045	-1024	-768	-1	-1	-1	-1	4	-1024	-768	-1	-1	-1	-1	4		0	0						Fix_sw.jpg	0	880	547	72	111				0	Content		-72	-111	17411524	2627525928
17428	09:27:02.737	00:00:17.428	1046	-1024	-768	-1	-1	-1	-1	4	-1024	-768	-1	-1	-1	-1	4		0	0						Fix_sw.jpg	0	880	547	72	111				0	Content		-72	-111	17428148	2627542552
17445	09:27:02.754	00:00:17.445	1047	-1024	-768	-1	-1	-1	-1	4	-1024	-768	-1	-1	-1	-1	4		0	0						Fix_sw.jpg	0	880	547	72	111				0	Content		-72	-111	17445342	2627559746
17448	09:27:02.757																				ImageEnd	16	0	0	Fix_sw.jpg
17463	09:27:02.772	00:00:17.462	1048	-1024	-768	-1	-1	-1	-1	4	-1024	-768	-1	-1	-1	-1	4		0	0						No media	0	1024	768	0	0				0	Content		0	0	17462717	2627577121
17469	09:27:02.778																				ImageStart	8	0	0	StimuliFarbe_blau_gruen.png
17480	09:27:02.789	00:00:17.479	1049	-1024	-768	-1	-1	-1	-1	4	-1024	-768	-1	-1	-1	-1	4		0	0						StimuliFarbe_blau_gruen.png	0	880	547	72	111				0	Content		-72	-111	17479966	2627594370
17495	09:27:02.804	00:00:17.494	1050	-1024	-768	-1	-1	-1	-1	4	-1024	-768	-1	-1	-1	-1	4		0	0						StimuliFarbe_blau_gruen.png	0	880	547	72	111				0	Content		-72	-111	17494771	2627609175
17512	09:27:02.821	00:00:17.511	1051	-1024	-768	-1	-1	-1	-1	4	-1024	-768	-1	-1	-1	-1	4		0	0						StimuliFarbe_blau_gruen.png	0	880	547	72	111				0	Content		-72	-111	17511525	2627625929
17528	09:27:02.837	00:00:17.528	1052	-1024	-768	-1	-1	-1	-1	4	-1024	-768	-1	-1	-1	-1	4		0	0						StimuliFarbe_blau_gruen.png	0	880	547	72	111				0	Content		-72	-111	17528145	2627642549
17545	09:27:02.854	00:00:17.544	1053	-1024	-768	-1	-1	-1	-1	4	-1024	-768	-1	-1	-1	-1	4		0	0						StimuliFarbe_blau_gruen.png	0	880	547	72	111				0	Content		-72	-111	17544769	2627659173
17562	09:27:02.871	00:00:17.562	1054	-1024	-768	-1	-1	-1	-1	4	-1024	-768	-1	-1	-1	-1	4		0	0						StimuliFarbe_blau_gruen.png	0	880	547	72	111				0	Content		-72	-111	17562086	2627676490
17579	09:27:02.888	00:00:17.579	1055	-1024	-768	-1	-1	-1	-1	4	-1024	-768	-1	-1	-1	-1	4		0	0						StimuliFarbe_blau_gruen.png	0	880	547	72	111				0	Content		-72	-111	17579015	2627693419
17596	09:27:02.905	00:00:17.596	1056	-1024	-768	-1	-1	-1	-1	4	-1024	-768	-1	-1	-1	-1	4		0	0						StimuliFarbe_blau_gruen.png	0	880	547	72	111				0	Content		-72	-111	17596081	2627710485
17613	09:27:02.922	00:00:17.612	1057	-1024	-768	-1	-1	-1	-1	4	-1024	-768	-1	-1	-1	-1	4		0	0						StimuliFarbe_blau_gruen.png	0	880	547	72	111				0	Content		-72	-111	17612519	2627726923
17629	09:27:02.938	00:00:17.629	1058	884,4337	294,3453	0,3674905	0,8139488	476,9826	3,142739	3	884,3324	294,3323	0,3674912	0,8139488	476,9826	3,142688	1	33	884	294						StimuliFarbe_blau_gruen.png	0	880	547	72	111	833	189	83	0	Content		812	183	17629264	2627743668
17646	09:27:02.955	00:00:17.645	1059	934,8399	248,8117	0,3689159	0,8138396	487,4117	3,107952	3	924,3868	262,5983	0,3668294	0,8141052	475,8741	3,038945	1	33	924	263						StimuliFarbe_blau_gruen.png	0	880	547	72	111	833	189	83	0	Content		852	152	17645886	2627760290
17663	09:27:02.972	00:00:17.662	1060	954,628	246,912	0,3684198	0,8142233	487,584	3,094198	3	947,3059	263,9955	0,3662724	0,8144273	475,245	3,020017	1	33	947	264						StimuliFarbe_blau_gruen.png	0	880	547	72	111	833	189	83	0	Content		875	153	17662754	2627777158
17679	09:27:02.988	00:00:17.679	1061	920,9434	294,291	0,3649367	0,8149677	487,584	3,374655	3	900,366	317,4674	0,3656063	0,8149769	474,8841	3,289867	1	33	900	317						StimuliFarbe_blau_gruen.png	0	880	547	72	111	833	189	83	0	Content		828	206	17679011	2627793415
17696	09:27:03.005	00:00:17.695	1062	931,9158	281,7409	0,3646248	0,8158856	487,584	3,311079	3	909,843	306,746	0,365328	0,8158954	474,2865	3,223786	1	33	910	307						StimuliFarbe_blau_gruen.png	0	880	547	72	111	833	189	83	0	Content		838	196	17695514	2627809918
17712	09:27:03.021	00:00:17.712	1063	899,6999	324,6053	0,3653809	0,8168981	473,4545	3,322853	3	899,6401	324,576	0,3653813	0,8168981	473,4544	3,322866	1	34	900	325						StimuliFarbe_blau_gruen.png	0	880	547	72	111	829	229	200	0	Content		828	214	17712258	2627826662
17729	09:27:03.038	00:00:17.729	1064	898,4062	335,2934	0,3656797	0,8183806	472,4537	3,361872	3	898,3617	335,2772	0,36568	0,8183806	472,4537	3,361868	1	34	898	335						StimuliFarbe_blau_gruen.png	0	880	547	72	111	829	229	200	0	Content		826	224	17729327	2627843731
17746	09:27:03.055	00:00:17.746	1065	892,7198	339,1588	0,3661225	0,8202918	471,8419	3,370232	3	892,6473	339,1454	0,3661231	0,8202918	471,8419	3,370219	1	34	893	339						StimuliFarbe_blau_gruen.png	0	880	547	72	111	829	229	200	0	Content		821	228	17746134	2627860538
17763	09:27:03.072	00:00:17.762	1066	901,5414	337,7947	0,366502	0,8221519	471,1331	3,325088	3	901,4574	337,7883	0,3665026	0,8221519	471,133	3,325063	1	34	901	338						StimuliFarbe_blau_gruen.png	0	880	547	72	111	829	229	200	0	Content		829	227	17762759	2627877163
17779	09:27:03.088	00:00:17.778	1067	901,938	340,3159	0,3667046	0,8241959	469,98	3,282195	3	901,8685	340,2812	0,3667051	0,8241959	469,9799	3,282193	1	34	902	340						StimuliFarbe_blau_gruen.png	0	880	547	72	111	829	229	200	0	Content		830	229	17778881	2627893285
17796	09:27:03.105	00:00:17.796	1068	898,447	339,1578	0,3668666	0,8260754	469,4592	3,288173	3	898,3723	339,1321	0,3668672	0,8260754	469,4592	3,288154	1	34	898	339						StimuliFarbe_blau_gruen.png	0	880	547	72	111	829	229	200	0	Content		826	228	17796075	2627910479
17813	09:27:03.122	00:00:17.812	1069	900,3058	344,5315	0,3669567	0,8278092	468,9862	3,268923	3	900,2222	344,5188	0,3669573	0,8278092	468,9861	3,268884	1	34	900	345						StimuliFarbe_blau_gruen.png	0	880	547	72	111	829	229	200	0	Content		828	234	17812757	2627927161
17829	09:27:03.138	00:00:17.829	1070	902,3101	339,9456	0,3670584	0,829105	468,2453	3,272855	3	902,2401	339,9138	0,3670589	0,829105	468,2452	3,272862	1	34	902	340						StimuliFarbe_blau_gruen.png	0	880	547	72	111	829	229	200	0	Content		830	229	17829380	2627943784
17846	09:27:03.155	00:00:17.845	1071	903,6321	347,0714	0,3671378	0,8300479	467,9647	3,244342	3	903,576	347,0254	0,3671383	0,8300479	467,9647	3,24439	1	34	904	347						StimuliFarbe_blau_gruen.png	0	880	547	72	111	829	229	200	0	Content		832	236	17845631	2627960035
17863	09:27:03.172	00:00:17.862	1072	901,9282	355,0432	0,3667161	0,8309166	467,4088	3,265177	3	901,824	354,9949	0,366717	0,8309166	467,4088	3,26518	1	34	902	355						StimuliFarbe_blau_gruen.png	0	880	547	72	111	829	229	200	0	Content		830	244	17862697	2627977101
17879	09:27:03.188	00:00:17.879	1073	906,9973	335,1236	0,3659229	0,8315012	467,2776	3,151067	3	906,9027	335,1061	0,3659236	0,8315012	467,2776	3,151041	1	34	907	335						StimuliFarbe_blau_gruen.png	0	880	547	72	111	829	229	200	0	Content		835	224	17879380	2627993784
17896	09:27:03.205	00:00:17.896	1074	896,9615	347,8517	0,364977	0,8317152	467,1062	3,139944	3	896,8727	347,8218	0,3649777	0,8317152	467,1061	3,13993	1	34	897	348						StimuliFarbe_blau_gruen.png	0	880	547	72	111	829	229	200	0	Content		825	237	17896004	2628010408
17912	09:27:03.221	00:00:17.912	1075	901,3453	348,0292	0,3639984	0,8317684	466,7534	3,118724	3	901,2727	347,9947	0,363999	0,8317684	466,7534	3,118721	1	35	901	348						StimuliFarbe_blau_gruen.png	0	880	547	72	111	941	316	100	0	Content		829	237	17912256	2628026660
17929	09:27:03.238	00:00:17.928	1076	912,0813	364,6047	0,3626916	0,832129	466,9751	3,112572	3	911,986	364,5781	0,3626924	0,832129	466,975	3,11254	1	35	912	365						StimuliFarbe_blau_gruen.png	0	880	547	72	111	941	316	100	0	Content		840	254	17928878	2628043282
17946	09:27:03.255	00:00:17.945	1077	1037,589	409,3615	0,3600989	0,8343735	467,3301	3,12047	3	865,3632	380,3961	0,3600995	0,8343735	467,3301	3,169213	1	35	865	380						StimuliFarbe_blau_gruen.png	0	880	547	72	111	941	316	100	0	Content		793	269	17945503	2628059907
17963	09:27:03.272	00:00:17.962	1078	1126,254	473,9834	0,3582906	0,8375264	466,9429	3,060096	3	1126,232	473,9686	0,3582909	0,8375264	466,9428	3,060099	1	35	1126	474						StimuliFarbe_blau_gruen.png	0	880	547	72	111	941	316	100	0	Content		1054	363	17962700	2628077104
17979	09:27:03.288	00:00:17.979	1079	1222,407	582,6559	0,3576806	0,8411216	467,3339	3,094632	3	1114,183	496,8208	0,3576815	0,8411216	467,3338	3,074114	1	35	1114	497						StimuliFarbe_blau_gruen.png	0	880	547	72	111	941	316	100	0	Content		1042	386	17979380	2628093784
17996	09:27:03.305	00:00:17.995	1080	1320,826	666,2709	0,3580029	0,8451233	467,3339	2,952167	3	1320,826	666,2709	0,3580029	0,8451233	467,3339	2,952167	1	35	1321	666						StimuliFarbe_blau_gruen.png	0	880	547	72	111	941	316	100	0	Content		1249	555	17995950	2628110354
18012	09:27:03.321	00:00:18.012	1081	-1024	-768	-1	-1	-1	-1	4	-1024	-768	-1	-1	-1	-1	4		0	0						StimuliFarbe_blau_gruen.png	0	880	547	72	111				0	Content		-72	-111	18012257	2628126661
18029	09:27:03.338	00:00:18.029	1082	-1024	-768	-1	-1	-1	-1	4	-1024	-768	-1	-1	-1	-1	4		0	0						StimuliFarbe_blau_gruen.png	0	880	547	72	111				0	Content		-72	-111	18029325	2628143729
18046	09:27:03.355	00:00:18.045	1083	-1024	-768	-1	-1	-1	-1	4	-1024	-768	-1	-1	-1	-1	4		0	0						StimuliFarbe_blau_gruen.png	0	880	547	72	111				0	Content		-72	-111	18045756	2628160160
18063	09:27:03.372	00:00:18.062	1084	-1024	-768	-1	-1	-1	-1	4	-1024	-768	-1	-1	-1	-1	4		0	0						StimuliFarbe_blau_gruen.png	0	880	547	72	111				0	Content		-72	-111	18062625	2628177029
18079	09:27:03.388	00:00:18.079	1085	-1024	-768	-1	-1	-1	-1	4	-1024	-768	-1	-1	-1	-1	4		0	0						StimuliFarbe_blau_gruen.png	0	880	547	72	111				0	Content		-72	-111	18079130	2628193534
18096	09:27:03.405	00:00:18.095	1086	-1024	-768	-1	-1	-1	-1	4	-1024	-768	-1	-1	-1	-1	4		0	0						StimuliFarbe_blau_gruen.png	0	880	547	72	111				0	Content		-72	-111	18095882	2628210286
18113	09:27:03.422	00:00:18.112	1087	-1024	-768	-1	-1	-1	-1	4	-1024	-768	-1	-1	-1	-1	4		0	0						StimuliFarbe_blau_gruen.png	0	880	547	72	111				0	Content		-72	-111	18112506	2628226910
18129	09:27:03.438	00:00:18.129	1088	-1024	-768	-1	-1	-1	-1	4	-1024	-768	-1	-1	-1	-1	4		0	0						StimuliFarbe_blau_gruen.png	0	880	547	72	111				0	Content		-72	-111	18129130	2628243534
18146	09:27:03.455	00:00:18.145	1089	-1024	-768	-1	-1	-1	-1	4	-1024	-768	-1	-1	-1	-1	4		0	0						StimuliFarbe_blau_gruen.png	0	880	547	72	111				0	Content		-72	-111	18145883	2628260287
18163	09:27:03.472	00:00:18.162	1090	-1024	-768	-1	-1	-1	-1	4	-1024	-768	-1	-1	-1	-1	4		0	0						StimuliFarbe_blau_gruen.png	0	880	547	72	111				0	Content		-72	-111	18162505	2628276909
18179	09:27:03.488	00:00:18.179	1091	-1024	-768	-1	-1	-1	-1	4	-1024	-768	-1	-1	-1	-1	4		0	0						StimuliFarbe_blau_gruen.png	0	880	547	72	111				0	Content		-72	-111	18179130	2628293534
18196	09:27:03.505	00:00:18.195	1092	-1024	-768	-1	-1	-1	-1	4	-1024	-768	-1	-1	-1	-1	4		0	0						StimuliFarbe_blau_gruen.png	0	880	547	72	111				0	Content		-72	-111	18195757	2628310161
18212	09:27:03.521	00:00:18.212	1093	-1024	-768	-1	-1	-1	-1	4	-1024	-768	-1	-1	-1	-1	4		0	0						StimuliFarbe_blau_gruen.png	0	880	547	72	111				0	Content		-72	-111	18212255	2628326659
18230	09:27:03.539	00:00:18.229	1094	-1024	-768	-1	-1	-1	-1	4	-1024	-768	-1	-1	-1	-1	4		0	0						StimuliFarbe_blau_gruen.png	0	880	547	72	111				0	Content		-72	-111	18229574	2628343978
18246	09:27:03.555	00:00:18.246	1095	-1024	-768	-1	-1	-1	-1	4	-1024	-768	-1	-1	-1	-1	4		0	0						StimuliFarbe_blau_gruen.png	0	880	547	72	111				0	Content		-72	-111	18246200	2628360604
18263	09:27:03.572	00:00:18.262	1096	-1024	-768	-1	-1	-1	-1	4	-1024	-768	-1	-1	-1	-1	4		0	0						StimuliFarbe_blau_gruen.png	0	880	547	72	111				0	Content		-72	-111	18262878	2628377282
18279	09:27:03.588	00:00:18.279	1097	-1024	-768	-1	-1	-1	-1	4	-1024	-768	-1	-1	-1	-1	4		0	0						StimuliFarbe_blau_gruen.png	0	880	547	72	111				0	Content		-72	-111	18279005	2628393409
18296	09:27:03.605	00:00:18.295	1098	-1024	-768	-1	-1	-1	-1	4	-1024	-768	-1	-1	-1	-1	4		0	0						StimuliFarbe_blau_gruen.png	0	880	547	72	111				0	Content		-72	-111	18295629	2628410033
18311	09:27:03.620	00:00:18.311	1099	-1024	-768	-1	-1	-1	-1	4	-1024	-768	-1	-1	-1	-1	4		0	0						StimuliFarbe_blau_gruen.png	0	880	547	72	111				0	Content		-72	-111	18311002	2628425406
18328	09:27:03.637	00:00:18.327	1100	-1024	-768	-1	-1	-1	-1	4	-1024	-768	-1	-1	-1	-1	4		0	0						StimuliFarbe_blau_gruen.png	0	880	547	72	111				0	Content		-72	-111	18327627	2628442031
18345	09:27:03.654	00:00:18.344	1101	-1024	-768	-1	-1	-1	-1	4	-1024	-768	-1	-1	-1	-1	4		0	0						StimuliFarbe_blau_gruen.png	0	880	547	72	111				0	Content		-72	-111	18344820	2628459224
18362	09:27:03.671	00:00:18.362	1102	-1024	-768	-1	-1	-1	-1	4	-1024	-768	-1	-1	-1	-1	4		0	0						StimuliFarbe_blau_gruen.png	0	880	547	72	111				0	Content		-72	-111	18362195	2628476599
18379	09:27:03.688	00:00:18.379	1103	-1024	-768	-1	-1	-1	-1	4	-1024	-768	-1	-1	-1	-1	4		0	0						StimuliFarbe_blau_gruen.png	0	880	547	72	111				0	Content		-72	-111	18379450	2628493854
18394	09:27:03.703	00:00:18.394	1104	-1024	-768	-1	-1	-1	-1	4	-1024	-768	-1	-1	-1	-1	4		0	0						StimuliFarbe_blau_gruen.png	0	880	547	72	111				0	Content		-72	-111	18394248	2628508652
18411	09:27:03.720	00:00:18.410	1105	1345,579	688,1306	0,4395753	0,6845673	468,1315	3,193874	3	1345,579	688,1306	0,4395753	0,6845673	468,1315	3,193874	1	36	1346	688						StimuliFarbe_blau_gruen.png	0	880	547	72	111	1274	577	100	0	Content		1274	577	18410999	2628525403
18428	09:27:03.737	00:00:18.427	1106	-1024	-768	-1	-1	-1	-1	4	-1024	-768	-1	-1	-1	-1	4	36	0	0						StimuliFarbe_blau_gruen.png	0	880	547	72	111	1274	577	100	0	Content		-72	-111	18427624	2628542028
18444	09:27:03.753	00:00:18.444	1107	-1024	-768	-1	-1	-1	-1	4	-1024	-768	-1	-1	-1	-1	4	36	0	0						StimuliFarbe_blau_gruen.png	0	880	547	72	111	1274	577	100	0	Content		-72	-111	18444236	2628558640
18461	09:27:03.770	00:00:18.461	1108	1379,52	660,6421	0,4383775	0,686647	463,4387	2,809318	3	1379,444	660,6433	0,4383766	0,6866467	463,4387	2,809304	1	36	1379	661						StimuliFarbe_blau_gruen.png	0	880	547	72	111	1274	577	100	0	Content		1307	550	18461445	2628575849
18478	09:27:03.787	00:00:18.477	1109	-1024	-768	-1	-1	-1	-1	4	-1024	-768	-1	-1	-1	-1	4	36	0	0						StimuliFarbe_blau_gruen.png	0	880	547	72	111	1274	577	100	0	Content		-72	-111	18477870	2628592274
18495	09:27:03.804	00:00:18.494	1110	1305,759	716,0432	0,4384115	0,6877635	463,4388	3,316028	3	1305,759	716,0432	0,4384115	0,6877635	463,4388	3,316028	1	36	1306	716						StimuliFarbe_blau_gruen.png	0	880	547	72	111	1274	577	100	0	Content		1234	605	18494735	2628609139
18511	09:27:03.820	00:00:18.510	1111	-1024	-768	-1	-1	-1	-1	4	-1024	-768	-1	-1	-1	-1	4	37	0	0						StimuliFarbe_blau_gruen.png	0	880	547	72	111	1231	579	167	0	Content		-72	-111	18510992	2628625396
18528	09:27:03.837	00:00:18.528	1112	-1024	-768	-1	-1	-1	-1	4	-1024	-768	-1	-1	-1	-1	4	37	0	0						StimuliFarbe_blau_gruen.png	0	880	547	72	111	1231	579	167	0	Content		-72	-111	18528060	2628642464
18544	09:27:03.853	00:00:18.544	1113	808,4015	720,4851	0,4306103	0,6898903	463,4388	3,290775	3	808,4015	720,4851	0,4306103	0,6898903	463,4388	3,290775	1	37	808	720						StimuliFarbe_blau_gruen.png	0	880	547	72	111	1231	579	167	0	Content		736	609	18544367	2628658771
18561	09:27:03.870	00:00:18.560	1114	1304,702	685,6031	0,4371984	0,6900583	463,311	3,308553	3	1301,263	682,7708	0,43716	0,6901436	463,311	3,307456	1	37	1301	683						StimuliFarbe_blau_gruen.png	0	880	547	72	111	1231	579	167	0	Content		1229	572	18560989	2628675393
18578	09:27:03.887	00:00:18.577	1115	1278,828	696,7806	0,4370306	0,690649	455,6477	3,292274	3	1270,626	682,4598	0,4368775	0,6906435	463,5674	3,225999	1	37	1271	682						StimuliFarbe_blau_gruen.png	0	880	547	72	111	1231	579	167	0	Content		1199	571	18577862	2628692266
18595	09:27:03.904	00:00:18.594	1116	1359,847	692,8861	0,4365655	0,691399	462,8098	3,314493	3	1359,847	692,8861	0,4365655	0,691399	462,8098	3,314493	1	37	1360	693						StimuliFarbe_blau_gruen.png	0	880	547	72	111	1231	579	167	0	Content		1288	582	18594858	2628709262
18611	09:27:03.920	00:00:18.610	1117	1352,717	688,0694	0,43655	0,692107	463,7198	3,396661	3	1352,717	688,0694	0,43655	0,692107	463,7198	3,396661	1	37	1353	688						StimuliFarbe_blau_gruen.png	0	880	547	72	111	1231	579	167	0	Content		1281	577	18610986	2628725390
18628	09:27:03.937	00:00:18.627	1118	1327,018	683,9053	0,4358605	0,6925401	460,7768	3,419676	3	1327,018	683,9053	0,4358605	0,6925401	460,7768	3,419676	1	37	1327	684						StimuliFarbe_blau_gruen.png	0	880	547	72	111	1231	579	167	0	Content		1255	573	18627607	2628742011
18644	09:27:03.953	00:00:18.644	1119	894,8295	715,1288	0,4293385	0,6930225	460,7768	3,342484	3	894,8295	715,1288	0,4293385	0,6930225	460,7768	3,342484	1	37	895	715						StimuliFarbe_blau_gruen.png	0	880	547	72	111	1231	579	167	0	Content		823	604	18644360	2628758764
18661	09:27:03.970	00:00:18.661	1120	854,1474	721,3002	0,4298082	0,6932253	462,9518	3,437685	3	854,1522	721,3061	0,4298081	0,6932253	462,9518	3,437687	1	37	854	721						StimuliFarbe_blau_gruen.png	0	880	547	72	111	1231	579	167	0	Content		782	610	18661228	2628775632
18678	09:27:03.987	00:00:18.677	1121	1395,123	683,6647	0,4362925	0,6930699	463,452	3,471495	3	1375,62	680,8708	0,4360656	0,6931799	463,452	3,465701	1	38	1376	681						StimuliFarbe_blau_gruen.png	0	880	547	72	111	1371	541	266	0	Content		1304	570	18677858	2628792262
18695	09:27:04.004	00:00:18.694	1122	1435,54	649,0647	0,431587	0,6929172	446,838	3,345373	3	1435,54	649,0647	0,431587	0,6929172	446,838	3,345373	1	38	1436	649						StimuliFarbe_blau_gruen.png	0	880	547	72	111	1371	541	266	0	Content		1364	538	18694609	2628809013
18711	09:27:04.020	00:00:18.711	1123	1444,585	649,2164	0,4315377	0,6936347	447,7012	3,399132	3	1444,585	649,2164	0,4315377	0,6936347	447,7012	3,399132	1	38	1445	649						StimuliFarbe_blau_gruen.png	0	880	547	72	111	1371	541	266	0	Content		1373	538	18711107	2628825511
18728	09:27:04.037	00:00:18.728	1124	1461,998	652,331	0,4312958	0,6944169	447,1215	3,2969	3	1461,998	652,331	0,4312958	0,6944169	447,1215	3,2969	1	38	1462	652						StimuliFarbe_blau_gruen.png	0	880	547	72	111	1371	541	266	0	Content		1390	541	18728048	2628842452
18744	09:27:04.053	00:00:18.744	1125	1438,93	649,7158	0,4292311	0,6955401	439,3837	3,289548	3	1438,93	649,7158	0,4292311	0,6955401	439,3837	3,289548	1	38	1439	650						StimuliFarbe_blau_gruen.png	0	880	547	72	111	1371	541	266	0	Content		1367	539	18744354	2628858758
18761	09:27:04.070	00:00:18.761	1126	1445,851	661,2856	0,4292518	0,6964251	440,7382	3,314635	3	1445,851	661,2856	0,4292518	0,6964251	440,7382	3,314635	1	38	1446	661						StimuliFarbe_blau_gruen.png	0	880	547	72	111	1371	541	266	0	Content		1374	550	18761220	2628875624
18778	09:27:04.087	00:00:18.777	1127	1423,924	664,7601	0,4285632	0,6972297	438,7006	3,362678	3	1423,924	664,7601	0,4285632	0,6972297	438,7006	3,362678	1	38	1424	665						StimuliFarbe_blau_gruen.png	0	880	547	72	111	1371	541	266	0	Content		1352	554	18777851	2628892255
18794	09:27:04.103	00:00:18.794	1128	1436,953	660,83	0,4293734	0,6980063	443,0387	3,461384	3	1436,953	660,83	0,4293734	0,6980063	443,0387	3,461384	1	38	1437	661						StimuliFarbe_blau_gruen.png	0	880	547	72	111	1371	541	266	0	Content		1365	550	18794475	2628908879
18811	09:27:04.120	00:00:18.811	1129	1471,101	659,8322	0,4297917	0,6984643	445,4077	3,366335	3	1471,101	659,8322	0,4297917	0,6984643	445,4077	3,366335	1	38	1471	660						StimuliFarbe_blau_gruen.png	0	880	547	72	111	1371	541	266	0	Content		1399	549	18811224	2628925628
18828	09:27:04.137	00:00:18.827	1130	1478,001	652,4545	0,4299992	0,6990405	446,5732	3,351051	3	1478,001	652,4545	0,4299992	0,6990405	446,5732	3,351051	1	38	1478	652						StimuliFarbe_blau_gruen.png	0	880	547	72	111	1371	541	266	0	Content		1406	541	18827844	2628942248
18844	09:27:04.153	00:00:18.844	1131	1440,36	646,61	0,4285496	0,6994653	440,5158	3,350175	3	1440,36	646,61	0,4285496	0,6994653	440,5158	3,350175	1	38	1440	647						StimuliFarbe_blau_gruen.png	0	880	547	72	111	1371	541	266	0	Content		1368	536	18844464	2628958868
18861	09:27:04.170	00:00:18.861	1132	1450,715	639,8984	0,4300437	0,6995477	446,8062	3,51372	3	1450,715	639,8984	0,4300437	0,6995477	446,8062	3,51372	1	38	1451	640						StimuliFarbe_blau_gruen.png	0	880	547	72	111	1371	541	266	0	Content		1379	529	18861092	2628975496
18878	09:27:04.187	00:00:18.877	1133	1453,538	647,5055	0,4294032	0,6996379	444,7578	3,412954	3	1453,538	647,5055	0,4294032	0,6996379	444,7578	3,412954	1	38	1454	648						StimuliFarbe_blau_gruen.png	0	880	547	72	111	1371	541	266	0	Content		1382	537	18877847	2628992251
18894	09:27:04.203	00:00:18.894	1134	1442,433	655,2406	0,4283058	0,6998345	441,4267	3,46594	3	1442,433	655,2406	0,4283058	0,6998345	441,4267	3,46594	1	38	1442	655						StimuliFarbe_blau_gruen.png	0	880	547	72	111	1371	541	266	0	Content		1370	544	18894470	2629008874
18911	09:27:04.220	00:00:18.911	1135	1458,048	656,4708	0,4271673	0,7003793	438,6477	3,311704	3	1458,048	656,4708	0,4271673	0,7003793	438,6477	3,311704	1	38	1458	656						StimuliFarbe_blau_gruen.png	0	880	547	72	111	1371	541	266	0	Content		1386	545	18911219	2629025623
18927	09:27:04.236	00:00:18.927	1136	1429,554	652,9243	0,4259498	0,7011963	436,7031	3,333973	3	1429,554	652,9243	0,4259498	0,7011963	436,7031	3,333973	1	38	1430	653						StimuliFarbe_blau_gruen.png	0	880	547	72	111	1371	541	266	0	Content		1358	542	18927345	2629041749
18944	09:27:04.253	00:00:18.943	1137	-1024	-768	-1	-1	-1	-1	4	-1024	-768	-1	-1	-1	-1	4		0	0						StimuliFarbe_blau_gruen.png	0	880	547	72	111				0	Content		-72	-111	18943966	2629058370
18961	09:27:04.270	00:00:18.960	1138	-1024	-768	-1	-1	-1	-1	4	-1024	-768	-1	-1	-1	-1	4		0	0						StimuliFarbe_blau_gruen.png	0	880	547	72	111				0	Content		-72	-111	18960591	2629074995
18978	09:27:04.287	00:00:18.977	1139	-1024	-768	-1	-1	-1	-1	4	-1024	-768	-1	-1	-1	-1	4		0	0						StimuliFarbe_blau_gruen.png	0	880	547	72	111				0	Content		-72	-111	18977838	2629092242
18995	09:27:04.304	00:00:18.994	1140	-1024	-768	-1	-1	-1	-1	4	-1024	-768	-1	-1	-1	-1	4		0	0						StimuliFarbe_blau_gruen.png	0	880	547	72	111				0	Content		-72	-111	18994530	2629108934
19011	09:27:04.320	00:00:19.010	1141	-1024	-768	-1	-1	-1	-1	4	-1024	-768	-1	-1	-1	-1	4		0	0						StimuliFarbe_blau_gruen.png	0	880	547	72	111				0	Content		-72	-111	19010962	2629125366
19028	09:27:04.337	00:00:19.027	1142	-1024	-768	-1	-1	-1	-1	4	-1024	-768	-1	-1	-1	-1	4		0	0						StimuliFarbe_blau_gruen.png	0	880	547	72	111				0	Content		-72	-111	19027709	2629142113
19044	09:27:04.353	00:00:19.044	1143	-1024	-768	-1	-1	-1	-1	4	-1024	-768	-1	-1	-1	-1	4		0	0						StimuliFarbe_blau_gruen.png	0	880	547	72	111				0	Content		-72	-111	19044458	2629158862
19061	09:27:04.370	00:00:19.061	1144	-1024	-768	-1	-1	-1	-1	4	-1024	-768	-1	-1	-1	-1	4		0	0						StimuliFarbe_blau_gruen.png	0	880	547	72	111				0	Content		-72	-111	19061083	2629175487
19078	09:27:04.387	00:00:19.077	1145	-1024	-768	-1	-1	-1	-1	4	-1024	-768	-1	-1	-1	-1	4		0	0						StimuliFarbe_blau_gruen.png	0	880	547	72	111				0	Content		-72	-111	19077707	2629192111
19094	09:27:04.403	00:00:19.094	1146	-1024	-768	-1	-1	-1	-1	4	-1024	-768	-1	-1	-1	-1	4		0	0						StimuliFarbe_blau_gruen.png	0	880	547	72	111				0	Content		-72	-111	19094346	2629208750
19111	09:27:04.420	00:00:19.110	1147	-1024	-768	-1	-1	-1	-1	4	-1024	-768	-1	-1	-1	-1	4		0	0						StimuliFarbe_blau_gruen.png	0	880	547	72	111				0	Content		-72	-111	19110957	2629225361
19128	09:27:04.437	00:00:19.127	1148	-1024	-768	-1	-1	-1	-1	4	-1024	-768	-1	-1	-1	-1	4		0	0						StimuliFarbe_blau_gruen.png	0	880	547	72	111				0	Content		-72	-111	19127705	2629242109
19144	09:27:04.453	00:00:19.144	1149	-1024	-768	-1	-1	-1	-1	4	-1024	-768	-1	-1	-1	-1	4		0	0						StimuliFarbe_blau_gruen.png	0	880	547	72	111				0	Content		-72	-111	19144341	2629258745
19161	09:27:04.470	00:00:19.160	1150	-1024	-768	-1	-1	-1	-1	4	-1024	-768	-1	-1	-1	-1	4		0	0						StimuliFarbe_blau_gruen.png	0	880	547	72	111				0	Content		-72	-111	19160954	2629275358
19178	09:27:04.487	00:00:19.177	1151	-1024	-768	-1	-1	-1	-1	4	-1024	-768	-1	-1	-1	-1	4		0	0						StimuliFarbe_blau_gruen.png	0	880	547	72	111				0	Content		-72	-111	19177706	2629292110
19194	09:27:04.503	00:00:19.193	1152	-1024	-768	-1	-1	-1	-1	4	-1024	-768	-1	-1	-1	-1	4		0	0						StimuliFarbe_blau_gruen.png	0	880	547	72	111				0	Content		-72	-111	19193830	2629308234
19210	09:27:04.519	00:00:19.210	1153	-1024	-768	-1	-1	-1	-1	4	-1024	-768	-1	-1	-1	-1	4		0	0						StimuliFarbe_blau_gruen.png	0	880	547	72	111				0	Content		-72	-111	19210455	2629324859
19228	09:27:04.537	00:00:19.228	1154	-1024	-768	-1	-1	-1	-1	4	-1024	-768	-1	-1	-1	-1	4		0	0						StimuliFarbe_blau_gruen.png	0	880	547	72	111				0	Content		-72	-111	19228343	2629342747
19244	09:27:04.553	00:00:19.243	1155	-1024	-768	-1	-1	-1	-1	4	-1024	-768	-1	-1	-1	-1	4		0	0						StimuliFarbe_blau_gruen.png	0	880	547	72	111				0	Content		-72	-111	19243703	2629358107
19260	09:27:04.569	00:00:19.260	1156	-1024	-768	-1	-1	-1	-1	4	-1024	-768	-1	-1	-1	-1	4		0	0						StimuliFarbe_blau_gruen.png	0	880	547	72	111				0	Content		-72	-111	19260453	2629374857
19277	09:27:04.586	00:00:19.277	1157	-1024	-768	-1	-1	-1	-1	4	-1024	-768	-1	-1	-1	-1	4		0	0						StimuliFarbe_blau_gruen.png	0	880	547	72	111				0	Content		-72	-111	19277076	2629391480
19294	09:27:04.603	00:00:19.294	1158	-1024	-768	-1	-1	-1	-1	4	-1024	-768	-1	-1	-1	-1	4		0	0						StimuliFarbe_blau_gruen.png	0	880	547	72	111				0	Content		-72	-111	19294142	2629408546
19312	09:27:04.621	00:00:19.311	1159	-1024	-768	-1	-1	-1	-1	4	-1024	-768	-1	-1	-1	-1	4		0	0						StimuliFarbe_blau_gruen.png	0	880	547	72	111				0	Content		-72	-111	19311517	2629425921
19329	09:27:04.638	00:00:19.328	1160	-1024	-768	-1	-1	-1	-1	4	-1024	-768	-1	-1	-1	-1	4		0	0						StimuliFarbe_blau_gruen.png	0	880	547	72	111				0	Content		-72	-111	19328767	2629443171
19344	09:27:04.653	00:00:19.343	1161	-1024	-768	-1	-1	-1	-1	4	-1024	-768	-1	-1	-1	-1	4		0	0						StimuliFarbe_blau_gruen.png	0	880	547	72	111				0	Content		-72	-111	19343695	2629458099
19360	09:27:04.669	00:00:19.360	1162	-1024	-768	-1	-1	-1	-1	4	-1024	-768	-1	-1	-1	-1	4		0	0						StimuliFarbe_blau_gruen.png	0	880	547	72	111				0	Content		-72	-111	19360331	2629474735
19377	09:27:04.686	00:00:19.377	1163	-1024	-768	-1	-1	-1	-1	4	-1024	-768	-1	-1	-1	-1	4		0	0						StimuliFarbe_blau_gruen.png	0	880	547	72	111				0	Content		-72	-111	19377069	2629491473
19394	09:27:04.703	00:00:19.393	1164	-1024	-768	-1	-1	-1	-1	4	-1024	-768	-1	-1	-1	-1	4		0	0						StimuliFarbe_blau_gruen.png	0	880	547	72	111				0	Content		-72	-111	19393689	2629508093
19410	09:27:04.719	00:00:19.410	1165	-1024	-768	-1	-1	-1	-1	4	-1024	-768	-1	-1	-1	-1	4		0	0						StimuliFarbe_blau_gruen.png	0	880	547	72	111				0	Content		-72	-111	19410325	2629524729
19427	09:27:04.736	00:00:19.426	1166	-1024	-768	-1	-1	-1	-1	4	-1024	-768	-1	-1	-1	-1	4		0	0						StimuliFarbe_blau_gruen.png	0	880	547	72	111				0	Content		-72	-111	19426939	2629541343
19444	09:27:04.753	00:00:19.444	1167	-1024	-768	-1	-1	-1	-1	4	-1024	-768	-1	-1	-1	-1	4		0	0						StimuliFarbe_blau_gruen.png	0	880	547	72	111				0	Content		-72	-111	19444131	2629558535
19461	09:27:04.770	00:00:19.461	1168	-1024	-768	-1	-1	-1	-1	4	-1024	-768	-1	-1	-1	-1	4		0	0						StimuliFarbe_blau_gruen.png	0	880	547	72	111				0	Content		-72	-111	19461379	2629575783
19479	09:27:04.788	00:00:19.478	1169	-1024	-768	-1	-1	-1	-1	4	-1024	-768	-1	-1	-1	-1	4		0	0						StimuliFarbe_blau_gruen.png	0	880	547	72	111				0	Content		-72	-111	19478629	2629593033
19494	09:27:04.803	00:00:19.493	1170	-1024	-768	-1	-1	-1	-1	4	-1024	-768	-1	-1	-1	-1	4		0	0						StimuliFarbe_blau_gruen.png	0	880	547	72	111				0	Content		-72	-111	19493561	2629607965
19510	09:27:04.819	00:00:19.510	1171	-1024	-768	-1	-1	-1	-1	4	-1024	-768	-1	-1	-1	-1	4		0	0						StimuliFarbe_blau_gruen.png	0	880	547	72	111				0	Content		-72	-111	19510185	2629624589
19527	09:27:04.836	00:00:19.526	1172	-1024	-768	-1	-1	-1	-1	4	-1024	-768	-1	-1	-1	-1	4		0	0						StimuliFarbe_blau_gruen.png	0	880	547	72	111				0	Content		-72	-111	19526936	2629641340
19544	09:27:04.853	00:00:19.543	1173	-1024	-768	-1	-1	-1	-1	4	-1024	-768	-1	-1	-1	-1	4		0	0						StimuliFarbe_blau_gruen.png	0	880	547	72	111				0	Content		-72	-111	19543560	2629657964
19560	09:27:04.869	00:00:19.560	1174	-1024	-768	-1	-1	-1	-1	4	-1024	-768	-1	-1	-1	-1	4		0	0						StimuliFarbe_blau_gruen.png	0	880	547	72	111				0	Content		-72	-111	19560184	2629674588
19577	09:27:04.886	00:00:19.576	1175	-1024	-768	-1	-1	-1	-1	4	-1024	-768	-1	-1	-1	-1	4		0	0						StimuliFarbe_blau_gruen.png	0	880	547	72	111				0	Content		-72	-111	19576808	2629691212
19594	09:27:04.903	00:00:19.594	1176	-1024	-768	-1	-1	-1	-1	4	-1024	-768	-1	-1	-1	-1	4		0	0						StimuliFarbe_blau_gruen.png	0	880	547	72	111				0	Content		-72	-111	19594003	2629708407
19611	09:27:04.920	00:00:19.611	1177	-1024	-768	-1	-1	-1	-1	4	-1024	-768	-1	-1	-1	-1	4		0	0						StimuliFarbe_blau_gruen.png	0	880	547	72	111				0	Content		-72	-111	19611375	2629725779
19629	09:27:04.938	00:00:19.628	1178	-1024	-768	-1	-1	-1	-1	4	-1024	-768	-1	-1	-1	-1	4		0	0						StimuliFarbe_blau_gruen.png	0	880	547	72	111				0	Content		-72	-111	19628622	2629743026
19643	09:27:04.952	00:00:19.643	1179	-1024	-768	-1	-1	-1	-1	4	-1024	-768	-1	-1	-1	-1	4		0	0						StimuliFarbe_blau_gruen.png	0	880	547	72	111				0	Content		-72	-111	19643427	2629757831
19660	09:27:04.969	00:00:19.660	1180	-1024	-768	-1	-1	-1	-1	4	-1024	-768	-1	-1	-1	-1	4		0	0						StimuliFarbe_blau_gruen.png	0	880	547	72	111				0	Content		-72	-111	19660177	2629774581
19677	09:27:04.986	00:00:19.676	1181	-1024	-768	-1	-1	-1	-1	4	-1024	-768	-1	-1	-1	-1	4		0	0						StimuliFarbe_blau_gruen.png	0	880	547	72	111				0	Content		-72	-111	19676800	2629791204
19693	09:27:05.002	00:00:19.693	1182	-1024	-768	-1	-1	-1	-1	4	-1024	-768	-1	-1	-1	-1	4		0	0						StimuliFarbe_blau_gruen.png	0	880	547	72	111				0	Content		-72	-111	19693424	2629807828
19710	09:27:05.019	00:00:19.710	1183	-1024	-768	-1	-1	-1	-1	4	-1024	-768	-1	-1	-1	-1	4		0	0						StimuliFarbe_blau_gruen.png	0	880	547	72	111				0	Content		-72	-111	19710049	2629824453
19727	09:27:05.036	00:00:19.726	1184	-1024	-768	-1	-1	-1	-1	4	-1024	-768	-1	-1	-1	-1	4		0	0						StimuliFarbe_blau_gruen.png	0	880	547	72	111				0	Content		-72	-111	19726671	2629841075
19744	09:27:05.053	00:00:19.743	1185	-1024	-768	-1	-1	-1	-1	4	-1024	-768	-1	-1	-1	-1	4		0	0						StimuliFarbe_blau_gruen.png	0	880	547	72	111				0	Content		-72	-111	19743866	2629858270
19761	09:27:05.070	00:00:19.761	1186	-1024	-768	-1	-1	-1	-1	4	-1024	-768	-1	-1	-1	-1	4		0	0						StimuliFarbe_blau_gruen.png	0	880	547	72	111				0	Content		-72	-111	19761240	2629875644
19778	09:27:05.087	00:00:19.778	1187	-1024	-768	-1	-1	-1	-1	4	-1024	-768	-1	-1	-1	-1	4		0	0						StimuliFarbe_blau_gruen.png	0	880	547	72	111				0	Content		-72	-111	19778489	2629892893
19793	09:27:05.102	00:00:19.793	1188	-1024	-768	-1	-1	-1	-1	4	-1024	-768	-1	-1	-1	-1	4		0	0						StimuliFarbe_blau_gruen.png	0	880	547	72	111				0	Content		-72	-111	19793419	2629907823
19810	09:27:05.119	00:00:19.810	1189	-1024	-768	-1	-1	-1	-1	4	-1024	-768	-1	-1	-1	-1	4		0	0						StimuliFarbe_blau_gruen.png	0	880	547	72	111				0	Content		-72	-111	19810048	2629924452
19827	09:27:05.136	00:00:19.826	1190	-1024	-768	-1	-1	-1	-1	4	-1024	-768	-1	-1	-1	-1	4		0	0						StimuliFarbe_blau_gruen.png	0	880	547	72	111				0	Content		-72	-111	19826793	2629941197
19843	09:27:05.152	00:00:19.843	1191	-1024	-768	-1	-1	-1	-1	4	-1024	-768	-1	-1	-1	-1	4		0	0						StimuliFarbe_blau_gruen.png	0	880	547	72	111				0	Content		-72	-111	19843417	2629957821
19860	09:27:05.169	00:00:19.860	1192	-1024	-768	-1	-1	-1	-1	4	-1024	-768	-1	-1	-1	-1	4		0	0						StimuliFarbe_blau_gruen.png	0	880	547	72	111				0	Content		-72	-111	19860039	2629974443
19877	09:27:05.186	00:00:19.876	1193	-1024	-768	-1	-1	-1	-1	4	-1024	-768	-1	-1	-1	-1	4		0	0						StimuliFarbe_blau_gruen.png	0	880	547	72	111				0	Content		-72	-111	19876666	2629991070
19894	09:27:05.203	00:00:19.893	1194	-1024	-768	-1	-1	-1	-1	4	-1024	-768	-1	-1	-1	-1	4		0	0						StimuliFarbe_blau_gruen.png	0	880	547	72	111				0	Content		-72	-111	19893734	2630008138
19911	09:27:05.220	00:00:19.911	1195	-1024	-768	-1	-1	-1	-1	4	-1024	-768	-1	-1	-1	-1	4		0	0						StimuliFarbe_blau_gruen.png	0	880	547	72	111				0	Content		-72	-111	19911107	2630025511
19928	09:27:05.237	00:00:19.928	1196	-1024	-768	-1	-1	-1	-1	4	-1024	-768	-1	-1	-1	-1	4		0	0						StimuliFarbe_blau_gruen.png	0	880	547	72	111				0	Content		-72	-111	19928483	2630042887
19943	09:27:05.252	00:00:19.943	1197	-1024	-768	-1	-1	-1	-1	4	-1024	-768	-1	-1	-1	-1	4		0	0						StimuliFarbe_blau_gruen.png	0	880	547	72	111				0	Content		-72	-111	19943292	2630057696
19960	09:27:05.269	00:00:19.959	1198	-1024	-768	-1	-1	-1	-1	4	-1024	-768	-1	-1	-1	-1	4		0	0						StimuliFarbe_blau_gruen.png	0	880	547	72	111				0	Content		-72	-111	19959913	2630074317
19977	09:27:05.286	00:00:19.976	1199	-1024	-768	-1	-1	-1	-1	4	-1024	-768	-1	-1	-1	-1	4		0	0						StimuliFarbe_blau_gruen.png	0	880	547	72	111				0	Content		-72	-111	19976661	2630091065
19993	09:27:05.302	00:00:19.993	1200	-1024	-768	-1	-1	-1	-1	4	-1024	-768	-1	-1	-1	-1	4		0	0						StimuliFarbe_blau_gruen.png	0	880	547	72	111				0	Content		-72	-111	19993289	2630107693
20010	09:27:05.319	00:00:20.009	1201	-1024	-768	-1	-1	-1	-1	4	-1024	-768	-1	-1	-1	-1	4		0	0						StimuliFarbe_blau_gruen.png	0	880	547	72	111				0	Content		-72	-111	20009912	2630124316
20027	09:27:05.336	00:00:20.026	1202	-1024	-768	-1	-1	-1	-1	4	-1024	-768	-1	-1	-1	-1	4		0	0						StimuliFarbe_blau_gruen.png	0	880	547	72	111				0	Content		-72	-111	20026532	2630140936
20044	09:27:05.353	00:00:20.043	1203	-1024	-768	-1	-1	-1	-1	4	-1024	-768	-1	-1	-1	-1	4		0	0						StimuliFarbe_blau_gruen.png	0	880	547	72	111				0	Content		-72	-111	20043728	2630158132
20061	09:27:05.370	00:00:20.061	1204	-1024	-768	-1	-1	-1	-1	4	-1024	-768	-1	-1	-1	-1	4		0	0						StimuliFarbe_blau_gruen.png	0	880	547	72	111				0	Content		-72	-111	20061100	2630175504
20078	09:27:05.387	00:00:20.078	1205	-1024	-768	-1	-1	-1	-1	4	-1024	-768	-1	-1	-1	-1	4		0	0						StimuliFarbe_blau_gruen.png	0	880	547	72	111				0	Content		-72	-111	20078348	2630192752
20093	09:27:05.402	00:00:20.093	1206	-1024	-768	-1	-1	-1	-1	4	-1024	-768	-1	-1	-1	-1	4		0	0						StimuliFarbe_blau_gruen.png	0	880	547	72	111				0	Content		-72	-111	20093152	2630207556
20110	09:27:05.419	00:00:20.109	1207	-1024	-768	-1	-1	-1	-1	4	-1024	-768	-1	-1	-1	-1	4		0	0						StimuliFarbe_blau_gruen.png	0	880	547	72	111				0	Content		-72	-111	20109901	2630224305
20127	09:27:05.436	00:00:20.126	1208	-1024	-768	-1	-1	-1	-1	4	-1024	-768	-1	-1	-1	-1	4		0	0						StimuliFarbe_blau_gruen.png	0	880	547	72	111				0	Content		-72	-111	20126522	2630240926
20143	09:27:05.452	00:00:20.143	1209	-1024	-768	-1	-1	-1	-1	4	-1024	-768	-1	-1	-1	-1	4		0	0						StimuliFarbe_blau_gruen.png	0	880	547	72	111				0	Content		-72	-111	20143145	2630257549
20160	09:27:05.469	00:00:20.159	1210	-1024	-768	-1	-1	-1	-1	4	-1024	-768	-1	-1	-1	-1	4		0	0						StimuliFarbe_blau_gruen.png	0	880	547	72	111				0	Content		-72	-111	20159773	2630274177
20176	09:27:05.485	00:00:20.176	1211	-1024	-768	-1	-1	-1	-1	4	-1024	-768	-1	-1	-1	-1	4		0	0						StimuliFarbe_blau_gruen.png	0	880	547	72	111				0	Content		-72	-111	20176397	2630290801
20194	09:27:05.503	00:00:20.193	1212	-1024	-768	-1	-1	-1	-1	4	-1024	-768	-1	-1	-1	-1	4		0	0						StimuliFarbe_blau_gruen.png	0	880	547	72	111				0	Content		-72	-111	20193593	2630307997
20211	09:27:05.520	00:00:20.210	1213	-1024	-768	-1	-1	-1	-1	4	-1024	-768	-1	-1	-1	-1	4		0	0						StimuliFarbe_blau_gruen.png	0	880	547	72	111				0	Content		-72	-111	20210976	2630325380
20228	09:27:05.537	00:00:20.228	1214	-1024	-768	-1	-1	-1	-1	4	-1024	-768	-1	-1	-1	-1	4		0	0						StimuliFarbe_blau_gruen.png	0	880	547	72	111				0	Content		-72	-111	20228224	2630342628
20243	09:27:05.552	00:00:20.243	1215	-1024	-768	-1	-1	-1	-1	4	-1024	-768	-1	-1	-1	-1	4		0	0						StimuliFarbe_blau_gruen.png	0	880	547	72	111				0	Content		-72	-111	20243145	2630357549
20260	09:27:05.569	00:00:20.259	1216	-1024	-768	-1	-1	-1	-1	4	-1024	-768	-1	-1	-1	-1	4		0	0						StimuliFarbe_blau_gruen.png	0	880	547	72	111				0	Content		-72	-111	20259766	2630374170
20277	09:27:05.586	00:00:20.276	1217	-1024	-768	-1	-1	-1	-1	4	-1024	-768	-1	-1	-1	-1	4		0	0						StimuliFarbe_blau_gruen.png	0	880	547	72	111				0	Content		-72	-111	20276515	2630390919
20293	09:27:05.602	00:00:20.293	1218	-1024	-768	-1	-1	-1	-1	4	-1024	-768	-1	-1	-1	-1	4		0	0						StimuliFarbe_blau_gruen.png	0	880	547	72	111				0	Content		-72	-111	20293013	2630407417
20310	09:27:05.619	00:00:20.309	1219	-1024	-768	-1	-1	-1	-1	4	-1024	-768	-1	-1	-1	-1	4		0	0						StimuliFarbe_blau_gruen.png	0	880	547	72	111				0	Content		-72	-111	20309854	2630424258
20326	09:27:05.635	00:00:20.326	1220	-1024	-768	-1	-1	-1	-1	4	-1024	-768	-1	-1	-1	-1	4		0	0						StimuliFarbe_blau_gruen.png	0	880	547	72	111				0	Content		-72	-111	20326389	2630440793
20343	09:27:05.652	00:00:20.343	1221	-1024	-768	-1	-1	-1	-1	4	-1024	-768	-1	-1	-1	-1	4		0	0						StimuliFarbe_blau_gruen.png	0	880	547	72	111				0	Content		-72	-111	20343457	2630457861
20361	09:27:05.670	00:00:20.360	1222	-1024	-768	-1	-1	-1	-1	4	-1024	-768	-1	-1	-1	-1	4		0	0						StimuliFarbe_blau_gruen.png	0	880	547	72	111				0	Content		-72	-111	20360833	2630475237
20378	09:27:05.687	00:00:20.378	1223	-1024	-768	-1	-1	-1	-1	4	-1024	-768	-1	-1	-1	-1	4		0	0						StimuliFarbe_blau_gruen.png	0	880	547	72	111				0	Content		-72	-111	20378081	2630492485
20393	09:27:05.702	00:00:20.393	1224	-1024	-768	-1	-1	-1	-1	4	-1024	-768	-1	-1	-1	-1	4		0	0						StimuliFarbe_blau_gruen.png	0	880	547	72	111				0	Content		-72	-111	20393016	2630507420
20410	09:27:05.719	00:00:20.409	1225	-1024	-768	-1	-1	-1	-1	4	-1024	-768	-1	-1	-1	-1	4		0	0						StimuliFarbe_blau_gruen.png	0	880	547	72	111				0	Content		-72	-111	20409639	2630524043
20426	09:27:05.735	00:00:20.426	1226	-1024	-768	-1	-1	-1	-1	4	-1024	-768	-1	-1	-1	-1	4		0	0						StimuliFarbe_blau_gruen.png	0	880	547	72	111				0	Content		-72	-111	20426390	2630540794
20443	09:27:05.752	00:00:20.443	1227	-1024	-768	-1	-1	-1	-1	4	-1024	-768	-1	-1	-1	-1	4		0	0						StimuliFarbe_blau_gruen.png	0	880	547	72	111				0	Content		-72	-111	20443016	2630557420
20460	09:27:05.769	00:00:20.459	1228	-1024	-768	-1	-1	-1	-1	4	-1024	-768	-1	-1	-1	-1	4		0	0						StimuliFarbe_blau_gruen.png	0	880	547	72	111				0	Content		-72	-111	20459639	2630574043
20476	09:27:05.785	00:00:20.476	1229	-1024	-768	-1	-1	-1	-1	4	-1024	-768	-1	-1	-1	-1	4		0	0						StimuliFarbe_blau_gruen.png	0	880	547	72	111				0	Content		-72	-111	20476264	2630590668
20493	09:27:05.802	00:00:20.493	1230	-1024	-768	-1	-1	-1	-1	4	-1024	-768	-1	-1	-1	-1	4		0	0						StimuliFarbe_blau_gruen.png	0	880	547	72	111				0	Content		-72	-111	20493459	2630607863
20511	09:27:05.820	00:00:20.510	1231	-1024	-768	-1	-1	-1	-1	4	-1024	-768	-1	-1	-1	-1	4		0	0						StimuliFarbe_blau_gruen.png	0	880	547	72	111				0	Content		-72	-111	20510834	2630625238
20528	09:27:05.837	00:00:20.528	1232	-1024	-768	-1	-1	-1	-1	4	-1024	-768	-1	-1	-1	-1	4		0	0						StimuliFarbe_blau_gruen.png	0	880	547	72	111				0	Content		-72	-111	20528082	2630642486
20543	09:27:05.852	00:00:20.542	1233	-1024	-768	-1	-1	-1	-1	4	-1024	-768	-1	-1	-1	-1	4		0	0						StimuliFarbe_blau_gruen.png	0	880	547	72	111				0	Content		-72	-111	20542888	2630657292
20560	09:27:05.869	00:00:20.559	1234	-1024	-768	-1	-1	-1	-1	4	-1024	-768	-1	-1	-1	-1	4		0	0						StimuliFarbe_blau_gruen.png	0	880	547	72	111				0	Content		-72	-111	20559639	2630674043
20576	09:27:05.885	00:00:20.576	1235	-1024	-768	-1	-1	-1	-1	4	-1024	-768	-1	-1	-1	-1	4		0	0						StimuliFarbe_blau_gruen.png	0	880	547	72	111				0	Content		-72	-111	20576262	2630690666
20593	09:27:05.902	00:00:20.592	1236	-1024	-768	-1	-1	-1	-1	4	-1024	-768	-1	-1	-1	-1	4		0	0						StimuliFarbe_blau_gruen.png	0	880	547	72	111				0	Content		-72	-111	20592883	2630707287
20610	09:27:05.919	00:00:20.609	1237	-1024	-768	-1	-1	-1	-1	4	-1024	-768	-1	-1	-1	-1	4		0	0						StimuliFarbe_blau_gruen.png	0	880	547	72	111				0	Content		-72	-111	20609506	2630723910
20626	09:27:05.935	00:00:20.626	1238	-1024	-768	-1	-1	-1	-1	4	-1024	-768	-1	-1	-1	-1	4		0	0						StimuliFarbe_blau_gruen.png	0	880	547	72	111				0	Content		-72	-111	20626131	2630740535
20643	09:27:05.952	00:00:20.643	1239	-1024	-768	-1	-1	-1	-1	4	-1024	-768	-1	-1	-1	-1	4		0	0						StimuliFarbe_blau_gruen.png	0	880	547	72	111				0	Content		-72	-111	20643325	2630757729
20661	09:27:05.970	00:00:20.660	1240	-1024	-768	-1	-1	-1	-1	4	-1024	-768	-1	-1	-1	-1	4		0	0						StimuliFarbe_blau_gruen.png	0	880	547	72	111				0	Content		-72	-111	20660702	2630775106
20678	09:27:05.987	00:00:20.677	1241	-1024	-768	-1	-1	-1	-1	4	-1024	-768	-1	-1	-1	-1	4		0	0						StimuliFarbe_blau_gruen.png	0	880	547	72	111				0	Content		-72	-111	20677947	2630792351
20693	09:27:06.002	00:00:20.692	1242	-1024	-768	-1	-1	-1	-1	4	-1024	-768	-1	-1	-1	-1	4		0	0						StimuliFarbe_blau_gruen.png	0	880	547	72	111				0	Content		-72	-111	20692754	2630807158
20710	09:27:06.019	00:00:20.709	1243	-1024	-768	-1	-1	-1	-1	4	-1024	-768	-1	-1	-1	-1	4		0	0						StimuliFarbe_blau_gruen.png	0	880	547	72	111				0	Content		-72	-111	20709505	2630823909
20726	09:27:06.035	00:00:20.726	1244	-1024	-768	-1	-1	-1	-1	4	-1024	-768	-1	-1	-1	-1	4		0	0						StimuliFarbe_blau_gruen.png	0	880	547	72	111				0	Content		-72	-111	20726131	2630840535
20743	09:27:06.052	00:00:20.742	1245	-1024	-768	-1	-1	-1	-1	4	-1024	-768	-1	-1	-1	-1	4		0	0						StimuliFarbe_blau_gruen.png	0	880	547	72	111				0	Content		-72	-111	20742878	2630857282
20759	09:27:06.068	00:00:20.759	1246	-1024	-768	-1	-1	-1	-1	4	-1024	-768	-1	-1	-1	-1	4		0	0						StimuliFarbe_blau_gruen.png	0	880	547	72	111				0	Content		-72	-111	20759377	2630873781
20776	09:27:06.085	00:00:20.776	1247	-1024	-768	-1	-1	-1	-1	4	-1024	-768	-1	-1	-1	-1	4		0	0						StimuliFarbe_blau_gruen.png	0	880	547	72	111				0	Content		-72	-111	20776126	2630890530
20793	09:27:06.102	00:00:20.793	1248	-1024	-768	-1	-1	-1	-1	4	-1024	-768	-1	-1	-1	-1	4		0	0						StimuliFarbe_blau_gruen.png	0	880	547	72	111				0	Content		-72	-111	20793201	2630907605
20811	09:27:06.120	00:00:20.810	1249	-1024	-768	-1	-1	-1	-1	4	-1024	-768	-1	-1	-1	-1	4		0	0						StimuliFarbe_blau_gruen.png	0	880	547	72	111				0	Content		-72	-111	20810570	2630924974
20828	09:27:06.137	00:00:20.827	1250	-1024	-768	-1	-1	-1	-1	4	-1024	-768	-1	-1	-1	-1	4		0	0						StimuliFarbe_blau_gruen.png	0	880	547	72	111				0	Content		-72	-111	20827837	2630942241
20843	09:27:06.152	00:00:20.842	1251	-1024	-768	-1	-1	-1	-1	4	-1024	-768	-1	-1	-1	-1	4		0	0						StimuliFarbe_blau_gruen.png	0	880	547	72	111				0	Content		-72	-111	20842753	2630957157
20859	09:27:06.168	00:00:20.859	1252	-1024	-768	-1	-1	-1	-1	4	-1024	-768	-1	-1	-1	-1	4		0	0						StimuliFarbe_blau_gruen.png	0	880	547	72	111				0	Content		-72	-111	20859375	2630973779
20876	09:27:06.185	00:00:20.876	1253	-1024	-768	-1	-1	-1	-1	4	-1024	-768	-1	-1	-1	-1	4		0	0						StimuliFarbe_blau_gruen.png	0	880	547	72	111				0	Content		-72	-111	20876124	2630990528
20893	09:27:06.202	00:00:20.892	1254	-1024	-768	-1	-1	-1	-1	4	-1024	-768	-1	-1	-1	-1	4		0	0						StimuliFarbe_blau_gruen.png	0	880	547	72	111				0	Content		-72	-111	20892746	2631007150
20910	09:27:06.219	00:00:20.909	1255	-1024	-768	-1	-1	-1	-1	4	-1024	-768	-1	-1	-1	-1	4		0	0						StimuliFarbe_blau_gruen.png	0	880	547	72	111				0	Content		-72	-111	20909737	2631024141
20927	09:27:06.236	00:00:20.926	1256	-1024	-768	-1	-1	-1	-1	4	-1024	-768	-1	-1	-1	-1	4		0	0						StimuliFarbe_blau_gruen.png	0	880	547	72	111				0	Content		-72	-111	20926737	2631041141
20943	09:27:06.252	00:00:20.943	1257	-1024	-768	-1	-1	-1	-1	4	-1024	-768	-1	-1	-1	-1	4		0	0						StimuliFarbe_blau_gruen.png	0	880	547	72	111				0	Content		-72	-111	20943243	2631057647
20960	09:27:06.269	00:00:20.959	1258	-1024	-768	-1	-1	-1	-1	4	-1024	-768	-1	-1	-1	-1	4		0	0						StimuliFarbe_blau_gruen.png	0	880	547	72	111				0	Content		-72	-111	20959866	2631074270
20977	09:27:06.286	00:00:20.976	1259	-1024	-768	-1	-1	-1	-1	4	-1024	-768	-1	-1	-1	-1	4		0	0						StimuliFarbe_blau_gruen.png	0	880	547	72	111				0	Content		-72	-111	20976616	2631091020
20993	09:27:06.302	00:00:20.993	1260	-1024	-768	-1	-1	-1	-1	4	-1024	-768	-1	-1	-1	-1	4		0	0						StimuliFarbe_blau_gruen.png	0	880	547	72	111				0	Content		-72	-111	20993242	2631107646
21010	09:27:06.319	00:00:21.009	1261	-1024	-768	-1	-1	-1	-1	4	-1024	-768	-1	-1	-1	-1	4		0	0						StimuliFarbe_blau_gruen.png	0	880	547	72	111				0	Content		-72	-111	21009865	2631124269
21026	09:27:06.335	00:00:21.026	1262	-1024	-768	-1	-1	-1	-1	4	-1024	-768	-1	-1	-1	-1	4		0	0						StimuliFarbe_blau_gruen.png	0	880	547	72	111				0	Content		-72	-111	21026490	2631140894
21043	09:27:06.352	00:00:21.043	1263	-1024	-768	-1	-1	-1	-1	4	-1024	-768	-1	-1	-1	-1	4		0	0						StimuliFarbe_blau_gruen.png	0	880	547	72	111				0	Content		-72	-111	21043239	2631157643
21060	09:27:06.369	00:00:21.059	1264	-1024	-768	-1	-1	-1	-1	4	-1024	-768	-1	-1	-1	-1	4		0	0						StimuliFarbe_blau_gruen.png	0	880	547	72	111				0	Content		-72	-111	21059863	2631174267
21076	09:27:06.385	00:00:21.076	1265	-1024	-768	-1	-1	-1	-1	4	-1024	-768	-1	-1	-1	-1	4		0	0						StimuliFarbe_blau_gruen.png	0	880	547	72	111				0	Content		-72	-111	21076489	2631190893
21093	09:27:06.402	00:00:21.093	1266	-1024	-768	-1	-1	-1	-1	4	-1024	-768	-1	-1	-1	-1	4		0	0						StimuliFarbe_blau_gruen.png	0	880	547	72	111				0	Content		-72	-111	21093113	2631207517
21110	09:27:06.419	00:00:21.109	1267	-1024	-768	-1	-1	-1	-1	4	-1024	-768	-1	-1	-1	-1	4		0	0						StimuliFarbe_blau_gruen.png	0	880	547	72	111				0	Content		-72	-111	21109863	2631224267
21127	09:27:06.436	00:00:21.127	1268	-1024	-768	-1	-1	-1	-1	4	-1024	-768	-1	-1	-1	-1	4		0	0						StimuliFarbe_blau_gruen.png	0	880	547	72	111				0	Content		-72	-111	21127110	2631241514
21143	09:27:06.452	00:00:21.142	1269	-1024	-768	-1	-1	-1	-1	4	-1024	-768	-1	-1	-1	-1	4		0	0						StimuliFarbe_blau_gruen.png	0	880	547	72	111				0	Content		-72	-111	21142608	2631257012
21160	09:27:06.469	00:00:21.159	1270	-1024	-768	-1	-1	-1	-1	4	-1024	-768	-1	-1	-1	-1	4		0	0						StimuliFarbe_blau_gruen.png	0	880	547	72	111				0	Content		-72	-111	21159733	2631274137
21176	09:27:06.485	00:00:21.175	1271	-1024	-768	-1	-1	-1	-1	4	-1024	-768	-1	-1	-1	-1	4		0	0						StimuliFarbe_blau_gruen.png	0	880	547	72	111				0	Content		-72	-111	21175860	2631290264
21192	09:27:06.501	00:00:21.192	1272	-1024	-768	-1	-1	-1	-1	4	-1024	-768	-1	-1	-1	-1	4		0	0						StimuliFarbe_blau_gruen.png	0	880	547	72	111				0	Content		-72	-111	21192483	2631306887
21209	09:27:06.518	00:00:21.209	1273	-1024	-768	-1	-1	-1	-1	4	-1024	-768	-1	-1	-1	-1	4		0	0						StimuliFarbe_blau_gruen.png	0	880	547	72	111				0	Content		-72	-111	21209109	2631323513
21226	09:27:06.535	00:00:21.225	1274	1264,768	686,1005	0,6795576	0,6302251	467,2459	2,937724	1	1264,768	686,1005	0,6795576	0,6302251	467,2459	2,937724	3	39	1265	686						StimuliFarbe_blau_gruen.png	0	880	547	72	111	1189	528	100	0	Content		1193	575	21225749	2631340153
21243	09:27:06.552	00:00:21.242	1275	-1024	-768	-1	-1	-1	-1	4	-1024	-768	-1	-1	-1	-1	4	39	0	0						StimuliFarbe_blau_gruen.png	0	880	547	72	111	1189	528	100	0	Content		-72	-111	21242928	2631357332
21260	09:27:06.569	00:00:21.260	1276	-1024	-768	-1	-1	-1	-1	4	-1024	-768	-1	-1	-1	-1	4	39	0	0						StimuliFarbe_blau_gruen.png	0	880	547	72	111	1189	528	100	0	Content		-72	-111	21260300	2631374704
21276	09:27:06.585	00:00:21.275	1277	-1024	-768	-1	-1	-1	-1	4	-1024	-768	-1	-1	-1	-1	4	39	0	0						StimuliFarbe_blau_gruen.png	0	880	547	72	111	1189	528	100	0	Content		-72	-111	21275856	2631390260
21293	09:27:06.602	00:00:21.292	1278	1239,698	595,9316	0,703923	0,6481822	467,2459	3,002379	3	1257,771	592,7674	0,7059075	0,6481615	472,6945	3,036557	1	39	1258	593						StimuliFarbe_blau_gruen.png	0	880	547	72	111	1189	528	100	0	Content		1186	482	21292598	2631407002
21309	09:27:06.618	00:00:21.309	1279	1084,248	579,9763	0,713507	0,6581663	467,2459	2,870819	1	1100,208	576,1536	0,7127813	0,6581649	472,6945	2,903586	3	39	1084	580						StimuliFarbe_blau_gruen.png	0	880	547	72	111	1189	528	100	0	Content		1012	469	21309108	2631423512
21326	09:27:06.635	00:00:21.325	1280	-1024	-768	-1	-1	-1	-1	4	-1024	-768	-1	-1	-1	-1	4		0	0						StimuliFarbe_blau_gruen.png	0	880	547	72	111				0	Content		-72	-111	21325852	2631440256
21342	09:27:06.651	00:00:21.342	1281	-1024	-768	-1	-1	-1	-1	4	-1024	-768	-1	-1	-1	-1	4		0	0						StimuliFarbe_blau_gruen.png	0	880	547	72	111				0	Content		-72	-111	21342473	2631456877
21359	09:27:06.668	00:00:21.359	1282	-1024	-768	-1	-1	-1	-1	4	-1024	-768	-1	-1	-1	-1	4		0	0						StimuliFarbe_blau_gruen.png	0	880	547	72	111				0	Content		-72	-111	21359417	2631473821
21376	09:27:06.685	00:00:21.375	1283	-1024	-768	-1	-1	-1	-1	4	-1024	-768	-1	-1	-1	-1	4		0	0						StimuliFarbe_blau_gruen.png	0	880	547	72	111				0	Content		-72	-111	21375846	2631490250
21393	09:27:06.702	00:00:21.392	1284	-1024	-768	-1	-1	-1	-1	4	-1024	-768	-1	-1	-1	-1	4		0	0						StimuliFarbe_blau_gruen.png	0	880	547	72	111				0	Content		-72	-111	21392710	2631507114
21409	09:27:06.718	00:00:21.409	1285	-1024	-768	-1	-1	-1	-1	4	-1024	-768	-1	-1	-1	-1	4		0	0						StimuliFarbe_blau_gruen.png	0	880	547	72	111				0	Content		-72	-111	21409217	2631523621
21426	09:27:06.735	00:00:21.425	1286	-1024	-768	-1	-1	-1	-1	4	-1024	-768	-1	-1	-1	-1	4		0	0						StimuliFarbe_blau_gruen.png	0	880	547	72	111				0	Content		-72	-111	21425966	2631540370
21443	09:27:06.752	00:00:21.442	1287	-1024	-768	-1	-1	-1	-1	4	-1024	-768	-1	-1	-1	-1	4		0	0						StimuliFarbe_blau_gruen.png	0	880	547	72	111				0	Content		-72	-111	21442590	2631556994
21459	09:27:06.768	00:00:21.459	1288	-1024	-768	-1	-1	-1	-1	4	-1024	-768	-1	-1	-1	-1	4		0	0						StimuliFarbe_blau_gruen.png	0	880	547	72	111				0	Content		-72	-111	21459214	2631573618
21474	09:27:06.783																				ImageEnd	16	0	0	StimuliFarbe_blau_gruen.png
21476	09:27:06.785	00:00:21.475	1289	-1024	-768	-1	-1	-1	-1	4	-1024	-768	-1	-1	-1	-1	4		0	0						No media	0	1024	768	0	0				0	Content		0	0	21475839	2631590243
21491	09:27:06.800																				ImageStart	8	0	0	Fix_sw.jpg
21493	09:27:06.802	00:00:21.492	1290	-1024	-768	-1	-1	-1	-1	4	-1024	-768	-1	-1	-1	-1	4		0	0						Fix_sw.jpg	0	880	547	72	111				0	Content		-72	-111	21492589	2631606993
21509	09:27:06.818	00:00:21.509	1291	-1024	-768	-1	-1	-1	-1	4	-1024	-768	-1	-1	-1	-1	4		0	0						Fix_sw.jpg	0	880	547	72	111				0	Content		-72	-111	21509215	2631623619
21526	09:27:06.835	00:00:21.525	1292	-1024	-768	-1	-1	-1	-1	4	-1024	-768	-1	-1	-1	-1	4		0	0						Fix_sw.jpg	0	880	547	72	111				0	Content		-72	-111	21525835	2631640239
21542	09:27:06.851	00:00:21.542	1293	-1024	-768	-1	-1	-1	-1	4	-1024	-768	-1	-1	-1	-1	4		0	0						Fix_sw.jpg	0	880	547	72	111				0	Content		-72	-111	21542333	2631656737
21559	09:27:06.868	00:00:21.559	1294	-1024	-768	-1	-1	-1	-1	4	-1024	-768	-1	-1	-1	-1	4		0	0						Fix_sw.jpg	0	880	547	72	111				0	Content		-72	-111	21559458	2631673862
21576	09:27:06.885	00:00:21.576	1295	-1024	-768	-1	-1	-1	-1	4	-1024	-768	-1	-1	-1	-1	4		0	0						Fix_sw.jpg	0	880	547	72	111				0	Content		-72	-111	21576208	2631690612
21593	09:27:06.902	00:00:21.592	1296	-1024	-768	-1	-1	-1	-1	4	-1024	-768	-1	-1	-1	-1	4		0	0						Fix_sw.jpg	0	880	547	72	111				0	Content		-72	-111	21592830	2631707234
21609	09:27:06.918	00:00:21.608	1297	-1024	-768	-1	-1	-1	-1	4	-1024	-768	-1	-1	-1	-1	4		0	0						Fix_sw.jpg	0	880	547	72	111				0	Content		-72	-111	21608832	2631723236
21626	09:27:06.935	00:00:21.625	1298	-1024	-768	-1	-1	-1	-1	4	-1024	-768	-1	-1	-1	-1	4		0	0						Fix_sw.jpg	0	880	547	72	111				0	Content		-72	-111	21625582	2631739986
21642	09:27:06.951	00:00:21.642	1299	-1024	-768	-1	-1	-1	-1	4	-1024	-768	-1	-1	-1	-1	4		0	0						Fix_sw.jpg	0	880	547	72	111				0	Content		-72	-111	21642208	2631756612
21659	09:27:06.968	00:00:21.658	1300	-1024	-768	-1	-1	-1	-1	4	-1024	-768	-1	-1	-1	-1	4		0	0						Fix_sw.jpg	0	880	547	72	111				0	Content		-72	-111	21658956	2631773360
21676	09:27:06.985	00:00:21.675	1301	-1024	-768	-1	-1	-1	-1	4	-1024	-768	-1	-1	-1	-1	4		0	0						Fix_sw.jpg	0	880	547	72	111				0	Content		-72	-111	21675581	2631789985
21692	09:27:07.001	00:00:21.692	1302	-1024	-768	-1	-1	-1	-1	4	-1024	-768	-1	-1	-1	-1	4		0	0						Fix_sw.jpg	0	880	547	72	111				0	Content		-72	-111	21692205	2631806609
21709	09:27:07.018	00:00:21.709	1303	-1024	-768	-1	-1	-1	-1	4	-1024	-768	-1	-1	-1	-1	4		0	0						Fix_sw.jpg	0	880	547	72	111				0	Content		-72	-111	21709274	2631823678
21727	09:27:07.036	00:00:21.726	1304	-1024	-768	-1	-1	-1	-1	4	-1024	-768	-1	-1	-1	-1	4		0	0						Fix_sw.jpg	0	880	547	72	111				0	Content		-72	-111	21726649	2631841053
21744	09:27:07.053	00:00:21.743	1305	-1024	-768	-1	-1	-1	-1	4	-1024	-768	-1	-1	-1	-1	4		0	0						Fix_sw.jpg	0	880	547	72	111				0	Content		-72	-111	21743898	2631858302
21759	09:27:07.068	00:00:21.758	1306	-1024	-768	-1	-1	-1	-1	4	-1024	-768	-1	-1	-1	-1	4		0	0						Fix_sw.jpg	0	880	547	72	111				0	Content		-72	-111	21758829	2631873233
21775	09:27:07.084	00:00:21.775	1307	-1024	-768	-1	-1	-1	-1	4	-1024	-768	-1	-1	-1	-1	4		0	0						Fix_sw.jpg	0	880	547	72	111				0	Content		-72	-111	21775453	2631889857
21792	09:27:07.101	00:00:21.792	1308	-1024	-768	-1	-1	-1	-1	4	-1024	-768	-1	-1	-1	-1	4		0	0						Fix_sw.jpg	0	880	547	72	111				0	Content		-72	-111	21792200	2631906604
21809	09:27:07.118	00:00:21.808	1309	-1024	-768	-1	-1	-1	-1	4	-1024	-768	-1	-1	-1	-1	4		0	0						Fix_sw.jpg	0	880	547	72	111				0	Content		-72	-111	21808826	2631923230
21825	09:27:07.134	00:00:21.825	1310	-1024	-768	-1	-1	-1	-1	4	-1024	-768	-1	-1	-1	-1	4		0	0						Fix_sw.jpg	0	880	547	72	111				0	Content		-72	-111	21825449	2631939853
21842	09:27:07.151	00:00:21.842	1311	-1024	-768	-1	-1	-1	-1	4	-1024	-768	-1	-1	-1	-1	4		0	0						Fix_sw.jpg	0	880	547	72	111				0	Content		-72	-111	21842123	2631956527
21859	09:27:07.168	00:00:21.859	1312	-1024	-768	-1	-1	-1	-1	4	-1024	-768	-1	-1	-1	-1	4		0	0						Fix_sw.jpg	0	880	547	72	111				0	Content		-72	-111	21859265	2631973669
21877	09:27:07.186	00:00:21.876	1313	1211,672	494,9068	0,7559212	0,8823606	463,1146	2,955832	2	1211,672	494,9068	0,7559212	0,8823606	463,1146	2,955832	2		0	0						Fix_sw.jpg	0	880	547	72	111				0	Content		-72	-111	21876641	2631991045
21894	09:27:07.203	00:00:21.893	1314	-1024	-768	-1	-1	-1	-1	4	-1024	-768	-1	-1	-1	-1	4		0	0						Fix_sw.jpg	0	880	547	72	111				0	Content		-72	-111	21893889	2632008293
21909	09:27:07.218	00:00:21.908	1315	-1024	-768	-1	-1	-1	-1	4	-1024	-768	-1	-1	-1	-1	4		0	0						Fix_sw.jpg	0	880	547	72	111				0	Content		-72	-111	21908695	2632023099
21927	09:27:07.236	00:00:21.927	1316	1250,348	512,1262	0,7533128	0,865203	415,1835	2,659183	3	1250,348	512,1262	0,7533128	0,865203	415,1835	2,659183	1	40	1250	512						Fix_sw.jpg	0	880	547	72	111	1509	399	150	0	Content		1178	401	21927137	2632041541
21944	09:27:07.253	00:00:21.943	1317	-1024	-768	-1	-1	-1	-1	4	-1024	-768	-1	-1	-1	-1	4	40	0	0						Fix_sw.jpg	0	880	547	72	111	1509	399	150	0	Content		-72	-111	21943574	2632057978
21960	09:27:07.269	00:00:21.960	1318	-1024	-768	-1	-1	-1	-1	4	-1024	-768	-1	-1	-1	-1	4	40	0	0						Fix_sw.jpg	0	880	547	72	111	1509	399	150	0	Content		-72	-111	21960437	2632074841
21977	09:27:07.286	00:00:21.976	1319	-1024	-768	-1	-1	-1	-1	4	-1024	-768	-1	-1	-1	-1	4	40	0	0						Fix_sw.jpg	0	880	547	72	111	1509	399	150	0	Content		-72	-111	21976691	2632091095
21994	09:27:07.303	00:00:21.993	1320	1202,53	589,5713	0,728285	0,8547471	380,5891	2,347735	3	1585,629	507,8067	0,7407715	0,8544325	463,7911	2,866061	1	40	1586	508						Fix_sw.jpg	0	880	547	72	111	1509	399	150	0	Content		1514	397	21993634	2632108038
22010	09:27:07.319	00:00:22.010	1321	-1024	-768	-1	-1	-1	-1	4	-1024	-768	-1	-1	-1	-1	4	40	0	0						Fix_sw.jpg	0	880	547	72	111	1509	399	150	0	Content		-72	-111	22010079	2632124483
22027	09:27:07.336	00:00:22.026	1322	-1024	-768	-1	-1	-1	-1	4	-1024	-768	-1	-1	-1	-1	4	40	0	0						Fix_sw.jpg	0	880	547	72	111	1509	399	150	0	Content		-72	-111	22026940	2632141344
22043	09:27:07.352	00:00:22.043	1323	1204,353	592,4236	0,7341343	0,8670083	381,3348	2,36938	3	1647,224	504,5643	0,7473142	0,8666916	463,9346	2,90219	1	40	1647	505						Fix_sw.jpg	0	880	547	72	111	1509	399	150	0	Content		1575	394	22043187	2632157591
22060	09:27:07.369	00:00:22.060	1324	1182,356	596,0418	0,742547	0,8723289	446,797	2,386922	3	1576,009	512,2817	0,742547	0,8723289	446,797	2,906126	1	40	1576	512						Fix_sw.jpg	0	880	547	72	111	1509	399	150	0	Content		1504	401	22060175	2632174579
22077	09:27:07.386	00:00:22.076	1325	-1024	-768	-1	-1	-1	-1	4	-1024	-768	-1	-1	-1	-1	4		0	0						Fix_sw.jpg	0	880	547	72	111				0	Content		-72	-111	22076686	2632191090
22094	09:27:07.403	00:00:22.093	1326	-1024	-768	-1	-1	-1	-1	4	-1024	-768	-1	-1	-1	-1	4		0	0						Fix_sw.jpg	0	880	547	72	111				0	Content		-72	-111	22093800	2632208204
22110	09:27:07.419	00:00:22.109	1327	-1024	-768	-1	-1	-1	-1	4	-1024	-768	-1	-1	-1	-1	4		0	0						Fix_sw.jpg	0	880	547	72	111				0	Content		-72	-111	22109931	2632224335
22127	09:27:07.436	00:00:22.126	1328	-1024	-768	-1	-1	-1	-1	4	-1024	-768	-1	-1	-1	-1	4		0	0						Fix_sw.jpg	0	880	547	72	111				0	Content		-72	-111	22126919	2632241323
22143	09:27:07.452	00:00:22.143	1329	-1024	-768	-1	-1	-1	-1	4	-1024	-768	-1	-1	-1	-1	4		0	0						Fix_sw.jpg	0	880	547	72	111				0	Content		-72	-111	22143430	2632257834
22160	09:27:07.469	00:00:22.160	1330	-1024	-768	-1	-1	-1	-1	4	-1024	-768	-1	-1	-1	-1	4		0	0						Fix_sw.jpg	0	880	547	72	111				0	Content		-72	-111	22160177	2632274581
22177	09:27:07.486	00:00:22.176	1331	-1024	-768	-1	-1	-1	-1	4	-1024	-768	-1	-1	-1	-1	4		0	0						Fix_sw.jpg	0	880	547	72	111				0	Content		-72	-111	22176805	2632291209
22193	09:27:07.502	00:00:22.193	1332	-1024	-768	-1	-1	-1	-1	4	-1024	-768	-1	-1	-1	-1	4		0	0						Fix_sw.jpg	0	880	547	72	111				0	Content		-72	-111	22193429	2632307833
22210	09:27:07.519	00:00:22.210	1333	-1024	-768	-1	-1	-1	-1	4	-1024	-768	-1	-1	-1	-1	4		0	0						Fix_sw.jpg	0	880	547	72	111				0	Content		-72	-111	22210179	2632324583
22227	09:27:07.536	00:00:22.226	1334	-1024	-768	-1	-1	-1	-1	4	-1024	-768	-1	-1	-1	-1	4		0	0						Fix_sw.jpg	0	880	547	72	111				0	Content		-72	-111	22226806	2632341210
22243	09:27:07.552	00:00:22.243	1335	-1024	-768	-1	-1	-1	-1	4	-1024	-768	-1	-1	-1	-1	4		0	0						Fix_sw.jpg	0	880	547	72	111				0	Content		-72	-111	22243430	2632357834
22260	09:27:07.569	00:00:22.260	1336	-1024	-768	-1	-1	-1	-1	4	-1024	-768	-1	-1	-1	-1	4		0	0						Fix_sw.jpg	0	880	547	72	111				0	Content		-72	-111	22260061	2632374465
22276	09:27:07.585	00:00:22.276	1337	-1024	-768	-1	-1	-1	-1	4	-1024	-768	-1	-1	-1	-1	4		0	0						Fix_sw.jpg	0	880	547	72	111				0	Content		-72	-111	22276428	2632390832
22294	09:27:07.603	00:00:22.293	1338	-1024	-768	-1	-1	-1	-1	4	-1024	-768	-1	-1	-1	-1	4		0	0						Fix_sw.jpg	0	880	547	72	111				0	Content		-72	-111	22293669	2632408073
22310	09:27:07.619	00:00:22.310	1339	-1024	-768	-1	-1	-1	-1	4	-1024	-768	-1	-1	-1	-1	4		0	0						Fix_sw.jpg	0	880	547	72	111				0	Content		-72	-111	22310368	2632424772
22327	09:27:07.636	00:00:22.326	1340	-1024	-768	-1	-1	-1	-1	4	-1024	-768	-1	-1	-1	-1	4		0	0						Fix_sw.jpg	0	880	547	72	111				0	Content		-72	-111	22326923	2632441327
22343	09:27:07.652	00:00:22.343	1341	-1024	-768	-1	-1	-1	-1	4	-1024	-768	-1	-1	-1	-1	4		0	0						Fix_sw.jpg	0	880	547	72	111				0	Content		-72	-111	22343052	2632457456
22360	09:27:07.669	00:00:22.359	1342	-1024	-768	-1	-1	-1	-1	4	-1024	-768	-1	-1	-1	-1	4		0	0						Fix_sw.jpg	0	880	547	72	111				0	Content		-72	-111	22359671	2632474075
22375	09:27:07.684	00:00:22.375	1343	-1024	-768	-1	-1	-1	-1	4	-1024	-768	-1	-1	-1	-1	4		0	0						Fix_sw.jpg	0	880	547	72	111				0	Content		-72	-111	22375051	2632489455
22392	09:27:07.701	00:00:22.391	1344	-1024	-768	-1	-1	-1	-1	4	-1024	-768	-1	-1	-1	-1	4		0	0						Fix_sw.jpg	0	880	547	72	111				0	Content		-72	-111	22391671	2632506075
22409	09:27:07.718	00:00:22.408	1345	-1024	-768	-1	-1	-1	-1	4	-1024	-768	-1	-1	-1	-1	4		0	0						Fix_sw.jpg	0	880	547	72	111				0	Content		-72	-111	22408865	2632523269
22426	09:27:07.735	00:00:22.426	1346	1289,013	613,6156	0,7290021	0,8465011	443,9868	2,748439	1	1289,013	613,6156	0,7290021	0,8465011	443,9868	2,748439	3	41	1289	614						Fix_sw.jpg	0	880	547	72	111	1217	503	67	0	Content		1217	503	22426237	2632540641
22443	09:27:07.752	00:00:22.443	1347	-1024	-768	-1	-1	-1	-1	4	-1024	-768	-1	-1	-1	-1	4	41	0	0						Fix_sw.jpg	0	880	547	72	111	1217	503	67	0	Content		-72	-111	22443486	2632557890
22458	09:27:07.767	00:00:22.458	1348	-1024	-768	-1	-1	-1	-1	4	-1024	-768	-1	-1	-1	-1	4	41	0	0						Fix_sw.jpg	0	880	547	72	111	1217	503	67	0	Content		-72	-111	22458412	2632572816
22476	09:27:07.785	00:00:22.476	1349	1718,714	572,2365	0,7097261	0,8384262	443,9868	2,486201	3	1468,959	606,587	0,6930016	0,8385787	405,2205	2,259227	1	41	1469	607						Fix_sw.jpg	0	880	547	72	111	1217	503	67	0	Content		1397	496	22476152	2632590556
22493	09:27:07.802	00:00:22.493	1350	-1024	-768	-1	-1	-1	-1	4	-1024	-768	-1	-1	-1	-1	4		0	0						Fix_sw.jpg	0	880	547	72	111				0	Content		-72	-111	22493232	2632607636
22502	09:27:07.811																				ImageEnd	16	0	0	Fix_sw.jpg
22510	09:27:07.819	00:00:22.509	1351	-1024	-768	-1	-1	-1	-1	4	-1024	-768	-1	-1	-1	-1	4		0	0						No media	0	1024	768	0	0				0	Content		0	0	22509665	2632624069
22522	09:27:07.831																				ImageStart	8	0	0	StimuliFarbe_rot_gelb.png
22526	09:27:07.835	00:00:22.526	1352	-1024	-768	-1	-1	-1	-1	4	-1024	-768	-1	-1	-1	-1	4		0	0						StimuliFarbe_rot_gelb.png	0	880	547	72	111				0	Content		-72	-111	22526403	2632640807
22543	09:27:07.852	00:00:22.543	1353	-1024	-768	-1	-1	-1	-1	4	-1024	-768	-1	-1	-1	-1	4		0	0						StimuliFarbe_rot_gelb.png	0	880	547	72	111				0	Content		-72	-111	22543028	2632657432
22560	09:27:07.869	00:00:22.559	1354	-1024	-768	-1	-1	-1	-1	4	-1024	-768	-1	-1	-1	-1	4		0	0						StimuliFarbe_rot_gelb.png	0	880	547	72	111				0	Content		-72	-111	22559780	2632674184
22576	09:27:07.885	00:00:22.576	1355	-1024	-768	-1	-1	-1	-1	4	-1024	-768	-1	-1	-1	-1	4		0	0						StimuliFarbe_rot_gelb.png	0	880	547	72	111				0	Content		-72	-111	22576411	2632690815
22593	09:27:07.902	00:00:22.593	1356	-1024	-768	-1	-1	-1	-1	4	-1024	-768	-1	-1	-1	-1	4		0	0						StimuliFarbe_rot_gelb.png	0	880	547	72	111				0	Content		-72	-111	22593040	2632707444
22610	09:27:07.919	00:00:22.609	1357	-1024	-768	-1	-1	-1	-1	4	-1024	-768	-1	-1	-1	-1	4		0	0						StimuliFarbe_rot_gelb.png	0	880	547	72	111				0	Content		-72	-111	22609784	2632724188
22626	09:27:07.935	00:00:22.626	1358	-1024	-768	-1	-1	-1	-1	4	-1024	-768	-1	-1	-1	-1	4		0	0						StimuliFarbe_rot_gelb.png	0	880	547	72	111				0	Content		-72	-111	22626410	2632740814
22643	09:27:07.952	00:00:22.643	1359	-1024	-768	-1	-1	-1	-1	4	-1024	-768	-1	-1	-1	-1	4		0	0						StimuliFarbe_rot_gelb.png	0	880	547	72	111				0	Content		-72	-111	22643034	2632757438
22660	09:27:07.969	00:00:22.659	1360	-1024	-768	-1	-1	-1	-1	4	-1024	-768	-1	-1	-1	-1	4		0	0						StimuliFarbe_rot_gelb.png	0	880	547	72	111				0	Content		-72	-111	22659536	2632773940
22677	09:27:07.986	00:00:22.676	1361	-1024	-768	-1	-1	-1	-1	4	-1024	-768	-1	-1	-1	-1	4		0	0						StimuliFarbe_rot_gelb.png	0	880	547	72	111				0	Content		-72	-111	22676726	2632791130
22693	09:27:08.002	00:00:22.693	1362	-1024	-768	-1	-1	-1	-1	4	-1024	-768	-1	-1	-1	-1	4		0	0						StimuliFarbe_rot_gelb.png	0	880	547	72	111				0	Content		-72	-111	22693351	2632807755
22710	09:27:08.019	00:00:22.710	1363	-1024	-768	-1	-1	-1	-1	4	-1024	-768	-1	-1	-1	-1	4		0	0						StimuliFarbe_rot_gelb.png	0	880	547	72	111				0	Content		-72	-111	22710100	2632824504
22726	09:27:08.035	00:00:22.726	1364	-1024	-768	-1	-1	-1	-1	4	-1024	-768	-1	-1	-1	-1	4		0	0						StimuliFarbe_rot_gelb.png	0	880	547	72	111				0	Content		-72	-111	22726034	2632840438
22743	09:27:08.052	00:00:22.742	1365	-1024	-768	-1	-1	-1	-1	4	-1024	-768	-1	-1	-1	-1	4		0	0						StimuliFarbe_rot_gelb.png	0	880	547	72	111				0	Content		-72	-111	22742782	2632857186
22760	09:27:08.069	00:00:22.759	1366	-1024	-768	-1	-1	-1	-1	4	-1024	-768	-1	-1	-1	-1	4		0	0						StimuliFarbe_rot_gelb.png	0	880	547	72	111				0	Content		-72	-111	22759530	2632873934
22777	09:27:08.086	00:00:22.776	1367	-1024	-768	-1	-1	-1	-1	4	-1024	-768	-1	-1	-1	-1	4		0	0						StimuliFarbe_rot_gelb.png	0	880	547	72	111				0	Content		-72	-111	22776652	2632891056
22792	09:27:08.101	00:00:22.791	1368	-1024	-768	-1	-1	-1	-1	4	-1024	-768	-1	-1	-1	-1	4		0	0						StimuliFarbe_rot_gelb.png	0	880	547	72	111				0	Content		-72	-111	22791521	2632905925
22808	09:27:08.117	00:00:22.808	1369	-1024	-768	-1	-1	-1	-1	4	-1024	-768	-1	-1	-1	-1	4		0	0						StimuliFarbe_rot_gelb.png	0	880	547	72	111				0	Content		-72	-111	22808147	2632922551
22825	09:27:08.134	00:00:22.825	1370	-1024	-768	-1	-1	-1	-1	4	-1024	-768	-1	-1	-1	-1	4		0	0						StimuliFarbe_rot_gelb.png	0	880	547	72	111				0	Content		-72	-111	22825218	2632939622
22843	09:27:08.152	00:00:22.842	1371	-1024	-768	-1	-1	-1	-1	4	-1024	-768	-1	-1	-1	-1	4		0	0						StimuliFarbe_rot_gelb.png	0	880	547	72	111				0	Content		-72	-111	22842592	2632956996
22860	09:27:08.169	00:00:22.859	1372	-1024	-768	-1	-1	-1	-1	4	-1024	-768	-1	-1	-1	-1	4		0	0						StimuliFarbe_rot_gelb.png	0	880	547	72	111				0	Content		-72	-111	22859863	2632974267
22875	09:27:08.184	00:00:22.874	1373	-1024	-768	-1	-1	-1	-1	4	-1024	-768	-1	-1	-1	-1	4		0	0						StimuliFarbe_rot_gelb.png	0	880	547	72	111				0	Content		-72	-111	22874775	2632989179
22891	09:27:08.200	00:00:22.891	1374	-1024	-768	-1	-1	-1	-1	4	-1024	-768	-1	-1	-1	-1	4		0	0						StimuliFarbe_rot_gelb.png	0	880	547	72	111				0	Content		-72	-111	22891398	2633005802
22908	09:27:08.217	00:00:22.908	1375	-1024	-768	-1	-1	-1	-1	4	-1024	-768	-1	-1	-1	-1	4		0	0						StimuliFarbe_rot_gelb.png	0	880	547	72	111				0	Content		-72	-111	22908150	2633022554
22925	09:27:08.234	00:00:22.924	1376	-1024	-768	-1	-1	-1	-1	4	-1024	-768	-1	-1	-1	-1	4		0	0						StimuliFarbe_rot_gelb.png	0	880	547	72	111				0	Content		-72	-111	22924773	2633039177
22941	09:27:08.250	00:00:22.941	1377	-1024	-768	-1	-1	-1	-1	4	-1024	-768	-1	-1	-1	-1	4		0	0						StimuliFarbe_rot_gelb.png	0	880	547	72	111				0	Content		-72	-111	22941400	2633055804
22958	09:27:08.267	00:00:22.958	1378	-1024	-768	-1	-1	-1	-1	4	-1024	-768	-1	-1	-1	-1	4		0	0						StimuliFarbe_rot_gelb.png	0	880	547	72	111				0	Content		-72	-111	22958025	2633072429
22975	09:27:08.284	00:00:22.975	1379	-1024	-768	-1	-1	-1	-1	4	-1024	-768	-1	-1	-1	-1	4		0	0						StimuliFarbe_rot_gelb.png	0	880	547	72	111				0	Content		-72	-111	22975217	2633089621
22993	09:27:08.302	00:00:22.992	1380	-1024	-768	-1	-1	-1	-1	4	-1024	-768	-1	-1	-1	-1	4		0	0						StimuliFarbe_rot_gelb.png	0	880	547	72	111				0	Content		-72	-111	22992591	2633106995
23010	09:27:08.319	00:00:23.009	1381	-1024	-768	-1	-1	-1	-1	4	-1024	-768	-1	-1	-1	-1	4		0	0						StimuliFarbe_rot_gelb.png	0	880	547	72	111				0	Content		-72	-111	23009840	2633124244
23025	09:27:08.334	00:00:23.024	1382	-1024	-768	-1	-1	-1	-1	4	-1024	-768	-1	-1	-1	-1	4		0	0						StimuliFarbe_rot_gelb.png	0	880	547	72	111				0	Content		-72	-111	23024646	2633139050
23041	09:27:08.350	00:00:23.041	1383	-1024	-768	-1	-1	-1	-1	4	-1024	-768	-1	-1	-1	-1	4		0	0						StimuliFarbe_rot_gelb.png	0	880	547	72	111				0	Content		-72	-111	23041397	2633155801
23058	09:27:08.367	00:00:23.058	1384	-1024	-768	-1	-1	-1	-1	4	-1024	-768	-1	-1	-1	-1	4		0	0						StimuliFarbe_rot_gelb.png	0	880	547	72	111				0	Content		-72	-111	23058019	2633172423
23075	09:27:08.384	00:00:23.074	1385	-1024	-768	-1	-1	-1	-1	4	-1024	-768	-1	-1	-1	-1	4		0	0						StimuliFarbe_rot_gelb.png	0	880	547	72	111				0	Content		-72	-111	23074643	2633189047
23091	09:27:08.400	00:00:23.091	1386	-1024	-768	-1	-1	-1	-1	4	-1024	-768	-1	-1	-1	-1	4		0	0						StimuliFarbe_rot_gelb.png	0	880	547	72	111				0	Content		-72	-111	23091268	2633205672
23108	09:27:08.417	00:00:23.107	1387	-1024	-768	-1	-1	-1	-1	4	-1024	-768	-1	-1	-1	-1	4		0	0						StimuliFarbe_rot_gelb.png	0	880	547	72	111				0	Content		-72	-111	23107892	2633222296
23125	09:27:08.434	00:00:23.125	1388	-1024	-768	-1	-1	-1	-1	4	-1024	-768	-1	-1	-1	-1	4		0	0						StimuliFarbe_rot_gelb.png	0	880	547	72	111				0	Content		-72	-111	23125085	2633239489
23142	09:27:08.451	00:00:23.142	1389	1383,069	594,9407	0,7937415	0,7760407	451,7023	3,509999	3	1383,069	594,9407	0,7937415	0,7760407	451,7023	3,509999	1	42	1383	595						StimuliFarbe_rot_gelb.png	0	880	547	72	111	1273	485	117	0	Content		1311	484	23142460	2633256864
23160	09:27:08.469	00:00:23.159	1390	-1024	-768	-1	-1	-1	-1	4	-1024	-768	-1	-1	-1	-1	4	42	0	0						StimuliFarbe_rot_gelb.png	0	880	547	72	111	1273	485	117	0	Content		-72	-111	23159705	2633274109
23175	09:27:08.484	00:00:23.175	1391	1358,159	608,3259	0,7933125	0,7782868	446,0378	3,482642	3	1358,159	608,3259	0,7933125	0,7782868	446,0378	3,482642	1	42	1358	608						StimuliFarbe_rot_gelb.png	0	880	547	72	111	1273	485	117	0	Content		1286	497	23175381	2633289785
23192	09:27:08.501	00:00:23.192	1392	1337,326	596,0643	0,7923906	0,7799154	446,9274	3,570132	3	1337,326	596,0643	0,7923906	0,7799154	446,9274	3,570132	1	42	1337	596						StimuliFarbe_rot_gelb.png	0	880	547	72	111	1273	485	117	0	Content		1265	485	23192455	2633306859
23209	09:27:08.518	00:00:23.208	1393	1345,154	609,6879	0,7907745	0,7809318	450,3772	3,55354	3	1345,154	609,6879	0,7907745	0,7809318	450,3772	3,55354	1	42	1345	610						StimuliFarbe_rot_gelb.png	0	880	547	72	111	1273	485	117	0	Content		1273	499	23208761	2633323165
23225	09:27:08.534	00:00:23.225	1394	1304,237	618,261	0,7896721	0,7811965	451,1577	3,564534	3	1304,237	618,261	0,7896721	0,7811965	451,1577	3,564534	1	42	1304	618						StimuliFarbe_rot_gelb.png	0	880	547	72	111	1273	485	117	0	Content		1232	507	23225387	2633339791
23242	09:27:08.551	00:00:23.242	1395	1130,771	578,1367	0,7892632	0,7810888	466,119	3,702741	3	1130,771	578,1367	0,7892632	0,7810888	466,119	3,702741	1	42	1131	578						StimuliFarbe_rot_gelb.png	0	880	547	72	111	1273	485	117	0	Content		1059	467	23242008	2633356412
23259	09:27:08.568	00:00:23.259	1396	-1024	-768	-1	-1	-1	-1	4	-1024	-768	-1	-1	-1	-1	4		0	0						StimuliFarbe_rot_gelb.png	0	880	547	72	111				0	Content		-72	-111	23259079	2633373483
23276	09:27:08.585	00:00:23.275	1397	-1024	-768	-1	-1	-1	-1	4	-1024	-768	-1	-1	-1	-1	4		0	0						StimuliFarbe_rot_gelb.png	0	880	547	72	111				0	Content		-72	-111	23275700	2633390104
23292	09:27:08.601	00:00:23.292	1398	-1024	-768	-1	-1	-1	-1	4	-1024	-768	-1	-1	-1	-1	4		0	0						StimuliFarbe_rot_gelb.png	0	880	547	72	111				0	Content		-72	-111	23292322	2633406726
23309	09:27:08.618	00:00:23.308	1399	-1024	-768	-1	-1	-1	-1	4	-1024	-768	-1	-1	-1	-1	4		0	0						StimuliFarbe_rot_gelb.png	0	880	547	72	111				0	Content		-72	-111	23308749	2633423153
23326	09:27:08.635	00:00:23.325	1400	-1024	-768	-1	-1	-1	-1	4	-1024	-768	-1	-1	-1	-1	4		0	0						StimuliFarbe_rot_gelb.png	0	880	547	72	111				0	Content		-72	-111	23325500	2633439904
23342	09:27:08.651	00:00:23.342	1401	-1024	-768	-1	-1	-1	-1	4	-1024	-768	-1	-1	-1	-1	4		0	0						StimuliFarbe_rot_gelb.png	0	880	547	72	111				0	Content		-72	-111	23342246	2633456650
23359	09:27:08.668	00:00:23.358	1402	-1024	-768	-1	-1	-1	-1	4	-1024	-768	-1	-1	-1	-1	4		0	0						StimuliFarbe_rot_gelb.png	0	880	547	72	111				0	Content		-72	-111	23358872	2633473276
23375	09:27:08.684	00:00:23.375	1403	241,6286	588,4585	0,7824538	0,7699378	466,1189	3,225442	3	241,6286	588,4585	0,7824538	0,7699378	466,1189	3,225442	1	43	242	588						StimuliFarbe_rot_gelb.png	0	880	547	72	111	105	430	33	0	Content		170	477	23375499	2633489903
23392	09:27:08.701	00:00:23.392	1404	111,876	495,4656	0,7807245	0,7653304	466,1189	3,661232	3	111,876	495,4656	0,7807245	0,7653304	466,1189	3,661232	1	43	112	495						StimuliFarbe_rot_gelb.png	0	880	547	72	111	105	430	33	0	Content		40	384	23392122	2633506526
23409	09:27:08.718	00:00:23.408	1405	-1024	-768	-1	-1	-1	-1	4	-1024	-768	-1	-1	-1	-1	4		0	0						StimuliFarbe_rot_gelb.png	0	880	547	72	111				0	Content		-72	-111	23408746	2633523150
23426	09:27:08.735	00:00:23.425	1406	-1024	-768	-1	-1	-1	-1	4	-1024	-768	-1	-1	-1	-1	4		0	0						StimuliFarbe_rot_gelb.png	0	880	547	72	111				0	Content		-72	-111	23425566	2633539970
23442	09:27:08.751	00:00:23.441	1407	-1024	-768	-1	-1	-1	-1	4	-1024	-768	-1	-1	-1	-1	4		0	0						StimuliFarbe_rot_gelb.png	0	880	547	72	111				0	Content		-72	-111	23441746	2633556150
23459	09:27:08.768	00:00:23.458	1408	-1024	-768	-1	-1	-1	-1	4	-1024	-768	-1	-1	-1	-1	4		0	0						StimuliFarbe_rot_gelb.png	0	880	547	72	111				0	Content		-72	-111	23458741	2633573145
23475	09:27:08.784	00:00:23.475	1409	-1024	-768	-1	-1	-1	-1	4	-1024	-768	-1	-1	-1	-1	4		0	0						StimuliFarbe_rot_gelb.png	0	880	547	72	111				0	Content		-72	-111	23475248	2633589652
23492	09:27:08.801	00:00:23.491	1410	-1024	-768	-1	-1	-1	-1	4	-1024	-768	-1	-1	-1	-1	4		0	0						StimuliFarbe_rot_gelb.png	0	880	547	72	111				0	Content		-72	-111	23491995	2633606399
23509	09:27:08.818	00:00:23.508	1411	-1024	-768	-1	-1	-1	-1	4	-1024	-768	-1	-1	-1	-1	4		0	0						StimuliFarbe_rot_gelb.png	0	880	547	72	111				0	Content		-72	-111	23508620	2633623024
23525	09:27:08.834	00:00:23.525	1412	-1024	-768	-1	-1	-1	-1	4	-1024	-768	-1	-1	-1	-1	4		0	0						StimuliFarbe_rot_gelb.png	0	880	547	72	111				0	Content		-72	-111	23525312	2633639716
23542	09:27:08.851	00:00:23.541	1413	-1024	-768	-1	-1	-1	-1	4	-1024	-768	-1	-1	-1	-1	4		0	0						StimuliFarbe_rot_gelb.png	0	880	547	72	111				0	Content		-72	-111	23541618	2633656022
23559	09:27:08.868	00:00:23.558	1414	-1024	-768	-1	-1	-1	-1	4	-1024	-768	-1	-1	-1	-1	4		0	0						StimuliFarbe_rot_gelb.png	0	880	547	72	111				0	Content		-72	-111	23558611	2633673015
23575	09:27:08.884	00:00:23.574	1415	-1024	-768	-1	-1	-1	-1	4	-1024	-768	-1	-1	-1	-1	4		0	0						StimuliFarbe_rot_gelb.png	0	880	547	72	111				0	Content		-72	-111	23574989	2633689393
23592	09:27:08.901	00:00:23.591	1416	-1024	-768	-1	-1	-1	-1	4	-1024	-768	-1	-1	-1	-1	4		0	0						StimuliFarbe_rot_gelb.png	0	880	547	72	111				0	Content		-72	-111	23591737	2633706141
23608	09:27:08.917	00:00:23.608	1417	-1024	-768	-1	-1	-1	-1	4	-1024	-768	-1	-1	-1	-1	4		0	0						StimuliFarbe_rot_gelb.png	0	880	547	72	111				0	Content		-72	-111	23608487	2633722891
23625	09:27:08.934	00:00:23.625	1418	-1024	-768	-1	-1	-1	-1	4	-1024	-768	-1	-1	-1	-1	4		0	0						StimuliFarbe_rot_gelb.png	0	880	547	72	111				0	Content		-72	-111	23625057	2633739461
23641	09:27:08.950	00:00:23.641	1419	-1024	-768	-1	-1	-1	-1	4	-1024	-768	-1	-1	-1	-1	4		0	0						StimuliFarbe_rot_gelb.png	0	880	547	72	111				0	Content		-72	-111	23641363	2633755767
23658	09:27:08.967	00:00:23.658	1420	-1024	-768	-1	-1	-1	-1	4	-1024	-768	-1	-1	-1	-1	4		0	0						StimuliFarbe_rot_gelb.png	0	880	547	72	111				0	Content		-72	-111	23658233	2633772637
23675	09:27:08.984	00:00:23.674	1421	230,3148	440,1448	0,7198606	0,6635662	470,2076	3,785216	3	230,2165	440,1649	0,719861	0,6635662	470,2076	3,785258	1	44	230	440						StimuliFarbe_rot_gelb.png	0	880	547	72	111	164	286	266	0	Content		158	329	23674738	2633789142
23691	09:27:09.000	00:00:23.691	1422	286,2454	422,7139	0,7123865	0,6534479	470,2076	3,7384	3	286,2454	422,7139	0,7123865	0,6534479	470,2076	3,7384	1	44	286	423						StimuliFarbe_rot_gelb.png	0	880	547	72	111	164	286	266	0	Content		214	312	23691487	2633805891
23708	09:27:09.017	00:00:23.708	1423	-1024	-768	-1	-1	-1	-1	4	-1024	-768	-1	-1	-1	-1	4	44	0	0						StimuliFarbe_rot_gelb.png	0	880	547	72	111	164	286	266	0	Content		-72	-111	23708108	2633822512
23725	09:27:09.034	00:00:23.724	1424	-1024	-768	-1	-1	-1	-1	4	-1024	-768	-1	-1	-1	-1	4	44	0	0						StimuliFarbe_rot_gelb.png	0	880	547	72	111	164	286	266	0	Content		-72	-111	23724677	2633839081
23741	09:27:09.050	00:00:23.740	1425	-1024	-768	-1	-1	-1	-1	4	-1024	-768	-1	-1	-1	-1	4	44	0	0						StimuliFarbe_rot_gelb.png	0	880	547	72	111	164	286	266	0	Content		-72	-111	23740984	2633855388
23758	09:27:09.067	00:00:23.757	1426	-1024	-768	-1	-1	-1	-1	4	-1024	-768	-1	-1	-1	-1	4	44	0	0						StimuliFarbe_rot_gelb.png	0	880	547	72	111	164	286	266	0	Content		-72	-111	23757859	2633872263
23774	09:27:09.083	00:00:23.774	1427	231,2952	397,416	0,6818441	0,6208163	473,8428	3,797	3	231,2301	397,4266	0,6818451	0,6208163	473,8452	3,797035	1	44	231	397						StimuliFarbe_rot_gelb.png	0	880	547	72	111	164	286	266	0	Content		159	286	23774484	2633888888
23791	09:27:09.100	00:00:23.791	1428	235,7915	391,0301	0,6776804	0,6167694	474,1658	3,835002	3	235,7119	391,035	0,6776813	0,6167694	474,1681	3,835079	1	44	236	391						StimuliFarbe_rot_gelb.png	0	880	547	72	111	164	286	266	0	Content		164	280	23791108	2633905512
23808	09:27:09.117	00:00:23.807	1429	-1024	-768	-1	-1	-1	-1	4	-1024	-768	-1	-1	-1	-1	4	44	0	0						StimuliFarbe_rot_gelb.png	0	880	547	72	111	164	286	266	0	Content		-72	-111	23807732	2633922136
23824	09:27:09.133	00:00:23.824	1430	-1024	-768	-1	-1	-1	-1	4	-1024	-768	-1	-1	-1	-1	4	44	0	0						StimuliFarbe_rot_gelb.png	0	880	547	72	111	164	286	266	0	Content		-72	-111	23824358	2633938762
23841	09:27:09.150	00:00:23.840	1431	-1024	-768	-1	-1	-1	-1	4	-1024	-768	-1	-1	-1	-1	4	44	0	0						StimuliFarbe_rot_gelb.png	0	880	547	72	111	164	286	266	0	Content		-72	-111	23840860	2633955264
23857	09:27:09.166	00:00:23.857	1432	-1024	-768	-1	-1	-1	-1	4	-1024	-768	-1	-1	-1	-1	4	44	0	0						StimuliFarbe_rot_gelb.png	0	880	547	72	111	164	286	266	0	Content		-72	-111	23857484	2633971888
23874	09:27:09.183	00:00:23.874	1433	-1024	-768	-1	-1	-1	-1	4	-1024	-768	-1	-1	-1	-1	4	44	0	0						StimuliFarbe_rot_gelb.png	0	880	547	72	111	164	286	266	0	Content		-72	-111	23874153	2633988557
23891	09:27:09.200	00:00:23.890	1434	238,9227	399,0981	0,6704757	0,6081691	473,8085	3,809759	3	238,8826	399,099	0,6704764	0,6081691	473,8102	3,809805	1	44	239	399						StimuliFarbe_rot_gelb.png	0	880	547	72	111	164	286	266	0	Content		167	288	23890908	2634005312
23907	09:27:09.216	00:00:23.907	1435	236,5924	397,0878	0,6704334	0,6081495	473,9657	3,798271	3	236,5478	397,0911	0,6704341	0,6081495	473,9674	3,798311	1	44	237	397						StimuliFarbe_rot_gelb.png	0	880	547	72	111	164	286	266	0	Content		165	286	23907481	2634021885
23924	09:27:09.233	00:00:23.924	1436	-1024	-768	-1	-1	-1	-1	4	-1024	-768	-1	-1	-1	-1	4	44	0	0						StimuliFarbe_rot_gelb.png	0	880	547	72	111	164	286	266	0	Content		-72	-111	23924109	2634038513
23941	09:27:09.250	00:00:23.940	1437	152,1699	355,6796	0,6865814	0,6079057	525,4066	4,220304	3	152,1699	355,6796	0,6865814	0,6079057	525,4066	4,220304	1	45	152	356						StimuliFarbe_rot_gelb.png	0	880	547	72	111	64	235	366	0	Content		80	245	23940857	2634055261
23957	09:27:09.266	00:00:23.957	1438	131,3407	339,5212	0,6893858	0,6080624	536,8336	4,370157	3	131,3407	339,5212	0,6893858	0,6080624	536,8336	4,370157	1	45	131	340						StimuliFarbe_rot_gelb.png	0	880	547	72	111	64	235	366	0	Content		59	229	23957482	2634071886
23974	09:27:09.283	00:00:23.974	1439	136,6086	338,3302	0,6884788	0,6078726	535,7963	4,315805	3	136,6086	338,3302	0,6884788	0,6078726	535,7963	4,315805	1	45	137	338						StimuliFarbe_rot_gelb.png	0	880	547	72	111	64	235	366	0	Content		65	227	23974108	2634088512
23991	09:27:09.300	00:00:23.990	1440	133,9764	331,0231	0,6875901	0,6078418	535,5878	4,365747	3	133,9764	331,0231	0,6875901	0,6078418	535,5878	4,365747	1	45	134	331						StimuliFarbe_rot_gelb.png	0	880	547	72	111	64	235	366	0	Content		62	220	23990733	2634105137
24007	09:27:09.316	00:00:24.007	1441	-1024	-768	-1	-1	-1	-1	4	-1024	-768	-1	-1	-1	-1	4	45	0	0						StimuliFarbe_rot_gelb.png	0	880	547	72	111	64	235	366	0	Content		-72	-111	24007356	2634121760
24024	09:27:09.333	00:00:24.023	1442	135,1614	337,8274	0,6875102	0,6081473	541,7733	4,367099	3	135,1614	337,8274	0,6875102	0,6081473	541,7733	4,367099	1	45	135	338						StimuliFarbe_rot_gelb.png	0	880	547	72	111	64	235	366	0	Content		63	227	24023986	2634138390
24041	09:27:09.350	00:00:24.040	1443	-1024	-768	-1	-1	-1	-1	4	-1024	-768	-1	-1	-1	-1	4	45	0	0						StimuliFarbe_rot_gelb.png	0	880	547	72	111	64	235	366	0	Content		-72	-111	24040734	2634155138
24057	09:27:09.366	00:00:24.057	1444	138,35	351,6888	0,6842152	0,609167	533,7295	4,246279	3	138,35	351,6888	0,6842152	0,609167	533,7295	4,246279	1	45	138	352						StimuliFarbe_rot_gelb.png	0	880	547	72	111	64	235	366	0	Content		66	241	24057361	2634171765
24074	09:27:09.383	00:00:24.074	1445	148,0435	360,6702	0,6823001	0,6101545	527,3349	4,225918	3	148,0435	360,6702	0,6823001	0,6101545	527,3349	4,225918	1	45	148	361						StimuliFarbe_rot_gelb.png	0	880	547	72	111	64	235	366	0	Content		76	250	24074107	2634188511
24091	09:27:09.400	00:00:24.090	1446	151,0976	348,1678	0,684004	0,6110529	533,2037	4,263693	3	151,0976	348,1678	0,684004	0,6110529	533,2037	4,263693	1	45	151	348						StimuliFarbe_rot_gelb.png	0	880	547	72	111	64	235	366	0	Content		79	237	24090732	2634205136
24107	09:27:09.416	00:00:24.107	1447	140,661	352,2581	0,6840258	0,6120787	532,9038	4,205022	3	140,661	352,2581	0,6840258	0,6120787	532,9038	4,205022	1	45	141	352						StimuliFarbe_rot_gelb.png	0	880	547	72	111	64	235	366	0	Content		69	241	24107359	2634221763
24124	09:27:09.433	00:00:24.123	1448	135,0002	353,0464	0,6842814	0,613242	532,8401	4,155254	3	135,0002	353,0464	0,6842814	0,613242	532,8401	4,155254	1	45	135	353						StimuliFarbe_rot_gelb.png	0	880	547	72	111	64	235	366	0	Content		63	242	24123983	2634238387
24141	09:27:09.450	00:00:24.140	1449	125,9378	337,2089	0,6851742	0,6144361	535,4608	4,216714	3	125,9378	337,2089	0,6851742	0,6144361	535,4608	4,216714	1	45	126	337						StimuliFarbe_rot_gelb.png	0	880	547	72	111	64	235	366	0	Content		54	226	24140734	2634255138
24157	09:27:09.466	00:00:24.157	1450	132,6877	339,5848	0,6851889	0,6151969	535,1135	4,161764	3	132,6877	339,5848	0,6851889	0,6151969	535,1135	4,161764	1	45	133	340						StimuliFarbe_rot_gelb.png	0	880	547	72	111	64	235	366	0	Content		61	229	24157359	2634271763
24174	09:27:09.483	00:00:24.173	1451	145,5381	350,0049	0,683428	0,6158256	528,9379	4,163548	3	145,5381	350,0049	0,683428	0,6158256	528,9379	4,163548	1	45	146	350						StimuliFarbe_rot_gelb.png	0	880	547	72	111	64	235	366	0	Content		74	239	24173982	2634288386
24191	09:27:09.500	00:00:24.190	1452	149,1779	343,2685	0,6848018	0,6162383	534,0057	4,261236	3	149,1779	343,2685	0,6848018	0,6162383	534,0057	4,261236	1	45	149	343						StimuliFarbe_rot_gelb.png	0	880	547	72	111	64	235	366	0	Content		77	232	24190606	2634305010
24208	09:27:09.517	00:00:24.207	1453	141,4655	354,7751	0,6840078	0,6163746	532,0511	4,186467	3	141,4655	354,7751	0,6840078	0,6163746	532,0511	4,186467	1	45	141	355						StimuliFarbe_rot_gelb.png	0	880	547	72	111	64	235	366	0	Content		69	244	24207803	2634322207
24224	09:27:09.533	00:00:24.223	1454	121,5112	347,64	0,6842135	0,6161938	535,1276	4,263513	3	121,5112	347,64	0,6842135	0,6161938	535,1276	4,263513	1	45	122	348						StimuliFarbe_rot_gelb.png	0	880	547	72	111	64	235	366	0	Content		50	237	24223982	2634338386
24241	09:27:09.550	00:00:24.240	1455	156,295	359,8498	0,6822851	0,6155486	530,5244	4,209436	3	156,295	359,8498	0,6822851	0,6155486	530,5244	4,209436	1	45	156	360						StimuliFarbe_rot_gelb.png	0	880	547	72	111	64	235	366	0	Content		84	249	24240731	2634355135
24257	09:27:09.566	00:00:24.257	1456	135,2495	345,4122	0,6835501	0,6147767	538,6861	4,310594	3	135,2495	345,4122	0,6835501	0,6147767	538,6861	4,310594	1	45	135	345						StimuliFarbe_rot_gelb.png	0	880	547	72	111	64	235	366	0	Content		63	234	24257479	2634371883
24274	09:27:09.583	00:00:24.273	1457	-1024	-768	-1	-1	-1	-1	4	-1024	-768	-1	-1	-1	-1	4	45	0	0						StimuliFarbe_rot_gelb.png	0	880	547	72	111	64	235	366	0	Content		-72	-111	24273981	2634388385
24291	09:27:09.600	00:00:24.290	1458	-1024	-768	-1	-1	-1	-1	4	-1024	-768	-1	-1	-1	-1	4	45	0	0						StimuliFarbe_rot_gelb.png	0	880	547	72	111	64	235	366	0	Content		-72	-111	24290604	2634405008
24307	09:27:09.616	00:00:24.307	1459	478,1654	449,243	0,6563157	0,611608	469,1042	3,778318	3	467,5739	439,8753	0,6564468	0,6117837	472,4782	3,808509	1	46	468	440						StimuliFarbe_rot_gelb.png	0	880	547	72	111	735	413	233	0	Content		396	329	24307228	2634421632
24324	09:27:09.633	00:00:24.323	1460	564,2186	466,2119	0,6534547	0,6103982	472,2767	3,932767	3	559,5514	462,2783	0,6533805	0,6105287	472,2796	3,934887	1	46	560	462						StimuliFarbe_rot_gelb.png	0	880	547	72	111	735	413	233	0	Content		488	351	24323869	2634438273
24340	09:27:09.649	00:00:24.340	1461	646,4037	485,2195	0,6503873	0,608788	476,9755	4,025095	3	642,9696	490,5281	0,649942	0,6087931	471,7607	3,983933	1	46	643	491						StimuliFarbe_rot_gelb.png	0	880	547	72	111	735	413	233	0	Content		571	380	24340480	2634454884
24357	09:27:09.666	00:00:24.357	1462	673,678	500,231	0,6445524	0,6071336	480,6948	3,98692	3	673,678	500,231	0,6445524	0,6071336	480,6948	3,98692	1	46	674	500						StimuliFarbe_rot_gelb.png	0	880	547	72	111	735	413	233	0	Content		602	389	24357230	2634471634
24374	09:27:09.683	00:00:24.373	1463	788,5957	518,2109	0,6426944	0,6049657	480,8172	4,162673	3	783,217	519,1958	0,6420546	0,6051744	471,7046	4,089099	1	46	783	519						StimuliFarbe_rot_gelb.png	0	880	547	72	111	735	413	233	0	Content		711	408	24373982	2634488386
24390	09:27:09.699	00:00:24.390	1464	808,6143	525,9511	0,6384849	0,602747	476,9457	4,107541	3	808,4707	524,1725	0,6381865	0,602923	471,801	4,066111	1	46	808	524						StimuliFarbe_rot_gelb.png	0	880	547	72	111	735	413	233	0	Content		736	413	24390480	2634504884
24407	09:27:09.716	00:00:24.407	1465	811,143	524,9576	0,635015	0,6002485	478,4131	4,100154	3	806,9506	525,4531	0,6345731	0,6004033	471,6825	4,046287	1	46	807	525						StimuliFarbe_rot_gelb.png	0	880	547	72	111	735	413	233	0	Content		735	414	24407229	2634521633
24424	09:27:09.733	00:00:24.423	1466	802,1683	531,4414	0,6304181	0,59762	472,036	4,047239	3	809,0329	527,9671	0,6305314	0,5977093	472,0389	4,047495	1	46	809	528						StimuliFarbe_rot_gelb.png	0	880	547	72	111	735	413	233	0	Content		737	417	24423869	2634538273
24440	09:27:09.749	00:00:24.440	1467	815,9691	520,7982	0,626873	0,5951319	482,6705	4,168073	3	805,4819	526,7412	0,6261612	0,595232	472,0862	4,082666	1	46	805	527						StimuliFarbe_rot_gelb.png	0	880	547	72	111	735	413	233	0	Content		733	416	24440480	2634554884
24457	09:27:09.766	00:00:24.457	1468	810,0648	523,6016	0,6219261	0,5927244	479,9433	4,165573	3	804,3183	523,8408	0,6214433	0,5929203	472,0227	4,101517	1	46	804	524						StimuliFarbe_rot_gelb.png	0	880	547	72	111	735	413	233	0	Content		732	413	24457105	2634571509
24474	09:27:09.783	00:00:24.473	1469	819,7824	520,5386	0,6170107	0,5907316	481,7702	4,155304	3	814,7572	523,4961	0,6164927	0,590881	472,3611	4,079353	1	46	815	523						StimuliFarbe_rot_gelb.png	0	880	547	72	111	735	413	233	0	Content		743	412	24473863	2634588267
24490	09:27:09.799	00:00:24.490	1470	813,0303	518,0654	0,6121548	0,5889808	481,0519	4,156978	3	807,239	519,4791	0,6116866	0,5891592	472,6078	4,0889	1	46	807	519						StimuliFarbe_rot_gelb.png	0	880	547	72	111	735	413	233	0	Content		735	408	24490476	2634604880
24507	09:27:09.816	00:00:24.507	1471	823,3993	531,3024	0,6075175	0,5873475	480,0008	4,149333	3	815,2104	531,0976	0,6070791	0,5875419	472,5368	4,089312	1	46	815	531						StimuliFarbe_rot_gelb.png	0	880	547	72	111	735	413	233	0	Content		743	420	24507104	2634621508
24524	09:27:09.833	00:00:24.523	1472	818,2092	527,7275	0,603053	0,5859537	482,9981	4,141996	3	810,8898	531,1948	0,6025349	0,5860995	472,9171	4,061139	1	46	811	531						StimuliFarbe_rot_gelb.png	0	880	547	72	111	735	413	233	0	Content		739	420	24523728	2634638132
24540	09:27:09.849	00:00:24.540	1473	820,1697	526,0293	0,5987561	0,5847213	484,269	4,166254	3	811,4619	529,1794	0,5981943	0,5849088	473,0059	4,075663	1	47	811	529						StimuliFarbe_rot_gelb.png	0	880	547	72	111	779	407	116	0	Content		739	418	24540479	2634654883
24557	09:27:09.866	00:00:24.557	1474	822,4128	529,2017	0,5938336	0,5838372	472,9391	4,076956	0	949,3295	499,952	0,4632452	0,6052048	487,865	4,080185	0	47	886	515						StimuliFarbe_rot_gelb.png	0	880	547	72	111	779	407	116	0	Content		814	404	24557103	2634671507
24574	09:27:09.883	00:00:24.573	1475	813,5715	535,2928	0,5895057	0,5830705	473,0733	4,036172	0	889,127	507,7955	0,4565083	0,6083154	476,0314	3,981263	0	47	851	522						StimuliFarbe_rot_gelb.png	0	880	547	72	111	779	407	116	0	Content		779	411	24573731	2634688135
24590	09:27:09.899	00:00:24.590	1476	821,0571	534,1743	0,5854911	0,5825332	473,0718	4,042125	0	882,5563	491,9932	0,4527308	0,6113277	475,9661	3,870933	0	47	852	513						StimuliFarbe_rot_gelb.png	0	880	547	72	111	779	407	116	0	Content		780	402	24590354	2634704758
24607	09:27:09.916	00:00:24.607	1477	792,0091	525,551	0,5791176	0,5820215	483,9874	4,096697	0	-1024	-768	-1	-1	-1	-1	4	47	792	526						StimuliFarbe_rot_gelb.png	0	880	547	72	111	779	407	116	0	Content		720	415	24607022	2634721426
24624	09:27:09.933	00:00:24.623	1478	867,4657	524,4301	0,5820869	0,581021	486,5011	4,116507	0	946,4534	505,475	0,4490728	0,615998	489,3475	3,990021	0	47	907	515						StimuliFarbe_rot_gelb.png	0	880	547	72	111	779	407	116	0	Content		835	404	24623644	2634738048
24640	09:27:09.949	00:00:24.640	1479	791,0984	528,0175	0,5726073	0,5811093	483,7167	4,021135	0	-1024	-768	-1	-1	-1	-1	4	47	791	528						StimuliFarbe_rot_gelb.png	0	880	547	72	111	779	407	116	0	Content		719	417	24640267	2634754671
24657	09:27:09.966	00:00:24.656	1480	864,8587	524,5738	0,578168	0,58026	491,9667	4,098088	0	948,9917	493,5758	0,4444381	0,6205435	489,8353	3,917778	0	48	907	509						StimuliFarbe_rot_gelb.png	0	880	547	72	111	821	397	100	0	Content		835	398	24656892	2634771296
24674	09:27:09.983	00:00:24.673	1481	-1024	-768	-1	-1	-1	-1	4	911,5393	532,0703	0,4378506	0,6223938	487,6788	3,669031	0	48	912	532						StimuliFarbe_rot_gelb.png	0	880	547	72	111	821	397	100	0	Content		840	421	24673643	2634788047
24690	09:27:09.999	00:00:24.690	1482	873,6221	520,4501	0,5747682	0,5793709	485,3961	3,98401	0	947,0102	495,2086	0,4429196	0,6233212	488,5106	3,849569	0	48	910	508						StimuliFarbe_rot_gelb.png	0	880	547	72	111	821	397	100	0	Content		838	397	24690267	2634804671
24707	09:27:10.016	00:00:24.706	1483	786,6141	527,2051	0,5691445	0,5790247	483,6546	3,939683	0	880,3174	502,5754	0,4376418	0,6245551	489,9799	3,727414	0	48	833	515						StimuliFarbe_rot_gelb.png	0	880	547	72	111	821	397	100	0	Content		761	404	24706892	2634821296
24724	09:27:10.033	00:00:24.723	1484	848,8497	507,0314	0,5767176	0,5771958	486,2996	3,927284	0	938,0367	486,5181	0,4448571	0,6246232	488,5821	3,859885	0	48	893	497						StimuliFarbe_rot_gelb.png	0	880	547	72	111	821	397	100	0	Content		821	386	24723642	2634838046
24740	09:27:10.049	00:00:24.740	1485	775,6588	407,0783	0,5708604	0,5735742	484,7829	3,784109	0	1005,799	521,9725	0,4473262	0,621953	464,5726	2,881783	0	48	891	465						StimuliFarbe_rot_gelb.png	0	880	547	72	111	821	397	100	0	Content		819	354	24740266	2634854670
24757	09:27:10.066	00:00:24.756	1486	-1024	-768	-1	-1	-1	-1	4	-1024	-768	-1	-1	-1	-1	4	49	0	0						StimuliFarbe_rot_gelb.png	0	880	547	72	111	785	179	267	0	Content		-72	-111	24756922	2634871326
24774	09:27:10.083	00:00:24.773	1487	-1024	-768	-1	-1	-1	-1	4	-1024	-768	-1	-1	-1	-1	4	49	0	0						StimuliFarbe_rot_gelb.png	0	880	547	72	111	785	179	267	0	Content		-72	-111	24773591	2634887995
24790	09:27:10.099	00:00:24.790	1488	-1024	-768	-1	-1	-1	-1	4	-1024	-768	-1	-1	-1	-1	4	49	0	0						StimuliFarbe_rot_gelb.png	0	880	547	72	111	785	179	267	0	Content		-72	-111	24790217	2634904621
24807	09:27:10.116	00:00:24.806	1489	797,2498	291,7231	0,5737472	0,5654097	469,9331	3,565043	0	915,5352	257,4273	0,4461716	0,6186604	484,4891	3,588429	0	49	856	275						StimuliFarbe_rot_gelb.png	0	880	547	72	111	785	179	267	0	Content		784	164	24806848	2634921252
24824	09:27:10.133	00:00:24.823	1490	793,8067	288,6331	0,5729185	0,5641471	469,684	3,503998	0	930,2089	240,1893	0,445514	0,6181874	484,4891	3,507281	0	49	862	264						StimuliFarbe_rot_gelb.png	0	880	547	72	111	785	179	267	0	Content		790	153	24823589	2634937993
24840	09:27:10.149	00:00:24.840	1491	788,584	293,8681	0,5719394	0,5628585	469,43	3,530869	0	930,217	256,1684	0,4446264	0,6176386	484,4891	3,541278	0	49	859	275						StimuliFarbe_rot_gelb.png	0	880	547	72	111	785	179	267	0	Content		787	164	24840215	2634954619
24857	09:27:10.166	00:00:24.856	1492	789,3567	284,8534	0,5708874	0,5616652	469,1262	3,4874	0	920,726	259,7698	0,4437073	0,6174983	484,4891	3,562023	0	49	855	272						StimuliFarbe_rot_gelb.png	0	880	547	72	111	785	179	267	0	Content		783	161	24856842	2634971246
24873	09:27:10.182	00:00:24.873	1493	782,1901	304,2321	0,5698493	0,5609602	468,8665	3,493905	0	918,4348	271,2408	0,4428029	0,6177812	484,4891	3,572804	0	49	850	288						StimuliFarbe_rot_gelb.png	0	880	547	72	111	785	179	267	0	Content		778	177	24873464	2634987868
24890	09:27:10.199	00:00:24.890	1494	753,0225	310,5923	0,5691496	0,5610096	468,3982	3,390737	0	916,1436	277,4655	0,4410245	0,6187603	479,2409	3,583585	0	49	835	294						StimuliFarbe_rot_gelb.png	0	880	547	72	111	785	179	267	0	Content		763	183	24890215	2635004619
24907	09:27:10.216	00:00:24.906	1495	788,2045	295,8434	0,5683785	0,5613486	468,5342	3,449366	0	924,7083	264,278	0,4404741	0,6201355	479,2409	3,486557	0	49	856	280						StimuliFarbe_rot_gelb.png	0	880	547	72	111	785	179	267	0	Content		784	169	24906874	2635021278
24923	09:27:10.232	00:00:24.923	1496	796,733	286,683	0,5681072	0,5621267	468,1318	3,405318	0	920,1744	298,9085	0,4392029	0,6218526	474,0699	3,118055	0	49	858	293						StimuliFarbe_rot_gelb.png	0	880	547	72	111	785	179	267	0	Content		786	182	24923468	2635037872
24940	09:27:10.249	00:00:24.940	1497	763,571	300,6151	0,5682501	0,5629345	467,8233	3,448578	0	906,172	280,2674	0,440353	0,6232345	478,1053	3,479264	0	49	835	290						StimuliFarbe_rot_gelb.png	0	880	547	72	111	785	179	267	0	Content		763	179	24940091	2635054495
24957	09:27:10.266	00:00:24.956	1498	787,1233	292,5367	0,5682868	0,5631953	468,223	3,438408	0	896,6404	300,7001	0,4396621	0,6242471	474,1673	3,278555	0	49	842	297						StimuliFarbe_rot_gelb.png	0	880	547	72	111	785	179	267	0	Content		770	186	24956844	2635071248
24973	09:27:10.282	00:00:24.973	1499	787,5007	280,1211	0,5686312	0,5632026	468,1642	3,357888	0	926,4186	289,8698	0,4400843	0,6247073	474,4428	3,101297	0	49	857	285						StimuliFarbe_rot_gelb.png	0	880	547	72	111	785	179	267	0	Content		785	174	24973467	2635087871
24990	09:27:10.299	00:00:24.990	1500	834,6202	267,2861	0,5714906	0,5626501	476,5728	3,401364	0	926,4963	312,4324	0,4407676	0,6246327	474,8239	3,147552	0	49	881	290						StimuliFarbe_rot_gelb.png	0	880	547	72	111	785	179	267	0	Content		809	179	24990092	2635104496
25007	09:27:10.316	00:00:25.006	1501	810,0486	293,4778	0,5690699	0,5625188	469,0104	3,442141	0	938,5518	292,1662	0,4407803	0,6245044	474,824	3,431602	0	49	874	293						StimuliFarbe_rot_gelb.png	0	880	547	72	111	785	179	267	0	Content		802	182	25006847	2635121251
25023	09:27:10.332	00:00:25.023	1502	950,8175	313,1278	0,5673573	0,5634876	468,9122	3,371728	0	1039,857	333,8599	0,4392392	0,6255878	474,824	3,4087	0	50	995	323						StimuliFarbe_rot_gelb.png	0	880	547	72	111	1107	393	333	0	Content		923	212	25023467	2635137871
25040	09:27:10.349	00:00:25.040	1503	1016,56	394,1537	0,565461	0,5658494	469,429	3,437435	0	1163,805	391,3617	0,4377849	0,6279301	474,824	3,38016	0	50	1090	393						StimuliFarbe_rot_gelb.png	0	880	547	72	111	1107	393	333	0	Content		1018	282	25040089	2635154493
25057	09:27:10.366	00:00:25.056	1504	1094,423	469,1843	0,5640377	0,5684578	469,466	3,407222	0	1254,86	519,0167	0,4372893	0,6301331	476,8706	3,089417	0	50	1175	494						StimuliFarbe_rot_gelb.png	0	880	547	72	111	1107	393	333	0	Content		1103	383	25056714	2635171118
25073	09:27:10.382	00:00:25.073	1505	1128,164	511,1127	0,5633529	0,5695084	469,1183	3,327334	0	1256,905	496,146	0,4366739	0,6317272	476,8706	3,335658	0	50	1193	504						StimuliFarbe_rot_gelb.png	0	880	547	72	111	1107	393	333	0	Content		1121	393	25073466	2635187870
25090	09:27:10.399	00:00:25.090	1506	1111,974	506,4899	0,5630931	0,5694627	469,4141	3,359733	0	1260,205	530,048	0,4362789	0,6317344	476,8892	3,346978	0	50	1186	518						StimuliFarbe_rot_gelb.png	0	880	547	72	111	1107	393	333	0	Content		1114	407	25090088	2635204492
25107	09:27:10.416	00:00:25.106	1507	1125,797	502,9894	0,5626513	0,5694231	469,447	3,264612	0	1250,927	512,4092	0,4358141	0,6322745	476,8676	3,287648	0	50	1188	508						StimuliFarbe_rot_gelb.png	0	880	547	72	111	1107	393	333	0	Content		1116	397	25106712	2635221116
25123	09:27:10.432	00:00:25.123	1508	1124,612	501,8763	0,5621288	0,5693268	469,4521	3,197184	0	1233,641	510,3403	0,4351978	0,632903	475,893	3,23067	0	50	1179	506						StimuliFarbe_rot_gelb.png	0	880	547	72	111	1107	393	333	0	Content		1107	395	25123339	2635237743
25140	09:27:10.449	00:00:25.140	1509	1128,555	505,1387	0,5617604	0,569189	468,9866	3,235736	0	1232,033	499,0164	0,4346637	0,6334539	475,7722	3,26564	0	50	1180	502						StimuliFarbe_rot_gelb.png	0	880	547	72	111	1107	393	333	0	Content		1108	391	25140088	2635254492
25157	09:27:10.466	00:00:25.156	1510	1124,929	506,9074	0,5612625	0,56922	469,0983	3,187889	0	1219,07	501,7083	0,434156	0,6339862	475,5991	3,260595	0	50	1172	504						StimuliFarbe_rot_gelb.png	0	880	547	72	111	1107	393	333	0	Content		1100	393	25156713	2635271117
25173	09:27:10.482	00:00:25.173	1511	1118,196	506,8093	0,5609249	0,5693738	469,0524	3,192085	0	1220,731	504,4597	0,4337785	0,6344826	475,7262	3,26027	0	50	1169	506						StimuliFarbe_rot_gelb.png	0	880	547	72	111	1107	393	333	0	Content		1097	395	25173339	2635287743
25190	09:27:10.499	00:00:25.189	1512	1125,795	504,3865	0,5606871	0,5696547	468,9652	3,14627	0	1240,427	498,9655	0,4335332	0,6350434	475,5966	3,15597	0	50	1183	502						StimuliFarbe_rot_gelb.png	0	880	547	72	111	1107	393	333	0	Content		1111	391	25189963	2635304367
25207	09:27:10.516	00:00:25.206	1513	1121,222	510,671	0,560533	0,5701497	468,7873	3,157256	0	1246,69	496,7043	0,4333342	0,635823	475,4877	3,133471	0	50	1184	504						StimuliFarbe_rot_gelb.png	0	880	547	72	111	1107	393	333	0	Content		1112	393	25206713	2635321117
25223	09:27:10.532	00:00:25.223	1514	1125,695	501,461	0,5603745	0,5705516	468,7926	3,113609	0	1238,857	495,6862	0,4332141	0,6365079	475,4836	3,134303	0	50	1182	499						StimuliFarbe_rot_gelb.png	0	880	547	72	111	1107	393	333	0	Content		1110	388	25223340	2635337744
25240	09:27:10.549	00:00:25.239	1515	1119,789	505,3052	0,5601562	0,5706611	468,7983	3,107812	0	1230,956	503,825	0,4330442	0,6368469	475,4222	3,152846	0	50	1175	505						StimuliFarbe_rot_gelb.png	0	880	547	72	111	1107	393	333	0	Content		1103	394	25239963	2635354367
25257	09:27:10.566	00:00:25.256	1516	1124,277	506,9569	0,5599449	0,5705107	468,8948	3,107407	0	1234,586	496,6455	0,4328803	0,6371163	475,3337	3,114793	0	50	1179	502						StimuliFarbe_rot_gelb.png	0	880	547	72	111	1107	393	333	0	Content		1107	391	25256591	2635370995
25273	09:27:10.582	00:00:25.273	1517	1134,144	510,0508	0,5597571	0,5703686	468,9849	3,085602	0	1238,747	499,3692	0,432712	0,637415	475,4204	3,065279	0	50	1186	505						StimuliFarbe_rot_gelb.png	0	880	547	72	111	1107	393	333	0	Content		1114	394	25273340	2635387744
25290	09:27:10.599	00:00:25.289	1518	1127,05	510,7207	0,5596056	0,5704079	468,8214	3,033747	0	1230,036	503,0425	0,4325605	0,6378021	475,4443	3,023835	0	50	1179	507						StimuliFarbe_rot_gelb.png	0	880	547	72	111	1107	393	333	0	Content		1107	396	25289965	2635404369
25307	09:27:10.616	00:00:25.306	1519	1124,692	506,1385	0,5594498	0,5704671	468,8127	3,062012	0	1228,037	504,2676	0,4324741	0,6381505	475,3586	3,066821	0	50	1176	505						StimuliFarbe_rot_gelb.png	0	880	547	72	111	1107	393	333	0	Content		1104	394	25306594	2635420998
25323	09:27:10.632	00:00:25.323	1520	1124,439	504,2444	0,5593414	0,5705364	468,8648	3,041363	0	1211,372	499,3376	0,4323618	0,638391	475,2107	3,120158	0	50	1168	502						StimuliFarbe_rot_gelb.png	0	880	547	72	111	1107	393	333	0	Content		1096	391	25323216	2635437620
25340	09:27:10.649	00:00:25.339	1521	1120,466	529,0519	0,5591084	0,5714295	468,9065	3,104712	0	1254,551	525,0854	0,4323334	0,6391538	475,2707	3,059784	0	50	1188	527						StimuliFarbe_rot_gelb.png	0	880	547	72	111	1107	393	333	0	Content		1116	416	25339965	2635454369
25357	09:27:10.666	00:00:25.356	1522	1156,774	607,6881	0,5584323	0,5741587	468,9419	3,039383	0	1283,74	614,5131	0,4321238	0,6416561	475,5622	3,052104	0	51	1220	611						StimuliFarbe_rot_gelb.png	0	880	547	72	111	1178	537	266	0	Content		1148	500	25356592	2635470996
25373	09:27:10.682	00:00:25.373	1523	1201,987	663,378	0,5583404	0,574866	468,8855	2,937965	0	1327,28	649,6368	0,4319597	0,6423507	475,5479	2,902064	0	51	1265	657						StimuliFarbe_rot_gelb.png	0	880	547	72	111	1178	537	266	0	Content		1193	546	25373215	2635487619
25390	09:27:10.699	00:00:25.389	1524	1173,48	646,0611	0,5583643	0,5746688	468,8685	3,010638	0	1325,69	654,8517	0,4317314	0,6421475	475,6518	2,860414	0	51	1250	650						StimuliFarbe_rot_gelb.png	0	880	547	72	111	1178	537	266	0	Content		1178	539	25389841	2635504245
25407	09:27:10.716	00:00:25.406	1525	1177,531	642,4781	0,5582948	0,5745311	468,7431	3,076842	0	1351,238	666,8507	0,4315887	0,6420814	475,717	2,878038	0	51	1264	655						StimuliFarbe_rot_gelb.png	0	880	547	72	111	1178	537	266	0	Content		1192	544	25406589	2635520993
25423	09:27:10.732	00:00:25.423	1526	1180,082	631,0552	0,5580876	0,5744163	468,7566	3,063356	0	1322,686	655,4867	0,4313879	0,6419828	475,5602	2,96383	0	51	1251	643						StimuliFarbe_rot_gelb.png	0	880	547	72	111	1178	537	266	0	Content		1179	532	25423216	2635537620
25440	09:27:10.749	00:00:25.439	1527	1179,2	649,838	0,5577691	0,5740384	468,8023	3,076282	0	1321,983	662,286	0,4310475	0,6420476	475,5437	2,97393	0	51	1251	656						StimuliFarbe_rot_gelb.png	0	880	547	72	111	1178	537	266	0	Content		1179	545	25439841	2635554245
25456	09:27:10.765	00:00:25.456	1528	1171,852	636,0363	0,5573437	0,5738539	468,6018	3,118981	0	1332,376	664,147	0,4306616	0,6421794	475,3384	2,972148	0	51	1252	650						StimuliFarbe_rot_gelb.png	0	880	547	72	111	1178	537	266	0	Content		1180	539	25456466	2635570870
25473	09:27:10.782	00:00:25.473	1529	1177,182	645,4774	0,5568476	0,5738187	468,4619	3,143662	0	1331,611	660,4584	0,430187	0,642357	475,2697	2,9825	0	51	1254	653						StimuliFarbe_rot_gelb.png	0	880	547	72	111	1178	537	266	0	Content		1182	542	25473217	2635587621
25490	09:27:10.799	00:00:25.489	1530	1175,159	639,2942	0,5563769	0,5738531	468,3988	3,15603	0	1325,088	654,8134	0,429723	0,6425616	475,434	3,032382	0	51	1250	647						StimuliFarbe_rot_gelb.png	0	880	547	72	111	1178	537	266	0	Content		1178	536	25489838	2635604242
25506	09:27:10.815	00:00:25.506	1531	1171,101	641,1851	0,5560137	0,5737985	468,382	3,174229	0	1314,943	650,9375	0,42937	0,6425594	475,3868	3,053885	0	51	1243	646						StimuliFarbe_rot_gelb.png	0	880	547	72	111	1178	537	266	0	Content		1171	535	25506463	2635620867
25523	09:27:10.832	00:00:25.523	1532	1154,358	638,3757	0,5559071	0,5735428	468,1526	3,277069	0	1323,036	655,6631	0,4291863	0,6423287	475,3839	3,071077	0	51	1239	647						StimuliFarbe_rot_gelb.png	0	880	547	72	111	1178	537	266	0	Content		1167	536	25523090	2635637494
25540	09:27:10.849	00:00:25.539	1533	1174,726	636,4915	0,5558053	0,5731449	468,2326	3,221806	0	1306,141	650,4054	0,4291088	0,6419686	475,388	3,12042	0	51	1240	643						StimuliFarbe_rot_gelb.png	0	880	547	72	111	1178	537	266	0	Content		1168	532	25539838	2635654242
25556	09:27:10.865	00:00:25.556	1534	1170,16	642,5942	0,5557137	0,5726926	468,2759	3,254218	0	1329,423	655,1036	0,4290177	0,6417047	475,2612	3,055364	0	51	1250	649						StimuliFarbe_rot_gelb.png	0	880	547	72	111	1178	537	266	0	Content		1178	538	25556462	2635670866
25573	09:27:10.882	00:00:25.573	1535	1170,779	640,5362	0,5555329	0,5724103	468,15	3,269865	0	1319,611	655,5669	0,4288802	0,641605	475,1073	3,123533	0	51	1245	648						StimuliFarbe_rot_gelb.png	0	880	547	72	111	1178	537	266	0	Content		1173	537	25573086	2635687490
25590	09:27:10.899	00:00:25.589	1536	1184,859	647,2828	0,5552841	0,5722935	468,0421	3,249952	0	1310,404	648,4476	0,4287037	0,6417586	474,9998	3,160225	0	51	1248	648						StimuliFarbe_rot_gelb.png	0	880	547	72	111	1178	537	266	0	Content		1176	537	25589712	2635704116
25606	09:27:10.915	00:00:25.606	1537	1197,285	630,8491	0,5544233	0,5721456	468,3124	3,324572	0	1370,394	644,7502	0,4281951	0,6418101	475,1616	3,233147	0	51	1284	638						StimuliFarbe_rot_gelb.png	0	880	547	72	111	1178	537	266	0	Content		1212	527	25606459	2635720863
25623	09:27:10.932	00:00:25.623	1538	1242,507	634,1292	0,5560156	0,5720583	455,0081	3,228906	0	1341,09	647,0012	0,4114902	0,6421063	406,4814	2,787043	0	52	1292	641						StimuliFarbe_rot_gelb.png	0	880	547	72	111	1328	510	117	0	Content		1220	530	25623090	2635737494
25640	09:27:10.949	00:00:25.639	1539	1403,082	521,1584	0,5519388	0,5722822	469,2612	2,801706	0	-1024	-768	-1	-1	-1	-1	4	52	1403	521						StimuliFarbe_rot_gelb.png	0	880	547	72	111	1328	510	117	0	Content		1331	410	25639714	2635754118
25656	09:27:10.965	00:00:25.656	1540	1429,702	621,2866	0,5523482	0,572483	469,2612	3,31252	0	-1024	-768	-1	-1	-1	-1	4	52	1430	621						StimuliFarbe_rot_gelb.png	0	880	547	72	111	1328	510	117	0	Content		1358	510	25656465	2635770869
25673	09:27:10.982	00:00:25.673	1541	1425,874	616,2078	0,552348	0,5727069	469,2612	3,367383	0	-1024	-768	-1	-1	-1	-1	4	52	1426	616						StimuliFarbe_rot_gelb.png	0	880	547	72	111	1328	510	117	0	Content		1354	505	25673090	2635787494
25690	09:27:10.999	00:00:25.689	1542	1292,91	624,308	0,5592571	0,5730739	438,5734	3,035475	0	-1024	-768	-1	-1	-1	-1	4	52	1293	624						StimuliFarbe_rot_gelb.png	0	880	547	72	111	1328	510	117	0	Content		1221	513	25689714	2635804118
25706	09:27:11.015	00:00:25.706	1543	1396,606	621,5233	0,5525227	0,573157	469,2612	3,374967	0	-1024	-768	-1	-1	-1	-1	4	52	1397	622						StimuliFarbe_rot_gelb.png	0	880	547	72	111	1328	510	117	0	Content		1325	511	25706340	2635820744
25723	09:27:11.032	00:00:25.723	1544	1408,244	617,3309	0,5525996	0,5732281	469,2612	3,406112	0	-1024	-768	-1	-1	-1	-1	4	52	1408	617						StimuliFarbe_rot_gelb.png	0	880	547	72	111	1328	510	117	0	Content		1336	506	25723089	2635837493
25740	09:27:11.049	00:00:25.739	1545	1280,935	641,6385	0,5588106	0,5733801	441,1362	3,239009	0	-1024	-768	-1	-1	-1	-1	4	53	1281	642						StimuliFarbe_rot_gelb.png	0	880	547	72	111	1260	515	200	0	Content		1209	531	25739714	2635854118
25756	09:27:11.065	00:00:25.756	1546	1375,647	520,1475	0,5520362	0,5736749	469,2819	2,95847	0	-1024	-768	-1	-1	-1	-1	4	53	1376	520						StimuliFarbe_rot_gelb.png	0	880	547	72	111	1260	515	200	0	Content		1304	409	25756339	2635870743
25773	09:27:11.082	00:00:25.773	1547	-1024	-768	-1	-1	-1	-1	4	-1024	-768	-1	-1	-1	-1	4	53	0	0						StimuliFarbe_rot_gelb.png	0	880	547	72	111	1260	515	200	0	Content		-72	-111	25773021	2635887425
25790	09:27:11.099	00:00:25.789	1548	-1024	-768	-1	-1	-1	-1	4	-1024	-768	-1	-1	-1	-1	4	53	0	0						StimuliFarbe_rot_gelb.png	0	880	547	72	111	1260	515	200	0	Content		-72	-111	25789690	2635904094
25806	09:27:11.115	00:00:25.806	1549	1273,355	630,9475	0,5593376	0,5741677	438,0505	3,265812	0	-1024	-768	-1	-1	-1	-1	4	53	1273	631						StimuliFarbe_rot_gelb.png	0	880	547	72	111	1260	515	200	0	Content		1201	520	25806338	2635920742
25823	09:27:11.132	00:00:25.822	1550	1407,402	631,9566	0,552442	0,5742145	469,2819	3,520642	0	-1024	-768	-1	-1	-1	-1	4	53	1407	632						StimuliFarbe_rot_gelb.png	0	880	547	72	111	1260	515	200	0	Content		1335	521	25822966	2635937370
25840	09:27:11.149	00:00:25.839	1551	1259,342	631,2612	0,5592626	0,5743325	439,1568	3,343435	0	-1024	-768	-1	-1	-1	-1	4	53	1259	631						StimuliFarbe_rot_gelb.png	0	880	547	72	111	1260	515	200	0	Content		1187	520	25839589	2635953993
25856	09:27:11.165	00:00:25.856	1552	1298,019	635,8523	0,560131	0,574361	436,587	3,23157	0	-1024	-768	-1	-1	-1	-1	4	53	1298	636						StimuliFarbe_rot_gelb.png	0	880	547	72	111	1260	515	200	0	Content		1226	525	25856340	2635970744
25873	09:27:11.182	00:00:25.872	1553	1255,626	633,6815	0,5601496	0,5743587	436,9982	3,367741	0	-1024	-768	-1	-1	-1	-1	4	53	1256	634						StimuliFarbe_rot_gelb.png	0	880	547	72	111	1260	515	200	0	Content		1184	523	25872963	2635987367
25890	09:27:11.199	00:00:25.889	1554	1366,606	521,7258	0,5526061	0,5745348	469,4395	3,082761	0	-1024	-768	-1	-1	-1	-1	4	53	1367	522						StimuliFarbe_rot_gelb.png	0	880	547	72	111	1260	515	200	0	Content		1295	411	25889588	2636003992
25906	09:27:11.215	00:00:25.906	1555	1403,329	505,1426	0,5526916	0,5745302	469,5429	2,958798	0	-1024	-768	-1	-1	-1	-1	4	53	1403	505						StimuliFarbe_rot_gelb.png	0	880	547	72	111	1260	515	200	0	Content		1331	394	25906212	2636020616
25923	09:27:11.232	00:00:25.922	1556	1424,148	622,3175	0,5530957	0,5742437	469,5429	3,603867	0	-1024	-768	-1	-1	-1	-1	4	53	1424	622						StimuliFarbe_rot_gelb.png	0	880	547	72	111	1260	515	200	0	Content		1352	511	25922963	2636037367
25940	09:27:11.249	00:00:25.939	1557	1262,492	540,1602	0,553196	0,5728381	468,997	3,670787	0	-1024	-768	-1	-1	-1	-1	4	54	1262	540						StimuliFarbe_rot_gelb.png	0	880	547	72	111	1188	283	700	0	Content		1190	429	25939588	2636053992
25956	09:27:11.265	00:00:25.956	1558	1164,516	488,3871	0,5543207	0,5704294	468,4029	3,827402	0	-1024	-768	-1	-1	-1	-1	4	54	1165	488						StimuliFarbe_rot_gelb.png	0	880	547	72	111	1188	283	700	0	Content		1093	377	25956215	2636070619
25973	09:27:11.282	00:00:25.972	1559	1178,625	408,6556	0,55467	0,5689411	468,7998	3,731933	0	1343,939	410,7306	0,4253829	0,6410234	460,45	3,623824	0	54	1261	410						StimuliFarbe_rot_gelb.png	0	880	547	72	111	1188	283	700	0	Content		1189	299	25972962	2636087366
25990	09:27:11.299	00:00:25.989	1560	1176,581	390,1559	0,5544565	0,5690893	468,7318	3,724509	0	1356,416	412,4778	0,4247936	0,6411684	458,6656	3,562578	0	54	1266	401						StimuliFarbe_rot_gelb.png	0	880	547	72	111	1188	283	700	0	Content		1194	290	25989588	2636103992
26006	09:27:11.315	00:00:26.006	1561	1169	399,3193	0,5541631	0,5697324	468,5229	3,739833	0	1195,672	458,9679	0,4437861	0,642231	425,6671	3,26073	0	54	1182	429						StimuliFarbe_rot_gelb.png	0	880	547	72	111	1188	283	700	0	Content		1110	318	26006216	2636120620
26023	09:27:11.332	00:00:26.022	1562	1190,041	388,9234	0,5538875	0,5703397	468,5384	3,644366	0	1338,798	417,1942	0,4237499	0,6427644	456,8776	3,533882	0	54	1264	403						StimuliFarbe_rot_gelb.png	0	880	547	72	111	1188	283	700	0	Content		1192	292	26022839	2636137243
26039	09:27:11.348	00:00:26.039	1563	1177,58	391,3958	0,55362	0,5708032	468,7047	3,728708	0	1337,057	399,7172	0,4273428	0,643296	477,0969	3,684001	0	54	1257	396						StimuliFarbe_rot_gelb.png	0	880	547	72	111	1188	283	700	0	Content		1185	285	26039466	2636153870
26056	09:27:11.365	00:00:26.056	1564	1187,348	391,2719	0,5535411	0,5711175	468,7751	3,716499	0	1332,077	401,5259	0,4272442	0,6437285	477,3037	3,6772	0	54	1260	396						StimuliFarbe_rot_gelb.png	0	880	547	72	111	1188	283	700	0	Content		1188	285	26056216	2636170620
26073	09:27:11.382	00:00:26.072	1565	1184,06	397,9553	0,5535986	0,5712988	468,7562	3,73152	0	1337,849	390,183	0,4275104	0,6440806	475,4574	3,687846	0	54	1261	394						StimuliFarbe_rot_gelb.png	0	880	547	72	111	1188	283	700	0	Content		1189	283	26072841	2636187245
26089	09:27:11.398	00:00:26.089	1566	1178,041	400,3489	0,5538062	0,5713602	469,0249	3,731297	0	1342,023	388,6057	0,4275292	0,6440182	477,637	3,658298	0	54	1260	394						StimuliFarbe_rot_gelb.png	0	880	547	72	111	1188	283	700	0	Content		1188	283	26089466	2636203870
26106	09:27:11.415	00:00:26.106	1567	1196,869	390,1234	0,5541999	0,571427	469,0879	3,674239	0	1341,438	393,3737	0,4278969	0,6438944	477,1367	3,680956	0	54	1269	392						StimuliFarbe_rot_gelb.png	0	880	547	72	111	1188	283	700	0	Content		1197	281	26106091	2636220495
26123	09:27:11.432	00:00:26.122	1568	1192,245	386,4083	0,5546307	0,5716973	469,0122	3,666919	0	1337,777	392,5432	0,4282721	0,6438944	476,8362	3,693738	0	54	1265	389						StimuliFarbe_rot_gelb.png	0	880	547	72	111	1188	283	700	0	Content		1193	278	26122842	2636237246
26139	09:27:11.448	00:00:26.139	1569	1174,705	401,9168	0,5551971	0,5716924	469,1146	3,751929	0	1332,608	396,6292	0,4287297	0,6436898	477,018	3,714772	0	54	1254	399						StimuliFarbe_rot_gelb.png	0	880	547	72	111	1188	283	700	0	Content		1182	288	26139467	2636253871
26156	09:27:11.465	00:00:26.156	1570	1165,906	400,5587	0,5556879	0,5717778	469,1751	3,801633	0	1367,653	389,5316	0,4293658	0,6434752	477,018	3,718028	0	54	1267	395						StimuliFarbe_rot_gelb.png	0	880	547	72	111	1188	283	700	0	Content		1195	284	26156094	2636270498
26173	09:27:11.482	00:00:26.172	1571	1171,248	398,1123	0,5561089	0,5718857	469,1378	3,786801	0	1350,447	406,3141	0,4270836	0,6434847	463,7448	3,646424	0	54	1261	402						StimuliFarbe_rot_gelb.png	0	880	547	72	111	1188	283	700	0	Content		1189	291	26172717	2636287121
26189	09:27:11.498	00:00:26.189	1572	1180,689	399,9888	0,5564522	0,5719916	469,0052	3,757881	0	1327,164	393,3046	0,4299401	0,643598	477,2769	3,74892	0	54	1254	397						StimuliFarbe_rot_gelb.png	0	880	547	72	111	1188	283	700	0	Content		1182	286	26189469	2636303873
26206	09:27:11.515	00:00:26.206	1573	1179,835	390,7264	0,5566874	0,5721823	469,0611	3,785319	0	1322,879	396,6656	0,4302067	0,6437711	477,2109	3,78014	0	54	1251	394						StimuliFarbe_rot_gelb.png	0	880	547	72	111	1188	283	700	0	Content		1179	283	26206094	2636320498
26223	09:27:11.532	00:00:26.222	1574	1167,434	395,3122	0,556776	0,5723454	469,1517	3,810366	0	1335,459	393,5991	0,4303167	0,643942	477,3486	3,736562	0	54	1251	394						StimuliFarbe_rot_gelb.png	0	880	547	72	111	1188	283	700	0	Content		1179	283	26222718	2636337122
26239	09:27:11.548	00:00:26.239	1575	1171,193	394,2652	0,556871	0,5724325	469,2713	3,784237	0	1327,277	393,3773	0,4304218	0,6441789	477,2896	3,733062	0	54	1249	394						StimuliFarbe_rot_gelb.png	0	880	547	72	111	1188	283	700	0	Content		1177	283	26239347	2636353751
26256	09:27:11.565	00:00:26.256	1576	1178,839	387,0707	0,5569934	0,5725042	469,1226	3,764404	0	1335,446	413,3673	0,426851	0,6441205	458,2484	3,629589	0	54	1257	400						StimuliFarbe_rot_gelb.png	0	880	547	72	111	1188	283	700	0	Content		1185	289	26256096	2636370500
26273	09:27:11.582	00:00:26.272	1577	1184,834	387,7876	0,5570646	0,5727315	468,8795	3,784797	0	1369,32	387,9458	0,4310614	0,6447679	477,205	3,835943	0	54	1277	388						StimuliFarbe_rot_gelb.png	0	880	547	72	111	1188	283	700	0	Content		1205	277	26272720	2636387124
26289	09:27:11.598	00:00:26.289	1578	1168,132	401,0099	0,5569624	0,5730966	468,9416	3,833447	0	1329,697	398,8409	0,4304996	0,6449136	477,079	3,801215	0	54	1249	400						StimuliFarbe_rot_gelb.png	0	880	547	72	111	1188	283	700	0	Content		1177	289	26289345	2636403749
26306	09:27:11.615	00:00:26.305	1579	1173,765	400,8948	0,5567938	0,5733796	469,0107	3,848301	0	1333,254	391,2105	0,4304036	0,645413	477,2243	3,754093	0	54	1254	396						StimuliFarbe_rot_gelb.png	0	880	547	72	111	1188	283	700	0	Content		1182	285	26305969	2636420373
26323	09:27:11.632	00:00:26.322	1580	1177,321	390,0579	0,5566878	0,5737252	468,7882	3,858111	0	1365,388	383,2966	0,430684	0,6460348	477,2502	3,776677	0	54	1271	387						StimuliFarbe_rot_gelb.png	0	880	547	72	111	1188	283	700	0	Content		1199	276	26322720	2636437124
26339	09:27:11.648	00:00:26.339	1581	1181,117	393,6152	0,5564973	0,5740421	469,0233	3,818636	0	1359,569	380,3298	0,4305848	0,6465299	477,4594	3,775041	0	54	1270	387						StimuliFarbe_rot_gelb.png	0	880	547	72	111	1188	283	700	0	Content		1198	276	26339351	2636453755
26356	09:27:11.665	00:00:26.355	1582	1178,045	391,1027	0,5564885	0,5744479	469,1869	3,852312	0	1366,562	381,2063	0,4306467	0,6469353	477,3124	3,816442	0	54	1272	386						StimuliFarbe_rot_gelb.png	0	880	547	72	111	1188	283	700	0	Content		1200	275	26355976	2636470380
26373	09:27:11.682	00:00:26.372	1583	1182,97	391,2345	0,5566027	0,5747803	469,1462	3,779553	0	1335,053	395,5686	0,4303665	0,6471308	477,4253	3,779709	0	54	1259	393						StimuliFarbe_rot_gelb.png	0	880	547	72	111	1188	283	700	0	Content		1187	282	26372761	2636487165
26389	09:27:11.698	00:00:26.389	1584	1191,902	391,9728	0,5568254	0,5750663	469,0663	3,797327	0	1352,16	385,8769	0,4310121	0,6477963	477,6266	3,852488	0	54	1272	389						StimuliFarbe_rot_gelb.png	0	880	547	72	111	1188	283	700	0	Content		1200	278	26389352	2636503756
26406	09:27:11.715	00:00:26.405	1585	1175,971	390,2602	0,5569565	0,5753791	469,4155	3,834664	0	1327,011	396,8483	0,430783	0,6479833	477,7018	3,820486	0	54	1251	394						StimuliFarbe_rot_gelb.png	0	880	547	72	111	1188	283	700	0	Content		1179	283	26405974	2636520378
26423	09:27:11.732	00:00:26.422	1586	1172,667	389,2285	0,5570909	0,5758675	469,4086	3,82427	0	1355,433	411,0107	0,4287334	0,6484832	465,4805	3,709771	0	54	1264	400						StimuliFarbe_rot_gelb.png	0	880	547	72	111	1188	283	700	0	Content		1192	289	26422601	2636537005
26439	09:27:11.748	00:00:26.439	1587	1186,069	393,5103	0,5571887	0,5763291	469,5309	3,757633	0	1367,476	379,657	0,4315093	0,6495136	477,7777	3,767802	0	54	1277	387						StimuliFarbe_rot_gelb.png	0	880	547	72	111	1188	283	700	0	Content		1205	276	26439349	2636553753
26456	09:27:11.765	00:00:26.455	1588	1173,449	398,1822	0,557322	0,576811	469,548	3,79696	0	1360,44	404,5377	0,4292532	0,6497644	466,705	3,725165	0	54	1267	401						StimuliFarbe_rot_gelb.png	0	880	547	72	111	1188	283	700	0	Content		1195	290	26455975	2636570379
26473	09:27:11.782	00:00:26.472	1589	1184,232	386,704	0,5573663	0,5772856	469,7696	3,77213	0	1334,45	413,1211	0,4281694	0,6504709	461,309	3,651638	0	54	1259	400						StimuliFarbe_rot_gelb.png	0	880	547	72	111	1188	283	700	0	Content		1187	289	26472599	2636587003
26489	09:27:11.798	00:00:26.489	1590	1200,379	370,0576	0,557391	0,577797	469,6883	3,71022	0	1369,505	380,648	0,4318312	0,6514115	478,0461	3,799108	0	54	1285	375						StimuliFarbe_rot_gelb.png	0	880	547	72	111	1188	283	700	0	Content		1213	264	26489225	2636603629
26506	09:27:11.815	00:00:26.505	1591	1173,437	391,9664	0,5570473	0,5782803	470,1175	3,781449	0	1319,232	401,0254	0,4311275	0,6519473	477,9999	3,794252	0	54	1246	396						StimuliFarbe_rot_gelb.png	0	880	547	72	111	1188	283	700	0	Content		1174	285	26505975	2636620379
26523	09:27:11.832	00:00:26.522	1592	1168,048	385,0268	0,5563443	0,5788422	470,1295	3,801945	0	1375,419	383,0424	0,4309551	0,6531799	478,0676	3,785996	0	54	1272	384						StimuliFarbe_rot_gelb.png	0	880	547	72	111	1188	283	700	0	Content		1200	273	26522601	2636637005
26527	09:27:11.836																				ImageEnd	16	0	0	StimuliFarbe_rot_gelb.png
26539	09:27:11.848	00:00:26.539	1593	1164,649	380,5635	0,5552444	0,5794091	470,3039	3,720143	0	1326,167	398,4347	0,4294606	0,65408	477,9637	3,783354	0	54	1245	389						No media	0	1024	768	0	0	1260	394	700	0	Content		1245	389	26539226	2636653630
26544	09:27:11.853																				ImageStart	8	0	0	Fix_sw.jpg
26556	09:27:11.865	00:00:26.555	1594	1159,903	347,9534	0,5540443	0,579818	470,2181	3,555763	0	1342,494	418,5202	0,4248627	0,6550335	459,6384	3,616267	0	54	1251	383						Fix_sw.jpg	0	880	547	72	111	1188	283	700	0	Content		1179	272	26555851	2636670255
26573	09:27:11.882	00:00:26.572	1595	1169,627	312,9885	0,5530655	0,5801519	470,2709	3,353064	0	1364,361	384,6717	0,4280695	0,6561707	478,1962	3,805569	0	54	1267	349						Fix_sw.jpg	0	880	547	72	111	1188	283	700	0	Content		1195	238	26572602	2636687006
26589	09:27:11.898	00:00:26.589	1596	1141,545	393,2012	0,5526294	0,5804229	470,3365	3,77531	0	1331,997	392,9887	0,4272125	0,6565517	478,3604	3,749394	0	54	1237	393						Fix_sw.jpg	0	880	547	72	111	1188	283	700	0	Content		1165	282	26589229	2636703633
26606	09:27:11.915	00:00:26.605	1597	1186,004	297,7581	0,5527052	0,5803987	470,4167	3,308419	0	1333,564	398,7431	0,42731	0,6567736	478,3379	3,818166	0	54	1260	348						Fix_sw.jpg	0	880	547	72	111	1188	283	700	0	Content		1188	237	26605853	2636720257
26622	09:27:11.931	00:00:26.622	1598	1131,103	385,7413	0,5529945	0,5806822	471,1973	3,783115	0	1351,385	415,5482	0,4245361	0,6566724	460,976	3,596992	0	54	1241	401						Fix_sw.jpg	0	880	547	72	111	1188	283	700	0	Content		1169	290	26622477	2636736881
26639	09:27:11.948	00:00:26.639	1599	1166,923	325,2965	0,5539542	0,5802925	470,6246	3,485659	0	1351,792	399,53	0,4247419	0,6561488	458,158	3,644144	0	55	1259	362						Fix_sw.jpg	0	880	547	72	111	1187	186	133	0	Content		1187	251	26639228	2636753632
26656	09:27:11.965	00:00:26.655	1600	1222,031	271,8943	0,5560678	0,5790703	474,0486	3,509049	0	1343,165	331,6383	0,4299005	0,6547948	479,734	3,790475	0	55	1283	302						Fix_sw.jpg	0	880	547	72	111	1187	186	133	0	Content		1211	191	26655852	2636770256
26672	09:27:11.981	00:00:26.672	1601	1177,322	294,97	0,5568339	0,5791141	471,2249	3,71929	0	1312,528	352,6844	0,4240589	0,6541175	442,3223	3,540142	0	55	1245	324						Fix_sw.jpg	0	880	547	72	111	1187	186	133	0	Content		1173	213	26672477	2636786881
26689	09:27:11.998	00:00:26.689	1602	1185,459	289,8796	0,5584738	0,5800181	471,2897	3,745747	0	1343,477	301,0425	0,4330202	0,6543602	480,3613	3,819871	0	55	1264	295						Fix_sw.jpg	0	880	547	72	111	1187	186	133	0	Content		1192	184	26689104	2636803508
26706	09:27:12.015	00:00:26.705	1603	1187,104	299,5134	0,5601857	0,5807589	471,4625	3,787056	0	1325,321	347,2166	0,4282512	0,6546485	447,7313	3,545422	0	55	1256	323						Fix_sw.jpg	0	880	547	72	111	1187	186	133	0	Content		1184	212	26705855	2636820259
26722	09:27:12.031	00:00:26.722	1604	1188,096	295,8378	0,5614966	0,5816721	471,5626	3,77363	0	1352,108	297,4117	0,4359763	0,6550867	480,6068	3,781702	0	55	1270	297						Fix_sw.jpg	0	880	547	72	111	1187	186	133	0	Content		1198	186	26722481	2636836885
26739	09:27:12.048	00:00:26.739	1605	1181,007	274,5267	0,5621213	0,5827263	471,5291	3,69015	0	1336,083	293,7973	0,4365697	0,6562377	480,7403	3,773852	0	55	1259	284						Fix_sw.jpg	0	880	547	72	111	1187	186	133	0	Content		1187	173	26739106	2636853510
26756	09:27:12.065	00:00:26.755	1606	1156,903	259,3846	0,561838	0,5840129	471,5993	3,574909	0	1342,811	297,6821	0,4364601	0,6579217	480,9109	3,773806	0	55	1250	279						Fix_sw.jpg	0	880	547	72	111	1187	186	133	0	Content		1178	168	26755746	2636870150
26772	09:27:12.081	00:00:26.772	1607	1184,656	167,6586	0,5630039	0,5846059	479,6221	3,225576	0	1350,695	294,2126	0,4357287	0,6596518	481,0188	3,777521	0	56	1268	231						Fix_sw.jpg	0	880	547	72	111	1274	184	367	0	Content		1196	120	26772482	2636886886
26789	09:27:12.098	00:00:26.789	1608	-1024	-768	-1	-1	-1	-1	4	1346,683	295,9796	0,4347138	0,6613346	481,1406	3,842805	0	56	1347	296						Fix_sw.jpg	0	880	547	72	111	1274	184	367	0	Content		1275	185	26789107	2636903511
26806	09:27:12.115	00:00:26.805	1609	-1024	-768	-1	-1	-1	-1	4	1388,337	289,4623	0,4343418	0,6629588	481,1406	3,792406	0	56	1388	289						Fix_sw.jpg	0	880	547	72	111	1274	184	367	0	Content		1316	178	26805747	2636920151
26822	09:27:12.131	00:00:26.822	1610	-1024	-768	-1	-1	-1	-1	4	1341,224	296,0867	0,4332205	0,6643543	481,1896	3,838944	0	56	1341	296						Fix_sw.jpg	0	880	547	72	111	1274	184	367	0	Content		1269	185	26822358	2636936762
26839	09:27:12.148	00:00:26.839	1611	-1024	-768	-1	-1	-1	-1	4	1350,57	294,2732	0,4326856	0,6647764	481,2164	3,774131	0	56	1351	294						Fix_sw.jpg	0	880	547	72	111	1274	184	367	0	Content		1279	183	26839107	2636953511
26856	09:27:12.165	00:00:26.855	1612	-1024	-768	-1	-1	-1	-1	4	1346,498	279,0233	0,4322552	0,6656083	481,3146	3,714047	0	56	1346	279						Fix_sw.jpg	0	880	547	72	111	1274	184	367	0	Content		1274	168	26855744	2636970148
26872	09:27:12.181	00:00:26.872	1613	-1024	-768	-1	-1	-1	-1	4	1331,372	353,1946	0,4259095	0,6668004	450,7109	3,635646	0	56	1331	353						Fix_sw.jpg	0	880	547	72	111	1274	184	367	0	Content		1259	242	26872356	2636986760
26889	09:27:12.198	00:00:26.888	1614	-1024	-768	-1	-1	-1	-1	4	1349,097	302,1263	0,4313861	0,6678022	481,6143	3,817939	0	56	1349	302						Fix_sw.jpg	0	880	547	72	111	1274	184	367	0	Content		1277	191	26888982	2637003386
26906	09:27:12.215	00:00:26.906	1615	-1024	-768	-1	-1	-1	-1	4	1339,284	307,0226	0,432075	0,667053	481,6499	3,833779	0	56	1339	307						Fix_sw.jpg	0	880	547	72	111	1274	184	367	0	Content		1267	196	26906176	2637020580
26922	09:27:12.231	00:00:26.922	1616	-1024	-768	-1	-1	-1	-1	4	1348,487	299,4961	0,4331366	0,6656258	481,7345	3,719267	0	56	1348	299						Fix_sw.jpg	0	880	547	72	111	1274	184	367	0	Content		1276	188	26922357	2637036761
26939	09:27:12.248	00:00:26.939	1617	-1024	-768	-1	-1	-1	-1	4	1349,11	295,0298	0,4338624	0,6648034	481,82	3,714635	0	56	1349	295						Fix_sw.jpg	0	880	547	72	111	1274	184	367	0	Content		1277	184	26939481	2637053885
26956	09:27:12.265	00:00:26.955	1618	-1024	-768	-1	-1	-1	-1	4	1345,834	299,2169	0,4336516	0,6652238	481,7625	3,655143	0	56	1346	299						Fix_sw.jpg	0	880	547	72	111	1274	184	367	0	Content		1274	188	26955742	2637070146
26973	09:27:12.282	00:00:26.972	1619	-1024	-768	-1	-1	-1	-1	4	1351,669	292,7444	0,4327685	0,666224	481,7082	3,612928	0	56	1352	293						Fix_sw.jpg	0	880	547	72	111	1274	184	367	0	Content		1280	182	26972796	2637087200
26989	09:27:12.298	00:00:26.989	1620	-1024	-768	-1	-1	-1	-1	4	1335,413	298,4236	0,4317034	0,6670147	481,7648	3,58688	0	56	1335	298						Fix_sw.jpg	0	880	547	72	111	1274	184	367	0	Content		1263	187	26989484	2637103888
27006	09:27:12.315	00:00:27.006	1621	-1024	-768	-1	-1	-1	-1	4	1347,337	306,493	0,4311499	0,6673172	481,7448	3,527427	0	56	1347	306						Fix_sw.jpg	0	880	547	72	111	1274	184	367	0	Content		1275	195	27006046	2637120450
27022	09:27:12.331	00:00:27.022	1622	-1024	-768	-1	-1	-1	-1	4	1345,359	301,9219	0,4311624	0,6670731	481,7654	3,493112	0	56	1345	302						Fix_sw.jpg	0	880	547	72	111	1274	184	367	0	Content		1273	191	27022350	2637136754
27040	09:27:12.349	00:00:27.039	1623	-1024	-768	-1	-1	-1	-1	4	1345,319	308,5293	0,4316442	0,6663802	481,7187	3,493129	0	56	1345	309						Fix_sw.jpg	0	880	547	72	111	1274	184	367	0	Content		1273	198	27039599	2637154003
27056	09:27:12.365	00:00:27.056	1624	-1024	-768	-1	-1	-1	-1	4	1389,36	292,6913	0,4327921	0,6655278	481,7187	3,418727	0	56	1389	293						Fix_sw.jpg	0	880	547	72	111	1274	184	367	0	Content		1317	182	27056221	2637170625
27073	09:27:12.382	00:00:27.072	1625	-1024	-768	-1	-1	-1	-1	4	1353,44	291,3322	0,4328195	0,665221	481,727	3,364635	0	56	1353	291						Fix_sw.jpg	0	880	547	72	111	1274	184	367	0	Content		1281	180	27072790	2637187194
27089	09:27:12.398	00:00:27.088	1626	-1024	-768	-1	-1	-1	-1	4	1353,217	293,5968	0,4328577	0,6657296	481,7986	3,340038	0	56	1353	294						Fix_sw.jpg	0	880	547	72	111	1274	184	367	0	Content		1281	183	27088973	2637203377
27106	09:27:12.415	00:00:27.105	1627	-1024	-768	-1	-1	-1	-1	4	1346,006	278,2177	0,4333111	0,6671854	480,7397	3,338601	0	56	1346	278						Fix_sw.jpg	0	880	547	72	111	1274	184	367	0	Content		1274	167	27105916	2637220320
27122	09:27:12.431	00:00:27.122	1628	-1024	-768	-1	-1	-1	-1	4	1255,562	253,3432	0,4335812	0,6677738	480,5348	3,276735	0	56	1256	253						Fix_sw.jpg	0	880	547	72	111	1274	184	367	0	Content		1184	142	27122220	2637236624
27139	09:27:12.448	00:00:27.139	1629	-1024	-768	-1	-1	-1	-1	4	1175,623	240,8415	0,4343319	0,6683768	480,8003	3,231154	0	57	1176	241						Fix_sw.jpg	0	880	547	72	111	818	140	166	0	Content		1104	130	27139471	2637253875
27156	09:27:12.465	00:00:27.155	1630	-1024	-768	-1	-1	-1	-1	4	1094,55	237,5036	0,436284	0,6687929	481,1512	3,258821	0	57	1095	238						Fix_sw.jpg	0	880	547	72	111	818	140	166	0	Content		1023	127	27155731	2637270135
27172	09:27:12.481	00:00:27.172	1631	854,0742	192,1269	0,5593832	0,5865101	485,1388	3,066189	0	999,1688	232,6676	0,4395382	0,6688774	481,5023	3,176283	0	57	927	212						Fix_sw.jpg	0	880	547	72	111	818	140	166	0	Content		855	101	27172222	2637286626
27189	09:27:12.498	00:00:27.188	1632	854,0742	192,1269	0,5657777	0,5877131	474,5538	3,066189	0	869,9174	234,5059	0,4435702	0,6690086	481,9658	3,145745	0	57	862	213						Fix_sw.jpg	0	880	547	72	111	818	140	166	0	Content		790	102	27188843	2637303247
27206	09:27:12.515	00:00:27.205	1633	-1024	-768	-1	-1	-1	-1	4	-1024	-768	-1	-1	-1	-1	4	57	0	0						Fix_sw.jpg	0	880	547	72	111	818	140	166	0	Content		-72	-111	27205914	2637320318
27223	09:27:12.532	00:00:27.222	1634	-1024	-768	-1	-1	-1	-1	4	991,9434	250,6026	0,4527982	0,6693887	490,7792	3,26335	0	57	992	251						Fix_sw.jpg	0	880	547	72	111	818	140	166	0	Content		920	140	27222728	2637337132
27239	09:27:12.548	00:00:27.238	1635	822,7471	268,5047	0,5776436	0,5955173	476,3156	3,112294	0	972,8256	290,9322	0,4544004	0,6706906	484,0037	3,032526	0	57	898	280						Fix_sw.jpg	0	880	547	72	111	818	140	166	0	Content		826	169	27238844	2637353248
27255	09:27:12.564	00:00:27.255	1636	816,9182	276,7723	0,5800398	0,5991505	476,6063	3,120748	0	963,2142	263,1692	0,4564261	0,6726348	484,0037	3,216509	0	57	890	270						Fix_sw.jpg	0	880	547	72	111	818	140	166	0	Content		818	159	27255468	2637369872
27272	09:27:12.581	00:00:27.272	1637	811,4587	274,8007	0,5807005	0,6030501	476,7968	3,1679	0	967,3891	304,5463	0,4566949	0,6747363	484,2924	3,09052	0	57	889	290						Fix_sw.jpg	0	880	547	72	111	818	140	166	0	Content		817	179	27272221	2637386625
27289	09:27:12.598	00:00:27.288	1638	825,2404	275,3122	0,579611	0,6061831	476,664	3,165097	0	940,1718	269,4511	0,4551492	0,6768704	483,8781	3,186999	0	57	883	272						Fix_sw.jpg	0	880	547	72	111	818	140	166	0	Content		811	161	27288844	2637403248
27306	09:27:12.615	00:00:27.305	1639	825,0916	267,4541	0,5774899	0,6080823	476,9049	3,086229	0	927,3795	274,5517	0,4527901	0,6777008	483,3604	3,179648	0	58	876	271						Fix_sw.jpg	0	880	547	72	111	766	188	400	0	Content		804	160	27305595	2637419999
27322	09:27:12.631	00:00:27.322	1640	827,523	274,2664	0,5755116	0,608252	477,1416	3,094779	0	925,0603	277,4489	0,4504862	0,6774406	483,471	3,199239	0	58	876	276						Fix_sw.jpg	0	880	547	72	111	766	188	400	0	Content		804	165	27322219	2637436623
27339	09:27:12.648	00:00:27.338	1641	796,4561	291,5919	0,5744745	0,6074938	477,816	3,097157	0	893,7261	289,1588	0,4491645	0,6755943	483,633	3,186677	0	58	845	290						Fix_sw.jpg	0	880	547	72	111	766	188	400	0	Content		773	179	27338843	2637453247
27356	09:27:12.665	00:00:27.355	1642	785,5933	308,957	0,5736945	0,6062835	478,0539	3,109587	0	875,1671	309,1364	0,4479288	0,6729456	483,6129	3,225353	0	58	830	309						Fix_sw.jpg	0	880	547	72	111	766	188	400	0	Content		758	198	27355594	2637469998
27372	09:27:12.681	00:00:27.372	1643	779,9509	271,6526	0,572845	0,6053585	478,7188	2,872502	0	879,5005	308,4716	0,4466655	0,6704745	483,7658	3,235465	0	58	830	290						Fix_sw.jpg	0	880	547	72	111	766	188	400	0	Content		758	179	27372217	2637486621
27389	09:27:12.698	00:00:27.388	1644	786,3685	299,9667	0,5718754	0,6055394	478,739	3,035575	0	875,0543	312,6392	0,4451759	0,6690742	483,4695	3,258507	0	58	831	306						Fix_sw.jpg	0	880	547	72	111	766	188	400	0	Content		759	195	27388842	2637503246
27405	09:27:12.714	00:00:27.405	1645	790,7072	318,4608	0,5702962	0,6068151	479,004	3,138337	0	884,7792	305,7355	0,4434192	0,6694166	483,6512	3,126751	0	58	838	312						Fix_sw.jpg	0	880	547	72	111	766	188	400	0	Content		766	201	27405466	2637519870
27422	09:27:12.731	00:00:27.422	1646	793,3585	314,0864	0,5682477	0,6082892	479,1212	3,0324	0	874,932	342,0089	0,4411997	0,6702216	483,6675	2,94454	0	58	834	328						Fix_sw.jpg	0	880	547	72	111	766	188	400	0	Content		762	217	27422094	2637536498
27439	09:27:12.748	00:00:27.438	1647	785,3641	301,8004	0,5661772	0,6095402	479,8357	2,96749	0	862,4249	362,5452	0,4390379	0,671384	483,6274	2,820292	0	58	824	332						Fix_sw.jpg	0	880	547	72	111	766	188	400	0	Content		752	221	27438724	2637553128
27455	09:27:12.764	00:00:27.455	1648	760,4823	312,2631	0,565713	0,6106791	478,5478	2,872639	0	873,7683	324,9107	0,438153	0,6715272	483,4781	2,939458	0	58	817	319						Fix_sw.jpg	0	880	547	72	111	766	188	400	0	Content		745	208	27455469	2637569873
27472	09:27:12.781	00:00:27.472	1649	793,4719	298,1292	0,5663267	0,6115102	480,1301	2,911105	0	878,1047	299,6638	0,4387469	0,6708277	483,9368	2,961553	0	58	836	299						Fix_sw.jpg	0	880	547	72	111	766	188	400	0	Content		764	188	27472094	2637586498
27489	09:27:12.798	00:00:27.488	1650	796,8698	303,8165	0,5687259	0,6127638	479,599	2,9342	0	874,7673	306,3921	0,4407465	0,6698403	483,9553	2,97625	0	58	836	305						Fix_sw.jpg	0	880	547	72	111	766	188	400	0	Content		764	194	27488723	2637603127
27505	09:27:12.814	00:00:27.505	1651	785,1436	301,3604	0,5708913	0,6136907	479,4145	2,861898	0	871,2034	307,8046	0,4426049	0,6683435	484,0216	2,963134	0	58	828	305						Fix_sw.jpg	0	880	547	72	111	766	188	400	0	Content		756	194	27505469	2637619873
27522	09:27:12.831	00:00:27.522	1652	783,4487	307,2466	0,5721539	0,6146715	479,1983	2,860746	0	872,2271	304,1138	0,4436987	0,6673579	484,2106	2,964667	0	58	828	306						Fix_sw.jpg	0	880	547	72	111	766	188	400	0	Content		756	195	27522091	2637636495
27539	09:27:12.848	00:00:27.538	1653	790,3893	293,0191	0,5729054	0,6160933	478,9301	2,782223	0	876,8851	302,6119	0,4444363	0,6671751	484,2074	2,859725	0	58	834	298						Fix_sw.jpg	0	880	547	72	111	766	188	400	0	Content		762	187	27538724	2637653128
27555	09:27:12.864	00:00:27.555	1654	795,5695	297,7822	0,5744481	0,6176003	478,8062	2,802586	0	872,5848	301,1413	0,4458705	0,6673487	484,1702	2,841292	0	58	834	299						Fix_sw.jpg	0	880	547	72	111	766	188	400	0	Content		762	188	27555342	2637669746
27556	09:27:12.865																				ImageEnd	16	0	0	Fix_sw.jpg
27572	09:27:12.881	00:00:27.572	1655	789,6931	299,2741	0,5774967	0,6183555	478,6071	2,784389	0	914,3534	302,7532	0,4489694	0,6662217	484,1703	2,803472	0	58	852	301						No media	0	1024	768	0	0	838	299	400	0	Content		852	301	27572091	2637686495
27572	09:27:12.881																				ImageStart	8	0	0	StimuliFarbe_gelb_rot.png
27589	09:27:12.898	00:00:27.588	1656	787,1435	295,295	0,5824131	0,6184453	477,93	2,749043	0	904,7263	301,2101	0,4537191	0,6635751	484,1703	2,828186	0	58	846	298						StimuliFarbe_gelb_rot.png	0	880	547	72	111	766	188	400	0	Content		774	187	27588716	2637703120
27605	09:27:12.914	00:00:27.605	1657	786,1622	305,1246	0,588451	0,6183015	477,7991	2,737931	0	911,7845	303,0653	0,4595953	0,6601396	484,1703	2,799064	0	58	849	304						StimuliFarbe_gelb_rot.png	0	880	547	72	111	766	188	400	0	Content		777	193	27605341	2637719745
27622	09:27:12.931	00:00:27.622	1658	791,4154	297,9992	0,5944461	0,6186447	477,3214	2,710456	0	912,2967	287,5026	0,4654073	0,6568254	484,1703	2,678471	0	58	852	293						StimuliFarbe_gelb_rot.png	0	880	547	72	111	766	188	400	0	Content		780	182	27622093	2637736497
27639	09:27:12.948	00:00:27.638	1659	792,8294	292,9728	0,5992422	0,6203263	477,2326	2,65239	0	904,939	300,5081	0,4701788	0,6548482	484,1703	2,815625	0	58	849	297						StimuliFarbe_gelb_rot.png	0	880	547	72	111	766	188	400	0	Content		777	186	27638718	2637753122
27655	09:27:12.964	00:00:27.655	1660	793,7997	294,2546	0,6029966	0,6233823	476,9628	2,664093	0	903,8045	303,7098	0,473914	0,6542135	484,1703	2,677126	0	58	849	299						StimuliFarbe_gelb_rot.png	0	880	547	72	111	766	188	400	0	Content		777	188	27655341	2637769745
27672	09:27:12.981	00:00:27.672	1661	788,7953	297,7557	0,6066163	0,6268412	476,9498	2,727857	0	915,6055	264,8028	0,4779063	0,6532947	484,1703	2,631915	0	58	852	281						StimuliFarbe_gelb_rot.png	0	880	547	72	111	766	188	400	0	Content		780	170	27672092	2637786496
27689	09:27:12.998	00:00:27.688	1662	759,3201	321,2855	0,6115647	0,6306372	476,6041	2,767492	0	917,4353	215,6476	0,4848666	0,6511676	493,3562	2,595853	0	58	838	268						StimuliFarbe_gelb_rot.png	0	880	547	72	111	766	188	400	0	Content		766	157	27688832	2637803236
27705	09:27:13.014	00:00:27.705	1663	806,6125	260,5311	0,6176246	0,6351429	476,5972	2,599017	0	873,5516	237,7272	0,4892631	0,6488805	485,6976	2,66394	0	59	840	249						StimuliFarbe_gelb_rot.png	0	880	547	72	111	777	130	150	0	Content		768	138	27705467	2637819871
27722	09:27:13.031	00:00:27.722	1664	804,0581	271,5353	0,6253092	0,6411251	476,5972	2,660561	0	871,7071	232,3811	0,4973223	0,645555	486,1608	2,659954	0	59	838	252						StimuliFarbe_gelb_rot.png	0	880	547	72	111	777	130	150	0	Content		766	141	27722088	2637836492
27739	09:27:13.048	00:00:27.738	1665	801,5038	266,4622	0,6350467	0,6487212	476,3896	2,628191	0	913,5121	215,3806	0,5076782	0,6413163	486,883	2,552886	0	59	858	241						StimuliFarbe_gelb_rot.png	0	880	547	72	111	777	130	150	0	Content		786	130	27738829	2637853233
27755	09:27:13.064	00:00:27.755	1666	-1024	-768	-1	-1	-1	-1	4	-1024	-768	-1	-1	-1	-1	4	59	0	0						StimuliFarbe_gelb_rot.png	0	880	547	72	111	777	130	150	0	Content		-72	-111	27755336	2637869740
27772	09:27:13.081	00:00:27.771	1667	-1024	-768	-1	-1	-1	-1	4	-1024	-768	-1	-1	-1	-1	4	59	0	0						StimuliFarbe_gelb_rot.png	0	880	547	72	111	777	130	150	0	Content		-72	-111	27771826	2637886230
27789	09:27:13.098	00:00:27.788	1668	-1024	-768	-1	-1	-1	-1	4	-1024	-768	-1	-1	-1	-1	4	59	0	0						StimuliFarbe_gelb_rot.png	0	880	547	72	111	777	130	150	0	Content		-72	-111	27788575	2637902979
27805	09:27:13.114	00:00:27.805	1669	-1024	-768	-1	-1	-1	-1	4	-1024	-768	-1	-1	-1	-1	4	59	0	0						StimuliFarbe_gelb_rot.png	0	880	547	72	111	777	130	150	0	Content		-72	-111	27805205	2637919609
27822	09:27:13.131	00:00:27.821	1670	740,8038	206,5505	0,6348847	0,6525062	476,3896	2,990597	0	-1024	-768	-1	-1	-1	-1	4	59	741	207						StimuliFarbe_gelb_rot.png	0	880	547	72	111	777	130	150	0	Content		669	96	27821955	2637936359
27839	09:27:13.148	00:00:27.838	1671	867,2927	202,1372	0,6582305	0,6708443	476,3804	2,383777	0	-1024	-768	-1	-1	-1	-1	4	59	867	202						StimuliFarbe_gelb_rot.png	0	880	547	72	111	777	130	150	0	Content		795	91	27838580	2637952984
27855	09:27:13.164	00:00:27.855	1672	-1024	-768	-1	-1	-1	-1	4	-1024	-768	-1	-1	-1	-1	4		0	0						StimuliFarbe_gelb_rot.png	0	880	547	72	111				0	Content		-72	-111	27855203	2637969607
27872	09:27:13.181	00:00:27.872	1673	-1024	-768	-1	-1	-1	-1	4	-1024	-768	-1	-1	-1	-1	4		0	0						StimuliFarbe_gelb_rot.png	0	880	547	72	111				0	Content		-72	-111	27872065	2637986469
27888	09:27:13.197	00:00:27.888	1674	-1024	-768	-1	-1	-1	-1	4	-1024	-768	-1	-1	-1	-1	4		0	0						StimuliFarbe_gelb_rot.png	0	880	547	72	111				0	Content		-72	-111	27888446	2638002850
27905	09:27:13.214	00:00:27.905	1675	-1024	-768	-1	-1	-1	-1	4	-1024	-768	-1	-1	-1	-1	4		0	0						StimuliFarbe_gelb_rot.png	0	880	547	72	111				0	Content		-72	-111	27905319	2638019723
27922	09:27:13.231	00:00:27.921	1676	-1024	-768	-1	-1	-1	-1	4	-1024	-768	-1	-1	-1	-1	4		0	0						StimuliFarbe_gelb_rot.png	0	880	547	72	111				0	Content		-72	-111	27921820	2638036224
27939	09:27:13.248	00:00:27.938	1677	-1024	-768	-1	-1	-1	-1	4	-1024	-768	-1	-1	-1	-1	4		0	0						StimuliFarbe_gelb_rot.png	0	880	547	72	111				0	Content		-72	-111	27938568	2638052972
27955	09:27:13.264	00:00:27.955	1678	-1024	-768	-1	-1	-1	-1	4	-1024	-768	-1	-1	-1	-1	4		0	0						StimuliFarbe_gelb_rot.png	0	880	547	72	111				0	Content		-72	-111	27955195	2638069599
27972	09:27:13.281	00:00:27.971	1679	-1024	-768	-1	-1	-1	-1	4	-1024	-768	-1	-1	-1	-1	4		0	0						StimuliFarbe_gelb_rot.png	0	880	547	72	111				0	Content		-72	-111	27971818	2638086222
27989	09:27:13.298	00:00:27.988	1680	-1024	-768	-1	-1	-1	-1	4	-1024	-768	-1	-1	-1	-1	4		0	0						StimuliFarbe_gelb_rot.png	0	880	547	72	111				0	Content		-72	-111	27988569	2638102973
28005	09:27:13.314	00:00:28.005	1681	-1024	-768	-1	-1	-1	-1	4	-1024	-768	-1	-1	-1	-1	4		0	0						StimuliFarbe_gelb_rot.png	0	880	547	72	111				0	Content		-72	-111	28005191	2638119595
28022	09:27:13.331	00:00:28.021	1682	-1024	-768	-1	-1	-1	-1	4	-1024	-768	-1	-1	-1	-1	4		0	0						StimuliFarbe_gelb_rot.png	0	880	547	72	111				0	Content		-72	-111	28021818	2638136222
28038	09:27:13.347	00:00:28.038	1683	-1024	-768	-1	-1	-1	-1	4	-1024	-768	-1	-1	-1	-1	4		0	0						StimuliFarbe_gelb_rot.png	0	880	547	72	111				0	Content		-72	-111	28038440	2638152844
28055	09:27:13.364	00:00:28.055	1684	-1024	-768	-1	-1	-1	-1	4	-1024	-768	-1	-1	-1	-1	4		0	0						StimuliFarbe_gelb_rot.png	0	880	547	72	111				0	Content		-72	-111	28055065	2638169469
28072	09:27:13.381	00:00:28.072	1685	-1024	-768	-1	-1	-1	-1	4	-1024	-768	-1	-1	-1	-1	4		0	0						StimuliFarbe_gelb_rot.png	0	880	547	72	111				0	Content		-72	-111	28072175	2638186579
28089	09:27:13.398	00:00:28.088	1686	-1024	-768	-1	-1	-1	-1	4	-1024	-768	-1	-1	-1	-1	4		0	0						StimuliFarbe_gelb_rot.png	0	880	547	72	111				0	Content		-72	-111	28088880	2638203284
28106	09:27:13.415	00:00:28.105	1687	-1024	-768	-1	-1	-1	-1	4	-1024	-768	-1	-1	-1	-1	4		0	0						StimuliFarbe_gelb_rot.png	0	880	547	72	111				0	Content		-72	-111	28105559	2638219963
28122	09:27:13.431	00:00:28.121	1688	-1024	-768	-1	-1	-1	-1	4	-1024	-768	-1	-1	-1	-1	4		0	0						StimuliFarbe_gelb_rot.png	0	880	547	72	111				0	Content		-72	-111	28121683	2638236087
28138	09:27:13.447	00:00:28.138	1689	-1024	-768	-1	-1	-1	-1	4	-1024	-768	-1	-1	-1	-1	4		0	0						StimuliFarbe_gelb_rot.png	0	880	547	72	111				0	Content		-72	-111	28138304	2638252708
28155	09:27:13.464	00:00:28.154	1690	-1024	-768	-1	-1	-1	-1	4	-1024	-768	-1	-1	-1	-1	4		0	0						StimuliFarbe_gelb_rot.png	0	880	547	72	111				0	Content		-72	-111	28154927	2638269331
28172	09:27:13.481	00:00:28.171	1691	-1024	-768	-1	-1	-1	-1	4	-1024	-768	-1	-1	-1	-1	4		0	0						StimuliFarbe_gelb_rot.png	0	880	547	72	111				0	Content		-72	-111	28171675	2638286079
28188	09:27:13.497	00:00:28.188	1692	-1024	-768	-1	-1	-1	-1	4	-1024	-768	-1	-1	-1	-1	4		0	0						StimuliFarbe_gelb_rot.png	0	880	547	72	111				0	Content		-72	-111	28188297	2638302701
28205	09:27:13.514	00:00:28.204	1693	-1024	-768	-1	-1	-1	-1	4	-1024	-768	-1	-1	-1	-1	4		0	0						StimuliFarbe_gelb_rot.png	0	880	547	72	111				0	Content		-72	-111	28204922	2638319326
28222	09:27:13.531	00:00:28.221	1694	-1024	-768	-1	-1	-1	-1	4	-1024	-768	-1	-1	-1	-1	4		0	0						StimuliFarbe_gelb_rot.png	0	880	547	72	111				0	Content		-72	-111	28221990	2638336394
28239	09:27:13.548	00:00:28.239	1695	-1024	-768	-1	-1	-1	-1	4	-1024	-768	-1	-1	-1	-1	4		0	0						StimuliFarbe_gelb_rot.png	0	880	547	72	111				0	Content		-72	-111	28239365	2638353769
28257	09:27:13.566	00:00:28.256	1696	-1024	-768	-1	-1	-1	-1	4	-1024	-768	-1	-1	-1	-1	4		0	0						StimuliFarbe_gelb_rot.png	0	880	547	72	111				0	Content		-72	-111	28256741	2638371145
28272	09:27:13.581	00:00:28.271	1697	-1024	-768	-1	-1	-1	-1	4	-1024	-768	-1	-1	-1	-1	4		0	0						StimuliFarbe_gelb_rot.png	0	880	547	72	111				0	Content		-72	-111	28271543	2638385947
28288	09:27:13.597	00:00:28.288	1698	-1024	-768	-1	-1	-1	-1	4	-1024	-768	-1	-1	-1	-1	4		0	0						StimuliFarbe_gelb_rot.png	0	880	547	72	111				0	Content		-72	-111	28288168	2638402572
28305	09:27:13.614	00:00:28.304	1699	-1024	-768	-1	-1	-1	-1	4	-1024	-768	-1	-1	-1	-1	4		0	0						StimuliFarbe_gelb_rot.png	0	880	547	72	111				0	Content		-72	-111	28304914	2638419318
28322	09:27:13.631	00:00:28.321	1700	-1024	-768	-1	-1	-1	-1	4	-1024	-768	-1	-1	-1	-1	4		0	0						StimuliFarbe_gelb_rot.png	0	880	547	72	111				0	Content		-72	-111	28321538	2638435942
28338	09:27:13.647	00:00:28.338	1701	-1024	-768	-1	-1	-1	-1	4	-1024	-768	-1	-1	-1	-1	4		0	0						StimuliFarbe_gelb_rot.png	0	880	547	72	111				0	Content		-72	-111	28338161	2638452565
28355	09:27:13.664	00:00:28.354	1702	-1024	-768	-1	-1	-1	-1	4	-1024	-768	-1	-1	-1	-1	4		0	0						StimuliFarbe_gelb_rot.png	0	880	547	72	111				0	Content		-72	-111	28354787	2638469191
28372	09:27:13.681	00:00:28.371	1703	-1024	-768	-1	-1	-1	-1	4	-1024	-768	-1	-1	-1	-1	4		0	0						StimuliFarbe_gelb_rot.png	0	880	547	72	111				0	Content		-72	-111	28371983	2638486387
28389	09:27:13.698	00:00:28.389	1704	-1024	-768	-1	-1	-1	-1	4	-1024	-768	-1	-1	-1	-1	4		0	0						StimuliFarbe_gelb_rot.png	0	880	547	72	111				0	Content		-72	-111	28389356	2638503760
28407	09:27:13.716	00:00:28.406	1705	-1024	-768	-1	-1	-1	-1	4	-1024	-768	-1	-1	-1	-1	4		0	0						StimuliFarbe_gelb_rot.png	0	880	547	72	111				0	Content		-72	-111	28406607	2638521011
28421	09:27:13.730	00:00:28.421	1706	-1024	-768	-1	-1	-1	-1	4	-1024	-768	-1	-1	-1	-1	4		0	0						StimuliFarbe_gelb_rot.png	0	880	547	72	111				0	Content		-72	-111	28421407	2638535811
28438	09:27:13.747	00:00:28.438	1707	-1024	-768	-1	-1	-1	-1	4	-1024	-768	-1	-1	-1	-1	4		0	0						StimuliFarbe_gelb_rot.png	0	880	547	72	111				0	Content		-72	-111	28438158	2638552562
28455	09:27:13.764	00:00:28.454	1708	-1024	-768	-1	-1	-1	-1	4	-1024	-768	-1	-1	-1	-1	4		0	0						StimuliFarbe_gelb_rot.png	0	880	547	72	111				0	Content		-72	-111	28454783	2638569187
28472	09:27:13.781	00:00:28.471	1709	-1024	-768	-1	-1	-1	-1	4	-1024	-768	-1	-1	-1	-1	4		0	0						StimuliFarbe_gelb_rot.png	0	880	547	72	111				0	Content		-72	-111	28471532	2638585936
28488	09:27:13.797	00:00:28.488	1710	-1024	-768	-1	-1	-1	-1	4	-1024	-768	-1	-1	-1	-1	4		0	0						StimuliFarbe_gelb_rot.png	0	880	547	72	111				0	Content		-72	-111	28488029	2638602433
28505	09:27:13.814	00:00:28.504	1711	-1024	-768	-1	-1	-1	-1	4	-1024	-768	-1	-1	-1	-1	4		0	0						StimuliFarbe_gelb_rot.png	0	880	547	72	111				0	Content		-72	-111	28504654	2638619058
28522	09:27:13.831	00:00:28.521	1712	-1024	-768	-1	-1	-1	-1	4	-1024	-768	-1	-1	-1	-1	4		0	0						StimuliFarbe_gelb_rot.png	0	880	547	72	111				0	Content		-72	-111	28521847	2638636251
28539	09:27:13.848	00:00:28.539	1713	-1024	-768	-1	-1	-1	-1	4	-1024	-768	-1	-1	-1	-1	4		0	0						StimuliFarbe_gelb_rot.png	0	880	547	72	111				0	Content		-72	-111	28539222	2638653626
28556	09:27:13.865	00:00:28.556	1714	-1024	-768	-1	-1	-1	-1	4	-1024	-768	-1	-1	-1	-1	4		0	0						StimuliFarbe_gelb_rot.png	0	880	547	72	111				0	Content		-72	-111	28556469	2638670873
28571	09:27:13.880	00:00:28.571	1715	-1024	-768	-1	-1	-1	-1	4	-1024	-768	-1	-1	-1	-1	4		0	0						StimuliFarbe_gelb_rot.png	0	880	547	72	111				0	Content		-72	-111	28571398	2638685802
28588	09:27:13.897	00:00:28.588	1716	-1024	-768	-1	-1	-1	-1	4	-1024	-768	-1	-1	-1	-1	4		0	0						StimuliFarbe_gelb_rot.png	0	880	547	72	111				0	Content		-72	-111	28588021	2638702425
28605	09:27:13.914	00:00:28.604	1717	-1024	-768	-1	-1	-1	-1	4	-1024	-768	-1	-1	-1	-1	4		0	0						StimuliFarbe_gelb_rot.png	0	880	547	72	111				0	Content		-72	-111	28604773	2638719177
28621	09:27:13.930	00:00:28.621	1718	-1024	-768	-1	-1	-1	-1	4	-1024	-768	-1	-1	-1	-1	4		0	0						StimuliFarbe_gelb_rot.png	0	880	547	72	111				0	Content		-72	-111	28621273	2638735677
28638	09:27:13.947	00:00:28.638	1719	-1024	-768	-1	-1	-1	-1	4	-1024	-768	-1	-1	-1	-1	4		0	0						StimuliFarbe_gelb_rot.png	0	880	547	72	111				0	Content		-72	-111	28638019	2638752423
28655	09:27:13.964	00:00:28.654	1720	-1024	-768	-1	-1	-1	-1	4	-1024	-768	-1	-1	-1	-1	4		0	0						StimuliFarbe_gelb_rot.png	0	880	547	72	111				0	Content		-72	-111	28654646	2638769050
28672	09:27:13.981	00:00:28.671	1721	-1024	-768	-1	-1	-1	-1	4	-1024	-768	-1	-1	-1	-1	4		0	0						StimuliFarbe_gelb_rot.png	0	880	547	72	111				0	Content		-72	-111	28671713	2638786117
28689	09:27:13.998	00:00:28.689	1722	-1024	-768	-1	-1	-1	-1	4	-1024	-768	-1	-1	-1	-1	4		0	0						StimuliFarbe_gelb_rot.png	0	880	547	72	111				0	Content		-72	-111	28689087	2638803491
28706	09:27:14.015	00:00:28.706	1723	-1024	-768	-1	-1	-1	-1	4	-1024	-768	-1	-1	-1	-1	4		0	0						StimuliFarbe_gelb_rot.png	0	880	547	72	111				0	Content		-72	-111	28706334	2638820738
28721	09:27:14.030	00:00:28.721	1724	-1024	-768	-1	-1	-1	-1	4	-1024	-768	-1	-1	-1	-1	4		0	0						StimuliFarbe_gelb_rot.png	0	880	547	72	111				0	Content		-72	-111	28721267	2638835671
28738	09:27:14.047	00:00:28.737	1725	-1024	-768	-1	-1	-1	-1	4	-1024	-768	-1	-1	-1	-1	4		0	0						StimuliFarbe_gelb_rot.png	0	880	547	72	111				0	Content		-72	-111	28737892	2638852296
28755	09:27:14.064	00:00:28.754	1726	-1024	-768	-1	-1	-1	-1	4	-1024	-768	-1	-1	-1	-1	4		0	0						StimuliFarbe_gelb_rot.png	0	880	547	72	111				0	Content		-72	-111	28754640	2638869044
28771	09:27:14.080	00:00:28.771	1727	-1024	-768	-1	-1	-1	-1	4	-1024	-768	-1	-1	-1	-1	4		0	0						StimuliFarbe_gelb_rot.png	0	880	547	72	111				0	Content		-72	-111	28771263	2638885667
28788	09:27:14.097	00:00:28.787	1728	-1024	-768	-1	-1	-1	-1	4	-1024	-768	-1	-1	-1	-1	4		0	0						StimuliFarbe_gelb_rot.png	0	880	547	72	111				0	Content		-72	-111	28787885	2638902289
28805	09:27:14.114	00:00:28.804	1729	-1024	-768	-1	-1	-1	-1	4	-1024	-768	-1	-1	-1	-1	4		0	0						StimuliFarbe_gelb_rot.png	0	880	547	72	111				0	Content		-72	-111	28804510	2638918914
28822	09:27:14.131	00:00:28.821	1730	-1024	-768	-1	-1	-1	-1	4	-1024	-768	-1	-1	-1	-1	4		0	0						StimuliFarbe_gelb_rot.png	0	880	547	72	111				0	Content		-72	-111	28821702	2638936106
28839	09:27:14.148	00:00:28.838	1731	-1024	-768	-1	-1	-1	-1	4	-1024	-768	-1	-1	-1	-1	4		0	0						StimuliFarbe_gelb_rot.png	0	880	547	72	111				0	Content		-72	-111	28838953	2638953357
28856	09:27:14.165	00:00:28.856	1732	-1024	-768	-1	-1	-1	-1	4	-1024	-768	-1	-1	-1	-1	4		0	0						StimuliFarbe_gelb_rot.png	0	880	547	72	111				0	Content		-72	-111	28856323	2638970727
28871	09:27:14.180	00:00:28.871	1733	-1024	-768	-1	-1	-1	-1	4	-1024	-768	-1	-1	-1	-1	4		0	0						StimuliFarbe_gelb_rot.png	0	880	547	72	111				0	Content		-72	-111	28871129	2638985533
28888	09:27:14.197	00:00:28.887	1734	-1024	-768	-1	-1	-1	-1	4	-1024	-768	-1	-1	-1	-1	4		0	0						StimuliFarbe_gelb_rot.png	0	880	547	72	111				0	Content		-72	-111	28887881	2639002285
28905	09:27:14.214	00:00:28.904	1735	-1024	-768	-1	-1	-1	-1	4	-1024	-768	-1	-1	-1	-1	4		0	0						StimuliFarbe_gelb_rot.png	0	880	547	72	111				0	Content		-72	-111	28904501	2639018905
28921	09:27:14.230	00:00:28.921	1736	-1024	-768	-1	-1	-1	-1	4	-1024	-768	-1	-1	-1	-1	4		0	0						StimuliFarbe_gelb_rot.png	0	880	547	72	111				0	Content		-72	-111	28921127	2639035531
28938	09:27:14.247	00:00:28.937	1737	-1024	-768	-1	-1	-1	-1	4	-1024	-768	-1	-1	-1	-1	4		0	0						StimuliFarbe_gelb_rot.png	0	880	547	72	111				0	Content		-72	-111	28937750	2639052154
28954	09:27:14.263	00:00:28.954	1738	-1024	-768	-1	-1	-1	-1	4	-1024	-768	-1	-1	-1	-1	4		0	0						StimuliFarbe_gelb_rot.png	0	880	547	72	111				0	Content		-72	-111	28954374	2639068778
28972	09:27:14.281	00:00:28.971	1739	-1024	-768	-1	-1	-1	-1	4	-1024	-768	-1	-1	-1	-1	4		0	0						StimuliFarbe_gelb_rot.png	0	880	547	72	111				0	Content		-72	-111	28971566	2639085970
28989	09:27:14.298	00:00:28.988	1740	-1024	-768	-1	-1	-1	-1	4	-1024	-768	-1	-1	-1	-1	4		0	0						StimuliFarbe_gelb_rot.png	0	880	547	72	111				0	Content		-72	-111	28988940	2639103344
29006	09:27:14.315	00:00:29.006	1741	-1024	-768	-1	-1	-1	-1	4	-1024	-768	-1	-1	-1	-1	4		0	0						StimuliFarbe_gelb_rot.png	0	880	547	72	111				0	Content		-72	-111	29006206	2639120610
29021	09:27:14.330	00:00:29.020	1742	-1024	-768	-1	-1	-1	-1	4	-1024	-768	-1	-1	-1	-1	4		0	0						StimuliFarbe_gelb_rot.png	0	880	547	72	111				0	Content		-72	-111	29020994	2639135398
29038	09:27:14.347	00:00:29.037	1743	-1024	-768	-1	-1	-1	-1	4	-1024	-768	-1	-1	-1	-1	4		0	0						StimuliFarbe_gelb_rot.png	0	880	547	72	111				0	Content		-72	-111	29037744	2639152148
29054	09:27:14.363	00:00:29.054	1744	-1024	-768	-1	-1	-1	-1	4	-1024	-768	-1	-1	-1	-1	4		0	0						StimuliFarbe_gelb_rot.png	0	880	547	72	111				0	Content		-72	-111	29054365	2639168769
29071	09:27:14.380	00:00:29.070	1745	-1024	-768	-1	-1	-1	-1	4	-1024	-768	-1	-1	-1	-1	4		0	0						StimuliFarbe_gelb_rot.png	0	880	547	72	111				0	Content		-72	-111	29070991	2639185395
29088	09:27:14.397	00:00:29.087	1746	-1024	-768	-1	-1	-1	-1	4	-1024	-768	-1	-1	-1	-1	4		0	0						StimuliFarbe_gelb_rot.png	0	880	547	72	111				0	Content		-72	-111	29087614	2639202018
29104	09:27:14.413	00:00:29.104	1747	-1024	-768	-1	-1	-1	-1	4	-1024	-768	-1	-1	-1	-1	4		0	0						StimuliFarbe_gelb_rot.png	0	880	547	72	111				0	Content		-72	-111	29104364	2639218768
29121	09:27:14.430	00:00:29.121	1748	-1024	-768	-1	-1	-1	-1	4	-1024	-768	-1	-1	-1	-1	4		0	0						StimuliFarbe_gelb_rot.png	0	880	547	72	111				0	Content		-72	-111	29121432	2639235836
29139	09:27:14.448	00:00:29.138	1749	-1024	-768	-1	-1	-1	-1	4	-1024	-768	-1	-1	-1	-1	4		0	0						StimuliFarbe_gelb_rot.png	0	880	547	72	111				0	Content		-72	-111	29138805	2639253209
29156	09:27:14.465	00:00:29.156	1750	-1024	-768	-1	-1	-1	-1	4	-1024	-768	-1	-1	-1	-1	4		0	0						StimuliFarbe_gelb_rot.png	0	880	547	72	111				0	Content		-72	-111	29156179	2639270583
29171	09:27:14.480	00:00:29.170	1751	-1024	-768	-1	-1	-1	-1	4	-1024	-768	-1	-1	-1	-1	4		0	0						StimuliFarbe_gelb_rot.png	0	880	547	72	111				0	Content		-72	-111	29170983	2639285387
29188	09:27:14.497	00:00:29.187	1752	-1024	-768	-1	-1	-1	-1	4	-1024	-768	-1	-1	-1	-1	4		0	0						StimuliFarbe_gelb_rot.png	0	880	547	72	111				0	Content		-72	-111	29187607	2639302011
29204	09:27:14.513	00:00:29.204	1753	-1024	-768	-1	-1	-1	-1	4	-1024	-768	-1	-1	-1	-1	4		0	0						StimuliFarbe_gelb_rot.png	0	880	547	72	111				0	Content		-72	-111	29204353	2639318757
29221	09:27:14.530	00:00:29.220	1754	-1024	-768	-1	-1	-1	-1	4	-1024	-768	-1	-1	-1	-1	4		0	0						StimuliFarbe_gelb_rot.png	0	880	547	72	111				0	Content		-72	-111	29220979	2639335383
29238	09:27:14.547	00:00:29.237	1755	-1024	-768	-1	-1	-1	-1	4	-1024	-768	-1	-1	-1	-1	4		0	0						StimuliFarbe_gelb_rot.png	0	880	547	72	111				0	Content		-72	-111	29237601	2639352005
29254	09:27:14.563	00:00:29.254	1756	-1024	-768	-1	-1	-1	-1	4	-1024	-768	-1	-1	-1	-1	4		0	0						StimuliFarbe_gelb_rot.png	0	880	547	72	111				0	Content		-72	-111	29254228	2639368632
29271	09:27:14.580	00:00:29.271	1757	-1024	-768	-1	-1	-1	-1	4	-1024	-768	-1	-1	-1	-1	4		0	0						StimuliFarbe_gelb_rot.png	0	880	547	72	111				0	Content		-72	-111	29271423	2639385827
29289	09:27:14.598	00:00:29.288	1758	-1024	-768	-1	-1	-1	-1	4	-1024	-768	-1	-1	-1	-1	4		0	0						StimuliFarbe_gelb_rot.png	0	880	547	72	111				0	Content		-72	-111	29288671	2639403075
29306	09:27:14.615	00:00:29.305	1759	-1024	-768	-1	-1	-1	-1	4	-1024	-768	-1	-1	-1	-1	4		0	0						StimuliFarbe_gelb_rot.png	0	880	547	72	111				0	Content		-72	-111	29305919	2639420323
29321	09:27:14.630	00:00:29.320	1760	-1024	-768	-1	-1	-1	-1	4	-1024	-768	-1	-1	-1	-1	4		0	0						StimuliFarbe_gelb_rot.png	0	880	547	72	111				0	Content		-72	-111	29320852	2639435256
29337	09:27:14.646	00:00:29.337	1761	-1024	-768	-1	-1	-1	-1	4	-1024	-768	-1	-1	-1	-1	4		0	0						StimuliFarbe_gelb_rot.png	0	880	547	72	111				0	Content		-72	-111	29337492	2639451896
29354	09:27:14.663	00:00:29.354	1762	-1024	-768	-1	-1	-1	-1	4	-1024	-768	-1	-1	-1	-1	4		0	0						StimuliFarbe_gelb_rot.png	0	880	547	72	111				0	Content		-72	-111	29354225	2639468629
29371	09:27:14.680	00:00:29.370	1763	-1024	-768	-1	-1	-1	-1	4	-1024	-768	-1	-1	-1	-1	4		0	0						StimuliFarbe_gelb_rot.png	0	880	547	72	111				0	Content		-72	-111	29370847	2639485251
29387	09:27:14.696	00:00:29.387	1764	-1024	-768	-1	-1	-1	-1	4	-1024	-768	-1	-1	-1	-1	4		0	0						StimuliFarbe_gelb_rot.png	0	880	547	72	111				0	Content		-72	-111	29387482	2639501886
29404	09:27:14.713	00:00:29.404	1765	-1024	-768	-1	-1	-1	-1	4	-1024	-768	-1	-1	-1	-1	4		0	0						StimuliFarbe_gelb_rot.png	0	880	547	72	111				0	Content		-72	-111	29404094	2639518498
29421	09:27:14.730	00:00:29.421	1766	-1024	-768	-1	-1	-1	-1	4	-1024	-768	-1	-1	-1	-1	4		0	0						StimuliFarbe_gelb_rot.png	0	880	547	72	111				0	Content		-72	-111	29421289	2639535693
29439	09:27:14.748	00:00:29.438	1767	-1024	-768	-1	-1	-1	-1	4	-1024	-768	-1	-1	-1	-1	4		0	0						StimuliFarbe_gelb_rot.png	0	880	547	72	111				0	Content		-72	-111	29438662	2639553066
29456	09:27:14.765	00:00:29.455	1768	-1024	-768	-1	-1	-1	-1	4	-1024	-768	-1	-1	-1	-1	4		0	0						StimuliFarbe_gelb_rot.png	0	880	547	72	111				0	Content		-72	-111	29455922	2639570326
29471	09:27:14.780	00:00:29.470	1769	-1024	-768	-1	-1	-1	-1	4	-1024	-768	-1	-1	-1	-1	4		0	0						StimuliFarbe_gelb_rot.png	0	880	547	72	111				0	Content		-72	-111	29470717	2639585121
29487	09:27:14.796	00:00:29.487	1770	-1024	-768	-1	-1	-1	-1	4	-1024	-768	-1	-1	-1	-1	4		0	0						StimuliFarbe_gelb_rot.png	0	880	547	72	111				0	Content		-72	-111	29487480	2639601884
29504	09:27:14.813	00:00:29.504	1771	-1024	-768	-1	-1	-1	-1	4	-1024	-768	-1	-1	-1	-1	4		0	0						StimuliFarbe_gelb_rot.png	0	880	547	72	111				0	Content		-72	-111	29504091	2639618495
29521	09:27:14.830	00:00:29.520	1772	-1024	-768	-1	-1	-1	-1	4	-1024	-768	-1	-1	-1	-1	4		0	0						StimuliFarbe_gelb_rot.png	0	880	547	72	111				0	Content		-72	-111	29520712	2639635116
29537	09:27:14.846	00:00:29.537	1773	-1024	-768	-1	-1	-1	-1	4	-1024	-768	-1	-1	-1	-1	4		0	0						StimuliFarbe_gelb_rot.png	0	880	547	72	111				0	Content		-72	-111	29537334	2639651738
29554	09:27:14.863	00:00:29.553	1774	-1024	-768	-1	-1	-1	-1	4	-1024	-768	-1	-1	-1	-1	4		0	0						StimuliFarbe_gelb_rot.png	0	880	547	72	111				0	Content		-72	-111	29553955	2639668359
[truncated: 2,026 more rows]
