# Supplementary material for: Gaze Duration Biases for Colours in Combination with Dissonant and Consonant Sounds: A Comparative Eye-Tracking Study with Orangutans
Source: PLoS One. 2015 Oct 14;10(10):e0139894. doi: 10.1371/journal.pone.0139894 (PMC4605782; doi:10.1371/journal.pone.0139894)
Supplement: S1 Data — (ZIP) [file pone.0139894.s004.zip › Plos ColourSound Data/Apes/Nur_Farben_Bilder_U1/Rec 21-All-Data.tsv]

System Properties:
Operating System:	Microsoft Windows NT 6.1.7601 Service Pack 1
System User Name:	admin
Machine Name:	PSYCHO19
Data properties:
Recording name:	Rec 21
Recording date:	28.07.2013
Recording time:	09:57:40
Recording resolution:	1024 x 768
Export date:	02.09.2013
Export time:	16:40:36
Participant:	Padana_S2
Filter settings:
Eye: Average
Validity: Normal
Fixation filter: Tobii fixation filter
Velocity threshold: 35
Distance threshold: 35
Timestamp	DateTimeStamp	DateTimeStampStartOffset	Number	GazePointXLeft	GazePointYLeft	CamXLeft	CamYLeft	DistanceLeft	PupilLeft	ValidityLeft	GazePointXRight	GazePointYRight	CamXRight	CamYRight	DistanceRight	PupilRight	ValidityRight	FixationIndex	GazePointX	GazePointY	Event	EventKey	Data1	Data2	Descriptor	StimuliName	StimuliID	MediaWidth	MediaHeight	MediaPosX	MediaPosY	MappedFixationPointX	MappedFixationPointY	FixationDuration	AoiIds	AoiNames	WebGroupImage	MappedGazeDataPointX	MappedGazeDataPointY	MicroSecondTimestamp	AbsoluteMicroSecondTimestamp
1	09:57:40.143	00:00:00.000	0	380,5313	373,2338	0,642516	0,3153075	519,3141	2,932002	0	395,8764	372,9058	0,4789121	0,3109311	519,9088	2,997148	0	1	388	373						No media	0	1024	768	0	0	388	387	317	0	Content		388	373	581	4464901784
17	09:57:40.159	00:00:00.017	1	377,286	385,0255	0,6425967	0,3159181	519,0455	3,024448	0	392,5529	377,9065	0,4788773	0,3115256	519,6841	3,038231	0	1	385	381						No media	0	1024	768	0	0	388	387	317	0	Content		385	381	17332	4464918535
34	09:57:40.176	00:00:00.033	2	365,2443	414,0114	0,642683	0,3165389	519,2644	3,084861	0	390,8763	373,3941	0,4789132	0,3119773	519,6568	3,040511	0	1	378	394						No media	0	1024	768	0	0	388	387	317	0	Content		378	394	33956	4464935159
51	09:57:40.193	00:00:00.050	3	389,9071	397,2446	0,6428254	0,3170568	519,2145	3,092687	0	394,833	366,7113	0,4789398	0,3123597	519,4824	3,003608	0	1	392	382						No media	0	1024	768	0	0	388	387	317	0	Content		392	382	50583	4464951786
67	09:57:40.209	00:00:00.067	4	386,6827	398,0059	0,6429626	0,3174792	519,0941	3,10735	0	396,6972	385,7755	0,479065	0,3125616	519,3605	3,071947	0	1	392	392						No media	0	1024	768	0	0	388	387	317	0	Content		392	392	67210	4464968413
84	09:57:40.226	00:00:00.083	5	388,0558	403,6125	0,6430248	0,3179209	519,121	3,124255	0	387,6871	353,93	0,4790883	0,312867	519,5422	3,021434	0	1	388	379						No media	0	1024	768	0	0	388	387	317	0	Content		388	379	83960	4464985163
101	09:57:40.243	00:00:00.100	6	380,713	393,1315	0,643043	0,3183754	519,3987	3,123503	0	400,0894	374,6974	0,4791642	0,313165	519,5157	3,08731	0	1	390	384						No media	0	1024	768	0	0	388	387	317	0	Content		390	384	100585	4465001788
117	09:57:40.259	00:00:00.117	7	380,9393	401,5903	0,6430799	0,3187881	519,404	3,144878	0	393,6689	380,4666	0,4791678	0,3134561	519,4786	3,092436	0	1	387	391						No media	0	1024	768	0	0	388	387	317	0	Content		387	391	117212	4465018415
134	09:57:40.276	00:00:00.133	8	379,5951	388,361	0,6430849	0,3191435	519,4199	3,176154	0	380,9687	387,8933	0,4791502	0,3138071	519,666	3,1746	0	1	380	388						No media	0	1024	768	0	0	388	387	317	0	Content		380	388	133790	4465034993
151	09:57:40.293	00:00:00.150	9	396,7035	389,2252	0,6430309	0,3194359	519,4888	3,1875	0	384,9118	384,5051	0,4790941	0,314061	519,4702	3,165556	0	1	391	387						No media	0	1024	768	0	0	388	387	317	0	Content		391	387	150537	4465051740
167	09:57:40.309	00:00:00.167	10	391,6288	378,2804	0,642989	0,3195556	519,5017	3,174331	0	382,5627	364,7213	0,4789952	0,3141961	519,6474	3,20727	0	1	387	372						No media	0	1024	768	0	0	388	387	317	0	Content		387	372	167162	4465068365
184	09:57:40.326	00:00:00.183	11	389,8244	398,0806	0,6429542	0,3194073	519,5609	3,219207	0	388,5179	379,9768	0,4789593	0,3141358	519,7355	3,200785	0	1	389	389						No media	0	1024	768	0	0	388	387	317	0	Content		389	389	183785	4465084988
200	09:57:40.342	00:00:00.200	12	391,4067	393,834	0,6429166	0,3192025	519,601	3,271078	0	382,6095	381,9443	0,478899	0,3139649	519,7789	3,220079	0	1	387	388						No media	0	1024	768	0	0	388	387	317	0	Content		387	388	200421	4465101624
217	09:57:40.359	00:00:00.217	13	386,6634	389,1593	0,6428639	0,3192106	519,7756	3,273725	0	384,8298	378,2843	0,4788786	0,3141617	519,9805	3,221604	0	1	386	384						No media	0	1024	768	0	0	388	387	317	0	Content		386	384	217159	4465118362
234	09:57:40.376	00:00:00.233	14	386,3736	395,467	0,6427662	0,3197104	520,0012	3,302949	0	387,0638	376,0696	0,4788039	0,3149147	519,9999	3,266948	0	1	387	386						No media	0	1024	768	0	0	388	387	317	0	Content		387	386	233784	4465134987
250	09:57:40.392	00:00:00.250	15	395,1584	403,8326	0,642652	0,3205778	520,0939	3,306099	0	397,3878	373,6405	0,4787161	0,3159074	519,8862	3,267976	0	1	396	389						No media	0	1024	768	0	0	388	387	317	0	Content		396	389	250455	4465151658
267	09:57:40.409	00:00:00.267	16	381,5078	402,8214	0,6424041	0,321507	520,1152	3,344252	0	383,836	397,6	0,4784945	0,3169739	520,318	3,320879	0	1	383	400						No media	0	1024	768	0	0	388	387	317	0	Content		383	400	267036	4465168239
284	09:57:40.426	00:00:00.283	17	412,9573	408,8738	0,6415387	0,3225731	519,9854	3,332264	0	417,2371	390,333	0,4778848	0,3181303	520,421	3,327413	0	1	415	400						No media	0	1024	768	0	0	388	387	317	0	Content		415	400	283781	4465184984
300	09:57:40.442	00:00:00.300	18	509,5614	384,3326	0,6399451	0,3232883	520,5248	3,341001	0	521,6942	375,3653	0,476352	0,3190045	520,9512	3,324005	0	1	516	380						No media	0	1024	768	0	0	388	387	317	0	Content		516	380	300420	4465201623
317	09:57:40.459	00:00:00.317	19	567,2518	372,3361	0,6388111	0,3236199	520,3043	3,330126	0	589,6525	358,5334	0,4753344	0,3194411	521,0954	3,304575	0	2	578	365						No media	0	1024	768	0	0	763	385	150	0	Content		578	365	317031	4465218234
334	09:57:40.476	00:00:00.333	20	631,1619	238,0867	0,6380469	0,3241873	520,754	2,891535	0	648,3303	349,7143	0,4744941	0,3202026	521,5337	3,323224	0	2	640	294						No media	0	1024	768	0	0	763	385	150	0	Content		640	294	333653	4465234856
350	09:57:40.492	00:00:00.350	21	649,4861	158,9329	0,6365635	0,3244381	521,1539	2,622937	0	708,9081	276,8028	0,4732844	0,3206294	522,0089	3,165497	0	2	679	218						No media	0	1024	768	0	0	763	385	150	0	Content		679	218	350418	4465251621
367	09:57:40.509	00:00:00.367	22	768,4857	345,168	0,6357198	0,3244559	521,432	3,155716	0	785,3475	337,1932	0,4725388	0,3210097	522,6931	3,308356	0	2	777	341						No media	0	1024	768	0	0	763	385	150	0	Content		777	341	367025	4465268228
384	09:57:40.526	00:00:00.383	23	733,7773	384,1788	0,6352376	0,3244988	521,5887	3,339686	0	768,7195	369,1389	0,4722393	0,3211857	523,1004	3,3236	0	2	751	377						No media	0	1024	768	0	0	763	385	150	0	Content		751	377	383650	4465284853
400	09:57:40.542	00:00:00.400	24	740,8412	408,1529	0,6348404	0,3248928	522,1384	3,353173	0	787,5526	379,1809	0,4718913	0,3218304	523,5505	3,289434	0	2	764	394						No media	0	1024	768	0	0	763	385	150	0	Content		764	394	400275	4465301478
417	09:57:40.559	00:00:00.417	25	758,9724	420,0481	0,6346009	0,3256763	522,4172	3,322674	0	767,5795	408,4269	0,4717319	0,3226944	523,7313	3,333251	0	2	763	414						No media	0	1024	768	0	0	763	385	150	0	Content		763	414	417022	4465318225
434	09:57:40.576	00:00:00.433	26	766,1462	421,4635	0,6345388	0,3267047	522,9168	3,338642	0	777,2857	434,7717	0,4716988	0,3236457	524,065	3,324001	0	2	772	428						No media	0	1024	768	0	0	763	385	150	0	Content		772	428	433649	4465334852
450	09:57:40.592	00:00:00.450	27	763,2966	444,6174	0,6343631	0,3280616	523,5724	3,356801	0	783,8588	436,5342	0,4717369	0,325188	524,6195	3,362147	0	2	774	441						No media	0	1024	768	0	0	763	385	150	0	Content		774	441	450273	4465351476
467	09:57:40.609	00:00:00.467	28	784,6845	453,7896	0,6343202	0,3296681	523,9183	3,314272	0	771,7345	458,9101	0,4718534	0,3267674	525,3498	3,352533	0	3	778	456						No media	0	1024	768	0	0	783	525	100	0	Content		778	456	467022	4465368225
484	09:57:40.626	00:00:00.483	29	771,7195	480,6082	0,6341451	0,3315829	524,077	3,320276	0	795,6099	478,8418	0,4719998	0,3287218	525,7758	3,340802	0	3	784	480						No media	0	1024	768	0	0	783	525	100	0	Content		784	480	483647	4465384850
500	09:57:40.642	00:00:00.500	30	779,4792	493,3051	0,6340533	0,3339578	524,7119	3,325456	0	785,7165	510,5031	0,4721081	0,3307399	526,5923	3,358324	0	3	783	502						No media	0	1024	768	0	0	783	525	100	0	Content		783	502	500267	4465401470
517	09:57:40.659	00:00:00.516	31	804,1686	556,2043	0,634254	0,3364305	525,1373	3,428971	0	793,4584	541,8206	0,4724646	0,3332395	527,1237	3,342353	0	3	799	549						No media	0	1024	768	0	0	783	525	100	0	Content		799	549	516892	4465418095
534	09:57:40.676	00:00:00.533	32	816,4653	562,2737	0,6342943	0,3391473	525,3591	3,343894	0	766,6916	603,3789	0,4727566	0,3359098	527,3597	3,386242	0	3	792	583						No media	0	1024	768	0	0	783	525	100	0	Content		792	583	533641	4465434844
550	09:57:40.692	00:00:00.550	33	776,4341	620,8742	0,634432	0,3414939	525,353	3,30948	0	719,8646	646,709	0,4727789	0,338734	528,4568	3,303163	0	3	748	634						No media	0	1024	768	0	0	783	525	100	0	Content		748	634	550264	4465451467
567	09:57:40.709	00:00:00.566	34	-1024	-768	-1	-1	-1	-1	4	-1024	-768	-1	-1	-1	-1	4		0	0						No media	0	1024	768	0	0				0	Content		0	0	566887	4465468090
584	09:57:40.726	00:00:00.583	35	-1024	-768	-1	-1	-1	-1	4	-1024	-768	-1	-1	-1	-1	4		0	0						No media	0	1024	768	0	0				0	Content		0	0	583500	4465484703
600	09:57:40.742	00:00:00.600	36	-1024	-768	-1	-1	-1	-1	4	-1024	-768	-1	-1	-1	-1	4		0	0						No media	0	1024	768	0	0				0	Content		0	0	600258	4465501461
617	09:57:40.759	00:00:00.616	37	-1024	-768	-1	-1	-1	-1	4	-1024	-768	-1	-1	-1	-1	4		0	0						No media	0	1024	768	0	0				0	Content		0	0	616882	4465518085
634	09:57:40.776	00:00:00.633	38	-1024	-768	-1	-1	-1	-1	4	-1024	-768	-1	-1	-1	-1	4		0	0						No media	0	1024	768	0	0				0	Content		0	0	633506	4465534709
650	09:57:40.792	00:00:00.650	39	-1024	-768	-1	-1	-1	-1	4	-1024	-768	-1	-1	-1	-1	4		0	0						No media	0	1024	768	0	0				0	Content		0	0	650131	4465551334
667	09:57:40.809	00:00:00.666	40	-1024	-768	-1	-1	-1	-1	4	-1024	-768	-1	-1	-1	-1	4		0	0						No media	0	1024	768	0	0				0	Content		0	0	666878	4465568081
684	09:57:40.826	00:00:00.683	41	-1024	-768	-1	-1	-1	-1	4	-1024	-768	-1	-1	-1	-1	4		0	0						No media	0	1024	768	0	0				0	Content		0	0	683502	4465584705
700	09:57:40.842	00:00:00.700	42	-1024	-768	-1	-1	-1	-1	4	-1024	-768	-1	-1	-1	-1	4		0	0						No media	0	1024	768	0	0				0	Content		0	0	700126	4465601329
717	09:57:40.859	00:00:00.716	43	-1024	-768	-1	-1	-1	-1	4	-1024	-768	-1	-1	-1	-1	4		0	0						No media	0	1024	768	0	0				0	Content		0	0	716751	4465617954
733	09:57:40.875	00:00:00.733	44	-1024	-768	-1	-1	-1	-1	4	-1024	-768	-1	-1	-1	-1	4		0	0						No media	0	1024	768	0	0				0	Content		0	0	733496	4465634699
750	09:57:40.892	00:00:00.750	45	-1024	-768	-1	-1	-1	-1	4	-1024	-768	-1	-1	-1	-1	4		0	0						No media	0	1024	768	0	0				0	Content		0	0	750122	4465651325
767	09:57:40.909	00:00:00.766	46	-1024	-768	-1	-1	-1	-1	4	-1024	-768	-1	-1	-1	-1	4		0	0						No media	0	1024	768	0	0				0	Content		0	0	766741	4465667944
783	09:57:40.925	00:00:00.783	47	-1024	-768	-1	-1	-1	-1	4	-1024	-768	-1	-1	-1	-1	4		0	0						No media	0	1024	768	0	0				0	Content		0	0	783370	4465684573
800	09:57:40.942	00:00:00.800	48	-1024	-768	-1	-1	-1	-1	4	-1024	-768	-1	-1	-1	-1	4		0	0						No media	0	1024	768	0	0				0	Content		0	0	800117	4465701320
817	09:57:40.959	00:00:00.816	49	-1024	-768	-1	-1	-1	-1	4	-1024	-768	-1	-1	-1	-1	4		0	0						No media	0	1024	768	0	0				0	Content		0	0	816740	4465717943
833	09:57:40.975	00:00:00.833	50	-1024	-768	-1	-1	-1	-1	4	-1024	-768	-1	-1	-1	-1	4		0	0						No media	0	1024	768	0	0				0	Content		0	0	833368	4465734571
850	09:57:40.992	00:00:00.849	51	-1024	-768	-1	-1	-1	-1	4	-1024	-768	-1	-1	-1	-1	4		0	0						No media	0	1024	768	0	0				0	Content		0	0	849989	4465751192
869	09:57:41.011	00:00:00.868	52	-1024	-768	-1	-1	-1	-1	4	-1024	-768	-1	-1	-1	-1	4		0	0						No media	0	1024	768	0	0				0	Content		0	0	868558	4465769761
883	09:57:41.025	00:00:00.883	53	-1024	-768	-1	-1	-1	-1	4	-1024	-768	-1	-1	-1	-1	4		0	0						No media	0	1024	768	0	0				0	Content		0	0	883362	4465784565
900	09:57:41.042	00:00:00.900	54	-1024	-768	-1	-1	-1	-1	4	-1024	-768	-1	-1	-1	-1	4		0	0						No media	0	1024	768	0	0				0	Content		0	0	900112	4465801315
917	09:57:41.059	00:00:00.916	55	-1024	-768	-1	-1	-1	-1	4	-1024	-768	-1	-1	-1	-1	4		0	0						No media	0	1024	768	0	0				0	Content		0	0	916735	4465817938
933	09:57:41.075	00:00:00.933	56	-1024	-768	-1	-1	-1	-1	4	-1024	-768	-1	-1	-1	-1	4		0	0						No media	0	1024	768	0	0				0	Content		0	0	933362	4465834565
950	09:57:41.092	00:00:00.949	57	-1024	-768	-1	-1	-1	-1	4	-1024	-768	-1	-1	-1	-1	4		0	0						No media	0	1024	768	0	0				0	Content		0	0	949984	4465851187
967	09:57:41.109	00:00:00.966	58	-1024	-768	-1	-1	-1	-1	4	-1024	-768	-1	-1	-1	-1	4		0	0						No media	0	1024	768	0	0				0	Content		0	0	966605	4465867808
984	09:57:41.126	00:00:00.983	59	-1024	-768	-1	-1	-1	-1	4	-1024	-768	-1	-1	-1	-1	4		0	0						No media	0	1024	768	0	0				0	Content		0	0	983804	4465885007
1001	09:57:41.143	00:00:01.001	60	-1024	-768	-1	-1	-1	-1	4	-1024	-768	-1	-1	-1	-1	4		0	0						No media	0	1024	768	0	0				0	Content		0	0	1001175	4465902378
1018	09:57:41.160	00:00:01.018	61	-1024	-768	-1	-1	-1	-1	4	-1024	-768	-1	-1	-1	-1	4		0	0						No media	0	1024	768	0	0				0	Content		0	0	1018422	4465919625
1033	09:57:41.175	00:00:01.033	62	-1024	-768	-1	-1	-1	-1	4	-1024	-768	-1	-1	-1	-1	4		0	0						No media	0	1024	768	0	0				0	Content		0	0	1033227	4465934430
1050	09:57:41.192	00:00:01.049	63	-1024	-768	-1	-1	-1	-1	4	-1024	-768	-1	-1	-1	-1	4		0	0						No media	0	1024	768	0	0				0	Content		0	0	1049973	4465951176
1067	09:57:41.209	00:00:01.066	64	-1024	-768	-1	-1	-1	-1	4	-1024	-768	-1	-1	-1	-1	4		0	0						No media	0	1024	768	0	0				0	Content		0	0	1066594	4465967797
1083	09:57:41.225	00:00:01.083	65	-1024	-768	-1	-1	-1	-1	4	-1024	-768	-1	-1	-1	-1	4		0	0						No media	0	1024	768	0	0				0	Content		0	0	1083220	4465984423
1100	09:57:41.242	00:00:01.099	66	-1024	-768	-1	-1	-1	-1	4	-1024	-768	-1	-1	-1	-1	4		0	0						No media	0	1024	768	0	0				0	Content		0	0	1099839	4466001042
1117	09:57:41.259	00:00:01.116	67	-1024	-768	-1	-1	-1	-1	4	-1024	-768	-1	-1	-1	-1	4		0	0						No media	0	1024	768	0	0				0	Content		0	0	1116586	4466017789
1134	09:57:41.276	00:00:01.133	68	-1024	-768	-1	-1	-1	-1	4	-1024	-768	-1	-1	-1	-1	4		0	0						No media	0	1024	768	0	0				0	Content		0	0	1133658	4466034861
1151	09:57:41.293	00:00:01.151	69	-1024	-768	-1	-1	-1	-1	4	-1024	-768	-1	-1	-1	-1	4		0	0						No media	0	1024	768	0	0				0	Content		0	0	1151050	4466052253
1168	09:57:41.310	00:00:01.168	70	-1024	-768	-1	-1	-1	-1	4	-1024	-768	-1	-1	-1	-1	4		0	0						No media	0	1024	768	0	0				0	Content		0	0	1168421	4466069624
1183	09:57:41.325	00:00:01.183	71	-1024	-768	-1	-1	-1	-1	4	-1024	-768	-1	-1	-1	-1	4		0	0						No media	0	1024	768	0	0				0	Content		0	0	1183226	4466084429
1200	09:57:41.342	00:00:01.199	72	-1024	-768	-1	-1	-1	-1	4	-1024	-768	-1	-1	-1	-1	4		0	0						No media	0	1024	768	0	0				0	Content		0	0	1199850	4466101053
1217	09:57:41.359	00:00:01.216	73	-1024	-768	-1	-1	-1	-1	4	-1024	-768	-1	-1	-1	-1	4		0	0						No media	0	1024	768	0	0				0	Content		0	0	1216596	4466117799
1233	09:57:41.375	00:00:01.233	74	-1024	-768	-1	-1	-1	-1	4	-1024	-768	-1	-1	-1	-1	4		0	0						No media	0	1024	768	0	0				0	Content		0	0	1233221	4466134424
1250	09:57:41.392	00:00:01.249	75	-1024	-768	-1	-1	-1	-1	4	-1024	-768	-1	-1	-1	-1	4		0	0						No media	0	1024	768	0	0				0	Content		0	0	1249844	4466151047
1266	09:57:41.408	00:00:01.266	76	-1024	-768	-1	-1	-1	-1	4	-1024	-768	-1	-1	-1	-1	4		0	0						No media	0	1024	768	0	0				0	Content		0	0	1266467	4466167670
1284	09:57:41.426	00:00:01.283	77	-1024	-768	-1	-1	-1	-1	4	-1024	-768	-1	-1	-1	-1	4		0	0						No media	0	1024	768	0	0				0	Content		0	0	1283662	4466184865
1301	09:57:41.443	00:00:01.300	78	-1024	-768	-1	-1	-1	-1	4	-1024	-768	-1	-1	-1	-1	4		0	0						No media	0	1024	768	0	0				0	Content		0	0	1300910	4466202113
1318	09:57:41.460	00:00:01.318	79	-1024	-768	-1	-1	-1	-1	4	-1024	-768	-1	-1	-1	-1	4		0	0						No media	0	1024	768	0	0				0	Content		0	0	1318159	4466219362
1333	09:57:41.475	00:00:01.333	80	-1024	-768	-1	-1	-1	-1	4	-1024	-768	-1	-1	-1	-1	4		0	0						No media	0	1024	768	0	0				0	Content		0	0	1333087	4466234290
1337	09:57:41.479																				ImageStart	8	0	0	Fix_sw.jpg
1350	09:57:41.492	00:00:01.349	81	-1024	-768	-1	-1	-1	-1	4	-1024	-768	-1	-1	-1	-1	4		0	0						Fix_sw.jpg	0	880	547	72	111				0	Content		-72	-111	1349712	4466250915
1366	09:57:41.508	00:00:01.366	82	-1024	-768	-1	-1	-1	-1	4	-1024	-768	-1	-1	-1	-1	4		0	0						Fix_sw.jpg	0	880	547	72	111				0	Content		-72	-111	1366461	4466267664
1383	09:57:41.525	00:00:01.383	83	-1024	-768	-1	-1	-1	-1	4	-1024	-768	-1	-1	-1	-1	4		0	0						Fix_sw.jpg	0	880	547	72	111				0	Content		-72	-111	1383085	4466284288
1400	09:57:41.542	00:00:01.399	84	-1024	-768	-1	-1	-1	-1	4	-1024	-768	-1	-1	-1	-1	4		0	0						Fix_sw.jpg	0	880	547	72	111				0	Content		-72	-111	1399710	4466300913
1416	09:57:41.558	00:00:01.416	85	-1024	-768	-1	-1	-1	-1	4	-1024	-768	-1	-1	-1	-1	4		0	0						Fix_sw.jpg	0	880	547	72	111				0	Content		-72	-111	1416333	4466317536
1434	09:57:41.576	00:00:01.433	86	-1024	-768	-1	-1	-1	-1	4	-1024	-768	-1	-1	-1	-1	4		0	0						Fix_sw.jpg	0	880	547	72	111				0	Content		-72	-111	1433526	4466334729
1451	09:57:41.593	00:00:01.450	87	-1024	-768	-1	-1	-1	-1	4	-1024	-768	-1	-1	-1	-1	4		0	0						Fix_sw.jpg	0	880	547	72	111				0	Content		-72	-111	1450902	4466352105
1468	09:57:41.610	00:00:01.468	88	-1024	-768	-1	-1	-1	-1	4	-1024	-768	-1	-1	-1	-1	4		0	0						Fix_sw.jpg	0	880	547	72	111				0	Content		-72	-111	1468148	4466369351
1484	09:57:41.626	00:00:01.483	89	-1024	-768	-1	-1	-1	-1	4	-1024	-768	-1	-1	-1	-1	4		0	0						Fix_sw.jpg	0	880	547	72	111				0	Content		-72	-111	1483920	4466385123
1501	09:57:41.643	00:00:01.500	90	-1024	-768	-1	-1	-1	-1	4	-1024	-768	-1	-1	-1	-1	4		0	0						Fix_sw.jpg	0	880	547	72	111				0	Content		-72	-111	1500588	4466401791
1516	09:57:41.658	00:00:01.516	91	-1024	-768	-1	-1	-1	-1	4	-1024	-768	-1	-1	-1	-1	4		0	0						Fix_sw.jpg	0	880	547	72	111				0	Content		-72	-111	1516325	4466417528
1533	09:57:41.675	00:00:01.532	92	-1024	-768	-1	-1	-1	-1	4	-1024	-768	-1	-1	-1	-1	4		0	0						Fix_sw.jpg	0	880	547	72	111				0	Content		-72	-111	1532946	4466434149
1550	09:57:41.692	00:00:01.549	93	-1024	-768	-1	-1	-1	-1	4	-1024	-768	-1	-1	-1	-1	4		0	0						Fix_sw.jpg	0	880	547	72	111				0	Content		-72	-111	1549566	4466450769
1566	09:57:41.708	00:00:01.566	94	-1024	-768	-1	-1	-1	-1	4	-1024	-768	-1	-1	-1	-1	4		0	0						Fix_sw.jpg	0	880	547	72	111				0	Content		-72	-111	1566233	4466467436
1583	09:57:41.725	00:00:01.582	95	-1024	-768	-1	-1	-1	-1	4	-1024	-768	-1	-1	-1	-1	4		0	0						Fix_sw.jpg	0	880	547	72	111				0	Content		-72	-111	1582946	4466484149
1600	09:57:41.742	00:00:01.599	96	-1024	-768	-1	-1	-1	-1	4	-1024	-768	-1	-1	-1	-1	4		0	0						Fix_sw.jpg	0	880	547	72	111				0	Content		-72	-111	1599570	4466500773
1617	09:57:41.759	00:00:01.616	97	-1024	-768	-1	-1	-1	-1	4	-1024	-768	-1	-1	-1	-1	4		0	0						Fix_sw.jpg	0	880	547	72	111				0	Content		-72	-111	1616760	4466517963
1634	09:57:41.776	00:00:01.634	98	-1024	-768	-1	-1	-1	-1	4	-1024	-768	-1	-1	-1	-1	4		0	0						Fix_sw.jpg	0	880	547	72	111				0	Content		-72	-111	1634136	4466535339
1651	09:57:41.793	00:00:01.651	99	-1024	-768	-1	-1	-1	-1	4	-1024	-768	-1	-1	-1	-1	4		0	0						Fix_sw.jpg	0	880	547	72	111				0	Content		-72	-111	1651387	4466552590
1666	09:57:41.808	00:00:01.666	100	-1024	-768	-1	-1	-1	-1	4	-1024	-768	-1	-1	-1	-1	4		0	0						Fix_sw.jpg	0	880	547	72	111				0	Content		-72	-111	1666191	4466567394
1683	09:57:41.825	00:00:01.682	101	-1024	-768	-1	-1	-1	-1	4	-1024	-768	-1	-1	-1	-1	4		0	0						Fix_sw.jpg	0	880	547	72	111				0	Content		-72	-111	1682940	4466584143
1700	09:57:41.842	00:00:01.699	102	-1024	-768	-1	-1	-1	-1	4	-1024	-768	-1	-1	-1	-1	4		0	0						Fix_sw.jpg	0	880	547	72	111				0	Content		-72	-111	1699562	4466600765
1716	09:57:41.858	00:00:01.716	103	-1024	-768	-1	-1	-1	-1	4	-1024	-768	-1	-1	-1	-1	4		0	0						Fix_sw.jpg	0	880	547	72	111				0	Content		-72	-111	1716179	4466617382
1733	09:57:41.875	00:00:01.732	104	-1024	-768	-1	-1	-1	-1	4	-1024	-768	-1	-1	-1	-1	4		0	0						Fix_sw.jpg	0	880	547	72	111				0	Content		-72	-111	1732847	4466634050
1749	09:57:41.891	00:00:01.749	105	-1024	-768	-1	-1	-1	-1	4	-1024	-768	-1	-1	-1	-1	4		0	0						Fix_sw.jpg	0	880	547	72	111				0	Content		-72	-111	1749429	4466650632
1766	09:57:41.908	00:00:01.766	106	-1024	-768	-1	-1	-1	-1	4	-1024	-768	-1	-1	-1	-1	4		0	0						Fix_sw.jpg	0	880	547	72	111				0	Content		-72	-111	1766055	4466667258
1783	09:57:41.925	00:00:01.783	107	-1024	-768	-1	-1	-1	-1	4	-1024	-768	-1	-1	-1	-1	4		0	0						Fix_sw.jpg	0	880	547	72	111				0	Content		-72	-111	1783248	4466684451
1801	09:57:41.943	00:00:01.800	108	-1024	-768	-1	-1	-1	-1	4	-1024	-768	-1	-1	-1	-1	4		0	0						Fix_sw.jpg	0	880	547	72	111				0	Content		-72	-111	1800621	4466701824
1818	09:57:41.960	00:00:01.817	109	-1024	-768	-1	-1	-1	-1	4	-1024	-768	-1	-1	-1	-1	4		0	0						Fix_sw.jpg	0	880	547	72	111				0	Content		-72	-111	1817992	4466719195
1833	09:57:41.975	00:00:01.832	110	-1024	-768	-1	-1	-1	-1	4	-1024	-768	-1	-1	-1	-1	4		0	0						Fix_sw.jpg	0	880	547	72	111				0	Content		-72	-111	1832785	4466733988
1849	09:57:41.991	00:00:01.849	111	876,4613	1031,361	0,6372024	0,3053083	542,7266	3,449993	0	544,0637	1014,78	0,4755222	0,3065944	528,7893	3,369501	0	4	710	1023						Fix_sw.jpg	0	880	547	72	111	615	921	83	0	Content		638	912	1849416	4466750619
1866	09:57:42.008	00:00:01.866	112	-1024	-768	-1	-1	-1	-1	4	-1024	-768	-1	-1	-1	-1	4	4	0	0						Fix_sw.jpg	0	880	547	72	111	615	921	83	0	Content		-72	-111	1866034	4466767237
1883	09:57:42.025	00:00:01.882	113	-1024	-768	-1	-1	-1	-1	4	-1024	-768	-1	-1	-1	-1	4	4	0	0						Fix_sw.jpg	0	880	547	72	111	615	921	83	0	Content		-72	-111	1882702	4466783905
1899	09:57:42.041	00:00:01.899	114	853,5667	1114,968	0,6319895	0,3008192	542,7266	3,208629	0	476,4591	1040,919	0,4772699	0,3010551	526,9594	3,338555	0	4	665	1078						Fix_sw.jpg	0	880	547	72	111	615	921	83	0	Content		593	967	1899415	4466800618
1916	09:57:42.058	00:00:01.916	115	-1024	-768	-1	-1	-1	-1	4	461,8756	1041,107	0,4781728	0,2997602	526,2554	3,390734	0	4	462	1041						Fix_sw.jpg	0	880	547	72	111	615	921	83	0	Content		390	930	1916037	4466817240
1933	09:57:42.075	00:00:01.932	116	-1024	-768	-1	-1	-1	-1	4	-1024	-768	-1	-1	-1	-1	4		0	0						Fix_sw.jpg	0	880	547	72	111				0	Content		-72	-111	1932666	4466833869
1949	09:57:42.091	00:00:01.949	117	-1024	-768	-1	-1	-1	-1	4	-1024	-768	-1	-1	-1	-1	4		0	0						Fix_sw.jpg	0	880	547	72	111				0	Content		-72	-111	1949288	4466850491
1966	09:57:42.108	00:00:01.966	118	-1024	-768	-1	-1	-1	-1	4	-1024	-768	-1	-1	-1	-1	4		0	0						Fix_sw.jpg	0	880	547	72	111				0	Content		-72	-111	1966040	4466867243
1983	09:57:42.125	00:00:01.982	119	-1024	-768	-1	-1	-1	-1	4	-1024	-768	-1	-1	-1	-1	4		0	0						Fix_sw.jpg	0	880	547	72	111				0	Content		-72	-111	1982663	4466883866
1999	09:57:42.141	00:00:01.999	120	-1024	-768	-1	-1	-1	-1	4	-1024	-768	-1	-1	-1	-1	4		0	0						Fix_sw.jpg	0	880	547	72	111				0	Content		-72	-111	1999330	4466900533
2016	09:57:42.158	00:00:02.015	121	-1024	-768	-1	-1	-1	-1	4	-1024	-768	-1	-1	-1	-1	4		0	0						Fix_sw.jpg	0	880	547	72	111				0	Content		-72	-111	2015995	4466917198
2033	09:57:42.175	00:00:02.032	122	-1024	-768	-1	-1	-1	-1	4	-1024	-768	-1	-1	-1	-1	4		0	0						Fix_sw.jpg	0	880	547	72	111				0	Content		-72	-111	2032663	4466933866
2049	09:57:42.191	00:00:02.049	123	-1024	-768	-1	-1	-1	-1	4	433,1677	1055,118	0,478532	0,2970883	522,369	3,373299	0	5	433	1055						Fix_sw.jpg	0	880	547	72	111	395	944	216	0	Content		361	944	2049283	4466950486
2066	09:57:42.208	00:00:02.065	124	775,5534	1060,915	0,6341559	0,2975479	537,8102	3,528614	0	469,0336	1058,919	0,4805498	0,2974896	532,7394	3,467808	0	5	622	1060						Fix_sw.jpg	0	880	547	72	111	395	944	216	0	Content		550	949	2065906	4466967109
2083	09:57:42.225	00:00:02.082	125	-1024	-768	-1	-1	-1	-1	4	-1024	-768	-1	-1	-1	-1	4	5	0	0						Fix_sw.jpg	0	880	547	72	111	395	944	216	0	Content		-72	-111	2082533	4466983736
2099	09:57:42.241	00:00:02.099	126	-1024	-768	-1	-1	-1	-1	4	-1024	-768	-1	-1	-1	-1	4	5	0	0						Fix_sw.jpg	0	880	547	72	111	395	944	216	0	Content		-72	-111	2099280	4467000483
2116	09:57:42.258	00:00:02.115	127	-1024	-768	-1	-1	-1	-1	4	437,3987	1047,621	0,4775488	0,2990644	520,269	3,37364	0	5	437	1048						Fix_sw.jpg	0	880	547	72	111	395	944	216	0	Content		365	937	2115906	4467017109
2133	09:57:42.275	00:00:02.132	128	-1024	-768	-1	-1	-1	-1	4	447,1416	1079,71	0,4774362	0,2991554	520,269	3,354223	0	5	447	1080						Fix_sw.jpg	0	880	547	72	111	395	944	216	0	Content		375	969	2132529	4467033732
2149	09:57:42.291	00:00:02.149	129	-1024	-768	-1	-1	-1	-1	4	467,2972	964,3221	0,4747456	0,2997244	532,0092	3,750986	0	5	467	964						Fix_sw.jpg	0	880	547	72	111	395	944	216	0	Content		395	853	2149154	4467050357
2166	09:57:42.308	00:00:02.165	130	-1024	-768	-1	-1	-1	-1	4	465,6447	1087,125	0,4798364	0,2997413	532,0092	3,503223	0	5	466	1087						Fix_sw.jpg	0	880	547	72	111	395	944	216	0	Content		394	976	2165904	4467067107
2183	09:57:42.325	00:00:02.182	131	-1024	-768	-1	-1	-1	-1	4	442,3941	1059,357	0,4772603	0,3005511	519,3217	3,415601	0	5	442	1059						Fix_sw.jpg	0	880	547	72	111	395	944	216	0	Content		370	948	2182528	4467083731
2199	09:57:42.341	00:00:02.199	132	-1024	-768	-1	-1	-1	-1	4	446,0951	1047,001	0,4773262	0,3010095	519,0772	3,425529	0	5	446	1047						Fix_sw.jpg	0	880	547	72	111	395	944	216	0	Content		374	936	2199150	4467100353
2216	09:57:42.358	00:00:02.215	133	846,3476	1092,553	0,6335792	0,3020253	537,8102	3,372014	0	441,1785	1038,604	0,4773936	0,3012444	518,9396	3,419739	0	5	644	1066						Fix_sw.jpg	0	880	547	72	111	395	944	216	0	Content		572	955	2215775	4467116978
2233	09:57:42.375	00:00:02.232	134	-1024	-768	-1	-1	-1	-1	4	471,5641	1040,94	0,479326	0,3007127	529,9342	3,610678	0	5	472	1041						Fix_sw.jpg	0	880	547	72	111	395	944	216	0	Content		400	930	2232525	4467133728
2249	09:57:42.391	00:00:02.249	135	-1024	-768	-1	-1	-1	-1	4	721,0542	990,5188	0,4781688	0,2987146	533,2986	3,423031	0	5	721	991						Fix_sw.jpg	0	880	547	72	111	395	944	216	0	Content		649	880	2249147	4467150350
2266	09:57:42.408	00:00:02.265	136	-1024	-768	-1	-1	-1	-1	4	927,8507	873,5192	0,4732426	0,2978635	519,2142	3,306433	0	6	928	874						Fix_sw.jpg	0	880	547	72	111	1164	681	433	0	Content		856	763	2265774	4467166977
2282	09:57:42.424	00:00:02.282	137	1307,125	844,0659	0,6321807	0,298674	516,285	3,405919	0	1044,593	822,3627	0,4718682	0,2978919	519,2127	3,395741	0	6	1176	833						Fix_sw.jpg	0	880	547	72	111	1164	681	433	0	Content		1104	722	2282397	4467183600
2299	09:57:42.441	00:00:02.299	138	1380,406	816,8689	0,6317147	0,2986746	516,4725	3,389029	0	1157,063	797,803	0,470988	0,2982437	519,2241	3,372647	0	6	1269	807						Fix_sw.jpg	0	880	547	72	111	1164	681	433	0	Content		1197	696	2299189	4467200392
2316	09:57:42.458	00:00:02.315	139	1352,546	791,9727	0,6319484	0,2984474	516,0172	3,460138	0	1151,254	789,1913	0,4707277	0,2986533	519,0286	3,357176	0	6	1252	791						Fix_sw.jpg	0	880	547	72	111	1164	681	433	0	Content		1180	680	2315777	4467216980
2319	09:57:42.461																				ImageEnd	16	0	0	Fix_sw.jpg
2332	09:57:42.474	00:00:02.332	140	1358,935	800,4564	0,6320286	0,2987758	515,7618	3,380206	0	1139,369	784,2925	0,4706362	0,2992416	518,707	3,360286	0	6	1249	792						No media	0	1024	768	0	0	1236	792	433	0	Content		1249	792	2332400	4467233603
2333	09:57:42.475																				ImageStart	8	0	0	StimuliFarbe_gelb_blau.png
2349	09:57:42.491	00:00:02.349	141	1348,15	799,9441	0,6319625	0,2989214	515,4051	3,40814	0	1136,965	792,1239	0,4704148	0,2995407	518,3993	3,359651	0	6	1243	796						StimuliFarbe_gelb_blau.png	0	880	547	72	111	1164	681	433	0	Content		1171	685	2349021	4467250224
2366	09:57:42.508	00:00:02.365	142	1332,766	784,9645	0,6317912	0,2989624	515,2132	3,417393	0	1138,631	785,8193	0,4701616	0,2997898	518,1696	3,361892	0	6	1236	785						StimuliFarbe_gelb_blau.png	0	880	547	72	111	1164	681	433	0	Content		1164	674	2365772	4467266975
2382	09:57:42.524	00:00:02.382	143	1344,305	794,3033	0,6316051	0,298741	515,0184	3,364479	0	1133,028	796,3196	0,4698552	0,2998312	518,0409	3,347872	0	6	1239	795						StimuliFarbe_gelb_blau.png	0	880	547	72	111	1164	681	433	0	Content		1167	684	2382395	4467283598
2399	09:57:42.541	00:00:02.399	144	1350,078	798,698	0,6313433	0,2983861	514,8011	3,370659	0	1138,215	780,2599	0,4695555	0,2996136	517,866	3,342	0	6	1244	789						StimuliFarbe_gelb_blau.png	0	880	547	72	111	1164	681	433	0	Content		1172	678	2399019	4467300222
2416	09:57:42.558	00:00:02.415	145	1372,203	809,2113	0,6311808	0,2980194	514,5087	3,394501	0	1134,211	793,0516	0,4692923	0,299448	517,7169	3,311485	0	6	1253	801						StimuliFarbe_gelb_blau.png	0	880	547	72	111	1164	681	433	0	Content		1181	690	2415645	4467316848
2432	09:57:42.574	00:00:02.432	146	1376,945	815,5927	0,6310404	0,297694	514,354	3,324864	0	1131,923	776,7991	0,4691713	0,2993107	517,5675	3,347487	0	6	1254	796						StimuliFarbe_gelb_blau.png	0	880	547	72	111	1164	681	433	0	Content		1182	685	2432395	4467333598
2449	09:57:42.591	00:00:02.449	147	1339,745	800,6993	0,6311238	0,2971536	514,0087	3,393222	0	1128,612	793,3691	0,4691866	0,2989356	517,5083	3,344499	0	6	1234	797						StimuliFarbe_gelb_blau.png	0	880	547	72	111	1164	681	433	0	Content		1162	686	2449018	4467350221
2466	09:57:42.608	00:00:02.465	148	1343,06	808,9355	0,6311592	0,2966639	514,2319	3,370881	0	1130,454	780,7555	0,4691762	0,2986034	517,4505	3,301784	0	6	1237	795						StimuliFarbe_gelb_blau.png	0	880	547	72	111	1164	681	433	0	Content		1165	684	2465645	4467366848
2482	09:57:42.624	00:00:02.482	149	1333,026	780,0103	0,6312461	0,2960248	514,3488	3,389636	0	1123,602	791,6896	0,469213	0,2980684	517,5278	3,351453	0	6	1228	786						StimuliFarbe_gelb_blau.png	0	880	547	72	111	1164	681	433	0	Content		1156	675	2482271	4467383474
2499	09:57:42.641	00:00:02.499	150	1341,866	787,9718	0,6315109	0,2951467	514,2097	3,303329	0	1127,598	780,1219	0,4694177	0,2974509	517,5355	3,358519	0	6	1235	784						StimuliFarbe_gelb_blau.png	0	880	547	72	111	1164	681	433	0	Content		1163	673	2499021	4467400224
2516	09:57:42.658	00:00:02.515	151	1324,196	788,1484	0,6316608	0,2940713	514,2526	3,386963	0	1122,197	779,2143	0,469467	0,2966748	517,6257	3,33956	0	6	1223	784						StimuliFarbe_gelb_blau.png	0	880	547	72	111	1164	681	433	0	Content		1151	673	2515644	4467416847
2532	09:57:42.674	00:00:02.532	152	1328,713	790,5243	0,6317541	0,2930581	514,3282	3,352938	0	1130,389	793,4811	0,469506	0,2959711	517,6586	3,397559	0	6	1230	792						StimuliFarbe_gelb_blau.png	0	880	547	72	111	1164	681	433	0	Content		1158	681	2532270	4467433473
2549	09:57:42.691	00:00:02.548	153	1335,829	777,2719	0,6318603	0,2922049	514,1954	3,306429	0	1155,729	793,4409	0,47061	0,2951998	522,9102	3,358541	0	6	1246	785						StimuliFarbe_gelb_blau.png	0	880	547	72	111	1164	681	433	0	Content		1174	674	2548892	4467450095
2566	09:57:42.708	00:00:02.565	154	1343,543	790,9478	0,631808	0,2914428	514,1119	3,287473	0	1135,965	783,3458	0,4694304	0,2950814	517,511	3,358521	0	6	1240	787						StimuliFarbe_gelb_blau.png	0	880	547	72	111	1164	681	433	0	Content		1168	676	2565643	4467466846
2582	09:57:42.724	00:00:02.582	155	1296,953	795,3103	0,6316993	0,2905465	514,1404	3,378305	0	1155,016	795,0192	0,4698294	0,2942383	520,4017	3,391986	0	6	1226	795						StimuliFarbe_gelb_blau.png	0	880	547	72	111	1164	681	433	0	Content		1154	684	2582266	4467483469
2599	09:57:42.741	00:00:02.598	156	1329,197	787,2734	0,6314154	0,2894166	514,1357	3,279857	0	1166,887	802,933	0,4704084	0,2932101	525,174	3,425217	0	6	1248	795						StimuliFarbe_gelb_blau.png	0	880	547	72	111	1164	681	433	0	Content		1176	684	2598890	4467500093
2616	09:57:42.758	00:00:02.615	157	1303,38	782,6162	0,6310927	0,2881402	514,2457	3,326176	0	1147,489	780,2228	0,4685467	0,2923666	517,7909	3,337055	0	6	1225	781						StimuliFarbe_gelb_blau.png	0	880	547	72	111	1164	681	433	0	Content		1153	670	2615641	4467516844
2632	09:57:42.774	00:00:02.632	158	1313,323	795,317	0,6310129	0,2872236	514,2043	3,327728	0	1155,326	781,869	0,4683966	0,2915753	517,8107	3,325348	0	6	1234	789						StimuliFarbe_gelb_blau.png	0	880	547	72	111	1164	681	433	0	Content		1162	678	2632267	4467533470
2649	09:57:42.791	00:00:02.648	159	1308,461	798,5875	0,6310255	0,2871208	514,2827	3,368257	0	1171,473	796,6342	0,4683033	0,2915386	517,9276	3,360834	0	6	1240	798						StimuliFarbe_gelb_blau.png	0	880	547	72	111	1164	681	433	0	Content		1168	687	2648887	4467550090
2666	09:57:42.808	00:00:02.665	160	1216,054	699,6782	0,6314802	0,2861743	514,3406	3,379481	0	1134,463	711,9507	0,4689882	0,290525	518,0588	3,389055	0	6	1175	706						StimuliFarbe_gelb_blau.png	0	880	547	72	111	1164	681	433	0	Content		1103	595	2665514	4467566717
2682	09:57:42.824	00:00:02.682	161	1116,584	479,1013	0,6324083	0,2842057	514,4071	3,286367	0	1055,188	493,2144	0,4700709	0,2885867	517,9636	3,373651	0	6	1086	486						StimuliFarbe_gelb_blau.png	0	880	547	72	111	1164	681	433	0	Content		1014	375	2682264	4467583467
2699	09:57:42.841	00:00:02.698	162	1044,361	323,6865	0,6328231	0,2830788	514,8506	3,331076	0	1039,93	326,2299	0,4703889	0,2876319	518,2977	3,353253	0	7	1042	325						StimuliFarbe_gelb_blau.png	0	880	547	72	111	996	-136	300	0	Content		970	214	2698889	4467600092
2716	09:57:42.858	00:00:02.715	163	1065,104	191,4849	0,6327991	0,2824226	515,1087	3,313551	0	1074,265	183,6081	0,470378	0,2871633	518,9271	3,339818	0	7	1070	188						StimuliFarbe_gelb_blau.png	0	880	547	72	111	996	-136	300	0	Content		998	77	2715515	4467616718
2732	09:57:42.874	00:00:02.732	164	1072,392	69,59763	0,6327996	0,2824603	515,4263	3,354151	0	1112,343	48,31788	0,4704885	0,2874705	519,4126	3,409034	0	7	1092	59						StimuliFarbe_gelb_blau.png	0	880	547	72	111	996	-136	300	0	Content		1020	-52	2732152	4467633355
2749	09:57:42.891	00:00:02.748	165	1122,688	-110,2205	0,6331261	0,2835967	516,4809	3,423959	0	1216,159	-149,6541	0,4710909	0,2890797	520,9146	3,48011	0	7	1169	-130						StimuliFarbe_gelb_blau.png	0	880	547	72	111	996	-136	300	0	Content		1097	-241	2748885	4467650088
2766	09:57:42.908	00:00:02.765	166	1130,463	-145,7747	0,6332728	0,2846707	516,5812	3,434404	0	-1024	-768	-1	-1	-1	-1	4	7	1130	-146						StimuliFarbe_gelb_blau.png	0	880	547	72	111	996	-136	300	0	Content		1058	-257	2765512	4467666715
2782	09:57:42.924	00:00:02.782	167	1132,17	-133,9063	0,6331615	0,2852145	516,1559	3,487302	0	1212,107	-159,5862	0,470399	0,2913406	520,7293	3,54852	0	7	1172	-147						StimuliFarbe_gelb_blau.png	0	880	547	72	111	996	-136	300	0	Content		1100	-258	2782151	4467683354
2799	09:57:42.941	00:00:02.798	168	1125,649	-144,4312	0,6330749	0,2849486	516,0494	3,521311	0	1127,865	-98,515	0,4701492	0,2906566	520,7293	3,46816	0	7	1127	-121						StimuliFarbe_gelb_blau.png	0	880	547	72	111	996	-136	300	0	Content		1055	-232	2798760	4467699963
2816	09:57:42.958	00:00:02.815	169	1076,344	-35,71314	0,6328636	0,2828645	515,6729	3,447975	0	1065,709	-24,14376	0,469352	0,2893609	519,7047	3,487288	0	7	1071	-30						StimuliFarbe_gelb_blau.png	0	880	547	72	111	996	-136	300	0	Content		999	-141	2815511	4467716714
2832	09:57:42.974	00:00:02.832	170	1080,576	-18,50174	0,6329039	0,2821153	515,675	3,460568	0	1059,513	-21,70192	0,4692582	0,2886466	519,7911	3,507121	0	7	1070	-20						StimuliFarbe_gelb_blau.png	0	880	547	72	111	996	-136	300	0	Content		998	-131	2832148	4467733351
2849	09:57:42.991	00:00:02.848	171	1075,636	-28,43653	0,6331241	0,2815613	515,7139	3,492182	0	1059,828	-11,44496	0,4693697	0,2882401	519,7073	3,533322	0	7	1068	-20						StimuliFarbe_gelb_blau.png	0	880	547	72	111	996	-136	300	0	Content		996	-131	2848760	4467749963
2865	09:57:43.007	00:00:02.865	172	1082,152	-9,621652	0,6331586	0,2816223	515,728	3,500613	0	1054,351	-6,157981	0,4693507	0,2884123	519,6938	3,54725	0	7	1068	-8						StimuliFarbe_gelb_blau.png	0	880	547	72	111	996	-136	300	0	Content		996	-119	2865384	4467766587
2882	09:57:43.024	00:00:02.882	173	1070,605	-24,92128	0,633096	0,2823718	515,8211	3,5452	0	1048,973	-17,47408	0,469234	0,2892241	519,7104	3,584823	0	7	1060	-21						StimuliFarbe_gelb_blau.png	0	880	547	72	111	996	-136	300	0	Content		988	-132	2882152	4467783355
2899	09:57:43.041	00:00:02.898	174	1069,226	-26,19798	0,6330628	0,2834448	515,7377	3,575464	0	1050,73	-9,191256	0,4691702	0,2902846	519,7556	3,583911	0	7	1060	-18						StimuliFarbe_gelb_blau.png	0	880	547	72	111	996	-136	300	0	Content		988	-129	2898758	4467799961
2915	09:57:43.057	00:00:02.915	175	1075,033	-35,3833	0,6329846	0,2844927	515,6107	3,542564	0	1054,781	-14,86603	0,4690357	0,2913084	519,8936	3,627038	0	7	1065	-25						StimuliFarbe_gelb_blau.png	0	880	547	72	111	996	-136	300	0	Content		993	-136	2915383	4467816586
2932	09:57:43.074	00:00:02.932	176	1044,653	-27,85871	0,63341	0,2849314	515,9035	3,61654	0	1032,791	-65,7291	0,4699501	0,2923739	519,8381	3,63268	0	7	1039	-47						StimuliFarbe_gelb_blau.png	0	880	547	72	111	996	-136	300	0	Content		967	-158	2932008	4467833211
2949	09:57:43.091	00:00:02.948	177	917,5094	-97,88287	0,6344159	0,2853267	516,0732	3,545054	0	904,9132	-146,3046	0,4711224	0,2927154	519,7913	3,612286	0	7	911	-122						StimuliFarbe_gelb_blau.png	0	880	547	72	111	996	-136	300	0	Content		839	-233	2948756	4467849959
2965	09:57:43.107	00:00:02.965	178	896,5994	-118,6657	0,6347923	0,2865908	516,129	3,540956	0	895,9363	-157,782	0,4712255	0,2938775	519,8235	3,600386	0	7	896	-138						StimuliFarbe_gelb_blau.png	0	880	547	72	111	996	-136	300	0	Content		824	-249	2965383	4467866586
2982	09:57:43.124	00:00:02.982	179	892,89	-84,95725	0,6366569	0,288895	505,0049	3,46834	0	864,8484	-30,07884	0,4770755	0,2955788	494,5268	3,402426	0	7	879	-58						StimuliFarbe_gelb_blau.png	0	880	547	72	111	996	-136	300	0	Content		807	-169	2982050	4467883253
2999	09:57:43.141	00:00:02.998	180	691,1192	360,0254	0,6349246	0,2899778	516,6417	3,064422	0	875,3494	-54,47847	0,4679795	0,2962747	504,4451	3,44902	0	8	783	153						StimuliFarbe_gelb_blau.png	0	880	547	72	111	711	37	100	0	Content		711	42	2998675	4467899878
3015	09:57:43.157	00:00:03.015	181	-1024	-768	-1	-1	-1	-1	4	-1024	-768	-1	-1	-1	-1	4	8	0	0						StimuliFarbe_gelb_blau.png	0	880	547	72	111	711	37	100	0	Content		-72	-111	3015298	4467916501
3032	09:57:43.174	00:00:03.031	182	686,6301	352,916	0,63398	0,2923256	510,5159	2,942693	0	846,4502	-57,27901	0,4674473	0,2984609	505,1838	3,471879	0	8	767	148						StimuliFarbe_gelb_blau.png	0	880	547	72	111	711	37	100	0	Content		695	37	3031936	4467933139
3049	09:57:43.191	00:00:03.048	183	-1024	-768	-1	-1	-1	-1	4	-1024	-768	-1	-1	-1	-1	4	8	0	0						StimuliFarbe_gelb_blau.png	0	880	547	72	111	711	37	100	0	Content		-72	-111	3048689	4467949892
3065	09:57:43.207	00:00:03.065	184	881,9563	-92,75023	0,6331425	0,2962193	513,5784	3,496568	0	879,2549	-68,79666	0,4677849	0,303022	508,4665	3,415423	0	8	881	-81						StimuliFarbe_gelb_blau.png	0	880	547	72	111	711	37	100	0	Content		809	-192	3065307	4467966510
3082	09:57:43.224	00:00:03.081	185	738,0579	786,5199	0,6334458	0,2992461	513,5783	2,270026	0	-1024	-768	-1	-1	-1	-1	4	8	738	787						StimuliFarbe_gelb_blau.png	0	880	547	72	111	711	37	100	0	Content		666	676	3081920	4467983123
3099	09:57:43.241	00:00:03.098	186	-1024	-768	-1	-1	-1	-1	4	918,8938	-20,4689	0,4700284	0,3086358	519,8235	3,222167	0	9	919	-20						StimuliFarbe_gelb_blau.png	0	880	547	72	111	815	-203	183	0	Content		847	-131	3098542	4467999745
3115	09:57:43.257	00:00:03.115	187	916,4457	-99,71619	0,6343008	0,3041495	516,8936	3,47018	0	864,2946	-72,0499	0,4674754	0,3108523	506,5119	3,441367	0	9	890	-86						StimuliFarbe_gelb_blau.png	0	880	547	72	111	815	-203	183	0	Content		818	-197	3115288	4468016491
3132	09:57:43.274	00:00:03.131	188	-1024	-768	-1	-1	-1	-1	4	-1024	-768	-1	-1	-1	-1	4	9	0	0						StimuliFarbe_gelb_blau.png	0	880	547	72	111	815	-203	183	0	Content		-72	-111	3131955	4468033158
3149	09:57:43.291	00:00:03.148	189	-1024	-768	-1	-1	-1	-1	4	-1024	-768	-1	-1	-1	-1	4	9	0	0						StimuliFarbe_gelb_blau.png	0	880	547	72	111	815	-203	183	0	Content		-72	-111	3148622	4468049825
3165	09:57:43.307	00:00:03.165	190	905,1952	-202,352	0,6345516	0,3106014	517,0521	3,540077	0	925,1746	-178,4112	0,4707501	0,3158661	521,1813	3,581661	0	9	915	-190						StimuliFarbe_gelb_blau.png	0	880	547	72	111	815	-203	183	0	Content		843	-301	3165248	4468066451
3182	09:57:43.324	00:00:03.181	191	905,8657	-145,7692	0,6342818	0,3117861	516,8803	3,499157	0	868,5647	-38,81141	0,4765218	0,3172247	494,5492	3,345882	0	9	887	-92						StimuliFarbe_gelb_blau.png	0	880	547	72	111	815	-203	183	0	Content		815	-203	3181871	4468083074
3198	09:57:43.340	00:00:03.198	192	903,3699	-204,5663	0,6343083	0,3144952	517,2184	3,56828	0	925,7321	-180,4601	0,4705136	0,319641	521,3	3,571519	0	9	915	-193						StimuliFarbe_gelb_blau.png	0	880	547	72	111	815	-203	183	0	Content		843	-304	3198498	4468099701
3215	09:57:43.357	00:00:03.215	193	892,471	-109,9897	0,6342309	0,3154359	516,8187	3,482941	0	860,3358	-172,0818	0,4702373	0,3216004	521,1218	3,517289	0	9	876	-141						StimuliFarbe_gelb_blau.png	0	880	547	72	111	815	-203	183	0	Content		804	-252	3215246	4468116449
3232	09:57:43.374	00:00:03.231	194	894,4628	-101,878	0,6342576	0,3175798	516,671	3,482477	0	861,7164	-22,74752	0,4769165	0,3233645	492,5165	3,349984	0	9	878	-62						StimuliFarbe_gelb_blau.png	0	880	547	72	111	815	-203	183	0	Content		806	-173	3231872	4468133075
3248	09:57:43.390	00:00:03.248	195	896,298	-104,9204	0,6343943	0,3193121	516,61	3,474866	0	854,0186	-201,7051	0,4703692	0,3253485	521,1645	3,438074	0	9	875	-153						StimuliFarbe_gelb_blau.png	0	880	547	72	111	815	-203	183	0	Content		803	-264	3248498	4468149701
3265	09:57:43.407	00:00:03.265	196	891,8398	-102,6771	0,6344708	0,3207739	516,7061	3,471237	0	841,5995	-207,0062	0,4705129	0,3268169	520,829	3,308164	0	9	867	-155						StimuliFarbe_gelb_blau.png	0	880	547	72	111	815	-203	183	0	Content		795	-266	3265246	4468166449
3282	09:57:43.424	00:00:03.281	197	880,8088	-88,97269	0,6344411	0,3220058	516,6243	3,462089	0	865,9758	-31,27424	0,4769855	0,3275797	492,9719	3,30937	0	10	873	-60						StimuliFarbe_gelb_blau.png	0	880	547	72	111	798	-163	200	0	Content		801	-171	3281870	4468183073
3298	09:57:43.440	00:00:03.298	198	890,9164	-124,0579	0,6343759	0,3239164	516,5634	3,436372	0	850,485	-20,99267	0,477365	0,3287667	490,6633	3,291032	0	10	871	-73						StimuliFarbe_gelb_blau.png	0	880	547	72	111	798	-163	200	0	Content		799	-184	3298497	4468199700
3315	09:57:43.457	00:00:03.315	199	897,8127	-88,5394	0,6342252	0,3248571	516,5394	3,411673	0	848,1004	-4,094705	0,4771821	0,330205	490,9283	3,230098	0	10	873	-46						StimuliFarbe_gelb_blau.png	0	880	547	72	111	798	-163	200	0	Content		801	-157	3315121	4468216324
3332	09:57:43.474	00:00:03.331	200	886,4778	-88,30275	0,6341289	0,326349	516,4767	3,375427	0	857,7136	-15,07434	0,4771497	0,3317071	490,6769	3,244035	0	10	872	-52						StimuliFarbe_gelb_blau.png	0	880	547	72	111	798	-163	200	0	Content		800	-163	3331869	4468233072
3348	09:57:43.490	00:00:03.348	201	883,2371	-89,1235	0,6340472	0,3281767	516,3847	3,403533	0	857,1169	-25,69916	0,4766324	0,3334416	492,2977	3,226097	0	10	870	-57						StimuliFarbe_gelb_blau.png	0	880	547	72	111	798	-163	200	0	Content		798	-168	3348496	4468249699
3365	09:57:43.507	00:00:03.365	202	889,1971	-80,57606	0,6339539	0,3302614	516,4377	3,400805	0	843,027	-13,08177	0,4771059	0,3353505	490,1045	3,267322	0	10	866	-47						StimuliFarbe_gelb_blau.png	0	880	547	72	111	798	-163	200	0	Content		794	-158	3365141	4468266344
3382	09:57:43.524	00:00:03.381	203	896,5569	-96,60213	0,6339399	0,3323385	516,4758	3,356547	0	844,2501	-22,77661	0,4769136	0,3372543	490,7571	3,225088	0	10	870	-60						StimuliFarbe_gelb_blau.png	0	880	547	72	111	798	-163	200	0	Content		798	-171	3381742	4468282945
3398	09:57:43.540	00:00:03.398	204	896,4125	-85,41896	0,6340002	0,3343695	516,3922	3,382608	0	852,7087	-21,04481	0,4763899	0,3391268	493,1182	3,231818	0	10	875	-53						StimuliFarbe_gelb_blau.png	0	880	547	72	111	798	-163	200	0	Content		803	-164	3398492	4468299695
3415	09:57:43.557	00:00:03.415	205	886,4886	-74,20083	0,6341321	0,3362349	516,6594	3,396142	0	849,1031	-2,610345	0,476797	0,3408337	491,9628	3,215244	0	10	868	-38						StimuliFarbe_gelb_blau.png	0	880	547	72	111	798	-163	200	0	Content		796	-149	3415123	4468316326
3432	09:57:43.574	00:00:03.431	206	897,3171	-106,0077	0,6343358	0,3388764	516,5129	3,409859	0	848,6039	-22,34282	0,4757865	0,3426884	497,0375	3,263242	0	10	873	-64						StimuliFarbe_gelb_blau.png	0	880	547	72	111	798	-163	200	0	Content		801	-175	3431745	4468332948
3448	09:57:43.590	00:00:03.448	207	810,637	-56,38496	0,6349601	0,341634	516,5893	3,356314	0	790,1611	-8,452411	0,4734005	0,345173	510,231	3,319152	0	10	800	-32						StimuliFarbe_gelb_blau.png	0	880	547	72	111	798	-163	200	0	Content		728	-143	3448367	4468349570
3465	09:57:43.607	00:00:03.465	208	737,9569	-0,1509025	0,635768	0,3443677	516,5386	3,335863	0	722,6625	25,08866	0,4732829	0,3480272	514,8031	3,320435	0	10	730	12						StimuliFarbe_gelb_blau.png	0	880	547	72	111	798	-163	200	0	Content		658	-99	3465118	4468366321
3482	09:57:43.624	00:00:03.481	209	663,1739	99,55505	0,6364911	0,347234	516,247	3,323807	0	655,854	96,26196	0,4732596	0,3508597	518,5491	3,407344	0	11	660	98						StimuliFarbe_gelb_blau.png	0	880	547	72	111	389	155	566	0	Content		588	-13	3481741	4468382944
3498	09:57:43.640	00:00:03.498	210	582,1281	166,0835	0,6372749	0,3503989	516,1589	3,282288	0	544,5514	31,06914	0,4737962	0,3540699	520,2145	3,174306	0	11	563	99						StimuliFarbe_gelb_blau.png	0	880	547	72	111	389	155	566	0	Content		491	-12	3498364	4468399567
3515	09:57:43.657	00:00:03.514	211	-1024	-768	-1	-1	-1	-1	4	-1024	-768	-1	-1	-1	-1	4	11	0	0						StimuliFarbe_gelb_blau.png	0	880	547	72	111	389	155	566	0	Content		-72	-111	3514989	4468416192
3532	09:57:43.674	00:00:03.531	212	478,3809	230,2087	0,6385115	0,3569915	516,152	3,416234	0	479,092	207,4839	0,4753839	0,36004	519,5237	3,374593	0	11	479	219						StimuliFarbe_gelb_blau.png	0	880	547	72	111	389	155	566	0	Content		407	108	3531739	4468432942
3548	09:57:43.690	00:00:03.548	213	458,2329	251,259	0,6388721	0,3598862	515,9245	3,432165	0	463,0471	231,3165	0,475725	0,3627229	519,2725	3,412407	0	11	461	241						StimuliFarbe_gelb_blau.png	0	880	547	72	111	389	155	566	0	Content		389	130	3548361	4468449564
3565	09:57:43.707	00:00:03.564	214	441,5866	262,5861	0,6391194	0,3624158	515,88	3,457823	0	450,8747	254,7536	0,4759099	0,3651025	519,2666	3,44308	0	11	446	259						StimuliFarbe_gelb_blau.png	0	880	547	72	111	389	155	566	0	Content		374	148	3564988	4468466191
3582	09:57:43.724	00:00:03.581	215	446,3649	281,1552	0,6394491	0,3645707	515,6611	3,488447	0	437,4599	261,323	0,4760511	0,3671049	519,1174	3,454446	0	11	442	271						StimuliFarbe_gelb_blau.png	0	880	547	72	111	389	155	566	0	Content		370	160	3581611	4468482814
3598	09:57:43.740	00:00:03.598	216	462,0627	278,249	0,6399783	0,3665417	515,4168	3,473883	0	449,7246	263,6478	0,4763671	0,3689517	519,2178	3,443243	0	11	456	271						StimuliFarbe_gelb_blau.png	0	880	547	72	111	389	155	566	0	Content		384	160	3598362	4468499565
3615	09:57:43.757	00:00:03.614	217	459,7879	269,3461	0,6404046	0,3683536	515,6457	3,4409	0	451,1754	254,4786	0,4767423	0,3706249	519,1486	3,451643	0	11	455	262						StimuliFarbe_gelb_blau.png	0	880	547	72	111	389	155	566	0	Content		383	151	3614985	4468516188
3632	09:57:43.774	00:00:03.631	218	452,5399	266,8705	0,6408098	0,3697233	515,8502	3,464842	0	449,917	268,0938	0,4771328	0,3717412	519,0943	3,469545	0	11	451	267						StimuliFarbe_gelb_blau.png	0	880	547	72	111	389	155	566	0	Content		379	156	3631614	4468532817
3648	09:57:43.790	00:00:03.648	219	473,966	237,9065	0,6413985	0,3708543	515,8905	3,395537	0	456,6783	221,5553	0,4775432	0,3726563	519,3251	3,41972	0	11	465	230						StimuliFarbe_gelb_blau.png	0	880	547	72	111	389	155	566	0	Content		393	119	3648238	4468549441
3665	09:57:43.807	00:00:03.664	220	465,1772	232,199	0,6417253	0,3717724	515,7752	3,294678	0	463,6028	186,9912	0,4778226	0,3732164	519,4398	3,353274	0	11	464	210						StimuliFarbe_gelb_blau.png	0	880	547	72	111	389	155	566	0	Content		392	99	3664989	4468566192
3682	09:57:43.824	00:00:03.681	221	-1024	-768	-1	-1	-1	-1	4	-1024	-768	-1	-1	-1	-1	4	11	0	0						StimuliFarbe_gelb_blau.png	0	880	547	72	111	389	155	566	0	Content		-72	-111	3681609	4468582812
3698	09:57:43.840	00:00:03.698	222	461,7575	292,8545	0,6419612	0,3744648	515,5545	3,457681	0	458,1845	264,7188	0,4781559	0,3752269	519,4633	3,423859	0	11	460	279						StimuliFarbe_gelb_blau.png	0	880	547	72	111	389	155	566	0	Content		388	168	3698238	4468599441
3715	09:57:43.857	00:00:03.714	223	458,292	282,3937	0,6421266	0,3755421	515,7243	3,437588	0	457,3623	259,7782	0,4783188	0,3759667	519,3315	3,44161	0	11	458	271						StimuliFarbe_gelb_blau.png	0	880	547	72	111	389	155	566	0	Content		386	160	3714860	4468616063
3732	09:57:43.874	00:00:03.731	224	456,2297	283,8411	0,6423934	0,3758852	515,9338	3,408813	0	448,8276	277,1017	0,4785472	0,3760979	519,3781	3,4355	0	11	453	280						StimuliFarbe_gelb_blau.png	0	880	547	72	111	389	155	566	0	Content		381	169	3731611	4468632814
3748	09:57:43.890	00:00:03.748	225	458,2118	276,1626	0,6427119	0,3761187	515,9292	3,365037	0	462,3793	267,6155	0,4788162	0,3763109	519,285	3,371692	0	11	460	272						StimuliFarbe_gelb_blau.png	0	880	547	72	111	389	155	566	0	Content		388	161	3748234	4468649437
3765	09:57:43.907	00:00:03.764	226	461,3618	273,9885	0,6428542	0,3766727	515,8904	3,350923	0	457,0417	253,2101	0,4789054	0,3767768	519,2043	3,352715	0	11	459	264						StimuliFarbe_gelb_blau.png	0	880	547	72	111	389	155	566	0	Content		387	153	3764859	4468666062
3781	09:57:43.923	00:00:03.781	227	472,6991	291,8041	0,6428881	0,3772536	515,5804	3,312769	0	438,7584	273,1721	0,4788591	0,3772871	519,2077	3,367725	0	11	456	282						StimuliFarbe_gelb_blau.png	0	880	547	72	111	389	155	566	0	Content		384	171	3781484	4468682687
3798	09:57:43.940	00:00:03.798	228	468,5149	278,3587	0,6429001	0,377584	515,5861	3,307654	0	458,9794	258,3905	0,4788471	0,3775099	519,1526	3,281062	0	11	464	268						StimuliFarbe_gelb_blau.png	0	880	547	72	111	389	155	566	0	Content		392	157	3798234	4468699437
3815	09:57:43.957	00:00:03.814	229	466,2201	281,4001	0,6429667	0,3776913	515,7009	3,283309	0	463,454	255,8475	0,4788987	0,3775461	519,098	3,26985	0	11	465	269						StimuliFarbe_gelb_blau.png	0	880	547	72	111	389	155	566	0	Content		393	158	3814859	4468716062
3831	09:57:43.973	00:00:03.831	230	459,0119	266,5933	0,642955	0,3784417	515,8278	3,214481	0	457,4324	272,7301	0,4788989	0,378146	519,0571	3,21502	0	11	458	270						StimuliFarbe_gelb_blau.png	0	880	547	72	111	389	155	566	0	Content		386	159	3831484	4468732687
3848	09:57:43.990	00:00:03.848	231	463,4558	268,4205	0,6430047	0,3796266	515,6135	3,175767	0	468,4294	269,6627	0,4789279	0,3792296	518,7885	3,178086	0	11	466	269						StimuliFarbe_gelb_blau.png	0	880	547	72	111	389	155	566	0	Content		394	158	3848106	4468749309
3865	09:57:44.007	00:00:03.864	232	471,028	275,4867	0,6429868	0,3811543	515,6021	3,138803	0	452,4519	271,8351	0,4788482	0,380782	518,9464	3,194633	0	11	462	274						StimuliFarbe_gelb_blau.png	0	880	547	72	111	389	155	566	0	Content		390	163	3864854	4468766057
3881	09:57:44.023	00:00:03.881	233	470,5693	276,1081	0,6429197	0,3829449	515,4952	3,145881	0	456,299	258,6797	0,4787782	0,3825342	518,9313	3,151145	0	11	463	267						StimuliFarbe_gelb_blau.png	0	880	547	72	111	389	155	566	0	Content		391	156	3881478	4468782681
3898	09:57:44.040	00:00:03.898	234	467,2262	277,0361	0,6428009	0,3854065	515,6376	3,137177	0	457,7077	269,3003	0,4786377	0,3848992	518,8302	3,143437	0	11	462	273						StimuliFarbe_gelb_blau.png	0	880	547	72	111	389	155	566	0	Content		390	162	3898103	4468799306
3915	09:57:44.057	00:00:03.914	235	466,8129	260,9048	0,6426197	0,388378	515,3299	3,10422	0	455,9001	264,2625	0,4784047	0,3879233	518,8	3,115974	0	11	461	263						StimuliFarbe_gelb_blau.png	0	880	547	72	111	389	155	566	0	Content		389	152	3914727	4468815930
3931	09:57:44.073	00:00:03.931	236	458,0916	263,4298	0,6424441	0,39137	515,3095	3,097421	0	448,9826	268,5983	0,4782017	0,3908997	518,7755	3,101341	0	11	454	266						StimuliFarbe_gelb_blau.png	0	880	547	72	111	389	155	566	0	Content		382	155	3931477	4468832680
3948	09:57:44.090	00:00:03.948	237	470,6586	263,2155	0,6423424	0,3944419	515,2623	3,048532	0	447,3755	262,3459	0,4780106	0,3939631	518,7023	3,105109	0	11	459	263						StimuliFarbe_gelb_blau.png	0	880	547	72	111	389	155	566	0	Content		387	152	3948099	4468849302
3965	09:57:44.107	00:00:03.964	238	461,5329	267,9595	0,642182	0,3977573	514,9889	3,033318	0	461,047	257,0097	0,4778392	0,3973507	518,6119	3,031822	0	11	461	262						StimuliFarbe_gelb_blau.png	0	880	547	72	111	389	155	566	0	Content		389	151	3964728	4468865931
3981	09:57:44.123	00:00:03.981	239	465,9954	247,8264	0,6420533	0,40127	514,7671	3,00572	0	452,1712	254,3875	0,4777016	0,4008534	518,5592	3,068346	0	11	459	251						StimuliFarbe_gelb_blau.png	0	880	547	72	111	389	155	566	0	Content		387	140	3981475	4468882678
3998	09:57:44.140	00:00:03.998	240	463,4417	270,6907	0,6419899	0,4046966	514,6768	3,057144	0	458,8264	271,3388	0,4775937	0,4042161	518,3907	3,055733	0	11	461	271						StimuliFarbe_gelb_blau.png	0	880	547	72	111	389	155	566	0	Content		389	160	3998100	4468899303
4015	09:57:44.157	00:00:04.014	241	460,2859	283,6734	0,6419539	0,4081481	514,7692	3,027131	0	453,6232	266,5313	0,4775277	0,407649	518,4168	3,052041	0	11	457	275						StimuliFarbe_gelb_blau.png	0	880	547	72	111	389	155	566	0	Content		385	164	4014724	4468915927
4031	09:57:44.173	00:00:04.031	242	527,4811	256,2745	0,6408574	0,4113621	514,8563	3,044411	0	525,2067	249,7116	0,4767957	0,4109732	518,5436	3,048363	0	11	526	253						StimuliFarbe_gelb_blau.png	0	880	547	72	111	389	155	566	0	Content		454	142	4031349	4468932552
4048	09:57:44.190	00:00:04.048	243	668,6877	194,0378	0,6388799	0,4140188	515,1071	2,993508	0	659,998	202,4666	0,4753267	0,4132855	518,6725	3,033987	0	12	664	198						StimuliFarbe_gelb_blau.png	0	880	547	72	111	851	-106	1466	0	Content		592	87	4048096	4468949299
4065	09:57:44.207	00:00:04.064	244	785,1707	119,8493	0,6376751	0,4160902	515,2372	3,050971	0	792,2504	120,5807	0,4742156	0,4151412	519,2443	3,020288	0	12	789	120						StimuliFarbe_gelb_blau.png	0	880	547	72	111	851	-106	1466	0	Content		717	9	4064721	4468965924
4081	09:57:44.223	00:00:04.081	245	869,9063	47,87046	0,6371569	0,4178832	515,3126	2,966281	0	886,8041	39,27483	0,4736418	0,4171204	519,2606	3,010206	0	12	878	44						StimuliFarbe_gelb_blau.png	0	880	547	72	111	851	-106	1466	0	Content		806	-67	4081347	4468982550
4098	09:57:44.240	00:00:04.097	246	918,6212	-0,05876104	0,6370582	0,4193594	515,8204	2,97988	0	959,9413	-13,15333	0,4735116	0,4185806	519,4292	3,029004	0	12	939	-7						StimuliFarbe_gelb_blau.png	0	880	547	72	111	851	-106	1466	0	Content		867	-118	4097970	4468999173
4115	09:57:44.257	00:00:04.114	247	917,7446	-19,87936	0,6372988	0,4202713	515,5906	3,014513	0	964,6459	-28,82288	0,4735525	0,4195125	519,4512	3,056218	0	12	941	-24						StimuliFarbe_gelb_blau.png	0	880	547	72	111	851	-106	1466	0	Content		869	-135	4114723	4469015926
4131	09:57:44.273	00:00:04.131	248	917,2701	-4,766392	0,6375152	0,420735	515,7332	3,006209	0	961,6786	-32,14919	0,4736136	0,4198969	519,4482	3,034162	0	12	939	-18						StimuliFarbe_gelb_blau.png	0	880	547	72	111	851	-106	1466	0	Content		867	-129	4131345	4469032548
4148	09:57:44.290	00:00:04.147	249	907,5472	-25,58539	0,6377192	0,4209782	515,5689	2,975713	0	954,5515	-13,39897	0,4737793	0,4201009	519,1636	2,975826	0	12	931	-19						StimuliFarbe_gelb_blau.png	0	880	547	72	111	851	-106	1466	0	Content		859	-130	4147969	4469049172
4165	09:57:44.307	00:00:04.164	250	918,1401	-5,660089	0,6377769	0,4215985	515,5658	3,02992	0	962,6294	-26,64651	0,4737825	0,4208207	519,1205	3,026898	0	12	940	-16						StimuliFarbe_gelb_blau.png	0	880	547	72	111	851	-106	1466	0	Content		868	-127	4164593	4469065796
4181	09:57:44.323	00:00:04.181	251	925,7194	0,2862834	0,6376577	0,4224458	515,5269	2,993733	0	931,9334	7,007737	0,4734263	0,4216054	519,1452	2,961024	0	12	929	4						StimuliFarbe_gelb_blau.png	0	880	547	72	111	851	-106	1466	0	Content		857	-107	4181342	4469082545
4198	09:57:44.340	00:00:04.197	252	922,6508	-7,481534	0,6376304	0,4236534	515,4153	3,041963	0	932,7765	9,045258	0,4733076	0,422915	518,9902	2,991692	0	12	928	1						StimuliFarbe_gelb_blau.png	0	880	547	72	111	851	-106	1466	0	Content		856	-110	4197966	4469099169
4215	09:57:44.357	00:00:04.214	253	921,2567	1,34421	0,6377087	0,4247811	515,3903	3,017057	0	934,5174	15,21342	0,473388	0,4240202	518,9645	3,009565	0	12	928	8						StimuliFarbe_gelb_blau.png	0	880	547	72	111	851	-106	1466	0	Content		856	-103	4214590	4469115793
4231	09:57:44.373	00:00:04.231	254	927,6267	7,562958	0,6378201	0,4259353	515,0719	2,99166	0	939,8839	10,08457	0,4734293	0,4251484	518,9362	3,007545	0	12	934	9						StimuliFarbe_gelb_blau.png	0	880	547	72	111	851	-106	1466	0	Content		862	-102	4231214	4469132417
4248	09:57:44.390	00:00:04.247	255	915,931	3,843136	0,6377898	0,427503	515,1218	3,046642	0	934,9578	15,47584	0,4733676	0,4266748	518,7983	3,012389	0	12	925	10						StimuliFarbe_gelb_blau.png	0	880	547	72	111	851	-106	1466	0	Content		853	-101	4247964	4469149167
4265	09:57:44.407	00:00:04.264	256	917,4608	3,656509	0,6376747	0,4295261	515,1845	3,041287	0	930,1688	14,72708	0,4732124	0,4287492	518,6423	3,045183	0	12	924	9						StimuliFarbe_gelb_blau.png	0	880	547	72	111	851	-106	1466	0	Content		852	-102	4264588	4469165791
4281	09:57:44.423	00:00:04.281	257	932,0201	-4,174263	0,6375952	0,431518	515,0114	3,016438	0	921,6325	9,807727	0,4730456	0,4307364	518,6647	3,043395	0	12	927	3						StimuliFarbe_gelb_blau.png	0	880	547	72	111	851	-106	1466	0	Content		855	-108	4281212	4469182415
4298	09:57:44.440	00:00:04.297	258	906,0132	8,975481	0,6376349	0,433571	515,0168	3,005945	0	941,9609	8,24871	0,4730942	0,4328036	518,6075	3,073668	0	12	924	9						StimuliFarbe_gelb_blau.png	0	880	547	72	111	851	-106	1466	0	Content		852	-102	4297840	4469199043
4315	09:57:44.457	00:00:04.314	259	917,8953	2,547315	0,6377652	0,4356925	514,626	3,06219	0	933,3984	16,5902	0,4731883	0,434951	518,4183	3,086893	0	12	926	10						StimuliFarbe_gelb_blau.png	0	880	547	72	111	851	-106	1466	0	Content		854	-101	4314589	4469215792
4331	09:57:44.473	00:00:04.331	260	911,8866	-5,368736	0,6377823	0,4381737	514,3377	3,062578	0	939,3321	5,115615	0,4731573	0,4373468	518,3167	3,060806	0	12	926	0						StimuliFarbe_gelb_blau.png	0	880	547	72	111	851	-106	1466	0	Content		854	-111	4331215	4469232418
4348	09:57:44.490	00:00:04.347	261	924,5284	10,97912	0,637668	0,4406408	514,2238	3,092217	0	922,5295	5,662245	0,4729847	0,4397194	518,0685	3,0805	0	12	924	8						StimuliFarbe_gelb_blau.png	0	880	547	72	111	851	-106	1466	0	Content		852	-103	4347837	4469249040
4364	09:57:44.506	00:00:04.364	262	919,0274	-5,406842	0,6376302	0,4425929	514,1125	3,044225	0	927,1921	-0,8211989	0,4729374	0,4416334	517,9964	3,069258	0	12	923	-3						StimuliFarbe_gelb_blau.png	0	880	547	72	111	851	-106	1466	0	Content		851	-114	4364464	4469265667
4381	09:57:44.523	00:00:04.381	263	910,7616	6,001807	0,6375825	0,443776	514,018	3,108377	0	925,4963	-4,255749	0,4728396	0,4427244	517,9908	3,100888	0	12	918	1						StimuliFarbe_gelb_blau.png	0	880	547	72	111	851	-106	1466	0	Content		846	-110	4381214	4469282417
4398	09:57:44.540	00:00:04.397	264	914,3175	4,940448	0,6374701	0,4444038	514,2574	3,172039	0	922,2923	6,163455	0,4727013	0,4433965	517,8286	3,157163	0	12	918	6						StimuliFarbe_gelb_blau.png	0	880	547	72	111	851	-106	1466	0	Content		846	-105	4397844	4469299047
4414	09:57:44.556	00:00:04.414	265	918,5173	5,657834	0,6373085	0,4448095	514,1342	3,168938	0	927,3661	3,907284	0,4724756	0,4438166	517,7852	3,156843	0	12	923	5						StimuliFarbe_gelb_blau.png	0	880	547	72	111	851	-106	1466	0	Content		851	-106	4414464	4469315667
4431	09:57:44.573	00:00:04.431	266	898,6447	12,62103	0,6369339	0,4449526	514,0015	3,211226	0	926,7419	-0,5804971	0,4721377	0,444115	517,5349	3,166363	0	12	913	6						StimuliFarbe_gelb_blau.png	0	880	547	72	111	851	-106	1466	0	Content		841	-105	4431085	4469332288
4448	09:57:44.590	00:00:04.447	267	926,5925	3,508493	0,6364903	0,4449637	513,8361	3,205998	0	914,9426	7,599826	0,4716326	0,444254	517,4413	3,18273	0	12	921	6						StimuliFarbe_gelb_blau.png	0	880	547	72	111	851	-106	1466	0	Content		849	-105	4447838	4469349041
4464	09:57:44.606	00:00:04.464	268	911,4775	0,2473879	0,636106	0,4448633	513,8031	3,243963	0	929,9573	23,75535	0,4712269	0,4442762	517,4087	3,235761	0	12	921	12						StimuliFarbe_gelb_blau.png	0	880	547	72	111	851	-106	1466	0	Content		849	-99	4464460	4469365663
4481	09:57:44.623	00:00:04.481	269	913,8484	-6,549249	0,6359313	0,4450613	513,7693	3,268548	0	921,811	3,201028	0,4710162	0,4446658	517,3473	3,24861	0	12	918	-2						StimuliFarbe_gelb_blau.png	0	880	547	72	111	851	-106	1466	0	Content		846	-113	4481087	4469382290
4498	09:57:44.640	00:00:04.497	270	918,1506	-6,540735	0,6358168	0,4458717	513,6671	3,292657	0	925,2745	5,923704	0,4708579	0,4456612	517,1282	3,273241	0	12	922	0						StimuliFarbe_gelb_blau.png	0	880	547	72	111	851	-106	1466	0	Content		850	-111	4497711	4469398914
4514	09:57:44.656	00:00:04.514	271	916,1911	5,127132	0,6356475	0,4469745	513,3005	3,310677	0	921,1241	10,3448	0,4706326	0,4468856	516,8342	3,269037	0	12	919	8						StimuliFarbe_gelb_blau.png	0	880	547	72	111	851	-106	1466	0	Content		847	-103	4514464	4469415667
4531	09:57:44.673	00:00:04.531	272	908,6216	9,03279	0,6354222	0,4480206	513,1389	3,334028	0	926,8775	13,0169	0,4704163	0,4480208	516,5891	3,288361	0	12	918	11						StimuliFarbe_gelb_blau.png	0	880	547	72	111	851	-106	1466	0	Content		846	-100	4531086	4469432289
4548	09:57:44.690	00:00:04.547	273	909,4489	9,185751	0,6353969	0,4486683	512,8106	3,33306	0	926,9761	-0,4539116	0,4703287	0,44868	516,5157	3,312041	0	12	918	4						StimuliFarbe_gelb_blau.png	0	880	547	72	111	851	-106	1466	0	Content		846	-107	4547712	4469448915
4564	09:57:44.706	00:00:04.564	274	913,6592	8,611019	0,6354997	0,449147	512,899	3,40025	0	931,7483	2,289872	0,470405	0,4491466	516,3005	3,318779	0	12	923	5						StimuliFarbe_gelb_blau.png	0	880	547	72	111	851	-106	1466	0	Content		851	-106	4564335	4469465538
4581	09:57:44.723	00:00:04.581	275	913,3209	1,340354	0,6354847	0,4494808	512,7233	3,363255	0	927,4203	2,546427	0,4703619	0,4495336	516,1002	3,350136	0	12	920	2						StimuliFarbe_gelb_blau.png	0	880	547	72	111	851	-106	1466	0	Content		848	-109	4581086	4469482289
4598	09:57:44.740	00:00:04.597	276	912,264	-13,47789	0,6352718	0,449656	512,4327	3,367306	0	936,4094	-1,872827	0,4700194	0,4497869	515,9524	3,369775	0	12	924	-8						StimuliFarbe_gelb_blau.png	0	880	547	72	111	851	-106	1466	0	Content		852	-119	4597708	4469498911
4614	09:57:44.756	00:00:04.614	277	926,1172	-8,236697	0,6349699	0,4490857	512,2648	3,384242	0	929,6195	14,76634	0,4696893	0,4493638	515,7628	3,358874	0	12	928	3						StimuliFarbe_gelb_blau.png	0	880	547	72	111	851	-106	1466	0	Content		856	-108	4614332	4469515535
4631	09:57:44.773	00:00:04.630	278	921,317	-6,46576	0,6348521	0,4476713	512,0908	3,402741	0	927,0162	1,723948	0,4695394	0,4482014	515,7123	3,368119	0	12	924	-2						StimuliFarbe_gelb_blau.png	0	880	547	72	111	851	-106	1466	0	Content		852	-113	4630960	4469532163
4648	09:57:44.790	00:00:04.647	279	911,285	8,545639	0,634531	0,4461873	511,9435	3,408478	0	922,2801	13,17354	0,4692022	0,4468091	515,6527	3,409713	0	12	917	11						StimuliFarbe_gelb_blau.png	0	880	547	72	111	851	-106	1466	0	Content		845	-100	4647712	4469548915
4664	09:57:44.806	00:00:04.664	280	908,7148	9,817412	0,6341744	0,4448628	511,9964	3,428902	0	928,2735	-5,650308	0,4688043	0,4454955	515,425	3,388525	0	12	918	2						StimuliFarbe_gelb_blau.png	0	880	547	72	111	851	-106	1466	0	Content		846	-109	4664335	4469565538
4681	09:57:44.823	00:00:04.680	281	920,6385	-6,190239	0,6341364	0,4434807	511,7675	3,452885	0	916,1783	-6,29932	0,4686768	0,4440499	515,2762	3,394642	0	12	918	-6						StimuliFarbe_gelb_blau.png	0	880	547	72	111	851	-106	1466	0	Content		846	-117	4680960	4469582163
4698	09:57:44.840	00:00:04.697	282	924,7733	-18,70804	0,6343129	0,4421239	511,6188	3,440548	0	933,7172	4,272858	0,4687986	0,4425196	514,9974	3,413639	0	12	929	-7						StimuliFarbe_gelb_blau.png	0	880	547	72	111	851	-106	1466	0	Content		857	-118	4697711	4469598914
4714	09:57:44.856	00:00:04.714	283	921,9422	3,530472	0,6345647	0,4413053	511,1534	3,441844	0	930,7936	2,321211	0,4689786	0,4416759	514,887	3,42145	0	12	926	3						StimuliFarbe_gelb_blau.png	0	880	547	72	111	851	-106	1466	0	Content		854	-108	4714334	4469615537
4731	09:57:44.873	00:00:04.730	284	930,7603	1,693204	0,634919	0,4414127	510,9931	3,453724	0	924,2512	-3,818361	0,4692992	0,4417855	514,7598	3,419438	0	12	928	-1						StimuliFarbe_gelb_blau.png	0	880	547	72	111	851	-106	1466	0	Content		856	-112	4730959	4469632162
4748	09:57:44.890	00:00:04.747	285	917,058	6,877051	0,635078	0,442429	511,0682	3,46645	0	924,2656	-2,461311	0,4694416	0,4428076	514,603	3,436108	0	12	921	2						StimuliFarbe_gelb_blau.png	0	880	547	72	111	851	-106	1466	0	Content		849	-109	4747584	4469648787
4764	09:57:44.906	00:00:04.764	286	924,277	-4,437031	0,6350729	0,4440759	511,1359	3,464067	0	929,5461	-1,144944	0,46946	0,4444178	514,4908	3,421755	0	12	927	-3						StimuliFarbe_gelb_blau.png	0	880	547	72	111	851	-106	1466	0	Content		855	-114	4764334	4469665537
4781	09:57:44.923	00:00:04.780	287	906,8252	3,638017	0,6351401	0,4461055	511,0186	3,459845	0	933,1827	-2,444067	0,4695644	0,4464404	514,4627	3,460394	0	12	920	1						StimuliFarbe_gelb_blau.png	0	880	547	72	111	851	-106	1466	0	Content		848	-110	4780957	4469682160
4798	09:57:44.940	00:00:04.797	288	917,3463	2,496917	0,6352226	0,4486492	510,9204	3,479408	0	925,2568	-6,144208	0,4696284	0,4488932	514,4171	3,464714	0	12	921	-2						StimuliFarbe_gelb_blau.png	0	880	547	72	111	851	-106	1466	0	Content		849	-113	4797581	4469698784
4814	09:57:44.956	00:00:04.814	289	904,7279	8,359906	0,6353756	0,4518072	510,8957	3,503927	0	935,3517	-5,939861	0,4697872	0,4519698	514,4588	3,468334	0	12	920	1						StimuliFarbe_gelb_blau.png	0	880	547	72	111	851	-106	1466	0	Content		848	-110	4814208	4469715411
4831	09:57:44.973	00:00:04.830	290	913,5657	3,061633	0,6356517	0,4555783	510,7996	3,491472	0	925,7833	-6,51192	0,470037	0,4556108	514,4652	3,436946	0	12	920	-2						StimuliFarbe_gelb_blau.png	0	880	547	72	111	851	-106	1466	0	Content		848	-113	4830974	4469732177
4848	09:57:44.990	00:00:04.847	291	917,3906	15,81783	0,6358298	0,4597693	510,7037	3,547156	0	931,7172	9,46015	0,4701798	0,4596323	514,5123	3,507723	0	12	925	13						StimuliFarbe_gelb_blau.png	0	880	547	72	111	851	-106	1466	0	Content		853	-98	4847582	4469748785
4864	09:57:45.006	00:00:04.864	292	920,9728	0,8954341	0,6361009	0,4642722	510,6413	3,491719	0	933,744	10,05178	0,4704251	0,4639419	514,4891	3,478648	0	12	927	5						StimuliFarbe_gelb_blau.png	0	880	547	72	111	851	-106	1466	0	Content		855	-106	4864209	4469765412
4881	09:57:45.023	00:00:04.880	293	917,71	-5,251467	0,6366664	0,4692882	510,5737	3,532372	0	928,2626	3,828366	0,4709693	0,4686829	514,2625	3,507685	0	12	923	-1						StimuliFarbe_gelb_blau.png	0	880	547	72	111	851	-106	1466	0	Content		851	-112	4880833	4469782036
4898	09:57:45.040	00:00:04.897	294	917,4193	-3,751511	0,6371906	0,4746745	510,2327	3,53402	0	929,8705	-2,68416	0,4714766	0,4736741	514,1743	3,514047	0	12	924	-3						StimuliFarbe_gelb_blau.png	0	880	547	72	111	851	-106	1466	0	Content		852	-114	4897582	4469798785
4914	09:57:45.056	00:00:04.914	295	918,7669	-4,175386	0,6376378	0,4798654	510,3031	3,537778	0	937,0953	4,608817	0,4717829	0,4783702	513,8945	3,512258	0	12	928	0						StimuliFarbe_gelb_blau.png	0	880	547	72	111	851	-106	1466	0	Content		856	-111	4914257	4469815460
4931	09:57:45.073	00:00:04.930	296	904,2213	14,23257	0,6382781	0,484073	509,9545	3,559948	0	933,2264	1,169241	0,4724347	0,4820097	513,5527	3,556366	0	12	919	8						StimuliFarbe_gelb_blau.png	0	880	547	72	111	851	-106	1466	0	Content		847	-103	4930830	4469832033
4947	09:57:45.089	00:00:04.947	297	914,5712	-9,637535	0,6393598	0,4875105	509,536	3,520426	0	937,8408	-8,319566	0,4734106	0,4845929	513,3163	3,515504	0	12	926	-9						StimuliFarbe_gelb_blau.png	0	880	547	72	111	851	-106	1466	0	Content		854	-120	4947454	4469848657
4964	09:57:45.106	00:00:04.964	298	928,6738	1,294403	0,640358	0,4899963	509,5323	3,52236	0	933,2287	-1,916447	0,4743552	0,4861915	513,2257	3,52411	0	12	931	0						StimuliFarbe_gelb_blau.png	0	880	547	72	111	851	-106	1466	0	Content		859	-111	4964204	4469865407
4981	09:57:45.123	00:00:04.980	299	929,6049	0,9962548	0,6408424	0,491286	509,3631	3,539218	0	929,3574	-7,728197	0,4748517	0,4867394	513,0055	3,550236	0	12	929	-3						StimuliFarbe_gelb_blau.png	0	880	547	72	111	851	-106	1466	0	Content		857	-114	4980828	4469882031
4997	09:57:45.139	00:00:04.997	300	921,8115	-1,381922	0,6409237	0,49153	509,299	3,546009	0	931,2841	-4,868076	0,4749047	0,4863319	512,7773	3,556152	0	12	927	-3						StimuliFarbe_gelb_blau.png	0	880	547	72	111	851	-106	1466	0	Content		855	-114	4997455	4469898658
5014	09:57:45.156	00:00:05.014	301	922,3321	9,603678	0,6407785	0,491201	509,2415	3,604904	0	931,3003	4,303621	0,4747532	0,4856027	512,7515	3,544876	0	12	927	7						StimuliFarbe_gelb_blau.png	0	880	547	72	111	851	-106	1466	0	Content		855	-104	5014080	4469915283
5031	09:57:45.173	00:00:05.030	302	916,3729	-3,436382	0,6406344	0,4906636	509,2853	3,541865	0	935,7404	4,841356	0,4746172	0,484724	512,671	3,56591	0	12	926	1						StimuliFarbe_gelb_blau.png	0	880	547	72	111	851	-106	1466	0	Content		854	-110	5030832	4469932035
5047	09:57:45.189	00:00:05.047	303	905,6047	6,006473	0,6405669	0,4900466	509,2358	3,611057	0	934,2044	4,550804	0,4744691	0,4838893	512,541	3,576089	0	12	920	5						StimuliFarbe_gelb_blau.png	0	880	547	72	111	851	-106	1466	0	Content		848	-106	5047454	4469948657
5064	09:57:45.206	00:00:05.064	304	913,35	5,739354	0,6403134	0,489736	509,3815	3,60682	0	929,2349	-2,390996	0,4742408	0,4833745	512,5289	3,574365	0	12	921	2						StimuliFarbe_gelb_blau.png	0	880	547	72	111	851	-106	1466	0	Content		849	-109	5064079	4469965282
5081	09:57:45.223	00:00:05.080	305	911,8234	9,146844	0,6402491	0,4901296	509,1981	3,577868	0	928,4001	0,6998757	0,4741267	0,483575	512,5247	3,547826	0	12	920	5						StimuliFarbe_gelb_blau.png	0	880	547	72	111	851	-106	1466	0	Content		848	-106	5080703	4469981906
5097	09:57:45.239	00:00:05.097	306	918,7581	1,12688	0,6403208	0,4914232	509,2384	3,567035	0	933,0865	1,759712	0,4741804	0,4846089	512,5947	3,60465	0	12	926	1						StimuliFarbe_gelb_blau.png	0	880	547	72	111	851	-106	1466	0	Content		854	-110	5097458	4469998661
5114	09:57:45.256	00:00:05.114	307	914,6724	18,45109	0,6404037	0,4937117	509,0412	3,633442	0	931,4662	-1,309715	0,4742236	0,4865247	512,5609	3,6008	0	12	923	9						StimuliFarbe_gelb_blau.png	0	880	547	72	111	851	-106	1466	0	Content		851	-102	5114081	4470015284
5131	09:57:45.273	00:00:05.130	308	924,6879	8,948376	0,6404976	0,4968117	509,1494	3,625684	0	921,6441	-2,01386	0,4743802	0,4892547	512,508	3,580882	0	12	923	3						StimuliFarbe_gelb_blau.png	0	880	547	72	111	851	-106	1466	0	Content		851	-108	5130709	4470031912
5147	09:57:45.289	00:00:05.147	309	926,5152	13,08591	0,6405697	0,5006688	509,3707	3,645361	0	923,9919	3,020722	0,4744552	0,4927805	512,4832	3,639752	0	12	925	8						StimuliFarbe_gelb_blau.png	0	880	547	72	111	851	-106	1466	0	Content		853	-103	5147330	4470048533
5164	09:57:45.306	00:00:05.164	310	918,7651	-15,14053	0,6436195	0,5045243	521,2369	3,747118	0	929,075	-0,7772511	0,4742265	0,4968123	512,557	3,631859	0	12	924	-8						StimuliFarbe_gelb_blau.png	0	880	547	72	111	851	-106	1466	0	Content		852	-119	5164080	4470065283
5181	09:57:45.323	00:00:05.180	311	916,3293	17,40002	0,6400749	0,5093874	509,4292	3,638738	0	925,7324	3,400731	0,4739302	0,5011041	512,4611	3,63331	0	12	921	10						StimuliFarbe_gelb_blau.png	0	880	547	72	111	851	-106	1466	0	Content		849	-101	5180701	4470081904
5197	09:57:45.339	00:00:05.197	312	923,4803	4,558308	0,6399909	0,5139244	509,0342	3,653378	0	927,5259	0,383785	0,4738096	0,5056676	512,4005	3,615453	0	12	926	2						StimuliFarbe_gelb_blau.png	0	880	547	72	111	851	-106	1466	0	Content		854	-109	5197328	4470098531
5214	09:57:45.356	00:00:05.213	313	920,6768	34,32784	0,6397554	0,5179061	509,0342	3,639437	0	925,4177	8,214687	0,4735684	0,5103468	512,3447	3,660255	0	12	923	21						StimuliFarbe_gelb_blau.png	0	880	547	72	111	851	-106	1466	0	Content		851	-90	5213967	4470115170
5231	09:57:45.373	00:00:05.230	314	906,4568	22,32275	0,6392592	0,523096	508,8876	3,655585	0	926,2845	3,533719	0,4731234	0,5152657	512,1696	3,638408	0	12	916	13						StimuliFarbe_gelb_blau.png	0	880	547	72	111	851	-106	1466	0	Content		844	-98	5230702	4470131905
5247	09:57:45.389	00:00:05.247	315	919,9449	7,808231	0,6389132	0,5276031	508,7717	3,665229	0	916,212	-0,07355364	0,4726713	0,5201378	512,0878	3,627285	0	12	918	4						StimuliFarbe_gelb_blau.png	0	880	547	72	111	851	-106	1466	0	Content		846	-107	5247326	4470148529
5264	09:57:45.406	00:00:05.263	316	918,719	11,83122	0,6386616	0,5318025	508,6542	3,657963	0	931,7019	6,93634	0,4723825	0,5247357	512,071	3,693384	0	12	925	9						StimuliFarbe_gelb_blau.png	0	880	547	72	111	851	-106	1466	0	Content		853	-102	5263967	4470165170
5281	09:57:45.423	00:00:05.280	317	931,8929	33,51955	0,6401284	0,5348676	513,9131	3,773834	0	922,2702	4,769674	0,4722668	0,5288167	511,9646	3,67502	0	12	927	19						StimuliFarbe_gelb_blau.png	0	880	547	72	111	851	-106	1466	0	Content		855	-92	5280577	4470181780
5297	09:57:45.439	00:00:05.297	318	910,8198	20,11206	0,6386706	0,5385746	508,4952	3,709306	0	931,1541	12,76519	0,4723594	0,5322083	511,8945	3,715869	0	12	921	16						StimuliFarbe_gelb_blau.png	0	880	547	72	111	851	-106	1466	0	Content		849	-95	5297329	4470198532
5314	09:57:45.456	00:00:05.313	319	915,7237	24,75833	0,6389097	0,541329	508,1477	3,713362	0	925,3885	5,980905	0,4725768	0,535215	511,7953	3,704516	0	12	921	15						StimuliFarbe_gelb_blau.png	0	880	547	72	111	851	-106	1466	0	Content		849	-96	5313967	4470215170
5331	09:57:45.473	00:00:05.330	320	922,9266	4,367259	0,6392254	0,5441095	508,239	3,724776	0	926,4936	10,38765	0,4728618	0,5381636	511,7773	3,729997	0	12	925	7						StimuliFarbe_gelb_blau.png	0	880	547	72	111	851	-106	1466	0	Content		853	-104	5330576	4470231779
5347	09:57:45.489	00:00:05.347	321	908,6431	12,28959	0,6395302	0,5469382	508,4137	3,771737	0	925,7224	16,22363	0,4731912	0,5412382	511,7615	3,76556	0	12	917	14						StimuliFarbe_gelb_blau.png	0	880	547	72	111	851	-106	1466	0	Content		845	-97	5347202	4470248405
5364	09:57:45.506	00:00:05.363	322	910,6069	10,12788	0,6397675	0,5499147	508,2752	3,733188	0	929,5887	8,668947	0,47345	0,5444133	511,7835	3,759529	0	12	920	9						StimuliFarbe_gelb_blau.png	0	880	547	72	111	851	-106	1466	0	Content		848	-102	5363962	4470265165
5381	09:57:45.523	00:00:05.380	323	908,7657	12,82492	0,6398043	0,5530052	508,3067	3,777501	0	916,4731	7,229266	0,4735182	0,547676	511,6834	3,755031	0	12	913	10						StimuliFarbe_gelb_blau.png	0	880	547	72	111	851	-106	1466	0	Content		841	-101	5380574	4470281777
5397	09:57:45.539	00:00:05.397	324	906,7768	23,51715	0,6398308	0,5560799	508,394	3,772426	0	929,2944	12,41821	0,4735197	0,5508842	511,8566	3,759532	0	12	918	18						StimuliFarbe_gelb_blau.png	0	880	547	72	111	851	-106	1466	0	Content		846	-93	5397202	4470298405
5414	09:57:45.556	00:00:05.413	325	904,9833	41,40744	0,6400003	0,55896	508,2532	3,782942	0	914,9434	31,71126	0,4736892	0,554031	511,8893	3,789482	0	12	910	37						StimuliFarbe_gelb_blau.png	0	880	547	72	111	851	-106	1466	0	Content		838	-74	5413962	4470315165
5431	09:57:45.573	00:00:05.430	326	951,8941	71,01996	0,6449409	0,5615555	525,0311	3,921829	0	920,8299	100,4947	0,4740792	0,557307	511,8796	3,777698	0	12	936	86						StimuliFarbe_gelb_blau.png	0	880	547	72	111	851	-106	1466	0	Content		864	-25	5430575	4470331778
5447	09:57:45.589	00:00:05.447	327	906,8181	140,5394	0,6389909	0,5658668	518,5027	3,8286	0	913,1418	105,3254	0,4747821	0,5609577	511,8169	3,801933	0	12	910	123						StimuliFarbe_gelb_blau.png	0	880	547	72	111	851	-106	1466	0	Content		838	12	5447201	4470348404
5464	09:57:45.606	00:00:05.463	328	881,6835	235,7588	0,6410431	0,5700465	507,9032	3,790985	0	890,9608	251,8744	0,476207	0,5656096	508,9689	3,795037	0	12	886	244						StimuliFarbe_gelb_blau.png	0	880	547	72	111	851	-106	1466	0	Content		814	133	5463824	4470365027
5481	09:57:45.623	00:00:05.480	329	855,0912	296,028	0,6409678	0,5750806	508,0597	3,862665	0	876,3892	292,3057	0,4758032	0,5705625	512,218	3,874655	0	12	866	294						StimuliFarbe_gelb_blau.png	0	880	547	72	111	851	-106	1466	0	Content		794	183	5480574	4470381777
5497	09:57:45.639	00:00:05.497	330	851,1415	329,4819	0,6412223	0,5800554	507,8457	3,792372	0	844,2806	340,9548	0,4762587	0,575636	512,1796	3,881115	0	12	848	335						StimuliFarbe_gelb_blau.png	0	880	547	72	111	851	-106	1466	0	Content		776	224	5497201	4470398404
5514	09:57:45.656	00:00:05.513	331	820,6945	394,9543	0,6415172	0,5846313	508,3992	3,859965	0	823,306	390,2535	0,4768582	0,5803543	512,5532	3,872005	0	13	822	393						StimuliFarbe_gelb_blau.png	0	880	547	72	111	579	747	450	0	Content		750	282	5513823	4470415026
5530	09:57:45.672	00:00:05.530	332	800,5502	451,8153	0,6416368	0,588286	508,3972	3,889163	0	805,9147	447,0237	0,477364	0,5844429	512,8906	3,921802	0	13	803	449						StimuliFarbe_gelb_blau.png	0	880	547	72	111	579	747	450	0	Content		731	338	5530448	4470431651
5547	09:57:45.689	00:00:05.547	333	778,0392	504,2482	0,6420079	0,5921815	508,839	3,888484	0	785,4179	504,7357	0,4780835	0,5883372	513,3791	3,919914	0	13	782	504						StimuliFarbe_gelb_blau.png	0	880	547	72	111	579	747	450	0	Content		710	393	5547199	4470448402
5564	09:57:45.706	00:00:05.563	334	794,1419	561,5345	0,6424075	0,5967573	508,839	3,894912	0	781,4217	592,7833	0,4788294	0,5926225	513,3791	3,949334	0	13	788	577						StimuliFarbe_gelb_blau.png	0	880	547	72	111	579	747	450	0	Content		716	466	5563825	4470465028
5580	09:57:45.722	00:00:05.580	335	784,4897	621,2232	0,6474503	0,60144	529,321	4,054291	0	774,7623	652,2577	0,4793802	0,598129	513,3791	3,940031	0	13	780	637						StimuliFarbe_gelb_blau.png	0	880	547	72	111	579	747	450	0	Content		708	526	5580448	4470481651
5597	09:57:45.739	00:00:05.597	336	743,8497	702,5071	0,6418827	0,6072435	510,3376	3,9349	0	731,0549	717,6701	0,4793532	0,6038507	514,4538	3,9864	0	13	737	710						StimuliFarbe_gelb_blau.png	0	880	547	72	111	579	747	450	0	Content		665	599	5597071	4470498274
5614	09:57:45.756	00:00:05.613	337	726,2936	747,3672	0,6418319	0,6120309	510,8215	3,937137	0	694,4441	767,6703	0,4796854	0,6087477	515,0464	3,9867	0	13	710	758						StimuliFarbe_gelb_blau.png	0	880	547	72	111	579	747	450	0	Content		638	647	5613823	4470515026
5630	09:57:45.772	00:00:05.630	338	698,0242	806,0557	0,6422051	0,6162299	511,3705	3,975189	0	672,7265	808,0931	0,4802872	0,6130565	515,6215	3,975067	0	13	685	807						StimuliFarbe_gelb_blau.png	0	880	547	72	111	579	747	450	0	Content		613	696	5630446	4470531649
5647	09:57:45.789	00:00:05.647	339	704,103	849,0713	0,6423316	0,6209412	511,8602	3,948499	0	652,7818	853,7394	0,4807406	0,617881	516,327	3,952888	0	13	678	851						StimuliFarbe_gelb_blau.png	0	880	547	72	111	579	747	450	0	Content		606	740	5647069	4470548272
5664	09:57:45.806	00:00:05.663	340	712,4093	893,1869	0,6485453	0,6254641	535,1112	4,145933	0	654,0637	878,2334	0,4808275	0,622782	516,8263	3,951012	0	13	683	886						StimuliFarbe_gelb_blau.png	0	880	547	72	111	579	747	450	0	Content		611	775	5663820	4470565023
5680	09:57:45.822	00:00:05.680	341	689,3236	871,7448	0,6423602	0,6296725	513,0057	3,971514	0	656,1647	874,8799	0,4806457	0,6269717	517,5342	3,979423	0	13	673	873						StimuliFarbe_gelb_blau.png	0	880	547	72	111	579	747	450	0	Content		601	762	5680447	4470581650
5697	09:57:45.839	00:00:05.697	342	657,5359	870,2365	0,6420341	0,6323476	513,9108	3,971437	0	639,5151	887,661	0,4803967	0,6299561	518,3778	3,978734	0	13	649	879						StimuliFarbe_gelb_blau.png	0	880	547	72	111	579	747	450	0	Content		577	768	5697068	4470598271
5714	09:57:45.856	00:00:05.713	343	657,7983	871,9532	0,6422254	0,6348037	514,6825	3,956026	0	633,4971	874,8811	0,4805689	0,6328567	519,2941	3,980691	0	13	646	873						StimuliFarbe_gelb_blau.png	0	880	547	72	111	579	747	450	0	Content		574	762	5713818	4470615021
5730	09:57:45.872	00:00:05.730	344	663,6462	868,1633	0,6422626	0,6375835	515,37	3,908553	0	635,9626	873,9538	0,480526	0,6362672	520,3167	3,956186	0	13	650	871						StimuliFarbe_gelb_blau.png	0	880	547	72	111	579	747	450	0	Content		578	760	5730444	4470631647
5747	09:57:45.889	00:00:05.747	345	660,4096	881,3842	0,6417814	0,6409793	515,3639	3,891983	0	631,291	868,6439	0,4803558	0,6405743	521,0494	3,917433	0	13	646	875						StimuliFarbe_gelb_blau.png	0	880	547	72	111	579	747	450	0	Content		574	764	5747192	4470648395
5764	09:57:45.906	00:00:05.763	346	663,1987	882,6319	0,6414383	0,6453083	516,9075	3,85518	0	641,9565	873,1848	0,4799294	0,645282	522,1226	3,868132	0	13	653	878						StimuliFarbe_gelb_blau.png	0	880	547	72	111	579	747	450	0	Content		581	767	5763819	4470665022
5780	09:57:45.922	00:00:05.780	347	666,2389	860,3984	0,6411964	0,6495227	517,6432	3,772347	0	641,4692	874,2297	0,47972	0,6501633	522,9595	3,798979	0	13	654	867						StimuliFarbe_gelb_blau.png	0	880	547	72	111	579	747	450	0	Content		582	756	5780442	4470681645
5797	09:57:45.939	00:00:05.797	348	648,4268	872,5399	0,6410906	0,6540885	517,6358	3,744709	0	644,996	865,5405	0,4801216	0,6555948	523,8276	3,762846	0	13	647	869						StimuliFarbe_gelb_blau.png	0	880	547	72	111	579	747	450	0	Content		575	758	5797191	4470698394
5814	09:57:45.956	00:00:05.813	349	649,0861	869,8511	0,6418025	0,6603512	519,4421	3,680168	0	642,9154	861,5166	0,4805067	0,6624618	524,9404	3,754077	0	13	646	866						StimuliFarbe_gelb_blau.png	0	880	547	72	111	579	747	450	0	Content		574	755	5813817	4470715020
5831	09:57:45.973	00:00:05.830	350	659,4213	874,4099	0,6417786	0,667533	520,3064	3,695559	0	642,2034	858,2675	0,4806257	0,6706118	525,6608	3,67739	0	13	651	866						StimuliFarbe_gelb_blau.png	0	880	547	72	111	579	747	450	0	Content		579	755	5830564	4470731767
5847	09:57:45.989	00:00:05.847	351	644,0411	854,877	0,641727	0,6757945	520,9116	3,641684	0	649,8341	860,1454	0,480708	0,6797478	526,5429	3,621686	0	13	647	858						StimuliFarbe_gelb_blau.png	0	880	547	72	111	579	747	450	0	Content		575	747	5847187	4470748390
5864	09:57:46.006	00:00:05.863	352	645,9818	846,6113	0,6418492	0,6837975	520,9116	3,555316	0	639,0954	858,8025	0,4811948	0,6891875	527,5267	3,630023	0	13	643	853						StimuliFarbe_gelb_blau.png	0	880	547	72	111	579	747	450	0	Content		571	742	5863944	4470765147
5881	09:57:46.023	00:00:05.880	353	650,1981	859,6291	0,6426289	0,6926282	520,9116	3,569854	0	651,4092	834,7192	0,4823223	0,6991681	528,4005	3,507599	0	13	651	847						StimuliFarbe_gelb_blau.png	0	880	547	72	111	579	747	450	0	Content		579	736	5880686	4470781889
5897	09:57:46.039	00:00:05.897	354	667,3303	865,9543	0,6439438	0,7037001	523,4717	3,527376	0	621,4865	851,774	0,4833638	0,7114761	529,285	3,553605	0	13	644	859						StimuliFarbe_gelb_blau.png	0	880	547	72	111	579	747	450	0	Content		572	748	5897435	4470798638
5914	09:57:46.056	00:00:05.914	355	638,2807	850,4167	0,6445621	0,7182724	524,2129	3,549975	0	619,3083	837,03	0,484177	0,7273293	529,6014	3,52295	0	13	629	844						StimuliFarbe_gelb_blau.png	0	880	547	72	111	579	747	450	0	Content		557	733	5914183	4470815386
5931	09:57:46.073	00:00:05.930	356	648,326	835,2201	0,5652518	0,7403285	524,2129	3,434731	3	613,84	821,8284	0,5655534	0,7403181	529,6014	3,476621	3	13	0	0						StimuliFarbe_gelb_blau.png	0	880	547	72	111	579	747	450	0	Content		-72	-111	5930809	4470832012
5948	09:57:46.090	00:00:05.947	357	637,1825	953,0604	0,6457976	0,7542342	524,2129	3,349734	0	624,4632	905,2542	0,48609	0,7659244	529,6014	3,436019	0	13	631	929						StimuliFarbe_gelb_blau.png	0	880	547	72	111	579	747	450	0	Content		559	818	5947559	4470848762
5964	09:57:46.106	00:00:05.964	358	-1024	-768	-1	-1	-1	-1	4	-1024	-768	-1	-1	-1	-1	4		0	0						StimuliFarbe_gelb_blau.png	0	880	547	72	111				0	Content		-72	-111	5964307	4470865510
5981	09:57:46.123	00:00:05.981	359	-1024	-768	-1	-1	-1	-1	4	-1024	-768	-1	-1	-1	-1	4		0	0						StimuliFarbe_gelb_blau.png	0	880	547	72	111				0	Content		-72	-111	5981053	4470882256
5998	09:57:46.140	00:00:05.997	360	-1024	-768	-1	-1	-1	-1	4	-1024	-768	-1	-1	-1	-1	4		0	0						StimuliFarbe_gelb_blau.png	0	880	547	72	111				0	Content		-72	-111	5997680	4470898883
6014	09:57:46.156	00:00:06.014	361	-1024	-768	-1	-1	-1	-1	4	-1024	-768	-1	-1	-1	-1	4		0	0						StimuliFarbe_gelb_blau.png	0	880	547	72	111				0	Content		-72	-111	6014431	4470915634
6031	09:57:46.173	00:00:06.031	362	-1024	-768	-1	-1	-1	-1	4	-1024	-768	-1	-1	-1	-1	4		0	0						StimuliFarbe_gelb_blau.png	0	880	547	72	111				0	Content		-72	-111	6031176	4470932379
6048	09:57:46.190	00:00:06.047	363	-1024	-768	-1	-1	-1	-1	4	-1024	-768	-1	-1	-1	-1	4		0	0						StimuliFarbe_gelb_blau.png	0	880	547	72	111				0	Content		-72	-111	6047672	4470948875
6064	09:57:46.206	00:00:06.064	364	-1024	-768	-1	-1	-1	-1	4	-1024	-768	-1	-1	-1	-1	4		0	0						StimuliFarbe_gelb_blau.png	0	880	547	72	111				0	Content		-72	-111	6064420	4470965623
6081	09:57:46.223	00:00:06.081	365	-1024	-768	-1	-1	-1	-1	4	-1024	-768	-1	-1	-1	-1	4		0	0						StimuliFarbe_gelb_blau.png	0	880	547	72	111				0	Content		-72	-111	6081045	4470982248
6098	09:57:46.240	00:00:06.097	366	-1024	-768	-1	-1	-1	-1	4	-1024	-768	-1	-1	-1	-1	4		0	0						StimuliFarbe_gelb_blau.png	0	880	547	72	111				0	Content		-72	-111	6097670	4470998873
6114	09:57:46.256	00:00:06.114	367	-1024	-768	-1	-1	-1	-1	4	-1024	-768	-1	-1	-1	-1	4		0	0						StimuliFarbe_gelb_blau.png	0	880	547	72	111				0	Content		-72	-111	6114293	4471015496
6131	09:57:46.273	00:00:06.131	368	-1024	-768	-1	-1	-1	-1	4	-1024	-768	-1	-1	-1	-1	4		0	0						StimuliFarbe_gelb_blau.png	0	880	547	72	111				0	Content		-72	-111	6131041	4471032244
6148	09:57:46.290	00:00:06.147	369	-1024	-768	-1	-1	-1	-1	4	-1024	-768	-1	-1	-1	-1	4		0	0						StimuliFarbe_gelb_blau.png	0	880	547	72	111				0	Content		-72	-111	6147667	4471048870
6164	09:57:46.306	00:00:06.164	370	-1024	-768	-1	-1	-1	-1	4	-1024	-768	-1	-1	-1	-1	4		0	0						StimuliFarbe_gelb_blau.png	0	880	547	72	111				0	Content		-72	-111	6164297	4471065500
6181	09:57:46.323	00:00:06.180	371	-1024	-768	-1	-1	-1	-1	4	-1024	-768	-1	-1	-1	-1	4		0	0						StimuliFarbe_gelb_blau.png	0	880	547	72	111				0	Content		-72	-111	6180667	4471081870
6198	09:57:46.340	00:00:06.198	372	-1024	-768	-1	-1	-1	-1	4	-1024	-768	-1	-1	-1	-1	4		0	0						StimuliFarbe_gelb_blau.png	0	880	547	72	111				0	Content		-72	-111	6198040	4471099243
6215	09:57:46.357	00:00:06.214	373	-1024	-768	-1	-1	-1	-1	4	-1024	-768	-1	-1	-1	-1	4		0	0						StimuliFarbe_gelb_blau.png	0	880	547	72	111				0	Content		-72	-111	6214664	4471115867
6231	09:57:46.373	00:00:06.231	374	-1024	-768	-1	-1	-1	-1	4	-1024	-768	-1	-1	-1	-1	4		0	0						StimuliFarbe_gelb_blau.png	0	880	547	72	111				0	Content		-72	-111	6231288	4471132491
6247	09:57:46.389	00:00:06.247	375	-1024	-768	-1	-1	-1	-1	4	-1024	-768	-1	-1	-1	-1	4		0	0						StimuliFarbe_gelb_blau.png	0	880	547	72	111				0	Content		-72	-111	6247285	4471148488
6264	09:57:46.406	00:00:06.263	376	-1024	-768	-1	-1	-1	-1	4	-1024	-768	-1	-1	-1	-1	4		0	0						StimuliFarbe_gelb_blau.png	0	880	547	72	111				0	Content		-72	-111	6263532	4471164735
6280	09:57:46.422	00:00:06.280	377	-1024	-768	-1	-1	-1	-1	4	-1024	-768	-1	-1	-1	-1	4		0	0						StimuliFarbe_gelb_blau.png	0	880	547	72	111				0	Content		-72	-111	6280031	4471181234
6297	09:57:46.439	00:00:06.296	378	-1024	-768	-1	-1	-1	-1	4	-1024	-768	-1	-1	-1	-1	4		0	0						StimuliFarbe_gelb_blau.png	0	880	547	72	111				0	Content		-72	-111	6296654	4471197857
6313	09:57:46.455	00:00:06.313	379	-1024	-768	-1	-1	-1	-1	4	-1024	-768	-1	-1	-1	-1	4		0	0						StimuliFarbe_gelb_blau.png	0	880	547	72	111				0	Content		-72	-111	6313281	4471214484
6330	09:57:46.472	00:00:06.330	380	-1024	-768	-1	-1	-1	-1	4	-1024	-768	-1	-1	-1	-1	4		0	0						StimuliFarbe_gelb_blau.png	0	880	547	72	111				0	Content		-72	-111	6330475	4471231678
6343	09:57:46.485																				ImageEnd	16	0	0	StimuliFarbe_gelb_blau.png
6348	09:57:46.490	00:00:06.347	381	-1024	-768	-1	-1	-1	-1	4	-1024	-768	-1	-1	-1	-1	4		0	0						No media	0	1024	768	0	0				0	Content		0	0	6347861	4471249064
6356	09:57:46.498																				ImageStart	8	0	0	Fix_sw.jpg
6365	09:57:46.507	00:00:06.365	382	-1024	-768	-1	-1	-1	-1	4	-1024	-768	-1	-1	-1	-1	4		0	0						Fix_sw.jpg	0	880	547	72	111				0	Content		-72	-111	6365095	4471266298
6380	09:57:46.522	00:00:06.380	383	-1024	-768	-1	-1	-1	-1	4	-1024	-768	-1	-1	-1	-1	4		0	0						Fix_sw.jpg	0	880	547	72	111				0	Content		-72	-111	6380022	4471281225
6397	09:57:46.539	00:00:06.396	384	-1024	-768	-1	-1	-1	-1	4	-1024	-768	-1	-1	-1	-1	4		0	0						Fix_sw.jpg	0	880	547	72	111				0	Content		-72	-111	6396647	4471297850
6413	09:57:46.555	00:00:06.413	385	-1024	-768	-1	-1	-1	-1	4	-1024	-768	-1	-1	-1	-1	4		0	0						Fix_sw.jpg	0	880	547	72	111				0	Content		-72	-111	6413396	4471314599
6430	09:57:46.572	00:00:06.430	386	-1024	-768	-1	-1	-1	-1	4	-1024	-768	-1	-1	-1	-1	4		0	0						Fix_sw.jpg	0	880	547	72	111				0	Content		-72	-111	6430017	4471331220
6447	09:57:46.589	00:00:06.446	387	-1024	-768	-1	-1	-1	-1	4	-1024	-768	-1	-1	-1	-1	4		0	0						Fix_sw.jpg	0	880	547	72	111				0	Content		-72	-111	6446642	4471347845
6463	09:57:46.605	00:00:06.463	388	-1024	-768	-1	-1	-1	-1	4	-1024	-768	-1	-1	-1	-1	4		0	0						Fix_sw.jpg	0	880	547	72	111				0	Content		-72	-111	6463273	4471364476
6480	09:57:46.622	00:00:06.480	389	-1024	-768	-1	-1	-1	-1	4	-1024	-768	-1	-1	-1	-1	4		0	0						Fix_sw.jpg	0	880	547	72	111				0	Content		-72	-111	6480337	4471381540
6498	09:57:46.640	00:00:06.497	390	-1024	-768	-1	-1	-1	-1	4	-1024	-768	-1	-1	-1	-1	4		0	0						Fix_sw.jpg	0	880	547	72	111				0	Content		-72	-111	6497711	4471398914
6515	09:57:46.657	00:00:06.514	391	-1024	-768	-1	-1	-1	-1	4	-1024	-768	-1	-1	-1	-1	4		0	0						Fix_sw.jpg	0	880	547	72	111				0	Content		-72	-111	6514957	4471416160
6530	09:57:46.672	00:00:06.529	392	-1024	-768	-1	-1	-1	-1	4	-1024	-768	-1	-1	-1	-1	4		0	0						Fix_sw.jpg	0	880	547	72	111				0	Content		-72	-111	6529888	4471431091
6547	09:57:46.689	00:00:06.546	393	-1024	-768	-1	-1	-1	-1	4	-1024	-768	-1	-1	-1	-1	4		0	0						Fix_sw.jpg	0	880	547	72	111				0	Content		-72	-111	6546513	4471447716
6563	09:57:46.705	00:00:06.563	394	-1024	-768	-1	-1	-1	-1	4	-1024	-768	-1	-1	-1	-1	4		0	0						Fix_sw.jpg	0	880	547	72	111				0	Content		-72	-111	6563261	4471464464
6580	09:57:46.722	00:00:06.579	395	-1024	-768	-1	-1	-1	-1	4	-1024	-768	-1	-1	-1	-1	4		0	0						Fix_sw.jpg	0	880	547	72	111				0	Content		-72	-111	6579882	4471481085
6597	09:57:46.739	00:00:06.596	396	-1024	-768	-1	-1	-1	-1	4	-1024	-768	-1	-1	-1	-1	4		0	0						Fix_sw.jpg	0	880	547	72	111				0	Content		-72	-111	6596506	4471497709
6613	09:57:46.755	00:00:06.613	397	-1024	-768	-1	-1	-1	-1	4	-1024	-768	-1	-1	-1	-1	4		0	0						Fix_sw.jpg	0	880	547	72	111				0	Content		-72	-111	6613128	4471514331
6630	09:57:46.772	00:00:06.630	398	-1024	-768	-1	-1	-1	-1	4	-1024	-768	-1	-1	-1	-1	4		0	0						Fix_sw.jpg	0	880	547	72	111				0	Content		-72	-111	6630321	4471531524
6648	09:57:46.790	00:00:06.647	399	-1024	-768	-1	-1	-1	-1	4	-1024	-768	-1	-1	-1	-1	4		0	0						Fix_sw.jpg	0	880	547	72	111				0	Content		-72	-111	6647695	4471548898
6665	09:57:46.807	00:00:06.664	400	-1024	-768	-1	-1	-1	-1	4	-1024	-768	-1	-1	-1	-1	4		0	0						Fix_sw.jpg	0	880	547	72	111				0	Content		-72	-111	6664946	4471566149
6681	09:57:46.823	00:00:06.680	401	-1024	-768	-1	-1	-1	-1	4	-1024	-768	-1	-1	-1	-1	4		0	0						Fix_sw.jpg	0	880	547	72	111				0	Content		-72	-111	6680717	4471581920
6697	09:57:46.839	00:00:06.697	402	-1024	-768	-1	-1	-1	-1	4	-1024	-768	-1	-1	-1	-1	4		0	0						Fix_sw.jpg	0	880	547	72	111				0	Content		-72	-111	6697385	4471598588
6713	09:57:46.855	00:00:06.713	403	-1024	-768	-1	-1	-1	-1	4	-1024	-768	-1	-1	-1	-1	4		0	0						Fix_sw.jpg	0	880	547	72	111				0	Content		-72	-111	6713123	4471614326
6730	09:57:46.872	00:00:06.729	404	-1024	-768	-1	-1	-1	-1	4	-1024	-768	-1	-1	-1	-1	4		0	0						Fix_sw.jpg	0	880	547	72	111				0	Content		-72	-111	6729746	4471630949
6746	09:57:46.888	00:00:06.746	405	-1024	-768	-1	-1	-1	-1	4	-1024	-768	-1	-1	-1	-1	4		0	0						Fix_sw.jpg	0	880	547	72	111				0	Content		-72	-111	6746493	4471647696
6763	09:57:46.905	00:00:06.762	406	-1024	-768	-1	-1	-1	-1	4	-1024	-768	-1	-1	-1	-1	4		0	0						Fix_sw.jpg	0	880	547	72	111				0	Content		-72	-111	6762988	4471664191
6780	09:57:46.922	00:00:06.779	407	-1024	-768	-1	-1	-1	-1	4	-1024	-768	-1	-1	-1	-1	4		0	0						Fix_sw.jpg	0	880	547	72	111				0	Content		-72	-111	6779739	4471680942
6797	09:57:46.939	00:00:06.796	408	-1024	-768	-1	-1	-1	-1	4	-1024	-768	-1	-1	-1	-1	4		0	0						Fix_sw.jpg	0	880	547	72	111				0	Content		-72	-111	6796802	4471698005
6814	09:57:46.956	00:00:06.814	409	-1024	-768	-1	-1	-1	-1	4	-1024	-768	-1	-1	-1	-1	4		0	0						Fix_sw.jpg	0	880	547	72	111				0	Content		-72	-111	6814178	4471715381
6831	09:57:46.973	00:00:06.831	410	-1024	-768	-1	-1	-1	-1	4	-1024	-768	-1	-1	-1	-1	4		0	0						Fix_sw.jpg	0	880	547	72	111				0	Content		-72	-111	6831428	4471732631
6846	09:57:46.988	00:00:06.846	411	-1024	-768	-1	-1	-1	-1	4	-1024	-768	-1	-1	-1	-1	4		0	0						Fix_sw.jpg	0	880	547	72	111				0	Content		-72	-111	6846355	4471747558
6863	09:57:47.005	00:00:06.862	412	-1024	-768	-1	-1	-1	-1	4	-1024	-768	-1	-1	-1	-1	4		0	0						Fix_sw.jpg	0	880	547	72	111				0	Content		-72	-111	6862978	4471764181
6880	09:57:47.022	00:00:06.879	413	-1024	-768	-1	-1	-1	-1	4	-1024	-768	-1	-1	-1	-1	4		0	0						Fix_sw.jpg	0	880	547	72	111				0	Content		-72	-111	6879727	4471780930
6896	09:57:47.038	00:00:06.896	414	-1024	-768	-1	-1	-1	-1	4	-1024	-768	-1	-1	-1	-1	4		0	0						Fix_sw.jpg	0	880	547	72	111				0	Content		-72	-111	6896348	4471797551
6913	09:57:47.055	00:00:06.912	415	-1024	-768	-1	-1	-1	-1	4	-1024	-768	-1	-1	-1	-1	4		0	0						Fix_sw.jpg	0	880	547	72	111				0	Content		-72	-111	6912971	4471814174
6930	09:57:47.072	00:00:06.929	416	-1024	-768	-1	-1	-1	-1	4	-1024	-768	-1	-1	-1	-1	4		0	0						Fix_sw.jpg	0	880	547	72	111				0	Content		-72	-111	6929596	4471830799
6947	09:57:47.089	00:00:06.946	417	-1024	-768	-1	-1	-1	-1	4	-1024	-768	-1	-1	-1	-1	4		0	0						Fix_sw.jpg	0	880	547	72	111				0	Content		-72	-111	6946791	4471847994
6964	09:57:47.106	00:00:06.964	418	-1024	-768	-1	-1	-1	-1	4	-1024	-768	-1	-1	-1	-1	4		0	0						Fix_sw.jpg	0	880	547	72	111				0	Content		-72	-111	6964036	4471865239
6981	09:57:47.123	00:00:06.981	419	-1024	-768	-1	-1	-1	-1	4	-1024	-768	-1	-1	-1	-1	4		0	0						Fix_sw.jpg	0	880	547	72	111				0	Content		-72	-111	6981283	4471882486
6996	09:57:47.138	00:00:06.996	420	-1024	-768	-1	-1	-1	-1	4	-1024	-768	-1	-1	-1	-1	4		0	0						Fix_sw.jpg	0	880	547	72	111				0	Content		-72	-111	6996215	4471897418
7013	09:57:47.155	00:00:07.012	421	-1024	-768	-1	-1	-1	-1	4	-1024	-768	-1	-1	-1	-1	4		0	0						Fix_sw.jpg	0	880	547	72	111				0	Content		-72	-111	7012839	4471914042
7030	09:57:47.172	00:00:07.029	422	-1024	-768	-1	-1	-1	-1	4	-1024	-768	-1	-1	-1	-1	4		0	0						Fix_sw.jpg	0	880	547	72	111				0	Content		-72	-111	7029586	4471930789
7046	09:57:47.188	00:00:07.046	423	-1024	-768	-1	-1	-1	-1	4	-1024	-768	-1	-1	-1	-1	4		0	0						Fix_sw.jpg	0	880	547	72	111				0	Content		-72	-111	7046211	4471947414
7063	09:57:47.205	00:00:07.062	424	-1024	-768	-1	-1	-1	-1	4	-1024	-768	-1	-1	-1	-1	4		0	0						Fix_sw.jpg	0	880	547	72	111				0	Content		-72	-111	7062833	4471964036
7079	09:57:47.221	00:00:07.079	425	-1024	-768	-1	-1	-1	-1	4	-1024	-768	-1	-1	-1	-1	4		0	0						Fix_sw.jpg	0	880	547	72	111				0	Content		-72	-111	7079458	4471980661
7097	09:57:47.239	00:00:07.096	426	-1024	-768	-1	-1	-1	-1	4	-1024	-768	-1	-1	-1	-1	4		0	0						Fix_sw.jpg	0	880	547	72	111				0	Content		-72	-111	7096650	4471997853
7114	09:57:47.256	00:00:07.114	427	-1024	-768	-1	-1	-1	-1	4	-1024	-768	-1	-1	-1	-1	4		0	0						Fix_sw.jpg	0	880	547	72	111				0	Content		-72	-111	7114023	4472015226
7131	09:57:47.273	00:00:07.131	428	-1024	-768	-1	-1	-1	-1	4	-1024	-768	-1	-1	-1	-1	4		0	0						Fix_sw.jpg	0	880	547	72	111				0	Content		-72	-111	7131274	4472032477
7146	09:57:47.288	00:00:07.146	429	-1024	-768	-1	-1	-1	-1	4	-1024	-768	-1	-1	-1	-1	4		0	0						Fix_sw.jpg	0	880	547	72	111				0	Content		-72	-111	7146026	4472047229
7163	09:57:47.305	00:00:07.162	430	-1024	-768	-1	-1	-1	-1	4	-1024	-768	-1	-1	-1	-1	4		0	0						Fix_sw.jpg	0	880	547	72	111				0	Content		-72	-111	7162757	4472063960
7179	09:57:47.321	00:00:07.179	431	-1024	-768	-1	-1	-1	-1	4	-1024	-768	-1	-1	-1	-1	4		0	0						Fix_sw.jpg	0	880	547	72	111				0	Content		-72	-111	7179387	4472080590
7196	09:57:47.338	00:00:07.196	432	-1024	-768	-1	-1	-1	-1	4	-1024	-768	-1	-1	-1	-1	4		0	0						Fix_sw.jpg	0	880	547	72	111				0	Content		-72	-111	7196005	4472097208
7213	09:57:47.355	00:00:07.212	433	-1024	-768	-1	-1	-1	-1	4	-1024	-768	-1	-1	-1	-1	4		0	0						Fix_sw.jpg	0	880	547	72	111				0	Content		-72	-111	7212626	4472113829
7229	09:57:47.371	00:00:07.229	434	-1024	-768	-1	-1	-1	-1	4	-1024	-768	-1	-1	-1	-1	4		0	0						Fix_sw.jpg	0	880	547	72	111				0	Content		-72	-111	7229250	4472130453
7246	09:57:47.388	00:00:07.246	435	-1024	-768	-1	-1	-1	-1	4	-1024	-768	-1	-1	-1	-1	4		0	0						Fix_sw.jpg	0	880	547	72	111				0	Content		-72	-111	7246444	4472147647
7264	09:57:47.406	00:00:07.263	436	-1024	-768	-1	-1	-1	-1	4	-1024	-768	-1	-1	-1	-1	4		0	0						Fix_sw.jpg	0	880	547	72	111				0	Content		-72	-111	7263815	4472165018
7281	09:57:47.423	00:00:07.281	437	-1024	-768	-1	-1	-1	-1	4	-1024	-768	-1	-1	-1	-1	4		0	0						Fix_sw.jpg	0	880	547	72	111				0	Content		-72	-111	7281065	4472182268
7296	09:57:47.438	00:00:07.295	438	-1024	-768	-1	-1	-1	-1	4	-1024	-768	-1	-1	-1	-1	4		0	0						Fix_sw.jpg	0	880	547	72	111				0	Content		-72	-111	7295996	4472197199
7313	09:57:47.455	00:00:07.312	439	-1024	-768	-1	-1	-1	-1	4	-1024	-768	-1	-1	-1	-1	4		0	0						Fix_sw.jpg	0	880	547	72	111				0	Content		-72	-111	7312635	4472213838
7329	09:57:47.471	00:00:07.329	440	-1024	-768	-1	-1	-1	-1	4	-1024	-768	-1	-1	-1	-1	4		0	0						Fix_sw.jpg	0	880	547	72	111				0	Content		-72	-111	7329367	4472230570
7346	09:57:47.488	00:00:07.345	441	-1024	-768	-1	-1	-1	-1	4	-1024	-768	-1	-1	-1	-1	4		0	0						Fix_sw.jpg	0	880	547	72	111				0	Content		-72	-111	7345988	4472247191
7357	09:57:47.499																				ImageEnd	16	0	0	Fix_sw.jpg
7363	09:57:47.505	00:00:07.362	442	-1024	-768	-1	-1	-1	-1	4	-1024	-768	-1	-1	-1	-1	4		0	0						No media	0	1024	768	0	0				0	Content		0	0	7362620	4472263823
7374	09:57:47.516																				ImageStart	8	0	0	StimuliFarbe_gruen_rot.png
7379	09:57:47.521	00:00:07.379	443	-1024	-768	-1	-1	-1	-1	4	-1024	-768	-1	-1	-1	-1	4		0	0						StimuliFarbe_gruen_rot.png	0	880	547	72	111				0	Content		-72	-111	7379234	4472280437
7396	09:57:47.538	00:00:07.396	444	-1024	-768	-1	-1	-1	-1	4	-1024	-768	-1	-1	-1	-1	4		0	0						StimuliFarbe_gruen_rot.png	0	880	547	72	111				0	Content		-72	-111	7396302	4472297505
7414	09:57:47.556	00:00:07.413	445	-1024	-768	-1	-1	-1	-1	4	-1024	-768	-1	-1	-1	-1	4		0	0						StimuliFarbe_gruen_rot.png	0	880	547	72	111				0	Content		-72	-111	7413677	4472314880
7431	09:57:47.573	00:00:07.430	446	-1024	-768	-1	-1	-1	-1	4	-1024	-768	-1	-1	-1	-1	4		0	0						StimuliFarbe_gruen_rot.png	0	880	547	72	111				0	Content		-72	-111	7430924	4472332127
7446	09:57:47.588	00:00:07.445	447	-1024	-768	-1	-1	-1	-1	4	-1024	-768	-1	-1	-1	-1	4		0	0						StimuliFarbe_gruen_rot.png	0	880	547	72	111				0	Content		-72	-111	7445855	4472347058
7462	09:57:47.604	00:00:07.462	448	-1024	-768	-1	-1	-1	-1	4	-1024	-768	-1	-1	-1	-1	4		0	0						StimuliFarbe_gruen_rot.png	0	880	547	72	111				0	Content		-72	-111	7462477	4472363680
7479	09:57:47.621	00:00:07.479	449	-1024	-768	-1	-1	-1	-1	4	-1024	-768	-1	-1	-1	-1	4		0	0						StimuliFarbe_gruen_rot.png	0	880	547	72	111				0	Content		-72	-111	7479233	4472380436
7496	09:57:47.638	00:00:07.495	450	-1024	-768	-1	-1	-1	-1	4	-1024	-768	-1	-1	-1	-1	4		0	0						StimuliFarbe_gruen_rot.png	0	880	547	72	111				0	Content		-72	-111	7495852	4472397055
7512	09:57:47.654	00:00:07.512	451	-1024	-768	-1	-1	-1	-1	4	-1024	-768	-1	-1	-1	-1	4		0	0						StimuliFarbe_gruen_rot.png	0	880	547	72	111				0	Content		-72	-111	7512473	4472413676
7529	09:57:47.671	00:00:07.529	452	-1024	-768	-1	-1	-1	-1	4	-1024	-768	-1	-1	-1	-1	4		0	0						StimuliFarbe_gruen_rot.png	0	880	547	72	111				0	Content		-72	-111	7529096	4472430299
7546	09:57:47.688	00:00:07.546	453	-1024	-768	-1	-1	-1	-1	4	-1024	-768	-1	-1	-1	-1	4		0	0						StimuliFarbe_gruen_rot.png	0	880	547	72	111				0	Content		-72	-111	7546288	4472447491
7564	09:57:47.706	00:00:07.563	454	-1024	-768	-1	-1	-1	-1	4	-1024	-768	-1	-1	-1	-1	4		0	0						StimuliFarbe_gruen_rot.png	0	880	547	72	111				0	Content		-72	-111	7563663	4472464866
7581	09:57:47.723	00:00:07.580	455	-1024	-768	-1	-1	-1	-1	4	-1024	-768	-1	-1	-1	-1	4		0	0						StimuliFarbe_gruen_rot.png	0	880	547	72	111				0	Content		-72	-111	7580909	4472482112
7596	09:57:47.738	00:00:07.595	456	-1024	-768	-1	-1	-1	-1	4	-1024	-768	-1	-1	-1	-1	4		0	0						StimuliFarbe_gruen_rot.png	0	880	547	72	111				0	Content		-72	-111	7595715	4472496918
7612	09:57:47.754	00:00:07.612	457	-1024	-768	-1	-1	-1	-1	4	-1024	-768	-1	-1	-1	-1	4		0	0						StimuliFarbe_gruen_rot.png	0	880	547	72	111				0	Content		-72	-111	7612462	4472513665
7629	09:57:47.771	00:00:07.629	458	-1024	-768	-1	-1	-1	-1	4	-1024	-768	-1	-1	-1	-1	4		0	0						StimuliFarbe_gruen_rot.png	0	880	547	72	111				0	Content		-72	-111	7629088	4472530291
7646	09:57:47.788	00:00:07.645	459	-1024	-768	-1	-1	-1	-1	4	-1024	-768	-1	-1	-1	-1	4		0	0						StimuliFarbe_gruen_rot.png	0	880	547	72	111				0	Content		-72	-111	7645710	4472546913
7662	09:57:47.804	00:00:07.662	460	-1024	-768	-1	-1	-1	-1	4	-1024	-768	-1	-1	-1	-1	4		0	0						StimuliFarbe_gruen_rot.png	0	880	547	72	111				0	Content		-72	-111	7662337	4472563540
7679	09:57:47.821	00:00:07.678	461	-1024	-768	-1	-1	-1	-1	4	-1024	-768	-1	-1	-1	-1	4		0	0						StimuliFarbe_gruen_rot.png	0	880	547	72	111				0	Content		-72	-111	7678961	4472580164
7696	09:57:47.838	00:00:07.696	462	-1024	-768	-1	-1	-1	-1	4	-1024	-768	-1	-1	-1	-1	4		0	0						StimuliFarbe_gruen_rot.png	0	880	547	72	111				0	Content		-72	-111	7696244	4472597447
7713	09:57:47.855	00:00:07.712	463	-1024	-768	-1	-1	-1	-1	4	-1024	-768	-1	-1	-1	-1	4		0	0						StimuliFarbe_gruen_rot.png	0	880	547	72	111				0	Content		-72	-111	7712911	4472614114
7730	09:57:47.872	00:00:07.730	464	-1024	-768	-1	-1	-1	-1	4	-1024	-768	-1	-1	-1	-1	4		0	0						StimuliFarbe_gruen_rot.png	0	880	547	72	111				0	Content		-72	-111	7730148	4472631351
7747	09:57:47.889	00:00:07.747	465	-1024	-768	-1	-1	-1	-1	4	-1024	-768	-1	-1	-1	-1	4		0	0						StimuliFarbe_gruen_rot.png	0	880	547	72	111				0	Content		-72	-111	7747394	4472648597
7762	09:57:47.904	00:00:07.762	466	-1024	-768	-1	-1	-1	-1	4	-1024	-768	-1	-1	-1	-1	4		0	0						StimuliFarbe_gruen_rot.png	0	880	547	72	111				0	Content		-72	-111	7762325	4472663528
7779	09:57:47.921	00:00:07.778	467	-1024	-768	-1	-1	-1	-1	4	-1024	-768	-1	-1	-1	-1	4		0	0						StimuliFarbe_gruen_rot.png	0	880	547	72	111				0	Content		-72	-111	7778951	4472680154
7796	09:57:47.938	00:00:07.795	468	-1024	-768	-1	-1	-1	-1	4	-1024	-768	-1	-1	-1	-1	4		0	0						StimuliFarbe_gruen_rot.png	0	880	547	72	111				0	Content		-72	-111	7795697	4472696900
7812	09:57:47.954	00:00:07.812	469	-1024	-768	-1	-1	-1	-1	4	-1024	-768	-1	-1	-1	-1	4		0	0						StimuliFarbe_gruen_rot.png	0	880	547	72	111				0	Content		-72	-111	7812321	4472713524
7829	09:57:47.971	00:00:07.828	470	-1024	-768	-1	-1	-1	-1	4	-1024	-768	-1	-1	-1	-1	4		0	0						StimuliFarbe_gruen_rot.png	0	880	547	72	111				0	Content		-72	-111	7828942	4472730145
7846	09:57:47.988	00:00:07.845	471	-1024	-768	-1	-1	-1	-1	4	-1024	-768	-1	-1	-1	-1	4		0	0						StimuliFarbe_gruen_rot.png	0	880	547	72	111				0	Content		-72	-111	7845578	4472746781
7863	09:57:48.005	00:00:07.862	472	-1024	-768	-1	-1	-1	-1	4	-1024	-768	-1	-1	-1	-1	4		0	0						StimuliFarbe_gruen_rot.png	0	880	547	72	111				0	Content		-72	-111	7862759	4472763962
7880	09:57:48.022	00:00:07.880	473	-1024	-768	-1	-1	-1	-1	4	-1024	-768	-1	-1	-1	-1	4		0	0						StimuliFarbe_gruen_rot.png	0	880	547	72	111				0	Content		-72	-111	7880011	4472781214
7897	09:57:48.039	00:00:07.897	474	-1024	-768	-1	-1	-1	-1	4	-1024	-768	-1	-1	-1	-1	4		0	0						StimuliFarbe_gruen_rot.png	0	880	547	72	111				0	Content		-72	-111	7897381	4472798584
7912	09:57:48.054	00:00:07.912	475	-1024	-768	-1	-1	-1	-1	4	-1024	-768	-1	-1	-1	-1	4		0	0						StimuliFarbe_gruen_rot.png	0	880	547	72	111				0	Content		-72	-111	7912187	4472813390
7929	09:57:48.071	00:00:07.928	476	-1024	-768	-1	-1	-1	-1	4	-1024	-768	-1	-1	-1	-1	4		0	0						StimuliFarbe_gruen_rot.png	0	880	547	72	111				0	Content		-72	-111	7928810	4472830013
7946	09:57:48.088	00:00:07.945	477	-1024	-768	-1	-1	-1	-1	4	-1024	-768	-1	-1	-1	-1	4		0	0						StimuliFarbe_gruen_rot.png	0	880	547	72	111				0	Content		-72	-111	7945569	4472846772
7962	09:57:48.104	00:00:07.962	478	-1024	-768	-1	-1	-1	-1	4	-1024	-768	-1	-1	-1	-1	4		0	0						StimuliFarbe_gruen_rot.png	0	880	547	72	111				0	Content		-72	-111	7962182	4472863385
7979	09:57:48.121	00:00:07.978	479	-1024	-768	-1	-1	-1	-1	4	-1024	-768	-1	-1	-1	-1	4		0	0						StimuliFarbe_gruen_rot.png	0	880	547	72	111				0	Content		-72	-111	7978721	4472879924
7996	09:57:48.138	00:00:07.995	480	-1024	-768	-1	-1	-1	-1	4	-1024	-768	-1	-1	-1	-1	4		0	0						StimuliFarbe_gruen_rot.png	0	880	547	72	111				0	Content		-72	-111	7995596	4472896799
8012	09:57:48.154	00:00:08.012	481	-1024	-768	-1	-1	-1	-1	4	-1024	-768	-1	-1	-1	-1	4		0	0						StimuliFarbe_gruen_rot.png	0	880	547	72	111				0	Content		-72	-111	8012263	4472913466
8029	09:57:48.171	00:00:08.028	482	-1024	-768	-1	-1	-1	-1	4	-1024	-768	-1	-1	-1	-1	4		0	0						StimuliFarbe_gruen_rot.png	0	880	547	72	111				0	Content		-72	-111	8028931	4472930134
8046	09:57:48.188	00:00:08.045	483	-1024	-768	-1	-1	-1	-1	4	-1024	-768	-1	-1	-1	-1	4		0	0						StimuliFarbe_gruen_rot.png	0	880	547	72	111				0	Content		-72	-111	8045943	4472947146
8063	09:57:48.205	00:00:08.062	484	-1024	-768	-1	-1	-1	-1	4	-1024	-768	-1	-1	-1	-1	4		0	0						StimuliFarbe_gruen_rot.png	0	880	547	72	111				0	Content		-72	-111	8062611	4472963814
8079	09:57:48.221	00:00:08.079	485	-1024	-768	-1	-1	-1	-1	4	-1024	-768	-1	-1	-1	-1	4		0	0						StimuliFarbe_gruen_rot.png	0	880	547	72	111				0	Content		-72	-111	8079278	4472980481
8097	09:57:48.239	00:00:08.096	486	-1024	-768	-1	-1	-1	-1	4	-1024	-768	-1	-1	-1	-1	4		0	0						StimuliFarbe_gruen_rot.png	0	880	547	72	111				0	Content		-72	-111	8096566	4472997769
8113	09:57:48.255	00:00:08.113	487	-1024	-768	-1	-1	-1	-1	4	-1024	-768	-1	-1	-1	-1	4		0	0						StimuliFarbe_gruen_rot.png	0	880	547	72	111				0	Content		-72	-111	8113233	4473014436
8129	09:57:48.271	00:00:08.129	488	-1024	-768	-1	-1	-1	-1	4	-1024	-768	-1	-1	-1	-1	4		0	0						StimuliFarbe_gruen_rot.png	0	880	547	72	111				0	Content		-72	-111	8129481	4473030684
8146	09:57:48.288	00:00:08.146	489	-1024	-768	-1	-1	-1	-1	4	-1024	-768	-1	-1	-1	-1	4		0	0						StimuliFarbe_gruen_rot.png	0	880	547	72	111				0	Content		-72	-111	8146148	4473047351
8163	09:57:48.305	00:00:08.162	490	-1024	-768	-1	-1	-1	-1	4	-1024	-768	-1	-1	-1	-1	4		0	0						StimuliFarbe_gruen_rot.png	0	880	547	72	111				0	Content		-72	-111	8162816	4473064019
8179	09:57:48.321	00:00:08.179	491	-1024	-768	-1	-1	-1	-1	4	-1024	-768	-1	-1	-1	-1	4		0	0						StimuliFarbe_gruen_rot.png	0	880	547	72	111				0	Content		-72	-111	8179085	4473080288
8196	09:57:48.338	00:00:08.195	492	-1024	-768	-1	-1	-1	-1	4	-1024	-768	-1	-1	-1	-1	4		0	0						StimuliFarbe_gruen_rot.png	0	880	547	72	111				0	Content		-72	-111	8195752	4473096955
8212	09:57:48.354	00:00:08.211	493	-1024	-768	-1	-1	-1	-1	4	-1024	-768	-1	-1	-1	-1	4		0	0						StimuliFarbe_gruen_rot.png	0	880	547	72	111				0	Content		-72	-111	8211964	4473113167
8229	09:57:48.371	00:00:08.228	494	-1024	-768	-1	-1	-1	-1	4	-1024	-768	-1	-1	-1	-1	4		0	0						StimuliFarbe_gruen_rot.png	0	880	547	72	111				0	Content		-72	-111	8228585	4473129788
8245	09:57:48.387	00:00:08.245	495	-1024	-768	-1	-1	-1	-1	4	-1024	-768	-1	-1	-1	-1	4		0	0						StimuliFarbe_gruen_rot.png	0	880	547	72	111				0	Content		-72	-111	8245251	4473146454
8262	09:57:48.404	00:00:08.261	496	-1024	-768	-1	-1	-1	-1	4	-1024	-768	-1	-1	-1	-1	4		0	0						StimuliFarbe_gruen_rot.png	0	880	547	72	111				0	Content		-72	-111	8261918	4473163121
8279	09:57:48.421	00:00:08.278	497	-1024	-768	-1	-1	-1	-1	4	-1024	-768	-1	-1	-1	-1	4		0	0						StimuliFarbe_gruen_rot.png	0	880	547	72	111				0	Content		-72	-111	8278586	4473179789
8295	09:57:48.437	00:00:08.295	498	-1024	-768	-1	-1	-1	-1	4	-1024	-768	-1	-1	-1	-1	4		0	0						StimuliFarbe_gruen_rot.png	0	880	547	72	111				0	Content		-72	-111	8295209	4473196412
8312	09:57:48.454	00:00:08.311	499	-1024	-768	-1	-1	-1	-1	4	-1024	-768	-1	-1	-1	-1	4		0	0						StimuliFarbe_gruen_rot.png	0	880	547	72	111				0	Content		-72	-111	8311877	4473213080
8329	09:57:48.471	00:00:08.328	500	-1024	-768	-1	-1	-1	-1	4	-1024	-768	-1	-1	-1	-1	4		0	0						StimuliFarbe_gruen_rot.png	0	880	547	72	111				0	Content		-72	-111	8328741	4473229944
8345	09:57:48.487	00:00:08.345	501	-1024	-768	-1	-1	-1	-1	4	-1024	-768	-1	-1	-1	-1	4		0	0						StimuliFarbe_gruen_rot.png	0	880	547	72	111				0	Content		-72	-111	8345409	4473246612
8362	09:57:48.504	00:00:08.362	502	-1024	-768	-1	-1	-1	-1	4	-1024	-768	-1	-1	-1	-1	4		0	0						StimuliFarbe_gruen_rot.png	0	880	547	72	111				0	Content		-72	-111	8362076	4473263279
8379	09:57:48.521	00:00:08.379	503	-1024	-768	-1	-1	-1	-1	4	-1024	-768	-1	-1	-1	-1	4		0	0						StimuliFarbe_gruen_rot.png	0	880	547	72	111				0	Content		-72	-111	8379078	4473280281
8396	09:57:48.538	00:00:08.395	504	-1024	-768	-1	-1	-1	-1	4	-1024	-768	-1	-1	-1	-1	4		0	0						StimuliFarbe_gruen_rot.png	0	880	547	72	111				0	Content		-72	-111	8395745	4473296948
8412	09:57:48.554	00:00:08.412	505	-1024	-768	-1	-1	-1	-1	4	-1024	-768	-1	-1	-1	-1	4		0	0						StimuliFarbe_gruen_rot.png	0	880	547	72	111				0	Content		-72	-111	8412413	4473313616
8430	09:57:48.572	00:00:08.429	506	-1024	-768	-1	-1	-1	-1	4	-1024	-768	-1	-1	-1	-1	4		0	0						StimuliFarbe_gruen_rot.png	0	880	547	72	111				0	Content		-72	-111	8429509	4473330712
8446	09:57:48.588	00:00:08.446	507	-1024	-768	-1	-1	-1	-1	4	-1024	-768	-1	-1	-1	-1	4		0	0						StimuliFarbe_gruen_rot.png	0	880	547	72	111				0	Content		-72	-111	8446177	4473347380
8463	09:57:48.605	00:00:08.462	508	-1024	-768	-1	-1	-1	-1	4	-1024	-768	-1	-1	-1	-1	4		0	0						StimuliFarbe_gruen_rot.png	0	880	547	72	111				0	Content		-72	-111	8462844	4473364047
8479	09:57:48.621	00:00:08.478	509	-1024	-768	-1	-1	-1	-1	4	-1024	-768	-1	-1	-1	-1	4		0	0						StimuliFarbe_gruen_rot.png	0	880	547	72	111				0	Content		-72	-111	8478966	4473380169
8496	09:57:48.638	00:00:08.495	510	-1024	-768	-1	-1	-1	-1	4	-1024	-768	-1	-1	-1	-1	4		0	0						StimuliFarbe_gruen_rot.png	0	880	547	72	111				0	Content		-72	-111	8495634	4473396837
8512	09:57:48.654	00:00:08.511	511	-1024	-768	-1	-1	-1	-1	4	-1024	-768	-1	-1	-1	-1	4		0	0						StimuliFarbe_gruen_rot.png	0	880	547	72	111				0	Content		-72	-111	8511706	4473412909
8528	09:57:48.670	00:00:08.528	512	-1024	-768	-1	-1	-1	-1	4	-1024	-768	-1	-1	-1	-1	4		0	0						StimuliFarbe_gruen_rot.png	0	880	547	72	111				0	Content		-72	-111	8528448	4473429651
8545	09:57:48.687	00:00:08.545	513	-1024	-768	-1	-1	-1	-1	4	-1024	-768	-1	-1	-1	-1	4		0	0						StimuliFarbe_gruen_rot.png	0	880	547	72	111				0	Content		-72	-111	8545101	4473446304
8562	09:57:48.704	00:00:08.561	514	-1024	-768	-1	-1	-1	-1	4	-1024	-768	-1	-1	-1	-1	4		0	0						StimuliFarbe_gruen_rot.png	0	880	547	72	111				0	Content		-72	-111	8561769	4473462972
8578	09:57:48.720	00:00:08.578	515	-1024	-768	-1	-1	-1	-1	4	-1024	-768	-1	-1	-1	-1	4		0	0						StimuliFarbe_gruen_rot.png	0	880	547	72	111				0	Content		-72	-111	8578410	4473479613
8595	09:57:48.737	00:00:08.595	516	-1024	-768	-1	-1	-1	-1	4	-1024	-768	-1	-1	-1	-1	4		0	0						StimuliFarbe_gruen_rot.png	0	880	547	72	111				0	Content		-72	-111	8595078	4473496281
8612	09:57:48.754	00:00:08.611	517	-1024	-768	-1	-1	-1	-1	4	-1024	-768	-1	-1	-1	-1	4		0	0						StimuliFarbe_gruen_rot.png	0	880	547	72	111				0	Content		-72	-111	8611745	4473512948
8628	09:57:48.770	00:00:08.628	518	-1024	-768	-1	-1	-1	-1	4	-1024	-768	-1	-1	-1	-1	4		0	0						StimuliFarbe_gruen_rot.png	0	880	547	72	111				0	Content		-72	-111	8628395	4473529598
8645	09:57:48.787	00:00:08.645	519	-1024	-768	-1	-1	-1	-1	4	-1024	-768	-1	-1	-1	-1	4		0	0						StimuliFarbe_gruen_rot.png	0	880	547	72	111				0	Content		-72	-111	8645062	4473546265
8662	09:57:48.804	00:00:08.661	520	-1024	-768	-1	-1	-1	-1	4	-1024	-768	-1	-1	-1	-1	4		0	0						StimuliFarbe_gruen_rot.png	0	880	547	72	111				0	Content		-72	-111	8661729	4473562932
8679	09:57:48.821	00:00:08.678	521	-1024	-768	-1	-1	-1	-1	4	-1024	-768	-1	-1	-1	-1	4		0	0						StimuliFarbe_gruen_rot.png	0	880	547	72	111				0	Content		-72	-111	8678550	4473579753
8695	09:57:48.837	00:00:08.695	522	-1024	-768	-1	-1	-1	-1	4	-1024	-768	-1	-1	-1	-1	4		0	0						StimuliFarbe_gruen_rot.png	0	880	547	72	111				0	Content		-72	-111	8695217	4473596420
8712	09:57:48.854	00:00:08.711	523	-1024	-768	-1	-1	-1	-1	4	-1024	-768	-1	-1	-1	-1	4		0	0						StimuliFarbe_gruen_rot.png	0	880	547	72	111				0	Content		-72	-111	8711885	4473613088
8729	09:57:48.871	00:00:08.728	524	-1024	-768	-1	-1	-1	-1	4	-1024	-768	-1	-1	-1	-1	4		0	0						StimuliFarbe_gruen_rot.png	0	880	547	72	111				0	Content		-72	-111	8728861	4473630064
8746	09:57:48.888	00:00:08.745	525	-1024	-768	-1	-1	-1	-1	4	-1024	-768	-1	-1	-1	-1	4		0	0						StimuliFarbe_gruen_rot.png	0	880	547	72	111				0	Content		-72	-111	8745529	4473646732
8762	09:57:48.904	00:00:08.762	526	-1024	-768	-1	-1	-1	-1	4	-1024	-768	-1	-1	-1	-1	4		0	0						StimuliFarbe_gruen_rot.png	0	880	547	72	111				0	Content		-72	-111	8762196	4473663399
8780	09:57:48.922	00:00:08.779	527	-1024	-768	-1	-1	-1	-1	4	-1024	-768	-1	-1	-1	-1	4		0	0						StimuliFarbe_gruen_rot.png	0	880	547	72	111				0	Content		-72	-111	8779511	4473680714
8796	09:57:48.938	00:00:08.796	528	-1024	-768	-1	-1	-1	-1	4	-1024	-768	-1	-1	-1	-1	4		0	0						StimuliFarbe_gruen_rot.png	0	880	547	72	111				0	Content		-72	-111	8796178	4473697381
8812	09:57:48.954	00:00:08.812	529	-1024	-768	-1	-1	-1	-1	4	-1024	-768	-1	-1	-1	-1	4		0	0						StimuliFarbe_gruen_rot.png	0	880	547	72	111				0	Content		-72	-111	8812437	4473713640
8829	09:57:48.971	00:00:08.829	530	-1024	-768	-1	-1	-1	-1	4	-1024	-768	-1	-1	-1	-1	4		0	0						StimuliFarbe_gruen_rot.png	0	880	547	72	111				0	Content		-72	-111	8829104	4473730307
8846	09:57:48.988	00:00:08.845	531	-1024	-768	-1	-1	-1	-1	4	-1024	-768	-1	-1	-1	-1	4		0	0						StimuliFarbe_gruen_rot.png	0	880	547	72	111				0	Content		-72	-111	8845772	4473746975
8862	09:57:49.004	00:00:08.861	532	-1024	-768	-1	-1	-1	-1	4	-1024	-768	-1	-1	-1	-1	4		0	0						StimuliFarbe_gruen_rot.png	0	880	547	72	111				0	Content		-72	-111	8861977	4473763180
8879	09:57:49.021	00:00:08.878	533	-1024	-768	-1	-1	-1	-1	4	-1024	-768	-1	-1	-1	-1	4		0	0						StimuliFarbe_gruen_rot.png	0	880	547	72	111				0	Content		-72	-111	8878645	4473779848
8895	09:57:49.037	00:00:08.894	534	-1024	-768	-1	-1	-1	-1	4	-1024	-768	-1	-1	-1	-1	4		0	0						StimuliFarbe_gruen_rot.png	0	880	547	72	111				0	Content		-72	-111	8894929	4473796132
8912	09:57:49.054	00:00:08.911	535	-1024	-768	-1	-1	-1	-1	4	-1024	-768	-1	-1	-1	-1	4		0	0						StimuliFarbe_gruen_rot.png	0	880	547	72	111				0	Content		-72	-111	8911562	4473812765
8928	09:57:49.070	00:00:08.928	536	-1024	-768	-1	-1	-1	-1	4	-1024	-768	-1	-1	-1	-1	4		0	0						StimuliFarbe_gruen_rot.png	0	880	547	72	111				0	Content		-72	-111	8928182	4473829385
8945	09:57:49.087	00:00:08.944	537	-1024	-768	-1	-1	-1	-1	4	-1024	-768	-1	-1	-1	-1	4		0	0						StimuliFarbe_gruen_rot.png	0	880	547	72	111				0	Content		-72	-111	8944849	4473846052
8961	09:57:49.103	00:00:08.961	538	-1024	-768	-1	-1	-1	-1	4	-1024	-768	-1	-1	-1	-1	4		0	0						StimuliFarbe_gruen_rot.png	0	880	547	72	111				0	Content		-72	-111	8961499	4473862702
8978	09:57:49.120	00:00:08.978	539	-1024	-768	-1	-1	-1	-1	4	-1024	-768	-1	-1	-1	-1	4		0	0						StimuliFarbe_gruen_rot.png	0	880	547	72	111				0	Content		-72	-111	8978166	4473879369
8995	09:57:49.137	00:00:08.994	540	-1024	-768	-1	-1	-1	-1	4	-1024	-768	-1	-1	-1	-1	4		0	0						StimuliFarbe_gruen_rot.png	0	880	547	72	111				0	Content		-72	-111	8994834	4473896037
9012	09:57:49.154	00:00:09.011	541	-1024	-768	-1	-1	-1	-1	4	-1024	-768	-1	-1	-1	-1	4		0	0						StimuliFarbe_gruen_rot.png	0	880	547	72	111				0	Content		-72	-111	9011638	4473912841
9028	09:57:49.170	00:00:09.028	542	-1024	-768	-1	-1	-1	-1	4	-1024	-768	-1	-1	-1	-1	4		0	0						StimuliFarbe_gruen_rot.png	0	880	547	72	111				0	Content		-72	-111	9028306	4473929509
9045	09:57:49.187	00:00:09.044	543	-1024	-768	-1	-1	-1	-1	4	-1024	-768	-1	-1	-1	-1	4		0	0						StimuliFarbe_gruen_rot.png	0	880	547	72	111				0	Content		-72	-111	9044973	4473946176
9062	09:57:49.204	00:00:09.061	544	-1024	-768	-1	-1	-1	-1	4	-1024	-768	-1	-1	-1	-1	4		0	0						StimuliFarbe_gruen_rot.png	0	880	547	72	111				0	Content		-72	-111	9061641	4473962844
9078	09:57:49.220	00:00:09.078	545	-1024	-768	-1	-1	-1	-1	4	-1024	-768	-1	-1	-1	-1	4		0	0						StimuliFarbe_gruen_rot.png	0	880	547	72	111				0	Content		-72	-111	9078216	4473979419
9095	09:57:49.237	00:00:09.094	546	-1024	-768	-1	-1	-1	-1	4	-1024	-768	-1	-1	-1	-1	4		0	0						StimuliFarbe_gruen_rot.png	0	880	547	72	111				0	Content		-72	-111	9094884	4473996087
9111	09:57:49.253	00:00:09.111	547	-1024	-768	-1	-1	-1	-1	4	-1024	-768	-1	-1	-1	-1	4		0	0						StimuliFarbe_gruen_rot.png	0	880	547	72	111				0	Content		-72	-111	9111465	4474012668
9128	09:57:49.270	00:00:09.128	548	-1024	-768	-1	-1	-1	-1	4	-1024	-768	-1	-1	-1	-1	4		0	0						StimuliFarbe_gruen_rot.png	0	880	547	72	111				0	Content		-72	-111	9128133	4474029336
9145	09:57:49.287	00:00:09.144	549	-1024	-768	-1	-1	-1	-1	4	-1024	-768	-1	-1	-1	-1	4		0	0						StimuliFarbe_gruen_rot.png	0	880	547	72	111				0	Content		-72	-111	9144711	4474045914
9161	09:57:49.303	00:00:09.161	550	-1024	-768	-1	-1	-1	-1	4	-1024	-768	-1	-1	-1	-1	4		0	0						StimuliFarbe_gruen_rot.png	0	880	547	72	111				0	Content		-72	-111	9161378	4474062581
9178	09:57:49.320	00:00:09.178	551	-1024	-768	-1	-1	-1	-1	4	-1024	-768	-1	-1	-1	-1	4		0	0						StimuliFarbe_gruen_rot.png	0	880	547	72	111				0	Content		-72	-111	9178024	4474079227
9195	09:57:49.337	00:00:09.194	552	-1024	-768	-1	-1	-1	-1	4	-1024	-768	-1	-1	-1	-1	4		0	0						StimuliFarbe_gruen_rot.png	0	880	547	72	111				0	Content		-72	-111	9194691	4474095894
9211	09:57:49.353	00:00:09.211	553	880,166	1026,861	0,6595297	0,6070333	515,0795	3,628814	0	533,3491	1015,024	0,4967646	0,596462	517,5914	3,71953	0	14	707	1021						StimuliFarbe_gruen_rot.png	0	880	547	72	111	482	908	50	0	Content		635	910	9211298	4474112501
9228	09:57:49.370	00:00:09.227	554	629,6616	1021,42	0,5005733	0,5987433	515,0796	3,696345	3	553,5906	1018,862	0,5017164	0,598707	521,0704	3,746539	1	14	554	1019						StimuliFarbe_gruen_rot.png	0	880	547	72	111	482	908	50	0	Content		482	908	9227930	4474129133
9245	09:57:49.387	00:00:09.244	555	581,723	1023,071	0,4994909	0,6018939	515,0795	3,708527	3	540,444	1017,638	0,5002095	0,6018655	517,6845	3,734884	1	14	540	1018						StimuliFarbe_gruen_rot.png	0	880	547	72	111	482	908	50	0	Content		468	907	9244675	4474145878
9261	09:57:49.403	00:00:09.261	556	-1024	-768	-1	-1	-1	-1	4	-1024	-768	-1	-1	-1	-1	4		0	0						StimuliFarbe_gruen_rot.png	0	880	547	72	111				0	Content		-72	-111	9261286	4474162489
9278	09:57:49.420	00:00:09.277	557	-1024	-768	-1	-1	-1	-1	4	-1024	-768	-1	-1	-1	-1	4		0	0						StimuliFarbe_gruen_rot.png	0	880	547	72	111				0	Content		-72	-111	9277911	4474179114
9295	09:57:49.437	00:00:09.294	558	-1024	-768	-1	-1	-1	-1	4	-1024	-768	-1	-1	-1	-1	4		0	0						StimuliFarbe_gruen_rot.png	0	880	547	72	111				0	Content		-72	-111	9294541	4474195744
9311	09:57:49.453	00:00:09.311	559	-1024	-768	-1	-1	-1	-1	4	-1024	-768	-1	-1	-1	-1	4		0	0						StimuliFarbe_gruen_rot.png	0	880	547	72	111				0	Content		-72	-111	9311225	4474212428
9328	09:57:49.470	00:00:09.327	560	-1024	-768	-1	-1	-1	-1	4	-1024	-768	-1	-1	-1	-1	4		0	0						StimuliFarbe_gruen_rot.png	0	880	547	72	111				0	Content		-72	-111	9327892	4474229095
9345	09:57:49.487	00:00:09.344	561	-1024	-768	-1	-1	-1	-1	4	-1024	-768	-1	-1	-1	-1	4		0	0						StimuliFarbe_gruen_rot.png	0	880	547	72	111				0	Content		-72	-111	9344586	4474245789
9361	09:57:49.503	00:00:09.361	562	-1024	-768	-1	-1	-1	-1	4	-1024	-768	-1	-1	-1	-1	4		0	0						StimuliFarbe_gruen_rot.png	0	880	547	72	111				0	Content		-72	-111	9361253	4474262456
9378	09:57:49.520	00:00:09.377	563	-1024	-768	-1	-1	-1	-1	4	-1024	-768	-1	-1	-1	-1	4		0	0						StimuliFarbe_gruen_rot.png	0	880	547	72	111				0	Content		-72	-111	9377903	4474279106
9395	09:57:49.537	00:00:09.394	564	-1024	-768	-1	-1	-1	-1	4	-1024	-768	-1	-1	-1	-1	4		0	0						StimuliFarbe_gruen_rot.png	0	880	547	72	111				0	Content		-72	-111	9394531	4474295734
9411	09:57:49.553	00:00:09.411	565	-1024	-768	-1	-1	-1	-1	4	-1024	-768	-1	-1	-1	-1	4		0	0						StimuliFarbe_gruen_rot.png	0	880	547	72	111				0	Content		-72	-111	9411151	4474312354
9428	09:57:49.570	00:00:09.427	566	-1024	-768	-1	-1	-1	-1	4	-1024	-768	-1	-1	-1	-1	4		0	0						StimuliFarbe_gruen_rot.png	0	880	547	72	111				0	Content		-72	-111	9427900	4474329103
9445	09:57:49.587	00:00:09.444	567	-1024	-768	-1	-1	-1	-1	4	-1024	-768	-1	-1	-1	-1	4		0	0						StimuliFarbe_gruen_rot.png	0	880	547	72	111				0	Content		-72	-111	9444523	4474345726
9461	09:57:49.603	00:00:09.461	568	-1024	-768	-1	-1	-1	-1	4	-1024	-768	-1	-1	-1	-1	4		0	0						StimuliFarbe_gruen_rot.png	0	880	547	72	111				0	Content		-72	-111	9461191	4474362394
9478	09:57:49.620	00:00:09.478	569	-1024	-768	-1	-1	-1	-1	4	-1024	-768	-1	-1	-1	-1	4		0	0						StimuliFarbe_gruen_rot.png	0	880	547	72	111				0	Content		-72	-111	9478051	4474379254
9495	09:57:49.637	00:00:09.494	570	-1024	-768	-1	-1	-1	-1	4	-1024	-768	-1	-1	-1	-1	4		0	0						StimuliFarbe_gruen_rot.png	0	880	547	72	111				0	Content		-72	-111	9494719	4474395922
9511	09:57:49.653	00:00:09.511	571	-1024	-768	-1	-1	-1	-1	4	-1024	-768	-1	-1	-1	-1	4		0	0						StimuliFarbe_gruen_rot.png	0	880	547	72	111				0	Content		-72	-111	9511386	4474412589
9528	09:57:49.670	00:00:09.528	572	-1024	-768	-1	-1	-1	-1	4	-1024	-768	-1	-1	-1	-1	4		0	0						StimuliFarbe_gruen_rot.png	0	880	547	72	111				0	Content		-72	-111	9528410	4474429613
9544	09:57:49.686	00:00:09.544	573	-1024	-768	-1	-1	-1	-1	4	-1024	-768	-1	-1	-1	-1	4		0	0						StimuliFarbe_gruen_rot.png	0	880	547	72	111				0	Content		-72	-111	9544405	4474445608
9561	09:57:49.703	00:00:09.561	574	-1024	-768	-1	-1	-1	-1	4	-1024	-768	-1	-1	-1	-1	4		0	0						StimuliFarbe_gruen_rot.png	0	880	547	72	111				0	Content		-72	-111	9561140	4474462343
9578	09:57:49.720	00:00:09.577	575	-1024	-768	-1	-1	-1	-1	4	-1024	-768	-1	-1	-1	-1	4		0	0						StimuliFarbe_gruen_rot.png	0	880	547	72	111				0	Content		-72	-111	9577764	4474478967
9594	09:57:49.736	00:00:09.594	576	-1024	-768	-1	-1	-1	-1	4	-1024	-768	-1	-1	-1	-1	4		0	0						StimuliFarbe_gruen_rot.png	0	880	547	72	111				0	Content		-72	-111	9594389	4474495592
9611	09:57:49.753	00:00:09.611	577	-1024	-768	-1	-1	-1	-1	4	-1024	-768	-1	-1	-1	-1	4		0	0						StimuliFarbe_gruen_rot.png	0	880	547	72	111				0	Content		-72	-111	9611056	4474512259
9628	09:57:49.770	00:00:09.627	578	-1024	-768	-1	-1	-1	-1	4	-1024	-768	-1	-1	-1	-1	4		0	0						StimuliFarbe_gruen_rot.png	0	880	547	72	111				0	Content		-72	-111	9627719	4474528922
9644	09:57:49.786	00:00:09.644	579	-1024	-768	-1	-1	-1	-1	4	-1024	-768	-1	-1	-1	-1	4		0	0						StimuliFarbe_gruen_rot.png	0	880	547	72	111				0	Content		-72	-111	9644387	4474545590
9661	09:57:49.803	00:00:09.661	580	-1024	-768	-1	-1	-1	-1	4	-1024	-768	-1	-1	-1	-1	4		0	0						StimuliFarbe_gruen_rot.png	0	880	547	72	111				0	Content		-72	-111	9661010	4474562213
9678	09:57:49.820	00:00:09.677	581	-1024	-768	-1	-1	-1	-1	4	-1024	-768	-1	-1	-1	-1	4		0	0						StimuliFarbe_gruen_rot.png	0	880	547	72	111				0	Content		-72	-111	9677678	4474578881
9694	09:57:49.836	00:00:09.694	582	-1024	-768	-1	-1	-1	-1	4	-1024	-768	-1	-1	-1	-1	4		0	0						StimuliFarbe_gruen_rot.png	0	880	547	72	111				0	Content		-72	-111	9694342	4474595545
9711	09:57:49.853	00:00:09.711	583	-1024	-768	-1	-1	-1	-1	4	-1024	-768	-1	-1	-1	-1	4		0	0						StimuliFarbe_gruen_rot.png	0	880	547	72	111				0	Content		-72	-111	9711010	4474612213
9728	09:57:49.870	00:00:09.727	584	-1024	-768	-1	-1	-1	-1	4	-1024	-768	-1	-1	-1	-1	4		0	0						StimuliFarbe_gruen_rot.png	0	880	547	72	111				0	Content		-72	-111	9727674	4474628877
9744	09:57:49.886	00:00:09.744	585	-1024	-768	-1	-1	-1	-1	4	-1024	-768	-1	-1	-1	-1	4		0	0						StimuliFarbe_gruen_rot.png	0	880	547	72	111				0	Content		-72	-111	9744342	4474645545
9761	09:57:49.903	00:00:09.761	586	-1024	-768	-1	-1	-1	-1	4	-1024	-768	-1	-1	-1	-1	4		0	0						StimuliFarbe_gruen_rot.png	0	880	547	72	111				0	Content		-72	-111	9761009	4474662212
9778	09:57:49.920	00:00:09.777	587	-1024	-768	-1	-1	-1	-1	4	-1024	-768	-1	-1	-1	-1	4		0	0						StimuliFarbe_gruen_rot.png	0	880	547	72	111				0	Content		-72	-111	9777627	4474678830
9794	09:57:49.936	00:00:09.794	588	-1024	-768	-1	-1	-1	-1	4	-1024	-768	-1	-1	-1	-1	4		0	0						StimuliFarbe_gruen_rot.png	0	880	547	72	111				0	Content		-72	-111	9794250	4474695453
9811	09:57:49.953	00:00:09.810	589	-1024	-768	-1	-1	-1	-1	4	-1024	-768	-1	-1	-1	-1	4		0	0						StimuliFarbe_gruen_rot.png	0	880	547	72	111				0	Content		-72	-111	9810874	4474712077
9828	09:57:49.970	00:00:09.827	590	-1024	-768	-1	-1	-1	-1	4	-1024	-768	-1	-1	-1	-1	4		0	0						StimuliFarbe_gruen_rot.png	0	880	547	72	111				0	Content		-72	-111	9827624	4474728827
9844	09:57:49.986	00:00:09.844	591	-1024	-768	-1	-1	-1	-1	4	-1024	-768	-1	-1	-1	-1	4		0	0						StimuliFarbe_gruen_rot.png	0	880	547	72	111				0	Content		-72	-111	9844249	4474745452
9861	09:57:50.003	00:00:09.860	592	-1024	-768	-1	-1	-1	-1	4	-1024	-768	-1	-1	-1	-1	4		0	0						StimuliFarbe_gruen_rot.png	0	880	547	72	111				0	Content		-72	-111	9860916	4474762119
9878	09:57:50.020	00:00:09.877	593	-1024	-768	-1	-1	-1	-1	4	-1024	-768	-1	-1	-1	-1	4		0	0						StimuliFarbe_gruen_rot.png	0	880	547	72	111				0	Content		-72	-111	9877582	4474778785
9894	09:57:50.036	00:00:09.894	594	-1024	-768	-1	-1	-1	-1	4	-1024	-768	-1	-1	-1	-1	4		0	0						StimuliFarbe_gruen_rot.png	0	880	547	72	111				0	Content		-72	-111	9894250	4474795453
9911	09:57:50.053	00:00:09.910	595	-1024	-768	-1	-1	-1	-1	4	-1024	-768	-1	-1	-1	-1	4		0	0						StimuliFarbe_gruen_rot.png	0	880	547	72	111				0	Content		-72	-111	9910868	4474812071
9928	09:57:50.070	00:00:09.927	596	-1024	-768	-1	-1	-1	-1	4	-1024	-768	-1	-1	-1	-1	4		0	0						StimuliFarbe_gruen_rot.png	0	880	547	72	111				0	Content		-72	-111	9927738	4474828941
9944	09:57:50.086	00:00:09.944	597	-1024	-768	-1	-1	-1	-1	4	-1024	-768	-1	-1	-1	-1	4		0	0						StimuliFarbe_gruen_rot.png	0	880	547	72	111				0	Content		-72	-111	9944111	4474845314
9961	09:57:50.103	00:00:09.960	598	-1024	-768	-1	-1	-1	-1	4	-1024	-768	-1	-1	-1	-1	4		0	0						StimuliFarbe_gruen_rot.png	0	880	547	72	111				0	Content		-72	-111	9960873	4474862076
9977	09:57:50.119	00:00:09.977	599	-1024	-768	-1	-1	-1	-1	4	-1024	-768	-1	-1	-1	-1	4		0	0						StimuliFarbe_gruen_rot.png	0	880	547	72	111				0	Content		-72	-111	9977491	4474878694
9994	09:57:50.136	00:00:09.994	600	-1024	-768	-1	-1	-1	-1	4	-1024	-768	-1	-1	-1	-1	4		0	0						StimuliFarbe_gruen_rot.png	0	880	547	72	111				0	Content		-72	-111	9994159	4474895362
10011	09:57:50.153	00:00:10.010	601	-1024	-768	-1	-1	-1	-1	4	-1024	-768	-1	-1	-1	-1	4		0	0						StimuliFarbe_gruen_rot.png	0	880	547	72	111				0	Content		-72	-111	10010820	4474912023
10027	09:57:50.169	00:00:10.027	602	-1024	-768	-1	-1	-1	-1	4	-1024	-768	-1	-1	-1	-1	4		0	0						StimuliFarbe_gruen_rot.png	0	880	547	72	111				0	Content		-72	-111	10027488	4474928691
10044	09:57:50.186	00:00:10.044	603	-1024	-768	-1	-1	-1	-1	4	-1024	-768	-1	-1	-1	-1	4		0	0						StimuliFarbe_gruen_rot.png	0	880	547	72	111				0	Content		-72	-111	10044104	4474945307
10061	09:57:50.203	00:00:10.060	604	-1024	-768	-1	-1	-1	-1	4	-1024	-768	-1	-1	-1	-1	4		0	0						StimuliFarbe_gruen_rot.png	0	880	547	72	111				0	Content		-72	-111	10060978	4474962181
10077	09:57:50.219	00:00:10.077	605	-1024	-768	-1	-1	-1	-1	4	-1024	-768	-1	-1	-1	-1	4		0	0						StimuliFarbe_gruen_rot.png	0	880	547	72	111				0	Content		-72	-111	10077478	4474978681
10094	09:57:50.236	00:00:10.094	606	-1024	-768	-1	-1	-1	-1	4	-1024	-768	-1	-1	-1	-1	4		0	0						StimuliFarbe_gruen_rot.png	0	880	547	72	111				0	Content		-72	-111	10094102	4474995305
10111	09:57:50.253	00:00:10.110	607	-1024	-768	-1	-1	-1	-1	4	-1024	-768	-1	-1	-1	-1	4		0	0						StimuliFarbe_gruen_rot.png	0	880	547	72	111				0	Content		-72	-111	10110770	4475011973
10127	09:57:50.269	00:00:10.127	608	762,7407	1013,701	0,4870655	0,6162562	498,2943	3,558974	1	724,2913	1005,421	0,4871505	0,6162339	498,2943	3,570119	3	15	763	1014						StimuliFarbe_gruen_rot.png	0	880	547	72	111	1370	829	100	0	Content		691	903	10127348	4475028551
10144	09:57:50.286	00:00:10.144	609	1539,212	1017,53	0,6540325	0,6132371	500,3782	3,941611	0	1428,167	1001,781	0,4811133	0,6152452	467,556	3,603145	0	15	1484	1010						StimuliFarbe_gruen_rot.png	0	880	547	72	111	1370	829	100	0	Content		1412	899	10144097	4475045300
10161	09:57:50.303	00:00:10.160	610	-1024	-768	-1	-1	-1	-1	4	-1024	-768	-1	-1	-1	-1	4	15	0	0						StimuliFarbe_gruen_rot.png	0	880	547	72	111	1370	829	100	0	Content		-72	-111	10160817	4475062020
10177	09:57:50.319	00:00:10.177	611	-1024	-768	-1	-1	-1	-1	4	-1024	-768	-1	-1	-1	-1	4	15	0	0						StimuliFarbe_gruen_rot.png	0	880	547	72	111	1370	829	100	0	Content		-72	-111	10177485	4475078688
10194	09:57:50.336	00:00:10.194	612	1295,92	862,2654	0,5731775	0,6121642	469,5478	3,608711	1	1326,33	850,7063	0,501737	0,6134602	467,556	3,583873	3	15	1296	862						StimuliFarbe_gruen_rot.png	0	880	547	72	111	1370	829	100	0	Content		1224	751	10194171	4475095374
10211	09:57:50.353	00:00:10.210	613	1391,182	857,9789	0,6572019	0,61041	507,2923	3,972288	0	1487,067	869,3282	0,4915525	0,6133444	510,9016	3,931467	0	15	1439	864						StimuliFarbe_gruen_rot.png	0	880	547	72	111	1370	829	100	0	Content		1367	753	10210671	4475111874
10228	09:57:50.370	00:00:10.227	614	1401,578	872,8188	0,6564371	0,6102917	504,0824	3,911273	0	1488,628	869,5348	0,4916422	0,6132641	511,0662	3,920083	0	16	1445	871						StimuliFarbe_gruen_rot.png	0	880	547	72	111	1362	756	350	0	Content		1373	760	10227543	4475128746
10244	09:57:50.386	00:00:10.244	615	1395,576	838,7073	0,6565922	0,6097419	504,5778	3,945445	0	1491,153	865,4169	0,4916652	0,613037	511,225	3,915481	0	16	1443	852						StimuliFarbe_gruen_rot.png	0	880	547	72	111	1362	756	350	0	Content		1371	741	10244045	4475145248
10261	09:57:50.403	00:00:10.260	616	1391,083	873,8024	0,6564173	0,6087563	504,3346	3,928865	0	1485,49	868,7331	0,4915979	0,6127	511,3194	3,919626	0	16	1438	871						StimuliFarbe_gruen_rot.png	0	880	547	72	111	1362	756	350	0	Content		1366	760	10260799	4475162002
10277	09:57:50.419	00:00:10.277	617	1382,132	869,0116	0,6561096	0,6079124	504,2223	3,896216	0	1486,762	861,8769	0,4913445	0,6123822	511,6189	3,914413	0	16	1434	865						StimuliFarbe_gruen_rot.png	0	880	547	72	111	1362	756	350	0	Content		1362	754	10277334	4475178537
10294	09:57:50.436	00:00:10.293	618	1398,148	868,55	0,6557409	0,6074817	504,6156	3,889747	0	1495,158	878,8255	0,4910546	0,6123395	511,8361	3,875701	0	16	1447	874						StimuliFarbe_gruen_rot.png	0	880	547	72	111	1362	756	350	0	Content		1375	763	10293919	4475195122
10311	09:57:50.453	00:00:10.310	619	1387,209	852,6136	0,655355	0,6072716	504,6149	3,921115	0	1479,841	863,1301	0,4906948	0,612456	511,853	3,879027	0	16	1434	858						StimuliFarbe_gruen_rot.png	0	880	547	72	111	1362	756	350	0	Content		1362	747	10310671	4475211874
10327	09:57:50.469	00:00:10.327	620	1363,896	862,1672	0,6549585	0,60705	504,4753	3,86799	0	1486,5	873,7292	0,4904089	0,6126651	512,1531	3,868804	0	16	1425	868						StimuliFarbe_gruen_rot.png	0	880	547	72	111	1362	756	350	0	Content		1353	757	10327310	4475228513
10344	09:57:50.486	00:00:10.343	621	1377,754	864,7831	0,6546206	0,6068246	504,6413	3,841267	0	1487,474	869,6083	0,4901264	0,6128478	512,3446	3,893055	0	16	1433	867						StimuliFarbe_gruen_rot.png	0	880	547	72	111	1362	756	350	0	Content		1361	756	10343917	4475245120
10361	09:57:50.503	00:00:10.360	622	1369,918	868,8794	0,6543062	0,6065754	504,947	3,875744	0	1499,213	861,8003	0,4898662	0,6129074	512,6702	3,862432	0	16	1435	865						StimuliFarbe_gruen_rot.png	0	880	547	72	111	1362	756	350	0	Content		1363	754	10360668	4475261871
10377	09:57:50.519	00:00:10.377	623	1374,334	866,251	0,653973	0,6061361	505,1459	3,876841	0	1276,181	867,7589	0,5007715	0,6126341	465,8531	3,445017	0	16	1325	867						StimuliFarbe_gruen_rot.png	0	880	547	72	111	1362	756	350	0	Content		1253	756	10377306	4475278509
10394	09:57:50.536	00:00:10.393	624	1376,387	852,8953	0,6535883	0,6045349	505,7059	3,862886	0	1495,914	849,9454	0,4892036	0,6112197	513,182	3,86675	0	16	1436	851						StimuliFarbe_gruen_rot.png	0	880	547	72	111	1362	756	350	0	Content		1364	740	10393917	4475295120
10411	09:57:50.553	00:00:10.410	625	1389,133	870,1453	0,6529545	0,602801	505,6567	3,88232	0	1491,549	855,6395	0,4888034	0,6097328	513,5997	3,875185	0	16	1440	863						StimuliFarbe_gruen_rot.png	0	880	547	72	111	1362	756	350	0	Content		1368	752	10410541	4475311744
10427	09:57:50.569	00:00:10.427	626	1353,987	861,2357	0,6522977	0,6037076	505,8247	3,874202	0	1495,755	876,2983	0,4882621	0,6108637	513,7479	3,885017	0	16	1425	869						StimuliFarbe_gruen_rot.png	0	880	547	72	111	1362	756	350	0	Content		1353	758	10427306	4475328509
10444	09:57:50.586	00:00:10.443	627	1389,411	862,7661	0,6516448	0,6054101	505,9362	3,866521	0	1493,607	889,869	0,4875928	0,6128365	514,1016	3,846539	0	16	1442	876						StimuliFarbe_gruen_rot.png	0	880	547	72	111	1362	756	350	0	Content		1370	765	10443916	4475345119
10461	09:57:50.603	00:00:10.460	628	1404,362	850,4966	0,6535587	0,6064758	515,2761	3,953353	0	1480,102	876,1693	0,4870179	0,6146212	514,3204	3,870833	0	16	1442	863						StimuliFarbe_gruen_rot.png	0	880	547	72	111	1362	756	350	0	Content		1370	752	10460540	4475361743
10477	09:57:50.619	00:00:10.477	629	1384,022	860,8154	0,6504097	0,6083234	506,2718	3,829219	0	1491,677	868,6646	0,4864874	0,6164755	514,2822	3,794944	0	16	1438	865						StimuliFarbe_gruen_rot.png	0	880	547	72	111	1362	756	350	0	Content		1366	754	10477166	4475378369
10494	09:57:50.636	00:00:10.493	630	1371,891	855,7173	0,6498131	0,609673	506,5397	3,841601	0	1282,224	845,368	0,497458	0,618223	466,4792	3,464301	0	16	1327	851						StimuliFarbe_gruen_rot.png	0	880	547	72	111	1362	756	350	0	Content		1255	740	10493914	4475395117
10511	09:57:50.653	00:00:10.510	631	1368,839	873,5184	0,6491424	0,6109896	506,6031	3,806603	0	1489,879	871,5258	0,4854493	0,6198233	514,9716	3,81515	0	16	1429	873						StimuliFarbe_gruen_rot.png	0	880	547	72	111	1362	756	350	0	Content		1357	762	10510537	4475411740
10527	09:57:50.669	00:00:10.527	632	1382,849	863,6594	0,6484073	0,6126421	506,8577	3,830432	0	1483,41	886,5166	0,4848326	0,6217858	515,0256	3,826603	0	16	1433	875						StimuliFarbe_gruen_rot.png	0	880	547	72	111	1362	756	350	0	Content		1361	764	10527160	4475428363
10544	09:57:50.686	00:00:10.543	633	1372,903	861,6095	0,6476689	0,6150136	506,8543	3,86057	0	-1024	-768	-1	-1	-1	-1	4	16	1373	862						StimuliFarbe_gruen_rot.png	0	880	547	72	111	1362	756	350	0	Content		1301	751	10543912	4475445115
10561	09:57:50.703	00:00:10.560	634	1347,231	876,1038	0,6470988	0,6191764	506,8306	3,733841	0	1430,523	874,2951	0,4836845	0,6293445	515,3534	3,771402	0	16	1389	875						StimuliFarbe_gruen_rot.png	0	880	547	72	111	1362	756	350	0	Content		1317	764	10560534	4475461737
10577	09:57:50.719	00:00:10.577	635	1065,456	868,699	0,6477693	0,6238886	506,8306	3,841967	0	1130,764	888,0791	0,4863845	0,6346357	507,9752	3,718797	0	17	1098	878						StimuliFarbe_gruen_rot.png	0	880	547	72	111	970	769	633	0	Content		1026	767	10577163	4475478366
10594	09:57:50.736	00:00:10.593	636	-1024	-768	-1	-1	-1	-1	4	-1024	-768	-1	-1	-1	-1	4	17	0	0						StimuliFarbe_gruen_rot.png	0	880	547	72	111	970	769	633	0	Content		-72	-111	10593846	4475495049
10611	09:57:50.753	00:00:10.610	637	-1024	-768	-1	-1	-1	-1	4	-1024	-768	-1	-1	-1	-1	4	17	0	0						StimuliFarbe_gruen_rot.png	0	880	547	72	111	970	769	633	0	Content		-72	-111	10610514	4475511717
10627	09:57:50.769	00:00:10.627	638	974,0052	861,0597	0,6462079	0,6409257	505,9942	3,772928	0	1068,897	879,2921	0,4839087	0,6542133	508,7956	3,717145	0	17	1021	870						StimuliFarbe_gruen_rot.png	0	880	547	72	111	970	769	633	0	Content		949	759	10627155	4475528358
10644	09:57:50.786	00:00:10.643	639	1028,28	869,7996	0,6505067	0,6467919	525,9537	3,918565	0	1072,122	859,9199	0,4804339	0,661122	518,3348	3,782123	0	17	1050	865						StimuliFarbe_gruen_rot.png	0	880	547	72	111	970	769	633	0	Content		978	754	10643907	4475545110
10661	09:57:50.803	00:00:10.660	640	1011,769	878,7349	0,6414938	0,6529032	518,9403	3,905691	0	1072,957	893,3824	0,4792791	0,6676796	517,1761	3,731309	0	17	1042	886						StimuliFarbe_gruen_rot.png	0	880	547	72	111	970	769	633	0	Content		970	775	10660528	4475561731
10677	09:57:50.819	00:00:10.677	641	984,6644	879,3975	0,6418815	0,6581103	505,9475	3,789358	0	1051,079	881,1173	0,4795114	0,6740158	510,2825	3,759429	0	17	1018	880						StimuliFarbe_gruen_rot.png	0	880	547	72	111	970	769	633	0	Content		946	769	10677282	4475578485
10694	09:57:50.836	00:00:10.693	642	996,746	874,729	0,6403962	0,6634285	506,0013	3,775322	0	1048,743	878,0304	0,4779941	0,6799948	511,1536	3,73641	0	17	1023	876						StimuliFarbe_gruen_rot.png	0	880	547	72	111	970	769	633	0	Content		951	765	10693902	4475595105
10711	09:57:50.853	00:00:10.710	643	1021,391	880,7523	0,6389778	0,6681921	505,8071	3,725372	0	1029,536	905,0153	0,4770132	0,6853331	509,3758	3,7271	0	17	1025	893						StimuliFarbe_gruen_rot.png	0	880	547	72	111	970	769	633	0	Content		953	782	10710652	4475611855
10727	09:57:50.869	00:00:10.727	644	991,7936	848,111	0,6353561	0,672996	520,1721	3,940791	0	1048,962	902,0602	0,4757632	0,6903573	509,3758	3,681748	0	17	1020	875						StimuliFarbe_gruen_rot.png	0	880	547	72	111	970	769	633	0	Content		948	764	10727401	4475628604
10744	09:57:50.886	00:00:10.744	645	977,0685	874,6555	0,6362354	0,6763111	505,0935	3,793165	0	1063,044	888,1342	0,4748158	0,6945165	509,3758	3,722095	0	17	1020	881						StimuliFarbe_gruen_rot.png	0	880	547	72	111	970	769	633	0	Content		948	770	10744017	4475645220
10761	09:57:50.903	00:00:10.760	646	1016,282	876,2375	0,6337432	0,6800521	515,5866	3,921135	0	1047,443	904,1695	0,4743528	0,6981274	507,1784	3,708823	0	17	1032	890						StimuliFarbe_gruen_rot.png	0	880	547	72	111	970	769	633	0	Content		960	779	10760772	4475661975
10777	09:57:50.919	00:00:10.777	647	958,7484	841,7032	0,6341205	0,6825806	505,6517	3,923235	0	1049,565	882,2041	0,4734847	0,7016129	507,1785	3,731433	0	17	1004	862						StimuliFarbe_gruen_rot.png	0	880	547	72	111	970	769	633	0	Content		932	751	10777466	4475678669
10794	09:57:50.936	00:00:10.794	648	-1024	-768	-1	-1	-1	-1	4	-1024	-768	-1	-1	-1	-1	4	17	0	0						StimuliFarbe_gruen_rot.png	0	880	547	72	111	970	769	633	0	Content		-72	-111	10794277	4475695480
10811	09:57:50.953	00:00:10.810	649	-1024	-768	-1	-1	-1	-1	4	-1024	-768	-1	-1	-1	-1	4	17	0	0						StimuliFarbe_gruen_rot.png	0	880	547	72	111	970	769	633	0	Content		-72	-111	10810894	4475712097
10828	09:57:50.970	00:00:10.827	650	-1024	-768	-1	-1	-1	-1	4	-1024	-768	-1	-1	-1	-1	4	17	0	0						StimuliFarbe_gruen_rot.png	0	880	547	72	111	970	769	633	0	Content		-72	-111	10827561	4475728764
10844	09:57:50.986	00:00:10.844	651	1026,559	885,9287	0,6292324	0,6846074	520,3165	3,996567	0	1113,768	886,2435	0,4690806	0,7038645	516,5262	3,792188	0	17	1070	886						StimuliFarbe_gruen_rot.png	0	880	547	72	111	970	769	633	0	Content		998	775	10844141	4475745344
10861	09:57:51.003	00:00:10.860	652	1039,145	886,105	0,6287705	0,6839429	519,6378	3,964237	0	1104,728	901,9412	0,468573	0,703132	516,6197	3,803026	0	17	1072	894						StimuliFarbe_gruen_rot.png	0	880	547	72	111	970	769	633	0	Content		1000	783	10860765	4475761968
10877	09:57:51.019	00:00:10.877	653	-1024	-768	-1	-1	-1	-1	4	-1024	-768	-1	-1	-1	-1	4	17	0	0						StimuliFarbe_gruen_rot.png	0	880	547	72	111	970	769	633	0	Content		-72	-111	10877389	4475778592
10894	09:57:51.036	00:00:10.894	654	-1024	-768	-1	-1	-1	-1	4	-1024	-768	-1	-1	-1	-1	4	17	0	0						StimuliFarbe_gruen_rot.png	0	880	547	72	111	970	769	633	0	Content		-72	-111	10894075	4475795278
10911	09:57:51.053	00:00:10.910	655	-1024	-768	-1	-1	-1	-1	4	-1024	-768	-1	-1	-1	-1	4	17	0	0						StimuliFarbe_gruen_rot.png	0	880	547	72	111	970	769	633	0	Content		-72	-111	10910742	4475811945
10927	09:57:51.069	00:00:10.927	656	1007,328	884,6626	0,6294176	0,6802084	506,4002	3,886816	0	1110,484	912,7363	0,467227	0,7001182	516,9483	3,765209	0	17	1059	899						StimuliFarbe_gruen_rot.png	0	880	547	72	111	970	769	633	0	Content		987	788	10927386	4475828589
10944	09:57:51.086	00:00:10.944	657	1001,247	876,6489	0,6291197	0,6792261	506,4426	3,917989	0	1107,391	926,8885	0,4669374	0,6992326	516,707	3,764035	0	17	1054	902						StimuliFarbe_gruen_rot.png	0	880	547	72	111	970	769	633	0	Content		982	791	10944010	4475845213
10961	09:57:51.103	00:00:10.960	658	1048,359	944,7971	0,6289707	0,6781139	506,4335	3,796242	0	1098,37	946,1255	0,4666952	0,6980779	516,4203	3,744385	0	17	1073	945						StimuliFarbe_gruen_rot.png	0	880	547	72	111	970	769	633	0	Content		1001	834	10960764	4475861967
10977	09:57:51.119	00:00:10.977	659	1007,575	871,9897	0,6288614	0,6768394	506,3333	3,917586	0	1075,784	900,1514	0,4668332	0,6967875	516,4203	3,902614	0	17	1042	886						StimuliFarbe_gruen_rot.png	0	880	547	72	111	970	769	633	0	Content		970	775	10977387	4475878590
10994	09:57:51.136	00:00:10.994	660	1003,591	862,5168	0,6288628	0,6755656	506,2562	3,920651	0	1060,74	875,86	0,4665574	0,6957371	516,4203	3,883602	0	17	1032	869						StimuliFarbe_gruen_rot.png	0	880	547	72	111	970	769	633	0	Content		960	758	10994010	4475895213
11011	09:57:51.153	00:00:11.010	661	1008,307	876,4616	0,6289454	0,6740284	506,2845	3,904592	0	1059	897,6683	0,4666103	0,6940593	516,4203	3,879064	0	17	1034	887						StimuliFarbe_gruen_rot.png	0	880	547	72	111	970	769	633	0	Content		962	776	11010634	4475911837
11027	09:57:51.169	00:00:11.027	662	1004,95	873,8015	0,6291698	0,6721566	506,1699	3,868251	0	1071,815	886,4116	0,4668089	0,6922944	516,4203	3,842552	0	17	1038	880						StimuliFarbe_gruen_rot.png	0	880	547	72	111	970	769	633	0	Content		966	769	11027258	4475928461
11044	09:57:51.186	00:00:11.044	663	1011,527	879,5217	0,6295429	0,6701366	506,1923	3,901068	0	1102,496	888,7421	0,4645526	0,6901758	527,2673	3,953297	0	17	1057	884						StimuliFarbe_gruen_rot.png	0	880	547	72	111	970	769	633	0	Content		985	773	11044005	4475945208
11061	09:57:51.203	00:00:11.060	664	1006,169	860,5999	0,6300136	0,6681768	505,9595	3,920161	0	1078,859	889,1176	0,4670757	0,6882235	517,2791	3,850364	0	17	1043	875						StimuliFarbe_gruen_rot.png	0	880	547	72	111	970	769	633	0	Content		971	764	11060633	4475961836
11077	09:57:51.219	00:00:11.077	665	1018,13	857,4604	0,6305587	0,6662492	505,8201	3,918078	0	1056,315	878,545	0,4681265	0,6862731	514,29	3,862346	0	17	1037	868						StimuliFarbe_gruen_rot.png	0	880	547	72	111	970	769	633	0	Content		965	757	11077258	4475978461
11094	09:57:51.236	00:00:11.093	666	1010,825	886,272	0,6311829	0,664562	505,6973	3,88607	0	1058,951	862,3072	0,468001	0,6846175	516,8527	3,832473	0	17	1035	874						StimuliFarbe_gruen_rot.png	0	880	547	72	111	970	769	633	0	Content		963	763	11093883	4475995086
11111	09:57:51.253	00:00:11.110	667	1008,051	884,8746	0,6319308	0,6630839	505,5161	3,859066	0	1058,613	873,4265	0,4656115	0,6832293	529,0959	3,960976	0	17	1033	879						StimuliFarbe_gruen_rot.png	0	880	547	72	111	970	769	633	0	Content		961	768	11110508	4476011711
11127	09:57:51.269	00:00:11.127	668	1036,915	823,9889	0,6327926	0,6616093	505,5161	3,951871	0	1054,23	883,6256	0,4686064	0,6818343	518,4774	3,930225	0	17	1046	854						StimuliFarbe_gruen_rot.png	0	880	547	72	111	970	769	633	0	Content		974	743	11127255	4476028458
11144	09:57:51.286	00:00:11.143	669	1063,438	851,0784	0,6386181	0,6605836	523,5278	4,054762	0	1022,334	869,0865	0,4718086	0,6808866	507,1022	3,821027	0	17	1043	860						StimuliFarbe_gruen_rot.png	0	880	547	72	111	970	769	633	0	Content		971	749	11143750	4476044953
11160	09:57:51.302	00:00:11.160	670	1000,023	829,6625	0,634304	0,6604922	504,7421	3,98522	0	1070,243	910,1395	0,4733472	0,6804335	503,8443	3,730515	0	17	1035	870						StimuliFarbe_gruen_rot.png	0	880	547	72	111	970	769	633	0	Content		963	759	11160372	4476061575
11177	09:57:51.319	00:00:11.176	671	-1024	-768	-1	-1	-1	-1	4	1067,705	986,7543	0,4733784	0,6811645	506,8761	3,823679	0	17	1068	987						StimuliFarbe_gruen_rot.png	0	880	547	72	111	970	769	633	0	Content		996	876	11176994	4476078197
11194	09:57:51.336	00:00:11.193	672	1111,24	944,5559	0,641547	0,662815	526,1685	4,294289	0	-1024	-768	-1	-1	-1	-1	4	17	1111	945						StimuliFarbe_gruen_rot.png	0	880	547	72	111	970	769	633	0	Content		1039	834	11193752	4476094955
11210	09:57:51.352	00:00:11.210	673	-1024	-768	-1	-1	-1	-1	4	-1024	-768	-1	-1	-1	-1	4		0	0						StimuliFarbe_gruen_rot.png	0	880	547	72	111				0	Content		-72	-111	11210376	4476111579
11227	09:57:51.369	00:00:11.227	674	-1024	-768	-1	-1	-1	-1	4	-1024	-768	-1	-1	-1	-1	4		0	0						StimuliFarbe_gruen_rot.png	0	880	547	72	111				0	Content		-72	-111	11227002	4476128205
11244	09:57:51.386	00:00:11.243	675	-1024	-768	-1	-1	-1	-1	4	-1024	-768	-1	-1	-1	-1	4		0	0						StimuliFarbe_gruen_rot.png	0	880	547	72	111				0	Content		-72	-111	11243628	4476144831
11260	09:57:51.402	00:00:11.260	676	-1024	-768	-1	-1	-1	-1	4	-1024	-768	-1	-1	-1	-1	4		0	0						StimuliFarbe_gruen_rot.png	0	880	547	72	111				0	Content		-72	-111	11260375	4476161578
11277	09:57:51.419	00:00:11.277	677	-1024	-768	-1	-1	-1	-1	4	-1024	-768	-1	-1	-1	-1	4		0	0						StimuliFarbe_gruen_rot.png	0	880	547	72	111				0	Content		-72	-111	11277000	4476178203
11294	09:57:51.436	00:00:11.293	678	-1024	-768	-1	-1	-1	-1	4	-1024	-768	-1	-1	-1	-1	4		0	0						StimuliFarbe_gruen_rot.png	0	880	547	72	111				0	Content		-72	-111	11293621	4476194824
11310	09:57:51.452	00:00:11.310	679	-1024	-768	-1	-1	-1	-1	4	-1024	-768	-1	-1	-1	-1	4		0	0						StimuliFarbe_gruen_rot.png	0	880	547	72	111				0	Content		-72	-111	11310246	4476211449
11327	09:57:51.469	00:00:11.326	680	-1024	-768	-1	-1	-1	-1	4	-1024	-768	-1	-1	-1	-1	4		0	0						StimuliFarbe_gruen_rot.png	0	880	547	72	111				0	Content		-72	-111	11326996	4476228199
11344	09:57:51.486	00:00:11.343	681	-1024	-768	-1	-1	-1	-1	4	-1024	-768	-1	-1	-1	-1	4		0	0						StimuliFarbe_gruen_rot.png	0	880	547	72	111				0	Content		-72	-111	11343619	4476244822
11360	09:57:51.502	00:00:11.360	682	-1024	-768	-1	-1	-1	-1	4	-1024	-768	-1	-1	-1	-1	4		0	0						StimuliFarbe_gruen_rot.png	0	880	547	72	111				0	Content		-72	-111	11360244	4476261447
11377	09:57:51.519	00:00:11.376	683	-1024	-768	-1	-1	-1	-1	4	-1024	-768	-1	-1	-1	-1	4		0	0						StimuliFarbe_gruen_rot.png	0	880	547	72	111				0	Content		-72	-111	11376994	4476278197
11384	09:57:51.526																				ImageEnd	16	0	0	StimuliFarbe_gruen_rot.png
11393	09:57:51.535	00:00:11.393	684	-1024	-768	-1	-1	-1	-1	4	-1024	-768	-1	-1	-1	-1	4		0	0						No media	0	1024	768	0	0				0	Content		0	0	11393366	4476294569
11402	09:57:51.544																				ImageStart	8	0	0	Fix_sw.jpg
11410	09:57:51.552	00:00:11.410	685	-1024	-768	-1	-1	-1	-1	4	-1024	-768	-1	-1	-1	-1	4		0	0						Fix_sw.jpg	0	880	547	72	111				0	Content		-72	-111	11410483	4476311686
11427	09:57:51.569	00:00:11.427	686	-1024	-768	-1	-1	-1	-1	4	-1024	-768	-1	-1	-1	-1	4		0	0						Fix_sw.jpg	0	880	547	72	111				0	Content		-72	-111	11427192	4476328395
11444	09:57:51.586	00:00:11.443	687	-1024	-768	-1	-1	-1	-1	4	-1024	-768	-1	-1	-1	-1	4		0	0						Fix_sw.jpg	0	880	547	72	111				0	Content		-72	-111	11443862	4476345065
11460	09:57:51.602	00:00:11.460	688	-1024	-768	-1	-1	-1	-1	4	-1024	-768	-1	-1	-1	-1	4		0	0						Fix_sw.jpg	0	880	547	72	111				0	Content		-72	-111	11460111	4476361314
11477	09:57:51.619	00:00:11.476	689	-1024	-768	-1	-1	-1	-1	4	-1024	-768	-1	-1	-1	-1	4		0	0						Fix_sw.jpg	0	880	547	72	111				0	Content		-72	-111	11476610	4476377813
11493	09:57:51.635	00:00:11.493	690	-1024	-768	-1	-1	-1	-1	4	-1024	-768	-1	-1	-1	-1	4		0	0						Fix_sw.jpg	0	880	547	72	111				0	Content		-72	-111	11493233	4476394436
11510	09:57:51.652	00:00:11.509	691	-1024	-768	-1	-1	-1	-1	4	-1024	-768	-1	-1	-1	-1	4		0	0						Fix_sw.jpg	0	880	547	72	111				0	Content		-72	-111	11509858	4476411061
11527	09:57:51.669	00:00:11.526	692	-1024	-768	-1	-1	-1	-1	4	-1024	-768	-1	-1	-1	-1	4		0	0						Fix_sw.jpg	0	880	547	72	111				0	Content		-72	-111	11526606	4476427809
11543	09:57:51.685	00:00:11.543	693	-1024	-768	-1	-1	-1	-1	4	-1024	-768	-1	-1	-1	-1	4		0	0						Fix_sw.jpg	0	880	547	72	111				0	Content		-72	-111	11543228	4476444431
11560	09:57:51.702	00:00:11.559	694	-1024	-768	-1	-1	-1	-1	4	-1024	-768	-1	-1	-1	-1	4		0	0						Fix_sw.jpg	0	880	547	72	111				0	Content		-72	-111	11559849	4476461052
11576	09:57:51.718	00:00:11.576	695	-1024	-768	-1	-1	-1	-1	4	-1024	-768	-1	-1	-1	-1	4		0	0						Fix_sw.jpg	0	880	547	72	111				0	Content		-72	-111	11576473	4476477676
11594	09:57:51.736	00:00:11.593	696	-1024	-768	-1	-1	-1	-1	4	-1024	-768	-1	-1	-1	-1	4		0	0						Fix_sw.jpg	0	880	547	72	111				0	Content		-72	-111	11593664	4476494867
11611	09:57:51.753	00:00:11.611	697	-1024	-768	-1	-1	-1	-1	4	-1024	-768	-1	-1	-1	-1	4		0	0						Fix_sw.jpg	0	880	547	72	111				0	Content		-72	-111	11611055	4476512258
11628	09:57:51.770	00:00:11.628	698	-1024	-768	-1	-1	-1	-1	4	-1024	-768	-1	-1	-1	-1	4		0	0						Fix_sw.jpg	0	880	547	72	111				0	Content		-72	-111	11628287	4476529490
11643	09:57:51.785	00:00:11.643	699	-1024	-768	-1	-1	-1	-1	4	-1024	-768	-1	-1	-1	-1	4		0	0						Fix_sw.jpg	0	880	547	72	111				0	Content		-72	-111	11643094	4476544297
11660	09:57:51.802	00:00:11.659	700	-1024	-768	-1	-1	-1	-1	4	-1024	-768	-1	-1	-1	-1	4		0	0						Fix_sw.jpg	0	880	547	72	111				0	Content		-72	-111	11659840	4476561043
11676	09:57:51.818	00:00:11.676	701	-1024	-768	-1	-1	-1	-1	4	-1024	-768	-1	-1	-1	-1	4		0	0						Fix_sw.jpg	0	880	547	72	111				0	Content		-72	-111	11676462	4476577665
11693	09:57:51.835	00:00:11.693	702	-1024	-768	-1	-1	-1	-1	4	-1024	-768	-1	-1	-1	-1	4		0	0						Fix_sw.jpg	0	880	547	72	111				0	Content		-72	-111	11693083	4476594286
11710	09:57:51.852	00:00:11.709	703	-1024	-768	-1	-1	-1	-1	4	-1024	-768	-1	-1	-1	-1	4		0	0						Fix_sw.jpg	0	880	547	72	111				0	Content		-72	-111	11709705	4476610908
11726	09:57:51.868	00:00:11.726	704	-1024	-768	-1	-1	-1	-1	4	-1024	-768	-1	-1	-1	-1	4		0	0						Fix_sw.jpg	0	880	547	72	111				0	Content		-72	-111	11726454	4476627657
11744	09:57:51.886	00:00:11.743	705	-1024	-768	-1	-1	-1	-1	4	-1024	-768	-1	-1	-1	-1	4		0	0						Fix_sw.jpg	0	880	547	72	111				0	Content		-72	-111	11743523	4476644726
11761	09:57:51.903	00:00:11.760	706	-1024	-768	-1	-1	-1	-1	4	-1024	-768	-1	-1	-1	-1	4		0	0						Fix_sw.jpg	0	880	547	72	111				0	Content		-72	-111	11760896	4476662099
11778	09:57:51.920	00:00:11.778	707	-1024	-768	-1	-1	-1	-1	4	-1024	-768	-1	-1	-1	-1	4		0	0						Fix_sw.jpg	0	880	547	72	111				0	Content		-72	-111	11778272	4476679475
11793	09:57:51.935	00:00:11.793	708	-1024	-768	-1	-1	-1	-1	4	-1024	-768	-1	-1	-1	-1	4		0	0						Fix_sw.jpg	0	880	547	72	111				0	Content		-72	-111	11793073	4476694276
11810	09:57:51.952	00:00:11.809	709	-1024	-768	-1	-1	-1	-1	4	-1024	-768	-1	-1	-1	-1	4		0	0						Fix_sw.jpg	0	880	547	72	111				0	Content		-72	-111	11809696	4476710899
11826	09:57:51.968	00:00:11.826	710	-1024	-768	-1	-1	-1	-1	4	-1024	-768	-1	-1	-1	-1	4		0	0						Fix_sw.jpg	0	880	547	72	111				0	Content		-72	-111	11826446	4476727649
11843	09:57:51.985	00:00:11.843	711	-1024	-768	-1	-1	-1	-1	4	-1024	-768	-1	-1	-1	-1	4		0	0						Fix_sw.jpg	0	880	547	72	111				0	Content		-72	-111	11843069	4476744272
11860	09:57:52.002	00:00:11.859	712	-1024	-768	-1	-1	-1	-1	4	-1024	-768	-1	-1	-1	-1	4		0	0						Fix_sw.jpg	0	880	547	72	111				0	Content		-72	-111	11859690	4476760893
11876	09:57:52.018	00:00:11.876	713	-1024	-768	-1	-1	-1	-1	4	-1024	-768	-1	-1	-1	-1	4		0	0						Fix_sw.jpg	0	880	547	72	111				0	Content		-72	-111	11876315	4476777518
11894	09:57:52.036	00:00:11.893	714	-1024	-768	-1	-1	-1	-1	4	-1024	-768	-1	-1	-1	-1	4		0	0						Fix_sw.jpg	0	880	547	72	111				0	Content		-72	-111	11893508	4476794711
11911	09:57:52.053	00:00:11.910	715	-1024	-768	-1	-1	-1	-1	4	-1024	-768	-1	-1	-1	-1	4		0	0						Fix_sw.jpg	0	880	547	72	111				0	Content		-72	-111	11910756	4476811959
11928	09:57:52.070	00:00:11.928	716	-1024	-768	-1	-1	-1	-1	4	-1024	-768	-1	-1	-1	-1	4		0	0						Fix_sw.jpg	0	880	547	72	111				0	Content		-72	-111	11928129	4476829332
11943	09:57:52.085	00:00:11.942	717	-1024	-768	-1	-1	-1	-1	4	-1024	-768	-1	-1	-1	-1	4		0	0						Fix_sw.jpg	0	880	547	72	111				0	Content		-72	-111	11942933	4476844136
11960	09:57:52.102	00:00:11.959	718	-1024	-768	-1	-1	-1	-1	4	-1024	-768	-1	-1	-1	-1	4		0	0						Fix_sw.jpg	0	880	547	72	111				0	Content		-72	-111	11959558	4476860761
11976	09:57:52.118	00:00:11.976	719	-1024	-768	-1	-1	-1	-1	4	-1024	-768	-1	-1	-1	-1	4		0	0						Fix_sw.jpg	0	880	547	72	111				0	Content		-72	-111	11976304	4476877507
11993	09:57:52.135	00:00:11.992	720	-1024	-768	-1	-1	-1	-1	4	-1024	-768	-1	-1	-1	-1	4		0	0						Fix_sw.jpg	0	880	547	72	111				0	Content		-72	-111	11992930	4476894133
12010	09:57:52.152	00:00:12.009	721	-1024	-768	-1	-1	-1	-1	4	-1024	-768	-1	-1	-1	-1	4		0	0						Fix_sw.jpg	0	880	547	72	111				0	Content		-72	-111	12009555	4476910758
12026	09:57:52.168	00:00:12.026	722	-1024	-768	-1	-1	-1	-1	4	-1024	-768	-1	-1	-1	-1	4		0	0						Fix_sw.jpg	0	880	547	72	111				0	Content		-72	-111	12026178	4476927381
12043	09:57:52.185	00:00:12.043	723	-1024	-768	-1	-1	-1	-1	4	-1024	-768	-1	-1	-1	-1	4		0	0						Fix_sw.jpg	0	880	547	72	111				0	Content		-72	-111	12043372	4476944575
12061	09:57:52.203	00:00:12.060	724	-1024	-768	-1	-1	-1	-1	4	-1024	-768	-1	-1	-1	-1	4		0	0						Fix_sw.jpg	0	880	547	72	111				0	Content		-72	-111	12060745	4476961948
12078	09:57:52.220	00:00:12.077	725	-1024	-768	-1	-1	-1	-1	4	-1024	-768	-1	-1	-1	-1	4		0	0						Fix_sw.jpg	0	880	547	72	111				0	Content		-72	-111	12077991	4476979194
12093	09:57:52.235	00:00:12.092	726	-1024	-768	-1	-1	-1	-1	4	-1024	-768	-1	-1	-1	-1	4		0	0						Fix_sw.jpg	0	880	547	72	111				0	Content		-72	-111	12092797	4476994000
12110	09:57:52.252	00:00:12.109	727	-1024	-768	-1	-1	-1	-1	4	-1024	-768	-1	-1	-1	-1	4		0	0						Fix_sw.jpg	0	880	547	72	111				0	Content		-72	-111	12109546	4477010749
12126	09:57:52.268	00:00:12.126	728	-1024	-768	-1	-1	-1	-1	4	-1024	-768	-1	-1	-1	-1	4		0	0						Fix_sw.jpg	0	880	547	72	111				0	Content		-72	-111	12126168	4477027371
12143	09:57:52.285	00:00:12.142	729	-1024	-768	-1	-1	-1	-1	4	-1024	-768	-1	-1	-1	-1	4		0	0						Fix_sw.jpg	0	880	547	72	111				0	Content		-72	-111	12142791	4477043994
12159	09:57:52.301	00:00:12.159	730	-1024	-768	-1	-1	-1	-1	4	-1024	-768	-1	-1	-1	-1	4		0	0						Fix_sw.jpg	0	880	547	72	111				0	Content		-72	-111	12159412	4477060615
12176	09:57:52.318	00:00:12.176	731	-1024	-768	-1	-1	-1	-1	4	-1024	-768	-1	-1	-1	-1	4		0	0						Fix_sw.jpg	0	880	547	72	111				0	Content		-72	-111	12176036	4477077239
12193	09:57:52.335	00:00:12.193	732	-1024	-768	-1	-1	-1	-1	4	-1024	-768	-1	-1	-1	-1	4		0	0						Fix_sw.jpg	0	880	547	72	111				0	Content		-72	-111	12193230	4477094433
12211	09:57:52.353	00:00:12.210	733	-1024	-768	-1	-1	-1	-1	4	-1024	-768	-1	-1	-1	-1	4		0	0						Fix_sw.jpg	0	880	547	72	111				0	Content		-72	-111	12210603	4477111806
12228	09:57:52.370	00:00:12.227	734	-1024	-768	-1	-1	-1	-1	4	-1024	-768	-1	-1	-1	-1	4		0	0						Fix_sw.jpg	0	880	547	72	111				0	Content		-72	-111	12227850	4477129053
12243	09:57:52.385	00:00:12.242	735	-1024	-768	-1	-1	-1	-1	4	-1024	-768	-1	-1	-1	-1	4		0	0						Fix_sw.jpg	0	880	547	72	111				0	Content		-72	-111	12242783	4477143986
12259	09:57:52.401	00:00:12.259	736	-1024	-768	-1	-1	-1	-1	4	-1024	-768	-1	-1	-1	-1	4		0	0						Fix_sw.jpg	0	880	547	72	111				0	Content		-72	-111	12259405	4477160608
12276	09:57:52.418	00:00:12.276	737	-1024	-768	-1	-1	-1	-1	4	-1024	-768	-1	-1	-1	-1	4		0	0						Fix_sw.jpg	0	880	547	72	111				0	Content		-72	-111	12276150	4477177353
12293	09:57:52.435	00:00:12.292	738	-1024	-768	-1	-1	-1	-1	4	-1024	-768	-1	-1	-1	-1	4		0	0						Fix_sw.jpg	0	880	547	72	111				0	Content		-72	-111	12292772	4477193975
12309	09:57:52.451	00:00:12.309	739	-1024	-768	-1	-1	-1	-1	4	-1024	-768	-1	-1	-1	-1	4		0	0						Fix_sw.jpg	0	880	547	72	111				0	Content		-72	-111	12309392	4477210595
12326	09:57:52.468	00:00:12.326	740	-1024	-768	-1	-1	-1	-1	4	-1024	-768	-1	-1	-1	-1	4		0	0						Fix_sw.jpg	0	880	547	72	111				0	Content		-72	-111	12326028	4477227231
12343	09:57:52.485	00:00:12.343	741	-1024	-768	-1	-1	-1	-1	4	-1024	-768	-1	-1	-1	-1	4		0	0						Fix_sw.jpg	0	880	547	72	111				0	Content		-72	-111	12343084	4477244287
12360	09:57:52.502	00:00:12.360	742	-1024	-768	-1	-1	-1	-1	4	-1024	-768	-1	-1	-1	-1	4		0	0						Fix_sw.jpg	0	880	547	72	111				0	Content		-72	-111	12360460	4477261663
12378	09:57:52.520	00:00:12.377	743	-1024	-768	-1	-1	-1	-1	4	-1024	-768	-1	-1	-1	-1	4		0	0						Fix_sw.jpg	0	880	547	72	111				0	Content		-72	-111	12377833	4477279036
12393	09:57:52.535	00:00:12.392	744	-1024	-768	-1	-1	-1	-1	4	-1024	-768	-1	-1	-1	-1	4		0	0						Fix_sw.jpg	0	880	547	72	111				0	Content		-72	-111	12392640	4477293843
12409	09:57:52.551	00:00:12.409	745	-1024	-768	-1	-1	-1	-1	4	-1024	-768	-1	-1	-1	-1	4		0	0						Fix_sw.jpg	0	880	547	72	111				0	Content		-72	-111	12409261	4477310464
12411	09:57:52.553																				ImageEnd	16	0	0	Fix_sw.jpg
12426	09:57:52.568	00:00:12.426	746	-1024	-768	-1	-1	-1	-1	4	-1024	-768	-1	-1	-1	-1	4		0	0						No media	0	1024	768	0	0				0	Content		0	0	12426022	4477327225
12433	09:57:52.575																				ImageStart	8	0	0	StimuliFarbe_gruen_gelb.png
12443	09:57:52.585	00:00:12.442	747	-1024	-768	-1	-1	-1	-1	4	-1024	-768	-1	-1	-1	-1	4		0	0						StimuliFarbe_gruen_gelb.png	0	880	547	72	111				0	Content		-72	-111	12442632	4477343835
12459	09:57:52.601	00:00:12.459	748	-1024	-768	-1	-1	-1	-1	4	-1024	-768	-1	-1	-1	-1	4		0	0						StimuliFarbe_gruen_gelb.png	0	880	547	72	111				0	Content		-72	-111	12459255	4477360458
12476	09:57:52.618	00:00:12.475	749	-1024	-768	-1	-1	-1	-1	4	-1024	-768	-1	-1	-1	-1	4		0	0						StimuliFarbe_gruen_gelb.png	0	880	547	72	111				0	Content		-72	-111	12475879	4477377082
12493	09:57:52.635	00:00:12.493	750	-1024	-768	-1	-1	-1	-1	4	-1024	-768	-1	-1	-1	-1	4		0	0						StimuliFarbe_gruen_gelb.png	0	880	547	72	111				0	Content		-72	-111	12493071	4477394274
12510	09:57:52.652	00:00:12.510	751	-1024	-768	-1	-1	-1	-1	4	-1024	-768	-1	-1	-1	-1	4		0	0						StimuliFarbe_gruen_gelb.png	0	880	547	72	111				0	Content		-72	-111	12510442	4477411645
12528	09:57:52.670	00:00:12.527	752	-1024	-768	-1	-1	-1	-1	4	-1024	-768	-1	-1	-1	-1	4		0	0						StimuliFarbe_gruen_gelb.png	0	880	547	72	111				0	Content		-72	-111	12527690	4477428893
12542	09:57:52.684	00:00:12.542	753	-1024	-768	-1	-1	-1	-1	4	-1024	-768	-1	-1	-1	-1	4		0	0						StimuliFarbe_gruen_gelb.png	0	880	547	72	111				0	Content		-72	-111	12542494	4477443697
12559	09:57:52.701	00:00:12.559	754	-1024	-768	-1	-1	-1	-1	4	-1024	-768	-1	-1	-1	-1	4		0	0						StimuliFarbe_gruen_gelb.png	0	880	547	72	111				0	Content		-72	-111	12559244	4477460447
12576	09:57:52.718	00:00:12.575	755	-1024	-768	-1	-1	-1	-1	4	-1024	-768	-1	-1	-1	-1	4		0	0						StimuliFarbe_gruen_gelb.png	0	880	547	72	111				0	Content		-72	-111	12575866	4477477069
12593	09:57:52.735	00:00:12.592	756	-1024	-768	-1	-1	-1	-1	4	-1024	-768	-1	-1	-1	-1	4		0	0						StimuliFarbe_gruen_gelb.png	0	880	547	72	111				0	Content		-72	-111	12592615	4477493818
12609	09:57:52.751	00:00:12.609	757	-1024	-768	-1	-1	-1	-1	4	-1024	-768	-1	-1	-1	-1	4		0	0						StimuliFarbe_gruen_gelb.png	0	880	547	72	111				0	Content		-72	-111	12609111	4477510314
12626	09:57:52.768	00:00:12.625	758	-1024	-768	-1	-1	-1	-1	4	-1024	-768	-1	-1	-1	-1	4		0	0						StimuliFarbe_gruen_gelb.png	0	880	547	72	111				0	Content		-72	-111	12625741	4477526944
12643	09:57:52.785	00:00:12.642	759	-1024	-768	-1	-1	-1	-1	4	-1024	-768	-1	-1	-1	-1	4		0	0						StimuliFarbe_gruen_gelb.png	0	880	547	72	111				0	Content		-72	-111	12642931	4477544134
12660	09:57:52.802	00:00:12.660	760	-1024	-768	-1	-1	-1	-1	4	-1024	-768	-1	-1	-1	-1	4		0	0						StimuliFarbe_gruen_gelb.png	0	880	547	72	111				0	Content		-72	-111	12660305	4477561508
12678	09:57:52.820	00:00:12.677	761	-1024	-768	-1	-1	-1	-1	4	-1024	-768	-1	-1	-1	-1	4		0	0						StimuliFarbe_gruen_gelb.png	0	880	547	72	111				0	Content		-72	-111	12677549	4477578752
12692	09:57:52.834	00:00:12.692	762	-1024	-768	-1	-1	-1	-1	4	-1024	-768	-1	-1	-1	-1	4		0	0						StimuliFarbe_gruen_gelb.png	0	880	547	72	111				0	Content		-72	-111	12692479	4477593682
12709	09:57:52.851	00:00:12.709	763	-1024	-768	-1	-1	-1	-1	4	-1024	-768	-1	-1	-1	-1	4		0	0						StimuliFarbe_gruen_gelb.png	0	880	547	72	111				0	Content		-72	-111	12709101	4477610304
12726	09:57:52.868	00:00:12.725	764	-1024	-768	-1	-1	-1	-1	4	-1024	-768	-1	-1	-1	-1	4		0	0						StimuliFarbe_gruen_gelb.png	0	880	547	72	111				0	Content		-72	-111	12725851	4477627054
12742	09:57:52.884	00:00:12.742	765	-1024	-768	-1	-1	-1	-1	4	-1024	-768	-1	-1	-1	-1	4		0	0						StimuliFarbe_gruen_gelb.png	0	880	547	72	111				0	Content		-72	-111	12742351	4477643554
12759	09:57:52.901	00:00:12.759	766	-1024	-768	-1	-1	-1	-1	4	-1024	-768	-1	-1	-1	-1	4		0	0						StimuliFarbe_gruen_gelb.png	0	880	547	72	111				0	Content		-72	-111	12759098	4477660301
12776	09:57:52.918	00:00:12.775	767	-1024	-768	-1	-1	-1	-1	4	-1024	-768	-1	-1	-1	-1	4		0	0						StimuliFarbe_gruen_gelb.png	0	880	547	72	111				0	Content		-72	-111	12775720	4477676923
12793	09:57:52.935	00:00:12.792	768	-1024	-768	-1	-1	-1	-1	4	-1024	-768	-1	-1	-1	-1	4		0	0						StimuliFarbe_gruen_gelb.png	0	880	547	72	111				0	Content		-72	-111	12792790	4477693993
12810	09:57:52.952	00:00:12.810	769	-1024	-768	-1	-1	-1	-1	4	-1024	-768	-1	-1	-1	-1	4		0	0						StimuliFarbe_gruen_gelb.png	0	880	547	72	111				0	Content		-72	-111	12810162	4477711365
12827	09:57:52.969	00:00:12.827	770	-1024	-768	-1	-1	-1	-1	4	-1024	-768	-1	-1	-1	-1	4		0	0						StimuliFarbe_gruen_gelb.png	0	880	547	72	111				0	Content		-72	-111	12827409	4477728612
12842	09:57:52.984	00:00:12.842	771	-1024	-768	-1	-1	-1	-1	4	-1024	-768	-1	-1	-1	-1	4		0	0						StimuliFarbe_gruen_gelb.png	0	880	547	72	111				0	Content		-72	-111	12842341	4477743544
12859	09:57:53.001	00:00:12.858	772	-1024	-768	-1	-1	-1	-1	4	-1024	-768	-1	-1	-1	-1	4		0	0						StimuliFarbe_gruen_gelb.png	0	880	547	72	111				0	Content		-72	-111	12858975	4477760178
12876	09:57:53.018	00:00:12.875	773	-1024	-768	-1	-1	-1	-1	4	-1024	-768	-1	-1	-1	-1	4		0	0						StimuliFarbe_gruen_gelb.png	0	880	547	72	111				0	Content		-72	-111	12875711	4477776914
12892	09:57:53.034	00:00:12.892	774	-1024	-768	-1	-1	-1	-1	4	-1024	-768	-1	-1	-1	-1	4		0	0						StimuliFarbe_gruen_gelb.png	0	880	547	72	111				0	Content		-72	-111	12892334	4477793537
12909	09:57:53.051	00:00:12.908	775	-1024	-768	-1	-1	-1	-1	4	-1024	-768	-1	-1	-1	-1	4		0	0						StimuliFarbe_gruen_gelb.png	0	880	547	72	111				0	Content		-72	-111	12908967	4477810170
12926	09:57:53.068	00:00:12.925	776	-1024	-768	-1	-1	-1	-1	4	-1024	-768	-1	-1	-1	-1	4		0	0						StimuliFarbe_gruen_gelb.png	0	880	547	72	111				0	Content		-72	-111	12925580	4477826783
12943	09:57:53.085	00:00:12.942	777	-1024	-768	-1	-1	-1	-1	4	-1024	-768	-1	-1	-1	-1	4		0	0						StimuliFarbe_gruen_gelb.png	0	880	547	72	111				0	Content		-72	-111	12942774	4477843977
12960	09:57:53.102	00:00:12.960	778	-1024	-768	-1	-1	-1	-1	4	-1024	-768	-1	-1	-1	-1	4		0	0						StimuliFarbe_gruen_gelb.png	0	880	547	72	111				0	Content		-72	-111	12960146	4477861349
12977	09:57:53.119	00:00:12.977	779	-1024	-768	-1	-1	-1	-1	4	-1024	-768	-1	-1	-1	-1	4		0	0						StimuliFarbe_gruen_gelb.png	0	880	547	72	111				0	Content		-72	-111	12977391	4477878594
12992	09:57:53.134	00:00:12.992	780	-1024	-768	-1	-1	-1	-1	4	-1024	-768	-1	-1	-1	-1	4		0	0						StimuliFarbe_gruen_gelb.png	0	880	547	72	111				0	Content		-72	-111	12992197	4477893400
13009	09:57:53.151	00:00:13.008	781	-1024	-768	-1	-1	-1	-1	4	-1024	-768	-1	-1	-1	-1	4		0	0						StimuliFarbe_gruen_gelb.png	0	880	547	72	111				0	Content		-72	-111	13008953	4477910156
13026	09:57:53.168	00:00:13.025	782	-1024	-768	-1	-1	-1	-1	4	-1024	-768	-1	-1	-1	-1	4		0	0						StimuliFarbe_gruen_gelb.png	0	880	547	72	111				0	Content		-72	-111	13025569	4477926772
13042	09:57:53.184	00:00:13.042	783	-1024	-768	-1	-1	-1	-1	4	-1024	-768	-1	-1	-1	-1	4		0	0						StimuliFarbe_gruen_gelb.png	0	880	547	72	111				0	Content		-72	-111	13042190	4477943393
13059	09:57:53.201	00:00:13.058	784	-1024	-768	-1	-1	-1	-1	4	-1024	-768	-1	-1	-1	-1	4		0	0						StimuliFarbe_gruen_gelb.png	0	880	547	72	111				0	Content		-72	-111	13058811	4477960014
13075	09:57:53.217	00:00:13.075	785	-1024	-768	-1	-1	-1	-1	4	-1024	-768	-1	-1	-1	-1	4		0	0						StimuliFarbe_gruen_gelb.png	0	880	547	72	111				0	Content		-72	-111	13075433	4477976636
13093	09:57:53.235	00:00:13.092	786	-1024	-768	-1	-1	-1	-1	4	-1024	-768	-1	-1	-1	-1	4		0	0						StimuliFarbe_gruen_gelb.png	0	880	547	72	111				0	Content		-72	-111	13092626	4477993829
13110	09:57:53.252	00:00:13.109	787	-1024	-768	-1	-1	-1	-1	4	-1024	-768	-1	-1	-1	-1	4		0	0						StimuliFarbe_gruen_gelb.png	0	880	547	72	111				0	Content		-72	-111	13109999	4478011202
13127	09:57:53.269	00:00:13.127	788	-1024	-768	-1	-1	-1	-1	4	-1024	-768	-1	-1	-1	-1	4		0	0						StimuliFarbe_gruen_gelb.png	0	880	547	72	111				0	Content		-72	-111	13127245	4478028448
13142	09:57:53.284	00:00:13.142	789	-1024	-768	-1	-1	-1	-1	4	-1024	-768	-1	-1	-1	-1	4		0	0						StimuliFarbe_gruen_gelb.png	0	880	547	72	111				0	Content		-72	-111	13142051	4478043254
13159	09:57:53.301	00:00:13.158	790	-1024	-768	-1	-1	-1	-1	4	-1024	-768	-1	-1	-1	-1	4		0	0						StimuliFarbe_gruen_gelb.png	0	880	547	72	111				0	Content		-72	-111	13158797	4478060000
13175	09:57:53.317	00:00:13.175	791	-1024	-768	-1	-1	-1	-1	4	-1024	-768	-1	-1	-1	-1	4		0	0						StimuliFarbe_gruen_gelb.png	0	880	547	72	111				0	Content		-72	-111	13175422	4478076625
13192	09:57:53.334	00:00:13.192	792	-1024	-768	-1	-1	-1	-1	4	-1024	-768	-1	-1	-1	-1	4		0	0						StimuliFarbe_gruen_gelb.png	0	880	547	72	111				0	Content		-72	-111	13192045	4478093248
13209	09:57:53.351	00:00:13.208	793	-1024	-768	-1	-1	-1	-1	4	-1024	-768	-1	-1	-1	-1	4		0	0						StimuliFarbe_gruen_gelb.png	0	880	547	72	111				0	Content		-72	-111	13208669	4478109872
13225	09:57:53.367	00:00:13.225	794	-1024	-768	-1	-1	-1	-1	4	-1024	-768	-1	-1	-1	-1	4		0	0						StimuliFarbe_gruen_gelb.png	0	880	547	72	111				0	Content		-72	-111	13225334	4478126537
13242	09:57:53.384	00:00:13.242	795	-1024	-768	-1	-1	-1	-1	4	-1024	-768	-1	-1	-1	-1	4		0	0						StimuliFarbe_gruen_gelb.png	0	880	547	72	111				0	Content		-72	-111	13242416	4478143619
13259	09:57:53.401	00:00:13.259	796	-1024	-768	-1	-1	-1	-1	4	-1024	-768	-1	-1	-1	-1	4		0	0						StimuliFarbe_gruen_gelb.png	0	880	547	72	111				0	Content		-72	-111	13259084	4478160287
13276	09:57:53.418	00:00:13.275	797	-1024	-768	-1	-1	-1	-1	4	-1024	-768	-1	-1	-1	-1	4		0	0						StimuliFarbe_gruen_gelb.png	0	880	547	72	111				0	Content		-72	-111	13275751	4478176954
13293	09:57:53.435	00:00:13.292	798	-1024	-768	-1	-1	-1	-1	4	-1024	-768	-1	-1	-1	-1	4		0	0						StimuliFarbe_gruen_gelb.png	0	880	547	72	111				0	Content		-72	-111	13292902	4478194105
13310	09:57:53.452	00:00:13.309	799	-1024	-768	-1	-1	-1	-1	4	-1024	-768	-1	-1	-1	-1	4		0	0						StimuliFarbe_gruen_gelb.png	0	880	547	72	111				0	Content		-72	-111	13309569	4478210772
13326	09:57:53.468	00:00:13.326	800	-1024	-768	-1	-1	-1	-1	4	-1024	-768	-1	-1	-1	-1	4		0	0						StimuliFarbe_gruen_gelb.png	0	880	547	72	111				0	Content		-72	-111	13326237	4478227440
13343	09:57:53.485	00:00:13.342	801	-1024	-768	-1	-1	-1	-1	4	-1024	-768	-1	-1	-1	-1	4		0	0						StimuliFarbe_gruen_gelb.png	0	880	547	72	111				0	Content		-72	-111	13342558	4478243761
13359	09:57:53.501	00:00:13.359	802	-1024	-768	-1	-1	-1	-1	4	-1024	-768	-1	-1	-1	-1	4		0	0						StimuliFarbe_gruen_gelb.png	0	880	547	72	111				0	Content		-72	-111	13359226	4478260429
13376	09:57:53.518	00:00:13.375	803	-1024	-768	-1	-1	-1	-1	4	-1024	-768	-1	-1	-1	-1	4		0	0						StimuliFarbe_gruen_gelb.png	0	880	547	72	111				0	Content		-72	-111	13375893	4478277096
13392	09:57:53.534	00:00:13.391	804	-1024	-768	-1	-1	-1	-1	4	-1024	-768	-1	-1	-1	-1	4		0	0						StimuliFarbe_gruen_gelb.png	0	880	547	72	111				0	Content		-72	-111	13391823	4478293026
13409	09:57:53.551	00:00:13.408	805	-1024	-768	-1	-1	-1	-1	4	-1024	-768	-1	-1	-1	-1	4		0	0						StimuliFarbe_gruen_gelb.png	0	880	547	72	111				0	Content		-72	-111	13408568	4478309771
13425	09:57:53.567	00:00:13.425	806	-1024	-768	-1	-1	-1	-1	4	-1024	-768	-1	-1	-1	-1	4		0	0						StimuliFarbe_gruen_gelb.png	0	880	547	72	111				0	Content		-72	-111	13425223	4478326426
13442	09:57:53.584	00:00:13.441	807	-1024	-768	-1	-1	-1	-1	4	-1024	-768	-1	-1	-1	-1	4		0	0						StimuliFarbe_gruen_gelb.png	0	880	547	72	111				0	Content		-72	-111	13441890	4478343093
13459	09:57:53.601	00:00:13.458	808	-1024	-768	-1	-1	-1	-1	4	-1024	-768	-1	-1	-1	-1	4		0	0						StimuliFarbe_gruen_gelb.png	0	880	547	72	111				0	Content		-72	-111	13458532	4478359735
13475	09:57:53.617	00:00:13.475	809	-1024	-768	-1	-1	-1	-1	4	-1024	-768	-1	-1	-1	-1	4		0	0						StimuliFarbe_gruen_gelb.png	0	880	547	72	111				0	Content		-72	-111	13475200	4478376403
13492	09:57:53.634	00:00:13.491	810	-1024	-768	-1	-1	-1	-1	4	-1024	-768	-1	-1	-1	-1	4		0	0						StimuliFarbe_gruen_gelb.png	0	880	547	72	111				0	Content		-72	-111	13491867	4478393070
13509	09:57:53.651	00:00:13.508	811	-1024	-768	-1	-1	-1	-1	4	-1024	-768	-1	-1	-1	-1	4		0	0						StimuliFarbe_gruen_gelb.png	0	880	547	72	111				0	Content		-72	-111	13508518	4478409721
13525	09:57:53.667	00:00:13.525	812	-1024	-768	-1	-1	-1	-1	4	-1024	-768	-1	-1	-1	-1	4		0	0						StimuliFarbe_gruen_gelb.png	0	880	547	72	111				0	Content		-72	-111	13525185	4478426388
13542	09:57:53.684	00:00:13.541	813	-1024	-768	-1	-1	-1	-1	4	-1024	-768	-1	-1	-1	-1	4		0	0						StimuliFarbe_gruen_gelb.png	0	880	547	72	111				0	Content		-72	-111	13541853	4478443056
13559	09:57:53.701	00:00:13.558	814	-1024	-768	-1	-1	-1	-1	4	-1024	-768	-1	-1	-1	-1	4		0	0						StimuliFarbe_gruen_gelb.png	0	880	547	72	111				0	Content		-72	-111	13558774	4478459977
13575	09:57:53.717	00:00:13.575	815	-1024	-768	-1	-1	-1	-1	4	-1024	-768	-1	-1	-1	-1	4		0	0						StimuliFarbe_gruen_gelb.png	0	880	547	72	111				0	Content		-72	-111	13575442	4478476645
13592	09:57:53.734	00:00:13.592	816	-1024	-768	-1	-1	-1	-1	4	-1024	-768	-1	-1	-1	-1	4		0	0						StimuliFarbe_gruen_gelb.png	0	880	547	72	111				0	Content		-72	-111	13592399	4478493602
13609	09:57:53.751	00:00:13.609	817	-1024	-768	-1	-1	-1	-1	4	-1024	-768	-1	-1	-1	-1	4		0	0						StimuliFarbe_gruen_gelb.png	0	880	547	72	111				0	Content		-72	-111	13609067	4478510270
13626	09:57:53.768	00:00:13.625	818	-1024	-768	-1	-1	-1	-1	4	-1024	-768	-1	-1	-1	-1	4		0	0						StimuliFarbe_gruen_gelb.png	0	880	547	72	111				0	Content		-72	-111	13625734	4478526937
13643	09:57:53.785	00:00:13.642	819	-1024	-768	-1	-1	-1	-1	4	-1024	-768	-1	-1	-1	-1	4		0	0						StimuliFarbe_gruen_gelb.png	0	880	547	72	111				0	Content		-72	-111	13642805	4478544008
13659	09:57:53.801	00:00:13.659	820	-1024	-768	-1	-1	-1	-1	4	-1024	-768	-1	-1	-1	-1	4		0	0						StimuliFarbe_gruen_gelb.png	0	880	547	72	111				0	Content		-72	-111	13659472	4478560675
13676	09:57:53.818	00:00:13.676	821	-1024	-768	-1	-1	-1	-1	4	-1024	-768	-1	-1	-1	-1	4		0	0						StimuliFarbe_gruen_gelb.png	0	880	547	72	111				0	Content		-72	-111	13676140	4478577343
13693	09:57:53.835	00:00:13.692	822	-1024	-768	-1	-1	-1	-1	4	-1024	-768	-1	-1	-1	-1	4		0	0						StimuliFarbe_gruen_gelb.png	0	880	547	72	111				0	Content		-72	-111	13692525	4478593728
13709	09:57:53.851	00:00:13.709	823	-1024	-768	-1	-1	-1	-1	4	-1024	-768	-1	-1	-1	-1	4		0	0						StimuliFarbe_gruen_gelb.png	0	880	547	72	111				0	Content		-72	-111	13709193	4478610396
13726	09:57:53.868	00:00:13.725	824	-1024	-768	-1	-1	-1	-1	4	-1024	-768	-1	-1	-1	-1	4		0	0						StimuliFarbe_gruen_gelb.png	0	880	547	72	111				0	Content		-72	-111	13725860	4478627063
13743	09:57:53.885	00:00:13.742	825	-1024	-768	-1	-1	-1	-1	4	-1024	-768	-1	-1	-1	-1	4		0	0						StimuliFarbe_gruen_gelb.png	0	880	547	72	111				0	Content		-72	-111	13742527	4478643730
13758	09:57:53.900	00:00:13.758	826	-1024	-768	-1	-1	-1	-1	4	-1024	-768	-1	-1	-1	-1	4		0	0						StimuliFarbe_gruen_gelb.png	0	880	547	72	111				0	Content		-72	-111	13758307	4478659510
13775	09:57:53.917	00:00:13.774	827	-1024	-768	-1	-1	-1	-1	4	-1024	-768	-1	-1	-1	-1	4		0	0						StimuliFarbe_gruen_gelb.png	0	880	547	72	111				0	Content		-72	-111	13774942	4478676145
13792	09:57:53.934	00:00:13.791	828	-1024	-768	-1	-1	-1	-1	4	-1024	-768	-1	-1	-1	-1	4		0	0						StimuliFarbe_gruen_gelb.png	0	880	547	72	111				0	Content		-72	-111	13791678	4478692881
13808	09:57:53.950	00:00:13.808	829	-1024	-768	-1	-1	-1	-1	4	-1024	-768	-1	-1	-1	-1	4		0	0						StimuliFarbe_gruen_gelb.png	0	880	547	72	111				0	Content		-72	-111	13808308	4478709511
13825	09:57:53.967	00:00:13.824	830	-1024	-768	-1	-1	-1	-1	4	-1024	-768	-1	-1	-1	-1	4		0	0						StimuliFarbe_gruen_gelb.png	0	880	547	72	111				0	Content		-72	-111	13824976	4478726179
13842	09:57:53.984	00:00:13.841	831	-1024	-768	-1	-1	-1	-1	4	-1024	-768	-1	-1	-1	-1	4		0	0						StimuliFarbe_gruen_gelb.png	0	880	547	72	111				0	Content		-72	-111	13841629	4478742832
13858	09:57:54.000	00:00:13.858	832	-1024	-768	-1	-1	-1	-1	4	-1024	-768	-1	-1	-1	-1	4		0	0						StimuliFarbe_gruen_gelb.png	0	880	547	72	111				0	Content		-72	-111	13858297	4478759500
13875	09:57:54.017	00:00:13.874	833	-1024	-768	-1	-1	-1	-1	4	-1024	-768	-1	-1	-1	-1	4		0	0						StimuliFarbe_gruen_gelb.png	0	880	547	72	111				0	Content		-72	-111	13874964	4478776167
13892	09:57:54.034	00:00:13.891	834	-1024	-768	-1	-1	-1	-1	4	-1024	-768	-1	-1	-1	-1	4		0	0						StimuliFarbe_gruen_gelb.png	0	880	547	72	111				0	Content		-72	-111	13891766	4478792969
13908	09:57:54.050	00:00:13.908	835	-1024	-768	-1	-1	-1	-1	4	-1024	-768	-1	-1	-1	-1	4		0	0						StimuliFarbe_gruen_gelb.png	0	880	547	72	111				0	Content		-72	-111	13908433	4478809636
13925	09:57:54.067	00:00:13.925	836	-1024	-768	-1	-1	-1	-1	4	-1024	-768	-1	-1	-1	-1	4		0	0						StimuliFarbe_gruen_gelb.png	0	880	547	72	111				0	Content		-72	-111	13925101	4478826304
13942	09:57:54.084	00:00:13.941	837	-1024	-768	-1	-1	-1	-1	4	-1024	-768	-1	-1	-1	-1	4		0	0						StimuliFarbe_gruen_gelb.png	0	880	547	72	111				0	Content		-72	-111	13941768	4478842971
13959	09:57:54.101	00:00:13.958	838	-1024	-768	-1	-1	-1	-1	4	-1024	-768	-1	-1	-1	-1	4		0	0						StimuliFarbe_gruen_gelb.png	0	880	547	72	111				0	Content		-72	-111	13958734	4478859937
13975	09:57:54.117	00:00:13.975	839	-1024	-768	-1	-1	-1	-1	4	-1024	-768	-1	-1	-1	-1	4		0	0						StimuliFarbe_gruen_gelb.png	0	880	547	72	111				0	Content		-72	-111	13975402	4478876605
13992	09:57:54.134	00:00:13.992	840	-1024	-768	-1	-1	-1	-1	4	-1024	-768	-1	-1	-1	-1	4		0	0						StimuliFarbe_gruen_gelb.png	0	880	547	72	111				0	Content		-72	-111	13992069	4478893272
14009	09:57:54.151	00:00:14.009	841	-1024	-768	-1	-1	-1	-1	4	-1024	-768	-1	-1	-1	-1	4		0	0						StimuliFarbe_gruen_gelb.png	0	880	547	72	111				0	Content		-72	-111	14009143	4478910346
14026	09:57:54.168	00:00:14.025	842	-1024	-768	-1	-1	-1	-1	4	-1024	-768	-1	-1	-1	-1	4		0	0						StimuliFarbe_gruen_gelb.png	0	880	547	72	111				0	Content		-72	-111	14025810	4478927013
14042	09:57:54.184	00:00:14.042	843	-1024	-768	-1	-1	-1	-1	4	-1024	-768	-1	-1	-1	-1	4		0	0						StimuliFarbe_gruen_gelb.png	0	880	547	72	111				0	Content		-72	-111	14042478	4478943681
14059	09:57:54.201	00:00:14.058	844	-1024	-768	-1	-1	-1	-1	4	-1024	-768	-1	-1	-1	-1	4		0	0						StimuliFarbe_gruen_gelb.png	0	880	547	72	111				0	Content		-72	-111	14058788	4478959991
14075	09:57:54.217	00:00:14.075	845	-1024	-768	-1	-1	-1	-1	4	-1024	-768	-1	-1	-1	-1	4		0	0						StimuliFarbe_gruen_gelb.png	0	880	547	72	111				0	Content		-72	-111	14075456	4478976659
14092	09:57:54.234	00:00:14.092	846	-1024	-768	-1	-1	-1	-1	4	-1024	-768	-1	-1	-1	-1	4		0	0						StimuliFarbe_gruen_gelb.png	0	880	547	72	111				0	Content		-72	-111	14092123	4478993326
14108	09:57:54.250	00:00:14.108	847	-1024	-768	-1	-1	-1	-1	4	-1024	-768	-1	-1	-1	-1	4		0	0						StimuliFarbe_gruen_gelb.png	0	880	547	72	111				0	Content		-72	-111	14108030	4479009233
14125	09:57:54.267	00:00:14.124	848	-1024	-768	-1	-1	-1	-1	4	-1024	-768	-1	-1	-1	-1	4		0	0						StimuliFarbe_gruen_gelb.png	0	880	547	72	111				0	Content		-72	-111	14124778	4479025981
14141	09:57:54.283	00:00:14.141	849	-1024	-768	-1	-1	-1	-1	4	-1024	-768	-1	-1	-1	-1	4		0	0						StimuliFarbe_gruen_gelb.png	0	880	547	72	111				0	Content		-72	-111	14141432	4479042635
14158	09:57:54.300	00:00:14.158	850	-1024	-768	-1	-1	-1	-1	4	-1024	-768	-1	-1	-1	-1	4		0	0						StimuliFarbe_gruen_gelb.png	0	880	547	72	111				0	Content		-72	-111	14158099	4479059302
14175	09:57:54.317	00:00:14.174	851	-1024	-768	-1	-1	-1	-1	4	-1024	-768	-1	-1	-1	-1	4		0	0						StimuliFarbe_gruen_gelb.png	0	880	547	72	111				0	Content		-72	-111	14174742	4479075945
14191	09:57:54.333	00:00:14.191	852	-1024	-768	-1	-1	-1	-1	4	-1024	-768	-1	-1	-1	-1	4		0	0						StimuliFarbe_gruen_gelb.png	0	880	547	72	111				0	Content		-72	-111	14191410	4479092613
14208	09:57:54.350	00:00:14.208	853	-1024	-768	-1	-1	-1	-1	4	-1024	-768	-1	-1	-1	-1	4		0	0						StimuliFarbe_gruen_gelb.png	0	880	547	72	111				0	Content		-72	-111	14208077	4479109280
14225	09:57:54.367	00:00:14.224	854	-1024	-768	-1	-1	-1	-1	4	-1024	-768	-1	-1	-1	-1	4		0	0						StimuliFarbe_gruen_gelb.png	0	880	547	72	111				0	Content		-72	-111	14224727	4479125930
14241	09:57:54.383	00:00:14.241	855	-1024	-768	-1	-1	-1	-1	4	-1024	-768	-1	-1	-1	-1	4		0	0						StimuliFarbe_gruen_gelb.png	0	880	547	72	111				0	Content		-72	-111	14241394	4479142597
14258	09:57:54.400	00:00:14.258	856	-1024	-768	-1	-1	-1	-1	4	-1024	-768	-1	-1	-1	-1	4		0	0						StimuliFarbe_gruen_gelb.png	0	880	547	72	111				0	Content		-72	-111	14258062	4479159265
14275	09:57:54.417	00:00:14.274	857	-1024	-768	-1	-1	-1	-1	4	-1024	-768	-1	-1	-1	-1	4		0	0						StimuliFarbe_gruen_gelb.png	0	880	547	72	111				0	Content		-72	-111	14274984	4479176187
14292	09:57:54.434	00:00:14.291	858	-1024	-768	-1	-1	-1	-1	4	-1024	-768	-1	-1	-1	-1	4		0	0						StimuliFarbe_gruen_gelb.png	0	880	547	72	111				0	Content		-72	-111	14291652	4479192855
14309	09:57:54.451	00:00:14.308	859	-1024	-768	-1	-1	-1	-1	4	-1024	-768	-1	-1	-1	-1	4		0	0						StimuliFarbe_gruen_gelb.png	0	880	547	72	111				0	Content		-72	-111	14308609	4479209812
14325	09:57:54.467	00:00:14.325	860	-1024	-768	-1	-1	-1	-1	4	-1024	-768	-1	-1	-1	-1	4		0	0						StimuliFarbe_gruen_gelb.png	0	880	547	72	111				0	Content		-72	-111	14325277	4479226480
14342	09:57:54.484	00:00:14.341	861	-1024	-768	-1	-1	-1	-1	4	-1024	-768	-1	-1	-1	-1	4		0	0						StimuliFarbe_gruen_gelb.png	0	880	547	72	111				0	Content		-72	-111	14341944	4479243147
14359	09:57:54.501	00:00:14.359	862	-1024	-768	-1	-1	-1	-1	4	-1024	-768	-1	-1	-1	-1	4		0	0						StimuliFarbe_gruen_gelb.png	0	880	547	72	111				0	Content		-72	-111	14359012	4479260215
14376	09:57:54.518	00:00:14.375	863	-1024	-768	-1	-1	-1	-1	4	-1024	-768	-1	-1	-1	-1	4		0	0						StimuliFarbe_gruen_gelb.png	0	880	547	72	111				0	Content		-72	-111	14375679	4479276882
14392	09:57:54.534	00:00:14.392	864	-1024	-768	-1	-1	-1	-1	4	-1024	-768	-1	-1	-1	-1	4		0	0						StimuliFarbe_gruen_gelb.png	0	880	547	72	111				0	Content		-72	-111	14392347	4479293550
14409	09:57:54.551	00:00:14.408	865	-1024	-768	-1	-1	-1	-1	4	-1024	-768	-1	-1	-1	-1	4		0	0						StimuliFarbe_gruen_gelb.png	0	880	547	72	111				0	Content		-72	-111	14408735	4479309938
14425	09:57:54.567	00:00:14.425	866	-1024	-768	-1	-1	-1	-1	4	-1024	-768	-1	-1	-1	-1	4		0	0						StimuliFarbe_gruen_gelb.png	0	880	547	72	111				0	Content		-72	-111	14425403	4479326606
14442	09:57:54.584	00:00:14.442	867	-1024	-768	-1	-1	-1	-1	4	-1024	-768	-1	-1	-1	-1	4		0	0						StimuliFarbe_gruen_gelb.png	0	880	547	72	111				0	Content		-72	-111	14442070	4479343273
14459	09:57:54.601	00:00:14.458	868	-1024	-768	-1	-1	-1	-1	4	-1024	-768	-1	-1	-1	-1	4		0	0						StimuliFarbe_gruen_gelb.png	0	880	547	72	111				0	Content		-72	-111	14458737	4479359940
14475	09:57:54.617	00:00:14.474	869	-1024	-768	-1	-1	-1	-1	4	-1024	-768	-1	-1	-1	-1	4		0	0						StimuliFarbe_gruen_gelb.png	0	880	547	72	111				0	Content		-72	-111	14474516	4479375719
14491	09:57:54.633	00:00:14.491	870	-1024	-768	-1	-1	-1	-1	4	-1024	-768	-1	-1	-1	-1	4		0	0						StimuliFarbe_gruen_gelb.png	0	880	547	72	111				0	Content		-72	-111	14491137	4479392340
14508	09:57:54.650	00:00:14.507	871	827,098	585,3811	0,4909131	0,5937312	504,1725	2,927368	3	772,7311	568,6721	0,4908723	0,5937202	504,1725	2,936913	1	18	773	569						StimuliFarbe_gruen_gelb.png	0	880	547	72	111	708	452	133	0	Content		701	458	14507881	4479409084
14525	09:57:54.667	00:00:14.524	872	-1024	-768	-1	-1	-1	-1	4	-1024	-768	-1	-1	-1	-1	4	18	0	0						StimuliFarbe_gruen_gelb.png	0	880	547	72	111	708	452	133	0	Content		-72	-111	14524510	4479425713
14541	09:57:54.683	00:00:14.541	873	-1024	-768	-1	-1	-1	-1	4	-1024	-768	-1	-1	-1	-1	4	18	0	0						StimuliFarbe_gruen_gelb.png	0	880	547	72	111	708	452	133	0	Content		-72	-111	14541132	4479442335
14558	09:57:54.700	00:00:14.557	874	-1024	-768	-1	-1	-1	-1	4	-1024	-768	-1	-1	-1	-1	4	18	0	0						StimuliFarbe_gruen_gelb.png	0	880	547	72	111	708	452	133	0	Content		-72	-111	14557818	4479459021
14574	09:57:54.716	00:00:14.574	875	-1024	-768	-1	-1	-1	-1	4	-1024	-768	-1	-1	-1	-1	4	18	0	0						StimuliFarbe_gruen_gelb.png	0	880	547	72	111	708	452	133	0	Content		-72	-111	14574486	4479475689
14591	09:57:54.733	00:00:14.591	876	495,7446	797,9596	0,6576558	0,5948985	503,2536	2,408467	0	1126,848	316,4967	0,4896722	0,5919744	503,2563	3,55485	0	18	811	557						StimuliFarbe_gruen_gelb.png	0	880	547	72	111	708	452	133	0	Content		739	446	14591128	4479492331
14608	09:57:54.750	00:00:14.607	877	-1024	-768	-1	-1	-1	-1	4	1077,612	356,1831	0,495515	0,5918403	490,1737	3,396474	0	18	1078	356						StimuliFarbe_gruen_gelb.png	0	880	547	72	111	708	452	133	0	Content		1006	245	14607752	4479508955
14624	09:57:54.766	00:00:14.624	878	-1024	-768	-1	-1	-1	-1	4	746,0059	571,7327	0,4913147	0,591868	490,1737	2,841623	0	18	746	572						StimuliFarbe_gruen_gelb.png	0	880	547	72	111	708	452	133	0	Content		674	461	14624377	4479525580
14641	09:57:54.783	00:00:14.641	879	777,4931	535,5607	0,6585093	0,5939254	508,8254	3,079468	0	795,9827	532,0326	0,4913791	0,591608	508,828	2,897924	0	19	787	534						StimuliFarbe_gruen_gelb.png	0	880	547	72	111	1079	164	1049	0	Content		715	423	14641124	4479542327
14658	09:57:54.800	00:00:14.657	880	-1024	-768	-1	-1	-1	-1	4	1187,542	303,3629	0,4913626	0,5912555	508,828	3,46271	0	19	1188	303						StimuliFarbe_gruen_gelb.png	0	880	547	72	111	1079	164	1049	0	Content		1116	192	14657749	4479558952
14674	09:57:54.816	00:00:14.674	881	1087,407	269,8793	0,6603094	0,593767	508,8255	3,572479	0	1211,27	270,0338	0,49172	0,5915877	508,828	3,442813	0	19	1149	270						StimuliFarbe_gruen_gelb.png	0	880	547	72	111	1079	164	1049	0	Content		1077	159	14674392	4479575595
14691	09:57:54.833	00:00:14.691	882	1100,783	271,9793	0,657539	0,5941144	508,828	3,460258	0	1240,723	238,5562	0,4921748	0,5918909	508,828	3,508908	0	19	1171	255						StimuliFarbe_gruen_gelb.png	0	880	547	72	111	1079	164	1049	0	Content		1099	144	14691009	4479592212
14708	09:57:54.850	00:00:14.707	883	1086,221	269,159	0,6606436	0,593459	508,8256	3,585389	0	1198,69	259,6739	0,4919173	0,5912184	508,828	3,490745	0	19	1142	264						StimuliFarbe_gruen_gelb.png	0	880	547	72	111	1079	164	1049	0	Content		1070	153	14707747	4479608950
14724	09:57:54.866	00:00:14.724	884	-1024	-768	-1	-1	-1	-1	4	-1024	-768	-1	-1	-1	-1	4	19	0	0						StimuliFarbe_gruen_gelb.png	0	880	547	72	111	1079	164	1049	0	Content		-72	-111	14724406	4479625609
14741	09:57:54.883	00:00:14.741	885	-1024	-768	-1	-1	-1	-1	4	-1024	-768	-1	-1	-1	-1	4	19	0	0						StimuliFarbe_gruen_gelb.png	0	880	547	72	111	1079	164	1049	0	Content		-72	-111	14741073	4479642276
14758	09:57:54.900	00:00:14.757	886	1073,605	290,1917	0,6589352	0,593466	501,9603	3,461445	0	1212,256	257,3087	0,4922386	0,5907857	508,828	3,46282	0	19	1143	274						StimuliFarbe_gruen_gelb.png	0	880	547	72	111	1079	164	1049	0	Content		1071	163	14757714	4479658917
14774	09:57:54.916	00:00:14.774	887	1102,79	283,8611	0,6591188	0,5936208	501,9603	3,36075	0	1234,9	253,5298	0,4924598	0,5907722	509,325	3,436579	0	19	1169	269						StimuliFarbe_gruen_gelb.png	0	880	547	72	111	1079	164	1049	0	Content		1097	158	14774322	4479675525
14791	09:57:54.933	00:00:14.791	888	1079,499	303,7715	0,6593341	0,5931312	502,0717	3,576031	0	1198,547	264,1362	0,492402	0,5901294	508,8665	3,438306	0	19	1139	284						StimuliFarbe_gruen_gelb.png	0	880	547	72	111	1079	164	1049	0	Content		1067	173	14791075	4479692278
14808	09:57:54.950	00:00:14.807	889	1084,824	300,1135	0,6594205	0,5928795	502,3519	3,509607	0	1212,303	270,856	0,4924227	0,5896954	508,8833	3,452819	0	19	1149	285						StimuliFarbe_gruen_gelb.png	0	880	547	72	111	1079	164	1049	0	Content		1077	174	14807712	4479708915
14824	09:57:54.966	00:00:14.824	890	1078,148	315,1531	0,6593657	0,5925457	502,0036	3,55366	0	1199,26	268,5887	0,4924287	0,5892472	508,8678	3,450183	0	19	1139	292						StimuliFarbe_gruen_gelb.png	0	880	547	72	111	1079	164	1049	0	Content		1067	181	14824322	4479725525
14841	09:57:54.983	00:00:14.840	891	1122,545	231,7048	0,6569515	0,5922087	517,2006	3,519394	0	1210,594	271,7114	0,4923413	0,5885752	508,8289	3,419514	0	19	1167	252						StimuliFarbe_gruen_gelb.png	0	880	547	72	111	1079	164	1049	0	Content		1095	141	14840948	4479742151
14858	09:57:55.000	00:00:14.857	892	1081,338	293,6136	0,6591572	0,5915028	502,0156	3,477329	0	1198,984	264,5127	0,4921905	0,5878831	508,8633	3,446762	0	19	1140	279						StimuliFarbe_gruen_gelb.png	0	880	547	72	111	1079	164	1049	0	Content		1068	168	14857711	4479758914
14874	09:57:55.016	00:00:14.874	893	1065,668	317,2268	0,6589983	0,5911224	501,8207	3,505289	0	1203,902	279,5614	0,4920841	0,5874739	508,7634	3,458868	0	19	1135	298						StimuliFarbe_gruen_gelb.png	0	880	547	72	111	1079	164	1049	0	Content		1063	187	14874320	4479775523
14891	09:57:55.033	00:00:14.890	894	1068,034	318,5462	0,6589171	0,5909172	501,6708	3,493086	0	1200,596	268,3586	0,4919418	0,5873731	508,6343	3,393335	0	19	1134	293						StimuliFarbe_gruen_gelb.png	0	880	547	72	111	1079	164	1049	0	Content		1062	182	14890942	4479792145
14908	09:57:55.050	00:00:14.907	895	1080,826	293,5599	0,6588144	0,5906648	501,6192	3,478449	0	1200,726	277,6667	0,4917995	0,5871956	508,4661	3,406583	0	19	1141	286						StimuliFarbe_gruen_gelb.png	0	880	547	72	111	1079	164	1049	0	Content		1069	175	14907567	4479808770
14924	09:57:55.066	00:00:14.924	896	1064,15	306,3113	0,6586146	0,5902784	501,5096	3,489814	0	1209,684	285,1405	0,4916335	0,5868143	508,3585	3,432819	0	19	1137	296						StimuliFarbe_gruen_gelb.png	0	880	547	72	111	1079	164	1049	0	Content		1065	185	14924317	4479825520
14941	09:57:55.083	00:00:14.940	897	1096,375	280,675	0,6585239	0,5901371	501,5096	3,422953	0	1203,874	290,0709	0,4913511	0,5864275	508,2493	3,46327	0	19	1150	285						StimuliFarbe_gruen_gelb.png	0	880	547	72	111	1079	164	1049	0	Content		1078	174	14940943	4479842146
14958	09:57:55.100	00:00:14.957	898	1082,651	302,9617	0,657974	0,5895217	501,2544	3,498953	0	1200,11	268,3426	0,4909624	0,5860113	508,149	3,432561	0	19	1141	286						StimuliFarbe_gruen_gelb.png	0	880	547	72	111	1079	164	1049	0	Content		1069	175	14957567	4479858770
14974	09:57:55.116	00:00:14.974	899	1070,336	304,4124	0,6575097	0,5889029	501,0971	3,486011	0	1215,305	274,3374	0,4904904	0,5854842	508,0613	3,42598	0	19	1143	289						StimuliFarbe_gruen_gelb.png	0	880	547	72	111	1079	164	1049	0	Content		1071	178	14974193	4479875396
14991	09:57:55.133	00:00:14.990	900	-1024	-768	-1	-1	-1	-1	4	1224,993	259,9956	0,4899346	0,5849631	507,9901	3,411889	0	19	1225	260						StimuliFarbe_gruen_gelb.png	0	880	547	72	111	1079	164	1049	0	Content		1153	149	14990941	4479892144
15008	09:57:55.150	00:00:15.007	901	1099,332	276,1294	0,6551991	0,5877352	508,6682	3,532634	0	1227,043	266,7476	0,4892767	0,5844268	507,937	3,447751	0	19	1163	271						StimuliFarbe_gruen_gelb.png	0	880	547	72	111	1079	164	1049	0	Content		1091	160	15007567	4479908770
15024	09:57:55.166	00:00:15.024	902	1076,59	304,5089	0,6556947	0,5870386	500,8739	3,480821	0	1214,73	258,0259	0,4885322	0,5839372	507,7406	3,446524	0	19	1146	281						StimuliFarbe_gruen_gelb.png	0	880	547	72	111	1079	164	1049	0	Content		1074	170	15024191	4479925394
15041	09:57:55.183	00:00:15.040	903	1082,465	295,9153	0,6550441	0,5865645	500,5638	3,47847	0	1223,533	257,0524	0,4878715	0,5835741	507,8421	3,399998	0	19	1153	276						StimuliFarbe_gruen_gelb.png	0	880	547	72	111	1079	164	1049	0	Content		1081	165	15040814	4479942017
15058	09:57:55.200	00:00:15.057	904	1064,298	289,8325	0,6543794	0,5861945	500,4927	3,527383	0	1220,907	252,1089	0,4871891	0,5833748	507,5212	3,352914	0	19	1143	271						StimuliFarbe_gruen_gelb.png	0	880	547	72	111	1079	164	1049	0	Content		1071	160	15057563	4479958766
15074	09:57:55.216	00:00:15.074	905	1078,37	304,8099	0,6538144	0,5859708	500,2749	3,478029	0	1227,526	253,833	0,4866734	0,5832224	507,5396	3,385898	0	19	1153	279						StimuliFarbe_gruen_gelb.png	0	880	547	72	111	1079	164	1049	0	Content		1081	168	15074188	4479975391
15091	09:57:55.233	00:00:15.090	906	1083,807	284,2651	0,6534526	0,5854946	500,2733	3,436265	0	1225,33	265,6155	0,4862581	0,5828426	507,4439	3,399688	0	19	1155	275						StimuliFarbe_gruen_gelb.png	0	880	547	72	111	1079	164	1049	0	Content		1083	164	15090811	4479992014
15107	09:57:55.249	00:00:15.107	907	1085,733	287,1111	0,6532305	0,5847446	500,2611	3,378918	0	1216,744	262,345	0,4860415	0,5822969	507,3378	3,369267	0	19	1151	275						StimuliFarbe_gruen_gelb.png	0	880	547	72	111	1079	164	1049	0	Content		1079	164	15107436	4480008639
15124	09:57:55.266	00:00:15.124	908	1067,422	297,5598	0,6531092	0,5843785	500,3029	3,496375	0	1216,921	267,4906	0,4858553	0,5820283	507,1851	3,391429	0	19	1142	283						StimuliFarbe_gruen_gelb.png	0	880	547	72	111	1079	164	1049	0	Content		1070	172	15124186	4480025389
15141	09:57:55.283	00:00:15.140	909	1070,422	285,3966	0,6531078	0,5843061	500,303	3,396312	0	1229,526	258,6034	0,4857983	0,5817958	507,1124	3,37355	0	19	1150	272						StimuliFarbe_gruen_gelb.png	0	880	547	72	111	1079	164	1049	0	Content		1078	161	15140929	4480042132
15158	09:57:55.300	00:00:15.157	910	1091,949	265,6664	0,6576824	0,583553	515,9819	3,57003	0	1229,47	273,68	0,4858305	0,5817173	507,0242	3,384959	0	19	1161	270						StimuliFarbe_gruen_gelb.png	0	880	547	72	111	1079	164	1049	0	Content		1089	159	15157554	4480058757
15174	09:57:55.316	00:00:15.174	911	1073,246	298,2245	0,6532571	0,5840474	500,1353	3,484072	0	1223,833	254,135	0,4859309	0,5817133	506,9906	3,37298	0	19	1149	276						StimuliFarbe_gruen_gelb.png	0	880	547	72	111	1079	164	1049	0	Content		1077	165	15174178	4480075381
15191	09:57:55.333	00:00:15.190	912	1071,319	311,5905	0,6533893	0,5839332	500,0215	3,471059	0	1222,203	276,3477	0,4860438	0,5816725	506,942	3,389289	0	19	1147	294						StimuliFarbe_gruen_gelb.png	0	880	547	72	111	1079	164	1049	0	Content		1075	183	15190927	4480092130
15208	09:57:55.350	00:00:15.207	913	1093,506	301,2997	0,6535874	0,5839264	500,0215	3,441876	0	1215,608	266,0984	0,4861195	0,5817591	506,9767	3,386849	0	19	1155	284						StimuliFarbe_gruen_gelb.png	0	880	547	72	111	1079	164	1049	0	Content		1083	173	15207553	4480108756
15224	09:57:55.366	00:00:15.224	914	1087,459	283,4171	0,6535809	0,5837862	500,0189	3,446711	0	1213,969	272,4799	0,4861811	0,5819251	506,8176	3,398564	0	19	1151	278						StimuliFarbe_gruen_gelb.png	0	880	547	72	111	1079	164	1049	0	Content		1079	167	15224176	4480125379
15241	09:57:55.383	00:00:15.240	915	1079,641	279,9232	0,6536453	0,583671	499,9173	3,452559	0	1215,189	270,573	0,4861952	0,5820091	506,7994	3,417878	0	19	1147	275						StimuliFarbe_gruen_gelb.png	0	880	547	72	111	1079	164	1049	0	Content		1075	164	15240928	4480142131
15258	09:57:55.400	00:00:15.257	916	1107,747	293,7691	0,6537321	0,5833643	499,9173	3,333165	0	1212,448	277,9397	0,4862101	0,5819405	506,811	3,428107	0	19	1160	286						StimuliFarbe_gruen_gelb.png	0	880	547	72	111	1079	164	1049	0	Content		1088	175	15257549	4480158752
15274	09:57:55.416	00:00:15.274	917	1077,588	291,268	0,653609	0,5825829	500,0326	3,510694	0	1212,439	268,5511	0,4862541	0,5815651	506,957	3,415824	0	19	1145	280						StimuliFarbe_gruen_gelb.png	0	880	547	72	111	1079	164	1049	0	Content		1073	169	15274177	4480175380
15291	09:57:55.433	00:00:15.290	918	1069,095	292,2612	0,6535361	0,581746	500,3323	3,478536	0	1237,803	254,7231	0,4862572	0,581063	507,104	3,459626	0	19	1153	273						StimuliFarbe_gruen_gelb.png	0	880	547	72	111	1079	164	1049	0	Content		1081	162	15290811	4480192014
15308	09:57:55.450	00:00:15.307	919	1074,799	289,3059	0,6534876	0,5809287	500,6732	3,541373	0	1224,353	264,6096	0,4861807	0,5805088	507,1747	3,430762	0	19	1150	277						StimuliFarbe_gruen_gelb.png	0	880	547	72	111	1079	164	1049	0	Content		1078	166	15307549	4480208752
15324	09:57:55.466	00:00:15.324	920	1096,129	263,7896	0,653438	0,5799872	500,5107	3,416027	0	1217,405	244,8369	0,486055	0,5800877	507,0284	3,354511	0	19	1157	254						StimuliFarbe_gruen_gelb.png	0	880	547	72	111	1079	164	1049	0	Content		1085	143	15324175	4480225378
15341	09:57:55.483	00:00:15.340	921	1082,96	294,1604	0,6534221	0,5791642	500,4902	3,477054	0	1217,529	261,57	0,4860179	0,5797622	507,0369	3,417353	0	19	1150	278						StimuliFarbe_gruen_gelb.png	0	880	547	72	111	1079	164	1049	0	Content		1078	167	15340814	4480242017
15357	09:57:55.499	00:00:15.357	922	1071,633	298,4798	0,6533999	0,5784586	500,42	3,476948	0	1210,268	257,7529	0,4860151	0,5795742	507,0854	3,400453	0	19	1141	278						StimuliFarbe_gruen_gelb.png	0	880	547	72	111	1079	164	1049	0	Content		1069	167	15357423	4480258626
15374	09:57:55.516	00:00:15.374	923	1093,152	306,0346	0,6534211	0,5780457	500,4788	3,37499	0	1211,291	273,7511	0,4860255	0,5793296	507,0446	3,434009	0	19	1152	290						StimuliFarbe_gruen_gelb.png	0	880	547	72	111	1079	164	1049	0	Content		1080	179	15374174	4480275377
15391	09:57:55.533	00:00:15.390	924	1081,623	285,3875	0,6534138	0,5774946	500,5819	3,44047	0	1210,389	264,2852	0,4859977	0,579046	507,0695	3,434138	0	19	1146	275						StimuliFarbe_gruen_gelb.png	0	880	547	72	111	1079	164	1049	0	Content		1074	164	15390812	4480292015
15407	09:57:55.549	00:00:15.407	925	1086,534	294,0193	0,6534162	0,5768138	500,3412	3,490457	0	1215,563	278,5785	0,4859402	0,5786695	507,1247	3,448617	0	19	1151	286						StimuliFarbe_gruen_gelb.png	0	880	547	72	111	1079	164	1049	0	Content		1079	175	15407429	4480308632
15424	09:57:55.566	00:00:15.424	926	1110,358	262,5877	0,653347	0,5760708	500,4806	3,547571	0	1216,739	258,8549	0,4858866	0,5782245	507,1423	3,431008	0	19	1164	261						StimuliFarbe_gruen_gelb.png	0	880	547	72	111	1079	164	1049	0	Content		1092	150	15424048	4480325251
15441	09:57:55.583	00:00:15.440	927	1133,535	207,6837	0,6520119	0,5754476	508,1021	3,698195	0	1222,878	263,6241	0,485835	0,5776718	507,1547	3,43874	0	19	1178	236						StimuliFarbe_gruen_gelb.png	0	880	547	72	111	1079	164	1049	0	Content		1106	125	15440828	4480342031
15457	09:57:55.599	00:00:15.457	928	1090,913	271,4738	0,6531196	0,5745185	500,2146	3,564402	0	1221,503	248,5031	0,485757	0,5772327	507,2404	3,391562	0	19	1156	260						StimuliFarbe_gruen_gelb.png	0	880	547	72	111	1079	164	1049	0	Content		1084	149	15457420	4480358623
15474	09:57:55.616	00:00:15.474	929	1085,997	284,7651	0,6530007	0,5739874	499,98	3,599238	0	1220,422	261,1108	0,4856507	0,5769809	507,2699	3,445688	0	19	1153	273						StimuliFarbe_gruen_gelb.png	0	880	547	72	111	1079	164	1049	0	Content		1081	162	15474044	4480375247
15491	09:57:55.633	00:00:15.490	930	1092,167	267,9857	0,6528295	0,5736189	499,923	3,540303	0	1234,295	254,8616	0,4854251	0,5768601	507,194	3,4097	0	19	1163	261						StimuliFarbe_gruen_gelb.png	0	880	547	72	111	1079	164	1049	0	Content		1091	150	15490669	4480391872
15507	09:57:55.649	00:00:15.507	931	1134,489	263,4433	0,6563994	0,5728546	513,3998	3,564117	0	1219,554	260,7089	0,4851581	0,5769519	507,192	3,443154	0	19	1177	262						StimuliFarbe_gruen_gelb.png	0	880	547	72	111	1079	164	1049	0	Content		1105	151	15507421	4480408624
15524	09:57:55.666	00:00:15.524	932	1102,125	275,1647	0,6521751	0,5733626	500,0372	3,484402	0	1213,932	260,688	0,4849324	0,5771361	507,0853	3,443708	0	19	1158	268						StimuliFarbe_gruen_gelb.png	0	880	547	72	111	1079	164	1049	0	Content		1086	157	15524044	4480425247
15541	09:57:55.683	00:00:15.540	933	1097,392	265,2689	0,6519789	0,5732076	500,0377	3,47283	0	1231,492	262,8085	0,4847569	0,5773108	507,062	3,462016	0	19	1164	264						StimuliFarbe_gruen_gelb.png	0	880	547	72	111	1079	164	1049	0	Content		1092	153	15540671	4480441874
15557	09:57:55.699	00:00:15.557	934	1127,221	267,484	0,6519368	0,5732858	500,0377	3,483804	0	1232,101	261,5742	0,4845856	0,5774839	506,973	3,451722	0	19	1180	265						StimuliFarbe_gruen_gelb.png	0	880	547	72	111	1079	164	1049	0	Content		1108	154	15557296	4480458499
15574	09:57:55.716	00:00:15.574	935	1115,397	245,381	0,6502947	0,5731782	509,5356	3,593029	0	1229,857	269,7352	0,4844818	0,5776285	507,0732	3,443463	0	19	1173	258						StimuliFarbe_gruen_gelb.png	0	880	547	72	111	1079	164	1049	0	Content		1101	147	15574042	4480475245
15591	09:57:55.733	00:00:15.590	936	1104,749	249,3499	0,6517246	0,572835	500,3329	3,453045	0	1226,374	247,7238	0,4844863	0,5777888	507,1197	3,41014	0	19	1166	249						StimuliFarbe_gruen_gelb.png	0	880	547	72	111	1079	164	1049	0	Content		1094	138	15590667	4480491870
15607	09:57:55.749	00:00:15.607	937	1084,985	282,2906	0,6518213	0,5728865	500,2932	3,523051	0	1215,023	270,0065	0,4845886	0,5781358	507,182	3,467147	0	19	1150	276						StimuliFarbe_gruen_gelb.png	0	880	547	72	111	1079	164	1049	0	Content		1078	165	15607291	4480508494
15624	09:57:55.766	00:00:15.623	938	1086,108	277,0301	0,6519547	0,5735602	500,1244	3,485656	0	1223,147	261,8701	0,4847075	0,5789794	507,331	3,490453	0	19	1155	269						StimuliFarbe_gruen_gelb.png	0	880	547	72	111	1079	164	1049	0	Content		1083	158	15623915	4480525118
15641	09:57:55.783	00:00:15.640	939	-1024	-768	-1	-1	-1	-1	4	1227,574	246,3403	0,4848712	0,5804221	507,2968	3,437809	0	19	1228	246						StimuliFarbe_gruen_gelb.png	0	880	547	72	111	1079	164	1049	0	Content		1156	135	15640663	4480541866
15657	09:57:55.799	00:00:15.657	940	1085,372	270,9665	0,6523614	0,5764522	500,0515	3,541194	0	1219,695	260,3797	0,4850552	0,5819341	507,2954	3,49652	0	19	1153	266						StimuliFarbe_gruen_gelb.png	0	880	547	72	111	1079	164	1049	0	Content		1081	155	15657289	4480558492
15674	09:57:55.816	00:00:15.673	941	1102,579	278,6424	0,6523699	0,5777259	500,3788	3,429665	0	1219,591	265,9376	0,4852158	0,5830501	507,5688	3,495681	0	19	1161	272						StimuliFarbe_gruen_gelb.png	0	880	547	72	111	1079	164	1049	0	Content		1089	161	15673911	4480575114
15691	09:57:55.833	00:00:15.690	942	1241,584	247,9151	0,6513659	0,5784132	500,5526	3,467533	0	1303,225	242,3984	0,4844758	0,5833622	509,0676	3,552835	0	20	1272	245						StimuliFarbe_gruen_gelb.png	0	880	547	72	111	1233	89	100	0	Content		1200	134	15690537	4480591740
15707	09:57:55.849	00:00:15.707	943	1315,693	208,1411	0,6504776	0,5785111	501,7046	3,428397	0	1425,918	181,8802	0,4837619	0,5838734	509,0676	3,435454	0	20	1371	195						StimuliFarbe_gruen_gelb.png	0	880	547	72	111	1233	89	100	0	Content		1299	84	15707286	4480608489
15724	09:57:55.866	00:00:15.723	944	1304,687	195,6951	0,650562	0,5785006	501,6827	3,506157	0	1400,763	182,4663	0,4838229	0,5839943	506,2343	3,440917	0	20	1353	189						StimuliFarbe_gruen_gelb.png	0	880	547	72	111	1233	89	100	0	Content		1281	78	15723916	4480625119
15741	09:57:55.883	00:00:15.740	945	1322,009	203,6898	0,6504662	0,578702	501,7746	3,483676	0	1422,098	176,0213	0,4835997	0,5844004	506,3711	3,391611	0	20	1372	190						StimuliFarbe_gruen_gelb.png	0	880	547	72	111	1233	89	100	0	Content		1300	79	15740540	4480641743
15757	09:57:55.899	00:00:15.757	946	1311,105	183,6671	0,6502574	0,5789691	501,9724	3,433641	0	1232,565	354,055	0,4666575	0,5847929	434,9604	2,88424	0	20	1272	269						StimuliFarbe_gruen_gelb.png	0	880	547	72	111	1233	89	100	0	Content		1200	158	15757164	4480658367
15774	09:57:55.916	00:00:15.773	947	1316,083	202,6035	0,6500986	0,579376	502,1325	3,449728	0	1244,905	366,1415	0,4669231	0,585208	436,5868	2,934484	0	20	1280	284						StimuliFarbe_gruen_gelb.png	0	880	547	72	111	1233	89	100	0	Content		1208	173	15773912	4480675115
15791	09:57:55.933	00:00:15.790	948	1304,896	200,2774	0,6498738	0,5800203	502,4088	3,464779	0	-1024	-768	-1	-1	-1	-1	4	21	1305	200						StimuliFarbe_gruen_gelb.png	0	880	547	72	111	1213	158	117	0	Content		1233	89	15790538	4480691741
15807	09:57:55.949	00:00:15.807	949	1311,386	187,8127	0,6497183	0,5810051	502,5272	3,460305	0	1249,416	363,5494	0,4666656	0,5865973	436,8657	2,938248	0	21	1280	276						StimuliFarbe_gruen_gelb.png	0	880	547	72	111	1213	158	117	0	Content		1208	165	15807162	4480708365
15824	09:57:55.966	00:00:15.823	950	1289,843	207,8967	0,6495545	0,5818411	502,6225	3,492368	0	1253,022	374,4032	0,4676892	0,587214	441,342	2,98403	0	21	1271	291						StimuliFarbe_gruen_gelb.png	0	880	547	72	111	1213	158	117	0	Content		1199	180	15823790	4480724993
15841	09:57:55.983	00:00:15.840	951	1314,162	197,0633	0,6493937	0,5823566	502,4458	3,432875	0	1256,257	336,8791	0,4669262	0,5882835	439,2047	2,932292	0	21	1285	267						StimuliFarbe_gruen_gelb.png	0	880	547	72	111	1213	158	117	0	Content		1213	156	15840536	4480741739
15857	09:57:55.999	00:00:15.857	952	1307,647	198,0236	0,6493427	0,5823739	502,5612	3,452958	0	1262,039	338,3501	0,4668147	0,5883855	439,0236	2,952713	0	21	1285	268						StimuliFarbe_gruen_gelb.png	0	880	547	72	111	1213	158	117	0	Content		1213	157	15857161	4480758364
15874	09:57:56.016	00:00:15.873	953	1296,827	193,5416	0,6493467	0,5820057	502,7051	3,468217	0	1244,604	352,9944	0,4667564	0,5877655	438,8632	3,00103	0	21	1271	273						StimuliFarbe_gruen_gelb.png	0	880	547	72	111	1213	158	117	0	Content		1199	162	15873791	4480774994
15890	09:57:56.032	00:00:15.890	954	1335,915	183,0565	0,6489844	0,5815403	503,2179	3,485883	0	1266,103	357,1839	0,4655195	0,586915	434,3149	2,956061	0	21	1301	270						StimuliFarbe_gruen_gelb.png	0	880	547	72	111	1213	158	117	0	Content		1229	159	15890410	4480791613
15907	09:57:56.049	00:00:15.907	955	1343,822	157,6255	0,6487747	0,5808582	503,2788	3,494702	0	1243,125	381,1695	0,4603762	0,5864183	415,0027	2,798285	0	22	1293	269						StimuliFarbe_gruen_gelb.png	0	880	547	72	111	1244	107	133	0	Content		1221	158	15907162	4480808365
15924	09:57:56.066	00:00:15.923	956	1347,999	162,0482	0,6488941	0,5804867	503,1143	3,49683	0	1238,12	391,4874	0,4604377	0,5860445	415,1172	2,820254	0	22	1293	277						StimuliFarbe_gruen_gelb.png	0	880	547	72	111	1244	107	133	0	Content		1221	166	15923785	4480824988
15940	09:57:56.082	00:00:15.940	957	1343,146	169,4629	0,6488749	0,5802022	502,8568	3,478272	0	1242,308	388,1104	0,4596452	0,585608	412,7291	2,760209	0	22	1293	279						StimuliFarbe_gruen_gelb.png	0	880	547	72	111	1244	107	133	0	Content		1221	168	15940410	4480841613
15957	09:57:56.099	00:00:15.957	958	1355,44	161,2538	0,6488103	0,5797077	502,6949	3,501754	0	-1024	-768	-1	-1	-1	-1	4	22	1355	161						StimuliFarbe_gruen_gelb.png	0	880	547	72	111	1244	107	133	0	Content		1283	50	15957159	4480858362
15974	09:57:56.116	00:00:15.973	959	-1024	-768	-1	-1	-1	-1	4	-1024	-768	-1	-1	-1	-1	4	22	0	0						StimuliFarbe_gruen_gelb.png	0	880	547	72	111	1244	107	133	0	Content		-72	-111	15973786	4480874989
15990	09:57:56.132	00:00:15.990	960	-1024	-768	-1	-1	-1	-1	4	-1024	-768	-1	-1	-1	-1	4	22	0	0						StimuliFarbe_gruen_gelb.png	0	880	547	72	111	1244	107	133	0	Content		-72	-111	15990409	4480891612
16007	09:57:56.149	00:00:16.007	961	-1024	-768	-1	-1	-1	-1	4	-1024	-768	-1	-1	-1	-1	4	22	0	0						StimuliFarbe_gruen_gelb.png	0	880	547	72	111	1244	107	133	0	Content		-72	-111	16007077	4480908280
16024	09:57:56.166	00:00:16.023	962	1339,723	167,8333	0,6483192	0,5771146	502,3533	3,489109	0	-1024	-768	-1	-1	-1	-1	4	22	1340	168						StimuliFarbe_gruen_gelb.png	0	880	547	72	111	1244	107	133	0	Content		1268	57	16023780	4480924983
16040	09:57:56.182	00:00:16.040	963	-1024	-768	-1	-1	-1	-1	4	-1024	-768	-1	-1	-1	-1	4		0	0						StimuliFarbe_gruen_gelb.png	0	880	547	72	111				0	Content		-72	-111	16040405	4480941608
16057	09:57:56.199	00:00:16.057	964	-1024	-768	-1	-1	-1	-1	4	-1024	-768	-1	-1	-1	-1	4		0	0						StimuliFarbe_gruen_gelb.png	0	880	547	72	111				0	Content		-72	-111	16057026	4480958229
16074	09:57:56.216	00:00:16.073	965	-1024	-768	-1	-1	-1	-1	4	-1024	-768	-1	-1	-1	-1	4		0	0						StimuliFarbe_gruen_gelb.png	0	880	547	72	111				0	Content		-72	-111	16073694	4480974897
16090	09:57:56.232	00:00:16.090	966	-1024	-768	-1	-1	-1	-1	4	-1024	-768	-1	-1	-1	-1	4		0	0						StimuliFarbe_gruen_gelb.png	0	880	547	72	111				0	Content		-72	-111	16090355	4480991558
16107	09:57:56.249	00:00:16.107	967	-1024	-768	-1	-1	-1	-1	4	-1024	-768	-1	-1	-1	-1	4		0	0						StimuliFarbe_gruen_gelb.png	0	880	547	72	111				0	Content		-72	-111	16107022	4481008225
16124	09:57:56.266	00:00:16.123	968	-1024	-768	-1	-1	-1	-1	4	-1024	-768	-1	-1	-1	-1	4		0	0						StimuliFarbe_gruen_gelb.png	0	880	547	72	111				0	Content		-72	-111	16123649	4481024852
16140	09:57:56.282	00:00:16.140	969	-1024	-768	-1	-1	-1	-1	4	-1024	-768	-1	-1	-1	-1	4		0	0						StimuliFarbe_gruen_gelb.png	0	880	547	72	111				0	Content		-72	-111	16140317	4481041520
16157	09:57:56.299	00:00:16.157	970	1344,182	175,4849	0,6489666	0,5757024	502,2293	3,517949	0	-1024	-768	-1	-1	-1	-1	4	23	1344	175						StimuliFarbe_gruen_gelb.png	0	880	547	72	111	1244	116	117	0	Content		1272	64	16157023	4481058226
16174	09:57:56.316	00:00:16.173	971	1358,021	158,7757	0,6493015	0,5760259	502,0345	3,528825	0	1181,643	440,3488	0,4538788	0,5814847	390,9323	2,649855	0	23	1270	300						StimuliFarbe_gruen_gelb.png	0	880	547	72	111	1244	116	117	0	Content		1198	189	16173649	4481074852
16190	09:57:56.332	00:00:16.190	972	1294,785	227,049	0,6446121	0,5760423	483,7836	3,383158	0	-1024	-768	-1	-1	-1	-1	4	23	1295	227						StimuliFarbe_gruen_gelb.png	0	880	547	72	111	1244	116	117	0	Content		1223	116	16190274	4481091477
16207	09:57:56.349	00:00:16.206	973	1340,575	171,9908	0,6496822	0,5766489	501,9396	3,449358	0	-1024	-768	-1	-1	-1	-1	4	23	1341	172						StimuliFarbe_gruen_gelb.png	0	880	547	72	111	1244	116	117	0	Content		1269	61	16206898	4481108101
16224	09:57:56.366	00:00:16.223	974	1326,467	151,6639	0,649763	0,576903	501,8351	3,526218	0	-1024	-768	-1	-1	-1	-1	4	23	1326	152						StimuliFarbe_gruen_gelb.png	0	880	547	72	111	1244	116	117	0	Content		1254	41	16223646	4481124849
16240	09:57:56.382	00:00:16.240	975	1335,965	183,9843	0,6498531	0,5774531	501,8384	3,480867	0	1189,269	429,3395	0,4549024	0,5831489	392,2871	2,694601	0	23	1263	307						StimuliFarbe_gruen_gelb.png	0	880	547	72	111	1244	116	117	0	Content		1191	196	16240274	4481141477
16257	09:57:56.399	00:00:16.256	976	1316,041	227,8817	0,6443796	0,5776972	481,4368	3,335361	0	-1024	-768	-1	-1	-1	-1	4	23	1316	228						StimuliFarbe_gruen_gelb.png	0	880	547	72	111	1244	116	117	0	Content		1244	117	16256916	4481158119
16274	09:57:56.416	00:00:16.273	977	-1024	-768	-1	-1	-1	-1	4	-1024	-768	-1	-1	-1	-1	4		0	0						StimuliFarbe_gruen_gelb.png	0	880	547	72	111				0	Content		-72	-111	16273524	4481174727
16290	09:57:56.432	00:00:16.290	978	-1024	-768	-1	-1	-1	-1	4	-1024	-768	-1	-1	-1	-1	4		0	0						StimuliFarbe_gruen_gelb.png	0	880	547	72	111				0	Content		-72	-111	16290205	4481191408
16307	09:57:56.449	00:00:16.306	979	-1024	-768	-1	-1	-1	-1	4	-1024	-768	-1	-1	-1	-1	4		0	0						StimuliFarbe_gruen_gelb.png	0	880	547	72	111				0	Content		-72	-111	16306873	4481208076
16324	09:57:56.466	00:00:16.323	980	-1024	-768	-1	-1	-1	-1	4	-1024	-768	-1	-1	-1	-1	4		0	0						StimuliFarbe_gruen_gelb.png	0	880	547	72	111				0	Content		-72	-111	16323519	4481224722
16340	09:57:56.482	00:00:16.340	981	-1024	-768	-1	-1	-1	-1	4	-1024	-768	-1	-1	-1	-1	4		0	0						StimuliFarbe_gruen_gelb.png	0	880	547	72	111				0	Content		-72	-111	16340144	4481241347
16357	09:57:56.499	00:00:16.356	982	-1024	-768	-1	-1	-1	-1	4	-1024	-768	-1	-1	-1	-1	4		0	0						StimuliFarbe_gruen_gelb.png	0	880	547	72	111				0	Content		-72	-111	16356895	4481258098
16374	09:57:56.516	00:00:16.373	983	-1024	-768	-1	-1	-1	-1	4	-1024	-768	-1	-1	-1	-1	4		0	0						StimuliFarbe_gruen_gelb.png	0	880	547	72	111				0	Content		-72	-111	16373519	4481274722
16390	09:57:56.532	00:00:16.390	984	-1024	-768	-1	-1	-1	-1	4	-1024	-768	-1	-1	-1	-1	4		0	0						StimuliFarbe_gruen_gelb.png	0	880	547	72	111				0	Content		-72	-111	16390146	4481291349
16407	09:57:56.549	00:00:16.406	985	-1024	-768	-1	-1	-1	-1	4	-1024	-768	-1	-1	-1	-1	4		0	0						StimuliFarbe_gruen_gelb.png	0	880	547	72	111				0	Content		-72	-111	16406769	4481307972
16424	09:57:56.566	00:00:16.423	986	-1024	-768	-1	-1	-1	-1	4	-1024	-768	-1	-1	-1	-1	4		0	0						StimuliFarbe_gruen_gelb.png	0	880	547	72	111				0	Content		-72	-111	16423519	4481324722
16437	09:57:56.579																				ImageEnd	16	0	0	StimuliFarbe_gruen_gelb.png
16440	09:57:56.582	00:00:16.440	987	-659,7546	736,5515	0,5029582	0,5920951	502,7459	2,845999	3	-771,5947	711,4553	0,5030382	0,5920893	502,7459	2,86118	1	24	-772	711						No media	0	1024	768	0	0	-583	670	33	0	Content		-772	711	16440143	4481341346
16457	09:57:56.599	00:00:16.456	988	-313,9526	655,6202	0,5030199	0,5925442	502,7459	3,488273	3	-395,0886	630,2114	0,5030999	0,5925384	502,7459	3,50159	1	24	-395	630						No media	0	1024	768	0	0	-583	670	33	0	Content		-395	630	16456768	4481357971
16460	09:57:56.602																				ImageStart	8	0	0	Fix_sw.jpg
16473	09:57:56.615	00:00:16.473	989	-1024	-768	-1	-1	-1	-1	4	-1024	-768	-1	-1	-1	-1	4		0	0						Fix_sw.jpg	0	880	547	72	111				0	Content		-72	-111	16473391	4481374594
16490	09:57:56.632	00:00:16.490	990	-1024	-768	-1	-1	-1	-1	4	-1024	-768	-1	-1	-1	-1	4		0	0						Fix_sw.jpg	0	880	547	72	111				0	Content		-72	-111	16490141	4481391344
16507	09:57:56.649	00:00:16.506	991	-1024	-768	-1	-1	-1	-1	4	-1024	-768	-1	-1	-1	-1	4		0	0						Fix_sw.jpg	0	880	547	72	111				0	Content		-72	-111	16506764	4481407967
16523	09:57:56.665	00:00:16.523	992	-1024	-768	-1	-1	-1	-1	4	-1024	-768	-1	-1	-1	-1	4		0	0						Fix_sw.jpg	0	880	547	72	111				0	Content		-72	-111	16523388	4481424591
16540	09:57:56.682	00:00:16.540	993	-1024	-768	-1	-1	-1	-1	4	-1024	-768	-1	-1	-1	-1	4		0	0						Fix_sw.jpg	0	880	547	72	111				0	Content		-72	-111	16540013	4481441216
16557	09:57:56.699	00:00:16.556	994	-1024	-768	-1	-1	-1	-1	4	-1024	-768	-1	-1	-1	-1	4		0	0						Fix_sw.jpg	0	880	547	72	111				0	Content		-72	-111	16556763	4481457966
16573	09:57:56.715	00:00:16.573	995	-1024	-768	-1	-1	-1	-1	4	-1024	-768	-1	-1	-1	-1	4		0	0						Fix_sw.jpg	0	880	547	72	111				0	Content		-72	-111	16573385	4481474588
16590	09:57:56.732	00:00:16.590	996	-1024	-768	-1	-1	-1	-1	4	-1024	-768	-1	-1	-1	-1	4		0	0						Fix_sw.jpg	0	880	547	72	111				0	Content		-72	-111	16590011	4481491214
16607	09:57:56.749	00:00:16.606	997	-1024	-768	-1	-1	-1	-1	4	-1024	-768	-1	-1	-1	-1	4		0	0						Fix_sw.jpg	0	880	547	72	111				0	Content		-72	-111	16606637	4481507840
16623	09:57:56.765	00:00:16.623	998	-1024	-768	-1	-1	-1	-1	4	-1024	-768	-1	-1	-1	-1	4		0	0						Fix_sw.jpg	0	880	547	72	111				0	Content		-72	-111	16623384	4481524587
16640	09:57:56.782	00:00:16.640	999	-1024	-768	-1	-1	-1	-1	4	-1024	-768	-1	-1	-1	-1	4		0	0						Fix_sw.jpg	0	880	547	72	111				0	Content		-72	-111	16640010	4481541213
16657	09:57:56.799	00:00:16.656	1000	-1024	-768	-1	-1	-1	-1	4	-1024	-768	-1	-1	-1	-1	4		0	0						Fix_sw.jpg	0	880	547	72	111				0	Content		-72	-111	16656636	4481557839
16673	09:57:56.815	00:00:16.673	1001	-1024	-768	-1	-1	-1	-1	4	-1024	-768	-1	-1	-1	-1	4		0	0						Fix_sw.jpg	0	880	547	72	111				0	Content		-72	-111	16673383	4481574586
16690	09:57:56.832	00:00:16.690	1002	-1024	-768	-1	-1	-1	-1	4	-1024	-768	-1	-1	-1	-1	4		0	0						Fix_sw.jpg	0	880	547	72	111				0	Content		-72	-111	16690004	4481591207
16707	09:57:56.849	00:00:16.706	1003	-1024	-768	-1	-1	-1	-1	4	-1024	-768	-1	-1	-1	-1	4		0	0						Fix_sw.jpg	0	880	547	72	111				0	Content		-72	-111	16706629	4481607832
16723	09:57:56.865	00:00:16.723	1004	-1024	-768	-1	-1	-1	-1	4	-1024	-768	-1	-1	-1	-1	4		0	0						Fix_sw.jpg	0	880	547	72	111				0	Content		-72	-111	16723251	4481624454
16740	09:57:56.882	00:00:16.740	1005	-1024	-768	-1	-1	-1	-1	4	-1024	-768	-1	-1	-1	-1	4		0	0						Fix_sw.jpg	0	880	547	72	111				0	Content		-72	-111	16740001	4481641204
16757	09:57:56.899	00:00:16.756	1006	-1024	-768	-1	-1	-1	-1	4	-1024	-768	-1	-1	-1	-1	4		0	0						Fix_sw.jpg	0	880	547	72	111				0	Content		-72	-111	16756625	4481657828
16773	09:57:56.915	00:00:16.773	1007	-1024	-768	-1	-1	-1	-1	4	-1024	-768	-1	-1	-1	-1	4		0	0						Fix_sw.jpg	0	880	547	72	111				0	Content		-72	-111	16773255	4481674458
16790	09:57:56.932	00:00:16.789	1008	-1024	-768	-1	-1	-1	-1	4	-1024	-768	-1	-1	-1	-1	4		0	0						Fix_sw.jpg	0	880	547	72	111				0	Content		-72	-111	16789873	4481691076
16807	09:57:56.949	00:00:16.806	1009	-1024	-768	-1	-1	-1	-1	4	-1024	-768	-1	-1	-1	-1	4		0	0						Fix_sw.jpg	0	880	547	72	111				0	Content		-72	-111	16806629	4481707832
16823	09:57:56.965	00:00:16.823	1010	-1024	-768	-1	-1	-1	-1	4	-1024	-768	-1	-1	-1	-1	4		0	0						Fix_sw.jpg	0	880	547	72	111				0	Content		-72	-111	16823245	4481724448
16840	09:57:56.982	00:00:16.839	1011	-1024	-768	-1	-1	-1	-1	4	-1024	-768	-1	-1	-1	-1	4		0	0						Fix_sw.jpg	0	880	547	72	111				0	Content		-72	-111	16839913	4481741116
16857	09:57:56.999	00:00:16.856	1012	-1024	-768	-1	-1	-1	-1	4	-1024	-768	-1	-1	-1	-1	4		0	0						Fix_sw.jpg	0	880	547	72	111				0	Content		-72	-111	16856577	4481757780
16873	09:57:57.015	00:00:16.873	1013	-1024	-768	-1	-1	-1	-1	4	-1024	-768	-1	-1	-1	-1	4		0	0						Fix_sw.jpg	0	880	547	72	111				0	Content		-72	-111	16873245	4481774448
16890	09:57:57.032	00:00:16.889	1014	-1024	-768	-1	-1	-1	-1	4	-1024	-768	-1	-1	-1	-1	4		0	0						Fix_sw.jpg	0	880	547	72	111				0	Content		-72	-111	16889870	4481791073
16906	09:57:57.048	00:00:16.906	1015	-1024	-768	-1	-1	-1	-1	4	-1024	-768	-1	-1	-1	-1	4		0	0						Fix_sw.jpg	0	880	547	72	111				0	Content		-72	-111	16906493	4481807696
16923	09:57:57.065	00:00:16.923	1016	-1024	-768	-1	-1	-1	-1	4	-1024	-768	-1	-1	-1	-1	4		0	0						Fix_sw.jpg	0	880	547	72	111				0	Content		-72	-111	16923117	4481824320
16940	09:57:57.082	00:00:16.939	1017	-1024	-768	-1	-1	-1	-1	4	-1024	-768	-1	-1	-1	-1	4		0	0						Fix_sw.jpg	0	880	547	72	111				0	Content		-72	-111	16939866	4481841069
16957	09:57:57.099	00:00:16.956	1018	-1024	-768	-1	-1	-1	-1	4	-1024	-768	-1	-1	-1	-1	4		0	0						Fix_sw.jpg	0	880	547	72	111				0	Content		-72	-111	16956992	4481858195
16973	09:57:57.115	00:00:16.973	1019	-1024	-768	-1	-1	-1	-1	4	-1024	-768	-1	-1	-1	-1	4		0	0						Fix_sw.jpg	0	880	547	72	111				0	Content		-72	-111	16973240	4481874443
16990	09:57:57.132	00:00:16.989	1020	-1024	-768	-1	-1	-1	-1	4	-1024	-768	-1	-1	-1	-1	4		0	0						Fix_sw.jpg	0	880	547	72	111				0	Content		-72	-111	16989863	4481891066
17006	09:57:57.148	00:00:17.006	1021	-1024	-768	-1	-1	-1	-1	4	-1024	-768	-1	-1	-1	-1	4		0	0						Fix_sw.jpg	0	880	547	72	111				0	Content		-72	-111	17006488	4481907691
17023	09:57:57.165	00:00:17.023	1022	-1024	-768	-1	-1	-1	-1	4	-1024	-768	-1	-1	-1	-1	4		0	0						Fix_sw.jpg	0	880	547	72	111				0	Content		-72	-111	17023111	4481924314
17040	09:57:57.182	00:00:17.040	1023	-1024	-768	-1	-1	-1	-1	4	-1024	-768	-1	-1	-1	-1	4		0	0						Fix_sw.jpg	0	880	547	72	111				0	Content		-72	-111	17040304	4481941507
17058	09:57:57.200	00:00:17.057	1024	-1024	-768	-1	-1	-1	-1	4	-1024	-768	-1	-1	-1	-1	4		0	0						Fix_sw.jpg	0	880	547	72	111				0	Content		-72	-111	17057552	4481958755
17073	09:57:57.215	00:00:17.073	1025	-1024	-768	-1	-1	-1	-1	4	-1024	-768	-1	-1	-1	-1	4		0	0						Fix_sw.jpg	0	880	547	72	111				0	Content		-72	-111	17073098	4481974301
17090	09:57:57.232	00:00:17.089	1026	-1024	-768	-1	-1	-1	-1	4	-1024	-768	-1	-1	-1	-1	4		0	0						Fix_sw.jpg	0	880	547	72	111				0	Content		-72	-111	17089729	4481990932
17106	09:57:57.248	00:00:17.106	1027	661,8909	366,5762	0,6579846	0,5880914	501,9741	3,441254	0	678,0888	339,341	0,4924645	0,5944792	512,9891	3,442402	0	25	670	353						Fix_sw.jpg	0	880	547	72	111	581	242	200	0	Content		598	242	17106355	4482007558
17123	09:57:57.265	00:00:17.122	1028	-1024	-768	-1	-1	-1	-1	4	641,335	364,4429	0,493567	0,5945491	509,0177	3,438635	0	25	641	364						Fix_sw.jpg	0	880	547	72	111	581	242	200	0	Content		569	253	17122980	4482024183
17140	09:57:57.282	00:00:17.139	1029	-1024	-768	-1	-1	-1	-1	4	637,5552	373,0504	0,4934358	0,5945028	509,0308	3,452425	0	25	638	373						Fix_sw.jpg	0	880	547	72	111	581	242	200	0	Content		566	262	17139729	4482040932
17156	09:57:57.298	00:00:17.156	1030	657,9282	348,6231	0,6580564	0,5887004	502,5766	3,371322	0	646,6866	365,0599	0,493205	0,5945812	509,0219	3,417607	0	25	652	357						Fix_sw.jpg	0	880	547	72	111	581	242	200	0	Content		580	246	17156352	4482057555
17173	09:57:57.315	00:00:17.172	1031	656,3036	358,8474	0,6580932	0,588439	501,9897	3,409576	0	649,5546	341,0548	0,4930146	0,5946355	509,0038	3,351623	0	25	653	350						Fix_sw.jpg	0	880	547	72	111	581	242	200	0	Content		581	239	17172975	4482074178
17190	09:57:57.332	00:00:17.189	1032	653,353	356,5386	0,6580068	0,5887704	501,9897	3,418871	0	654,6707	371,6799	0,4928304	0,5946635	508,9466	3,38462	0	25	654	364						Fix_sw.jpg	0	880	547	72	111	581	242	200	0	Content		582	253	17189598	4482090801
17206	09:57:57.348	00:00:17.206	1033	663,7119	367,2763	0,6579033	0,5885511	502,2058	3,391699	0	647,016	359,1681	0,4926416	0,5946916	508,8857	3,355069	0	25	655	363						Fix_sw.jpg	0	880	547	72	111	581	242	200	0	Content		583	252	17206348	4482107551
17223	09:57:57.365	00:00:17.222	1034	671,8435	353,1175	0,6578677	0,5884778	502,2321	3,356191	0	652,0932	348,6259	0,4924952	0,5946787	508,989	3,335387	0	25	662	351						Fix_sw.jpg	0	880	547	72	111	581	242	200	0	Content		590	240	17222972	4482124175
17240	09:57:57.382	00:00:17.239	1035	659,3622	360,9778	0,6578407	0,5884196	502,2336	3,358228	0	659,1866	343,8025	0,4924156	0,594635	508,9978	3,31496	0	25	659	352						Fix_sw.jpg	0	880	547	72	111	581	242	200	0	Content		587	241	17239598	4482140801
17256	09:57:57.398	00:00:17.256	1036	663,4682	370,5042	0,6578997	0,5883228	501,9847	3,348643	0	643,7585	355,645	0,4923767	0,5945497	509,0263	3,345659	0	25	654	363						Fix_sw.jpg	0	880	547	72	111	581	242	200	0	Content		582	252	17256221	4482157424
17273	09:57:57.415	00:00:17.272	1037	655,8621	324,0521	0,6585335	0,588627	502,4612	3,116982	0	633,252	329,1089	0,4931786	0,5947903	509,0863	3,151008	0	25	645	327						Fix_sw.jpg	0	880	547	72	111	581	242	200	0	Content		573	216	17272970	4482174173
17290	09:57:57.432	00:00:17.289	1038	647,4951	348,1198	0,659442	0,588854	502,2883	3,054597	0	636,3493	337,2882	0,4943806	0,5951692	508,8307	3,119545	0	25	642	343						Fix_sw.jpg	0	880	547	72	111	581	242	200	0	Content		570	232	17289609	4482190812
17306	09:57:57.448	00:00:17.306	1039	-1024	-768	-1	-1	-1	-1	4	-1024	-768	-1	-1	-1	-1	4	26	0	0						Fix_sw.jpg	0	880	547	72	111	461	294	516	0	Content		-72	-111	17306223	4482207426
17323	09:57:57.465	00:00:17.322	1040	519,2701	416,5242	0,659504	0,5883793	502,0722	3,225204	0	530,4281	412,0003	0,494036	0,5946084	508,8617	3,198749	0	26	525	414						Fix_sw.jpg	0	880	547	72	111	461	294	516	0	Content		453	303	17322847	4482224050
17340	09:57:57.482	00:00:17.339	1041	532,4934	404,169	0,6594999	0,5880688	501,9454	3,1486	0	536,6368	401,3538	0,4940179	0,5942582	508,829	3,128245	0	26	535	403						Fix_sw.jpg	0	880	547	72	111	461	294	516	0	Content		463	292	17339608	4482240811
17356	09:57:57.498	00:00:17.356	1042	531,5021	408,3622	0,6595387	0,5878597	501,9799	3,096698	0	525,9158	412,9391	0,4939746	0,593919	508,8381	3,144485	0	26	529	411						Fix_sw.jpg	0	880	547	72	111	461	294	516	0	Content		457	300	17356222	4482257425
17373	09:57:57.515	00:00:17.372	1043	527,7238	409,6959	0,6595113	0,5877038	501,933	3,076389	0	519,3923	413,4456	0,4939075	0,5937825	508,969	3,156813	0	26	524	412						Fix_sw.jpg	0	880	547	72	111	461	294	516	0	Content		452	301	17372846	4482274049
17390	09:57:57.532	00:00:17.389	1044	538,979	407,801	0,6595629	0,5875752	501,9633	3,015471	0	529,225	412,6086	0,4938785	0,5935318	508,8235	3,098477	0	26	534	410						Fix_sw.jpg	0	880	547	72	111	461	294	516	0	Content		462	299	17389607	4482290810
17406	09:57:57.548	00:00:17.406	1045	532,3027	413,2813	0,6595784	0,5872069	501,8676	3,034684	0	533,8527	393,8785	0,493895	0,593111	508,8233	3,019871	0	26	533	404						Fix_sw.jpg	0	880	547	72	111	461	294	516	0	Content		461	293	17406221	4482307424
17423	09:57:57.565	00:00:17.422	1046	526,774	404,2516	0,6595477	0,5868005	501,7075	3,001709	0	525,9572	402,6273	0,4938573	0,5926006	508,7516	3,010393	0	26	526	403						Fix_sw.jpg	0	880	547	72	111	461	294	516	0	Content		454	292	17422843	4482324046
17439	09:57:57.581	00:00:17.439	1047	533,7752	403,5652	0,6595265	0,5862674	501,6089	2,922116	0	521,4706	409,3234	0,4937713	0,5920705	508,4683	2,97977	0	26	528	406						Fix_sw.jpg	0	880	547	72	111	461	294	516	0	Content		456	295	17439468	4482340671
17450	09:57:57.592																				ImageEnd	16	0	0	Fix_sw.jpg
17456	09:57:57.598	00:00:17.456	1048	533,8547	425,9944	0,6595594	0,5852072	501,1616	2,927356	0	527,6885	401,9341	0,4938646	0,59126	508,4613	2,982123	0	26	531	414						No media	0	1024	768	0	0	533	405	516	0	Content		531	414	17456217	4482357420
17464	09:57:57.606																				ImageStart	8	0	0	StimuliFarbe_blau_gruen.png
17473	09:57:57.615	00:00:17.472	1049	530,9772	419,1204	0,6595559	0,5837806	501,1598	2,979804	0	522,4338	408,9673	0,4939282	0,5899227	508,5708	2,958362	0	26	527	414						StimuliFarbe_blau_gruen.png	0	880	547	72	111	461	294	516	0	Content		455	303	17472843	4482374046
17489	09:57:57.631	00:00:17.489	1050	529,0307	410,6147	0,6596743	0,5826244	501,9229	2,951307	0	538,5662	406,0782	0,4939368	0,5883947	508,71	2,890726	0	26	534	408						StimuliFarbe_blau_gruen.png	0	880	547	72	111	461	294	516	0	Content		462	297	17489465	4482390668
17506	09:57:57.648	00:00:17.506	1051	543,1451	401,7882	0,659794	0,5816572	501,9755	2,887744	0	530,8395	402,7252	0,4939004	0,5872153	509,0843	2,968975	0	26	537	402						StimuliFarbe_blau_gruen.png	0	880	547	72	111	461	294	516	0	Content		465	291	17506090	4482407293
17523	09:57:57.665	00:00:17.522	1052	537,4479	402,6132	0,6597887	0,5810555	501,8759	2,949926	0	539,3807	396,0889	0,4938709	0,5865266	509,2086	2,908693	0	26	538	399						StimuliFarbe_blau_gruen.png	0	880	547	72	111	461	294	516	0	Content		466	288	17522841	4482424044
17539	09:57:57.681	00:00:17.539	1053	531,7209	396,6385	0,659704	0,5811377	502,1265	2,91928	0	542,0002	398,5947	0,4938082	0,5865319	509,1364	2,925209	0	26	537	398						StimuliFarbe_blau_gruen.png	0	880	547	72	111	461	294	516	0	Content		465	287	17539462	4482440665
17556	09:57:57.698	00:00:17.556	1054	533,3514	387,9834	0,6596586	0,5818077	502,2014	2,891596	0	533,42	396,2599	0,4937165	0,5870086	508,9884	2,898204	0	26	533	392						StimuliFarbe_blau_gruen.png	0	880	547	72	111	461	294	516	0	Content		461	281	17556085	4482457288
17573	09:57:57.715	00:00:17.572	1055	516,3676	413,4788	0,6595897	0,5820289	502,1997	2,999583	0	535,7318	411,3351	0,4935907	0,5876568	508,8225	2,863648	0	26	526	412						StimuliFarbe_blau_gruen.png	0	880	547	72	111	461	294	516	0	Content		454	301	17572711	4482473914
17589	09:57:57.731	00:00:17.589	1056	535,8166	394,2446	0,659476	0,5828336	501,9578	2,863918	0	543,0179	397,4745	0,4935217	0,5881984	508,7479	2,844836	0	26	539	396						StimuliFarbe_blau_gruen.png	0	880	547	72	111	461	294	516	0	Content		467	285	17589458	4482490661
17606	09:57:57.748	00:00:17.606	1057	522,7101	413,2647	0,6594229	0,5829711	501,719	2,900279	0	530,7448	405,0359	0,493477	0,5884978	508,6106	2,864753	0	26	527	409						StimuliFarbe_blau_gruen.png	0	880	547	72	111	461	294	516	0	Content		455	298	17606084	4482507287
17623	09:57:57.765	00:00:17.622	1058	533,5839	400,9851	0,6594329	0,5830303	501,631	2,8195	0	532,8891	404,059	0,4934756	0,5885201	508,5575	2,842167	0	26	533	403						StimuliFarbe_blau_gruen.png	0	880	547	72	111	461	294	516	0	Content		461	292	17622709	4482523912
17639	09:57:57.781	00:00:17.639	1059	521,7293	418,1841	0,6595454	0,5829952	501,7925	2,852593	0	530,8086	406,4648	0,4935368	0,5883164	508,6503	2,848905	0	26	526	412						StimuliFarbe_blau_gruen.png	0	880	547	72	111	461	294	516	0	Content		454	301	17639331	4482540534
17656	09:57:57.798	00:00:17.656	1060	539,7667	410,8597	0,6596386	0,5829176	501,4294	2,815161	0	549,6563	398,2833	0,4935987	0,5882546	508,5725	2,824232	0	26	545	405						StimuliFarbe_blau_gruen.png	0	880	547	72	111	461	294	516	0	Content		473	294	17656079	4482557282
17673	09:57:57.815	00:00:17.672	1061	528,271	420,8268	0,6596984	0,5828789	501,4056	2,783363	0	531,0221	409,5427	0,4936721	0,5882297	508,4533	2,832254	0	26	530	415						StimuliFarbe_blau_gruen.png	0	880	547	72	111	461	294	516	0	Content		458	304	17672703	4482573906
17689	09:57:57.831	00:00:17.689	1062	524,949	421,2936	0,6597896	0,5829717	501,3152	2,861185	0	543,7712	385,7335	0,4937371	0,5882508	508,346	2,803032	0	26	534	404						StimuliFarbe_blau_gruen.png	0	880	547	72	111	461	294	516	0	Content		462	293	17689329	4482590532
17706	09:57:57.848	00:00:17.705	1063	508,3321	424,3501	0,659938	0,583241	500,9802	2,889629	0	532,0103	409,3868	0,4938388	0,5884644	508,3909	2,828147	0	26	520	417						StimuliFarbe_blau_gruen.png	0	880	547	72	111	461	294	516	0	Content		448	306	17705954	4482607157
17723	09:57:57.865	00:00:17.722	1064	515,6461	429,5264	0,6600439	0,5833797	500,8817	2,87736	0	545,8857	405,9806	0,4939281	0,5887308	508,1625	2,843474	0	26	531	418						StimuliFarbe_blau_gruen.png	0	880	547	72	111	461	294	516	0	Content		459	307	17722703	4482623906
17739	09:57:57.881	00:00:17.739	1065	521,8333	414,9493	0,6601058	0,5832365	500,779	2,847253	0	543,8027	395,4977	0,494002	0,5885739	508,0411	2,785006	0	26	533	405						StimuliFarbe_blau_gruen.png	0	880	547	72	111	461	294	516	0	Content		461	294	17739325	4482640528
17756	09:57:57.898	00:00:17.755	1066	524,5029	416,6865	0,6602282	0,5829316	500,9478	2,861434	0	541,3969	398,9291	0,4940878	0,588073	508,1043	2,825393	0	26	533	408						StimuliFarbe_blau_gruen.png	0	880	547	72	111	461	294	516	0	Content		461	297	17755953	4482657156
17773	09:57:57.915	00:00:17.772	1067	531,783	397,6845	0,6603248	0,5822693	500,61	2,785055	0	556,2911	388,707	0,4942001	0,5874666	507,9044	2,792721	0	26	544	393						StimuliFarbe_blau_gruen.png	0	880	547	72	111	461	294	516	0	Content		472	282	17772585	4482673788
17789	09:57:57.931	00:00:17.789	1068	518,8917	415,2866	0,660429	0,5821996	500,7033	2,870696	0	539,2391	404,0387	0,4942875	0,587178	507,9939	2,84761	0	26	529	410						StimuliFarbe_blau_gruen.png	0	880	547	72	111	461	294	516	0	Content		457	299	17789324	4482690527
17806	09:57:57.948	00:00:17.805	1069	510,9202	412,6605	0,6587817	0,582698	501,1045	2,864187	0	667,629	379,0964	0,4930606	0,5871558	508,1501	2,881056	0	26	589	396						StimuliFarbe_blau_gruen.png	0	880	547	72	111	461	294	516	0	Content		517	285	17805949	4482707152
17823	09:57:57.965	00:00:17.822	1070	853,0046	363,2076	0,6563675	0,5829175	501,3092	2,8474	0	863,5762	340,6338	0,4911896	0,5868379	508,4655	2,817279	0	27	858	352						StimuliFarbe_blau_gruen.png	0	880	547	72	111	1046	170	1016	0	Content		786	241	17822613	4482723816
17839	09:57:57.981	00:00:17.839	1071	987,1814	307,7723	0,6552085	0,5832057	501,8764	2,793614	0	995,8405	305,4427	0,4900325	0,5870493	508,7466	2,866291	0	27	992	307						StimuliFarbe_blau_gruen.png	0	880	547	72	111	1046	170	1016	0	Content		920	196	17839199	4482740402
17856	09:57:57.998	00:00:17.855	1072	1064,494	298,9474	0,6546396	0,5834436	501,5953	2,830107	0	1108,239	265,5741	0,4893889	0,5874738	509,0913	2,850702	0	27	1086	282						StimuliFarbe_blau_gruen.png	0	880	547	72	111	1046	170	1016	0	Content		1014	171	17855946	4482757149
17873	09:57:58.015	00:00:17.872	1073	1109,714	293,0478	0,6545323	0,583206	501,4723	2,83989	0	1193,345	251,3553	0,4890119	0,587423	509,2106	2,891656	0	27	1152	272						StimuliFarbe_blau_gruen.png	0	880	547	72	111	1046	170	1016	0	Content		1080	161	17872586	4482773789
17889	09:57:58.031	00:00:17.889	1074	1074,377	297,0393	0,6547952	0,5825177	501,6939	2,865849	0	1200,095	244,0884	0,4889494	0,5869856	509,2027	2,867193	0	27	1137	271						StimuliFarbe_blau_gruen.png	0	880	547	72	111	1046	170	1016	0	Content		1065	160	17889195	4482790398
17906	09:57:58.048	00:00:17.905	1075	1062,312	292,2466	0,6548862	0,5820733	501,6836	2,877079	0	1201,831	244,6526	0,4889017	0,5865952	509,1475	2,922737	0	27	1132	268						StimuliFarbe_blau_gruen.png	0	880	547	72	111	1046	170	1016	0	Content		1060	157	17905820	4482807023
17923	09:57:58.065	00:00:17.922	1076	1082,647	288,5983	0,6550512	0,5816762	501,5402	2,920069	0	1176,81	257,1653	0,4886328	0,5859404	508,8051	2,853407	0	27	1130	273						StimuliFarbe_blau_gruen.png	0	880	547	72	111	1046	170	1016	0	Content		1058	162	17922579	4482823782
17939	09:57:58.081	00:00:17.939	1077	1064,957	297,8946	0,6550428	0,5814021	501,286	2,999661	0	1181,15	259,0446	0,4885685	0,585779	508,7414	2,890045	0	27	1123	278						StimuliFarbe_blau_gruen.png	0	880	547	72	111	1046	170	1016	0	Content		1051	167	17939195	4482840398
17956	09:57:58.098	00:00:17.955	1078	1075,706	298,5896	0,6550311	0,5811992	501,2836	2,919104	0	1168,997	271,7235	0,4884926	0,5855682	508,7596	2,885179	0	27	1122	285						StimuliFarbe_blau_gruen.png	0	880	547	72	111	1046	170	1016	0	Content		1050	174	17955817	4482857020
17972	09:57:58.114	00:00:17.972	1079	1064,796	276,3141	0,6550271	0,5810767	501,1277	2,97671	0	1178,056	272,2103	0,4884891	0,5854223	508,72	2,910947	0	27	1121	274						StimuliFarbe_blau_gruen.png	0	880	547	72	111	1046	170	1016	0	Content		1049	163	17972443	4482873646
17989	09:57:58.131	00:00:17.989	1080	1069,405	304,3498	0,6550805	0,5808716	501,0654	2,968353	0	1169,925	278,7877	0,488536	0,5852439	508,6609	2,932296	0	27	1120	292						StimuliFarbe_blau_gruen.png	0	880	547	72	111	1046	170	1016	0	Content		1048	181	17989194	4482890397
18006	09:57:58.148	00:00:18.005	1081	1060,525	297,5409	0,6551367	0,5806242	501,1467	2,964595	0	1172,573	278,9643	0,4885665	0,5850099	508,6609	2,965236	0	27	1117	288						StimuliFarbe_blau_gruen.png	0	880	547	72	111	1046	170	1016	0	Content		1045	177	18005815	4482907018
18022	09:57:58.164	00:00:18.022	1082	1050,744	296,7001	0,6551548	0,580373	501,0534	3,049489	0	1179,332	271,2033	0,4885646	0,5846683	508,6078	2,952216	0	27	1115	284						StimuliFarbe_blau_gruen.png	0	880	547	72	111	1046	170	1016	0	Content		1043	173	18022441	4482923644
18039	09:57:58.181	00:00:18.039	1083	1070,827	302,8801	0,6552088	0,5801947	500,9896	3,028227	0	1159,61	274,6794	0,4885703	0,5845048	508,559	3,036345	0	27	1115	289						StimuliFarbe_blau_gruen.png	0	880	547	72	111	1046	170	1016	0	Content		1043	178	18039190	4482940393
18056	09:57:58.198	00:00:18.055	1084	1059,83	309,8963	0,655238	0,5801367	500,9488	3,078297	0	1176,23	266,1899	0,4885805	0,5844645	508,6205	2,97929	0	27	1118	288						StimuliFarbe_blau_gruen.png	0	880	547	72	111	1046	170	1016	0	Content		1046	177	18055812	4482957015
18072	09:57:58.214	00:00:18.072	1085	1074,937	281,8978	0,655291	0,5801412	500,9553	3,045978	0	1173,735	263,8558	0,4886289	0,5844791	508,6505	2,994311	0	27	1124	273						StimuliFarbe_blau_gruen.png	0	880	547	72	111	1046	170	1016	0	Content		1052	162	18072436	4482973639
18089	09:57:58.231	00:00:18.089	1086	1078,44	311,9655	0,6553254	0,5801952	500,9328	3,087868	0	1157,846	281,7314	0,4886537	0,5845701	508,6359	3,069165	0	27	1118	297						StimuliFarbe_blau_gruen.png	0	880	547	72	111	1046	170	1016	0	Content		1046	186	18089064	4482990267
18106	09:57:58.248	00:00:18.105	1087	1080,228	294,3261	0,6554077	0,5802513	500,7845	3,060244	0	1166,648	266,4154	0,4887296	0,5846916	508,5381	3,007073	0	27	1123	280						StimuliFarbe_blau_gruen.png	0	880	547	72	111	1046	170	1016	0	Content		1051	169	18105813	4483007016
18122	09:57:58.264	00:00:18.122	1088	1071,527	300,3302	0,6554688	0,5801958	500,8124	3,064199	0	1172,749	276,1741	0,4888012	0,5848379	508,5378	3,053142	0	27	1122	288						StimuliFarbe_blau_gruen.png	0	880	547	72	111	1046	170	1016	0	Content		1050	177	18122438	4483023641
18139	09:57:58.281	00:00:18.139	1089	1068,181	294,3565	0,6554711	0,5802153	500,7119	3,08003	0	1163,075	275,682	0,4888307	0,5850316	508,4405	3,064082	0	27	1116	285						StimuliFarbe_blau_gruen.png	0	880	547	72	111	1046	170	1016	0	Content		1044	174	18139061	4483040264
18156	09:57:58.298	00:00:18.155	1090	1063,58	292,5489	0,6555181	0,5803135	500,7975	3,051453	0	1150,371	281,5915	0,4888867	0,5852647	508,4384	3,139222	0	27	1107	287						StimuliFarbe_blau_gruen.png	0	880	547	72	111	1046	170	1016	0	Content		1035	176	18155684	4483056887
18172	09:57:58.314	00:00:18.172	1091	1064,456	292,5163	0,6555788	0,580443	500,8831	3,120334	0	1176,026	263,3377	0,4889289	0,5855143	508,5585	3,094218	0	27	1120	278						StimuliFarbe_blau_gruen.png	0	880	547	72	111	1046	170	1016	0	Content		1048	167	18172435	4483073638
18189	09:57:58.331	00:00:18.189	1092	1062,416	287,2604	0,6556569	0,5807447	500,931	3,103596	0	1163,245	274,9379	0,4890625	0,5859163	508,6345	3,211609	0	27	1113	281						StimuliFarbe_blau_gruen.png	0	880	547	72	111	1046	170	1016	0	Content		1041	170	18189057	4483090260
18206	09:57:58.348	00:00:18.205	1093	1066,152	278,0293	0,6558405	0,5811661	501,0838	3,160228	0	1153,245	274,5062	0,489219	0,5863003	508,6284	3,208475	0	27	1110	276						StimuliFarbe_blau_gruen.png	0	880	547	72	111	1046	170	1016	0	Content		1038	165	18205680	4483106883
18222	09:57:58.364	00:00:18.222	1094	1070,63	280,7813	0,6559751	0,5816931	501,2401	3,239992	0	1164,104	271,5917	0,4893525	0,5869383	508,5269	3,168235	0	27	1117	276						StimuliFarbe_blau_gruen.png	0	880	547	72	111	1046	170	1016	0	Content		1045	165	18222307	4483123510
18239	09:57:58.381	00:00:18.239	1095	1066,857	286,8531	0,6561605	0,582315	501,2802	3,244331	0	1156,855	277,329	0,4895175	0,5877656	508,4771	3,201001	0	27	1112	282						StimuliFarbe_blau_gruen.png	0	880	547	72	111	1046	170	1016	0	Content		1040	171	18239056	4483140259
18256	09:57:58.398	00:00:18.255	1096	1059,456	275,4183	0,6563698	0,5826663	501,0314	3,246478	0	1167,843	268,0612	0,4896689	0,5882521	508,4694	3,20506	0	27	1114	272						StimuliFarbe_blau_gruen.png	0	880	547	72	111	1046	170	1016	0	Content		1042	161	18255684	4483156887
18272	09:57:58.414	00:00:18.272	1097	1061,752	270,787	0,6565212	0,5827427	501,0689	3,270358	0	1151,494	270,0764	0,4898281	0,5883741	508,4808	3,255064	0	27	1107	270						StimuliFarbe_blau_gruen.png	0	880	547	72	111	1046	170	1016	0	Content		1035	159	18272307	4483173510
18289	09:57:58.431	00:00:18.288	1098	1059,062	301,9872	0,6566013	0,5823877	501,1166	3,284969	0	1168,465	262,5927	0,4899656	0,5881888	508,5809	3,249256	0	27	1114	282						StimuliFarbe_blau_gruen.png	0	880	547	72	111	1046	170	1016	0	Content		1042	171	18288932	4483190135
18306	09:57:58.448	00:00:18.305	1099	1068,576	304,7605	0,6566717	0,5818143	501,1009	3,268731	0	1154,876	280,5071	0,4900197	0,5878569	508,7971	3,304977	0	27	1112	293						StimuliFarbe_blau_gruen.png	0	880	547	72	111	1046	170	1016	0	Content		1040	182	18305681	4483206884
18322	09:57:58.464	00:00:18.322	1100	1054,794	304,1181	0,6566405	0,58109	501,3369	3,310653	0	1172,728	277,2567	0,4899713	0,5875128	508,8736	3,303378	0	27	1114	291						StimuliFarbe_blau_gruen.png	0	880	547	72	111	1046	170	1016	0	Content		1042	180	18322306	4483223509
18339	09:57:58.481	00:00:18.338	1101	1059,924	296,6339	0,6565605	0,5804625	501,3241	3,314902	0	1165,125	277,488	0,48985	0,5870493	509,0639	3,308153	0	27	1113	287						StimuliFarbe_blau_gruen.png	0	880	547	72	111	1046	170	1016	0	Content		1041	176	18338929	4483240132
18356	09:57:58.498	00:00:18.355	1102	1081,309	288,4865	0,6563672	0,5796255	501,4547	3,309835	0	1165,89	279,6055	0,4897049	0,5865722	509,0995	3,364373	0	27	1124	284						StimuliFarbe_blau_gruen.png	0	880	547	72	111	1046	170	1016	0	Content		1052	173	18355558	4483256761
18372	09:57:58.514	00:00:18.372	1103	1054,011	305,1059	0,6561354	0,5786684	501,6596	3,352814	0	1160,483	279,8853	0,4895352	0,5859882	509,3614	3,360723	0	27	1107	292						StimuliFarbe_blau_gruen.png	0	880	547	72	111	1046	170	1016	0	Content		1035	181	18372303	4483273506
18389	09:57:58.531	00:00:18.388	1104	1055,792	293,3403	0,655976	0,5778186	501,645	3,386032	0	1177,753	282,8621	0,4893369	0,5853544	509,5935	3,366071	0	27	1117	288						StimuliFarbe_blau_gruen.png	0	880	547	72	111	1046	170	1016	0	Content		1045	177	18388928	4483290131
18406	09:57:58.548	00:00:18.405	1105	1053,083	283,0176	0,6555346	0,5768021	501,7424	3,350477	0	1168,136	285,6621	0,4890166	0,584642	509,6797	3,390977	0	27	1111	284						StimuliFarbe_blau_gruen.png	0	880	547	72	111	1046	170	1016	0	Content		1039	173	18405553	4483306756
18422	09:57:58.564	00:00:18.422	1106	1045,975	314,4541	0,6551871	0,5754501	502,1841	3,396605	0	1168,212	279,1642	0,4886364	0,5839061	509,7388	3,363785	0	27	1107	297						StimuliFarbe_blau_gruen.png	0	880	547	72	111	1046	170	1016	0	Content		1035	186	18422178	4483323381
18439	09:57:58.581	00:00:18.438	1107	1108,144	281,412	0,6586957	0,5737601	515,7025	3,481454	0	1169,935	272,3559	0,4881557	0,5830525	509,7949	3,348824	0	27	1139	277						StimuliFarbe_blau_gruen.png	0	880	547	72	111	1046	170	1016	0	Content		1067	166	18438931	4483340134
18456	09:57:58.598	00:00:18.455	1108	1134,121	268,3554	0,6577203	0,5725525	514,9072	3,379796	0	1177,649	276,2842	0,4875824	0,5822957	510,1239	3,373789	0	27	1156	272						StimuliFarbe_blau_gruen.png	0	880	547	72	111	1046	170	1016	0	Content		1084	161	18455557	4483356760
18472	09:57:58.614	00:00:18.472	1109	1063,249	290,187	0,6531283	0,5718334	502,2117	3,472517	0	1183,974	277,7243	0,4868328	0,5815461	510,3058	3,387804	0	27	1124	284						StimuliFarbe_blau_gruen.png	0	880	547	72	111	1046	170	1016	0	Content		1052	173	18472177	4483373380
18489	09:57:58.631	00:00:18.488	1110	1051,346	308,2456	0,6522825	0,5708808	502,3718	3,493691	0	1183,558	278,4033	0,4860227	0,5809001	510,4661	3,451307	0	27	1117	293						StimuliFarbe_blau_gruen.png	0	880	547	72	111	1046	170	1016	0	Content		1045	182	18488805	4483390008
18506	09:57:58.648	00:00:18.505	1111	1066,619	280,1725	0,6514395	0,5698603	502,0633	3,407477	0	1184,216	276,621	0,4852377	0,5802271	510,6196	3,418259	0	27	1125	278						StimuliFarbe_blau_gruen.png	0	880	547	72	111	1046	170	1016	0	Content		1053	167	18505559	4483406762
18522	09:57:58.664	00:00:18.522	1112	1085,017	288,6608	0,6507177	0,5687859	502,6504	3,395782	0	1184,062	270,645	0,4845625	0,579653	510,6855	3,419531	0	27	1135	280						StimuliFarbe_blau_gruen.png	0	880	547	72	111	1046	170	1016	0	Content		1063	169	18522183	4483423386
18539	09:57:58.681	00:00:18.538	1113	1084,734	283,1313	0,6500642	0,5679396	502,4829	3,420158	0	1181,444	270,4538	0,4839805	0,579232	510,898	3,424773	0	27	1133	277						StimuliFarbe_blau_gruen.png	0	880	547	72	111	1046	170	1016	0	Content		1061	166	18538802	4483440005
18555	09:57:58.697	00:00:18.555	1114	1066,914	305,5733	0,6494845	0,5674492	502,6073	3,441787	0	1182,404	272,7643	0,4834205	0,5791674	510,8234	3,435579	0	27	1125	289						StimuliFarbe_blau_gruen.png	0	880	547	72	111	1046	170	1016	0	Content		1053	178	18555427	4483456630
18572	09:57:58.714	00:00:18.572	1115	1087,383	267,6883	0,6534237	0,5672191	518,3738	3,589516	0	1173,433	272,8067	0,4829338	0,5796031	510,7961	3,449972	0	27	1130	270						StimuliFarbe_blau_gruen.png	0	880	547	72	111	1046	170	1016	0	Content		1058	159	18572178	4483473381
18589	09:57:58.731	00:00:18.588	1116	1055,893	292,8607	0,6483691	0,5685788	502,4883	3,458874	0	1180,027	279,6469	0,4824623	0,5805424	510,959	3,481114	0	27	1118	286						StimuliFarbe_blau_gruen.png	0	880	547	72	111	1046	170	1016	0	Content		1046	175	18588802	4483490005
18605	09:57:58.747	00:00:18.605	1117	1051,861	286,9926	0,6477813	0,5695796	502,4382	3,480445	0	1184,437	263,126	0,481948	0,581853	510,9457	3,448393	0	27	1118	275						StimuliFarbe_blau_gruen.png	0	880	547	72	111	1046	170	1016	0	Content		1046	164	18605429	4483506632
18622	09:57:58.764	00:00:18.622	1118	1058,39	271,1254	0,6473365	0,5708078	502,2322	3,508129	0	1176,922	270,4271	0,4814934	0,5833663	511,0346	3,495166	0	27	1118	271						StimuliFarbe_blau_gruen.png	0	880	547	72	111	1046	170	1016	0	Content		1046	160	18622053	4483523256
18639	09:57:58.781	00:00:18.638	1119	1058,156	248,6249	0,6455551	0,5723835	510,6668	3,596785	0	1184,961	273,4166	0,4810779	0,5849738	510,9113	3,453476	0	27	1122	261						StimuliFarbe_blau_gruen.png	0	880	547	72	111	1046	170	1016	0	Content		1050	150	18638801	4483540004
18655	09:57:58.797	00:00:18.655	1120	-1024	-768	-1	-1	-1	-1	4	1195,88	273,7222	0,4806879	0,5868158	510,9923	3,492025	0	27	1196	274						StimuliFarbe_blau_gruen.png	0	880	547	72	111	1046	170	1016	0	Content		1124	163	18655427	4483556630
18672	09:57:58.814	00:00:18.672	1121	1083,417	287,8862	0,6487569	0,5751528	511,0053	3,590262	0	1184,956	274,9666	0,4802988	0,5888009	510,7456	3,467807	0	27	1134	281						StimuliFarbe_blau_gruen.png	0	880	547	72	111	1046	170	1016	0	Content		1062	170	18672049	4483573252
18689	09:57:58.831	00:00:18.688	1122	1106,643	275,5302	0,6484914	0,5769773	511,3839	3,493403	0	1186,832	280,576	0,4800106	0,5908528	510,718	3,469272	0	27	1147	278						StimuliFarbe_blau_gruen.png	0	880	547	72	111	1046	170	1016	0	Content		1075	167	18688674	4483589877
18705	09:57:58.847	00:00:18.705	1123	-1024	-768	-1	-1	-1	-1	4	1180,856	278,8081	0,4796034	0,5931584	510,7485	3,545147	0	27	1181	279						StimuliFarbe_blau_gruen.png	0	880	547	72	111	1046	170	1016	0	Content		1109	168	18705422	4483606625
18722	09:57:58.864	00:00:18.722	1124	1066,566	274,4514	0,6449227	0,5819484	501,9328	3,438534	0	1177,357	275,6546	0,4791988	0,595628	510,6595	3,493231	0	27	1122	275						StimuliFarbe_blau_gruen.png	0	880	547	72	111	1046	170	1016	0	Content		1050	164	18722047	4483623250
18739	09:57:58.881	00:00:18.738	1125	1051,546	303,8795	0,6445554	0,5843238	501,6579	3,533819	0	1185,595	271,7342	0,4788482	0,598056	510,6744	3,493143	0	27	1119	288						StimuliFarbe_blau_gruen.png	0	880	547	72	111	1046	170	1016	0	Content		1047	177	18738670	4483639873
18755	09:57:58.897	00:00:18.755	1126	1072,639	286,6876	0,6442624	0,5869694	501,658	3,506902	0	1164,52	290,3349	0,478452	0,6007005	510,4842	3,51591	0	27	1119	289						StimuliFarbe_blau_gruen.png	0	880	547	72	111	1046	170	1016	0	Content		1047	178	18755293	4483656496
18772	09:57:58.914	00:00:18.772	1127	1106,757	285,2699	0,6472182	0,5888113	512,9656	3,612972	0	1186,718	279,0744	0,4782073	0,6033461	510,3864	3,494131	0	27	1147	282						StimuliFarbe_blau_gruen.png	0	880	547	72	111	1046	170	1016	0	Content		1075	171	18772044	4483673247
18789	09:57:58.931	00:00:18.788	1128	1126,877	256,0416	0,6496794	0,5916671	522,9069	3,666809	0	1182,698	272,6758	0,4778921	0,6062607	510,471	3,507965	0	27	1155	264						StimuliFarbe_blau_gruen.png	0	880	547	72	111	1046	170	1016	0	Content		1083	153	18788670	4483689873
18805	09:57:58.947	00:00:18.805	1129	1053,516	269,6469	0,6432996	0,5951418	501,0143	3,478945	0	1166,919	286,2397	0,4775762	0,6092376	510,2315	3,51592	0	27	1110	278						StimuliFarbe_blau_gruen.png	0	880	547	72	111	1046	170	1016	0	Content		1038	167	18805294	4483706497
18822	09:57:58.964	00:00:18.822	1130	1036,589	280,8381	0,6429092	0,5984734	501,0143	3,423583	0	1190,727	274,8077	0,4772999	0,612553	510,2051	3,546681	0	27	1114	278						StimuliFarbe_blau_gruen.png	0	880	547	72	111	1046	170	1016	0	Content		1042	167	18822042	4483723245
18839	09:57:58.981	00:00:18.838	1131	1050,307	313,8724	0,6425295	0,6014871	500,9638	3,58537	0	1171,994	282,306	0,4769751	0,6158952	510,0236	3,526698	0	28	1111	298						StimuliFarbe_blau_gruen.png	0	880	547	72	111	994	170	267	0	Content		1039	187	18838668	4483739871
18855	09:57:58.997	00:00:18.855	1132	1007,444	288,5954	0,6424925	0,6051444	500,794	3,555641	0	1112,371	286,9869	0,4769145	0,6194836	510,0083	3,514058	0	28	1060	288						StimuliFarbe_blau_gruen.png	0	880	547	72	111	994	170	267	0	Content		988	177	18855301	4483756504
18872	09:57:59.014	00:00:18.871	1133	1006,762	272,7993	0,6418433	0,609278	500,8971	3,520641	0	1075,849	268,8134	0,4786584	0,6235929	500,2881	3,366125	0	28	1041	271						StimuliFarbe_blau_gruen.png	0	880	547	72	111	994	170	267	0	Content		969	160	18871921	4483773124
18889	09:57:59.031	00:00:18.888	1134	1011,636	296,2235	0,6410306	0,6139523	500,0408	3,52036	0	1110,185	287,1153	0,4754963	0,6288614	509,5877	3,622544	0	28	1061	292						StimuliFarbe_blau_gruen.png	0	880	547	72	111	994	170	267	0	Content		989	181	18888670	4483789873
18905	09:57:59.047	00:00:18.905	1135	1033,45	282,123	0,6446391	0,6186403	515,9194	3,781952	0	1133,099	276,9741	0,474579	0,6343321	510,0638	3,648086	0	28	1083	280						StimuliFarbe_blau_gruen.png	0	880	547	72	111	994	170	267	0	Content		1011	169	18905294	4483806497
18922	09:57:59.064	00:00:18.921	1136	999,8737	287,2245	0,6388865	0,6246076	499,5444	3,542603	0	1132,656	260,3079	0,4736978	0,6400464	509,6677	3,562819	0	28	1066	274						StimuliFarbe_blau_gruen.png	0	880	547	72	111	994	170	267	0	Content		994	163	18921918	4483823121
18939	09:57:59.081	00:00:18.938	1137	994,1853	299,7223	0,6377949	0,6304451	499,1968	3,549466	0	1157,084	251,7736	0,4726456	0,6460617	509,6608	3,599493	0	28	1076	276						StimuliFarbe_blau_gruen.png	0	880	547	72	111	994	170	267	0	Content		1004	165	18938667	4483839870
18955	09:57:59.097	00:00:18.955	1138	988,0994	309,6622	0,6365985	0,6361456	499,191	3,614303	0	1143,519	251,6692	0,4713501	0,652575	509,4222	3,602799	0	28	1066	281						StimuliFarbe_blau_gruen.png	0	880	547	72	111	994	170	267	0	Content		994	170	18955292	4483856495
18972	09:57:59.114	00:00:18.971	1139	1004,733	299,0369	0,6351442	0,6424016	498,2493	3,506569	0	1098,609	185,5482	0,4701709	0,6588531	508,6088	3,360905	0	28	1052	242						StimuliFarbe_blau_gruen.png	0	880	547	72	111	994	170	267	0	Content		980	131	18971916	4483873119
18989	09:57:59.131	00:00:18.988	1140	1028,188	295,6277	0,6338094	0,6478926	498,1117	3,538224	0	1139,703	253,36	0,4688325	0,6645923	508,6088	3,606119	0	28	1084	274						StimuliFarbe_blau_gruen.png	0	880	547	72	111	994	170	267	0	Content		1012	163	18988668	4483889871
19005	09:57:59.147	00:00:19.005	1141	1010,886	315,3204	0,6323624	0,6523963	497,759	3,56675	0	1170,922	272,8064	0,4674774	0,6693755	508,6088	3,675131	0	28	1091	294						StimuliFarbe_blau_gruen.png	0	880	547	72	111	994	170	267	0	Content		1019	183	19005289	4483906492
19022	09:57:59.164	00:00:19.022	1142	993,129	304,2959	0,6309232	0,6561274	497,6253	3,611507	0	1124,881	256,1984	0,4659523	0,673436	508,6088	3,642378	0	28	1059	280						StimuliFarbe_blau_gruen.png	0	880	547	72	111	994	170	267	0	Content		987	169	19022042	4483923245
19039	09:57:59.181	00:00:19.038	1143	1007,894	300,5664	0,6294951	0,6590397	497,4163	3,564233	0	1177,81	262,15	0,4648308	0,6763144	508,6088	3,649368	0	28	1093	281						StimuliFarbe_blau_gruen.png	0	880	547	72	111	994	170	267	0	Content		1021	170	19038788	4483939991
19055	09:57:59.197	00:00:19.055	1144	1005,559	308,8928	0,6281198	0,6612804	496,9963	3,590451	0	1160,782	254,5249	0,4635189	0,6789011	508,6088	3,67991	0	28	1083	282						StimuliFarbe_blau_gruen.png	0	880	547	72	111	994	170	267	0	Content		1011	171	19055417	4483956620
19072	09:57:59.214	00:00:19.072	1145	1004,475	318,2797	0,6268024	0,6628847	497,1857	3,656116	0	1103,684	323,2172	0,4639169	0,6801075	500,72	3,56821	0	28	1054	321						StimuliFarbe_blau_gruen.png	0	880	547	72	111	994	170	267	0	Content		982	210	19072163	4483973366
19089	09:57:59.231	00:00:19.088	1146	1010,898	323,634	0,6254282	0,6643839	496,9981	3,70035	0	1058,892	364,5274	0,4674532	0,6818075	481,7232	3,476743	0	28	1035	344						StimuliFarbe_blau_gruen.png	0	880	547	72	111	994	170	267	0	Content		963	233	19088790	4483989993
19105	09:57:59.247	00:00:19.105	1147	1042,949	373,4469	0,623692	0,6667264	496,7998	3,709886	0	1178,374	394,5519	0,46085	0,6838977	503,1596	3,674188	0	29	1111	384						StimuliFarbe_blau_gruen.png	0	880	547	72	111	1083	409	400	0	Content		1039	273	19105412	4484006615
19122	09:57:59.264	00:00:19.122	1148	1041,389	443,041	0,6219215	0,6692461	496,5722	3,642935	0	1139,574	384,1115	0,4593501	0,6869647	503,1596	3,593695	0	29	1090	414						StimuliFarbe_blau_gruen.png	0	880	547	72	111	1083	409	400	0	Content		1018	303	19122036	4484023239
19139	09:57:59.281	00:00:19.138	1149	1081,042	492,7269	0,6206132	0,6712384	496,6438	3,621004	0	1189,292	452,8454	0,4583694	0,6888182	503,1596	3,647716	0	29	1135	473						StimuliFarbe_blau_gruen.png	0	880	547	72	111	1083	409	400	0	Content		1063	362	19138785	4484039988
19155	09:57:59.297	00:00:19.155	1150	1087,309	517,6486	0,6196665	0,6727349	496,558	3,675112	0	1202,888	548,1248	0,4573531	0,6894729	503,0046	3,739887	0	29	1145	533						StimuliFarbe_blau_gruen.png	0	880	547	72	111	1083	409	400	0	Content		1073	422	19155400	4484056603
19172	09:57:59.314	00:00:19.172	1151	1069,708	505,4664	0,6187602	0,6737724	496,4127	3,665884	0	1238,32	512,0389	0,4567286	0,6909208	503,0046	3,744688	0	29	1154	509						StimuliFarbe_blau_gruen.png	0	880	547	72	111	1083	409	400	0	Content		1082	398	19172157	4484073360
19189	09:57:59.331	00:00:19.188	1152	1076,438	510,084	0,6180226	0,6750822	496,1094	3,629774	0	1219,361	474,5112	0,4558567	0,6924627	503,0046	3,734649	0	29	1148	492						StimuliFarbe_blau_gruen.png	0	880	547	72	111	1083	409	400	0	Content		1076	381	19188773	4484089976
19206	09:57:59.348	00:00:19.205	1153	-1024	-768	-1	-1	-1	-1	4	-1024	-768	-1	-1	-1	-1	4	29	0	0						StimuliFarbe_blau_gruen.png	0	880	547	72	111	1083	409	400	0	Content		-72	-111	19205531	4484106734
19222	09:57:59.364	00:00:19.222	1154	-1024	-768	-1	-1	-1	-1	4	-1024	-768	-1	-1	-1	-1	4	29	0	0						StimuliFarbe_blau_gruen.png	0	880	547	72	111	1083	409	400	0	Content		-72	-111	19222125	4484123328
19239	09:57:59.381	00:00:19.238	1155	-1024	-768	-1	-1	-1	-1	4	-1024	-768	-1	-1	-1	-1	4	29	0	0						StimuliFarbe_blau_gruen.png	0	880	547	72	111	1083	409	400	0	Content		-72	-111	19238793	4484139996
19255	09:57:59.397	00:00:19.255	1156	1088,463	510,8684	0,6158264	0,6793528	496,2184	3,688995	0	1314,441	603,6191	0,4521326	0,696069	508,3888	3,408988	0	29	1201	557						StimuliFarbe_blau_gruen.png	0	880	547	72	111	1083	409	400	0	Content		1129	446	19255402	4484156605
19272	09:57:59.414	00:00:19.272	1157	1092,409	510,7239	0,6154404	0,6807685	496,1761	3,750101	0	1257,017	559,7212	0,4516811	0,6976013	508,1764	3,551231	0	29	1175	535						StimuliFarbe_blau_gruen.png	0	880	547	72	111	1083	409	400	0	Content		1103	424	19272150	4484173353
19289	09:57:59.431	00:00:19.288	1158	1091,7	502,1108	0,6151249	0,6821542	495,9172	3,717989	0	1263,26	532,9452	0,451436	0,6988839	508,3892	3,615371	0	29	1177	518						StimuliFarbe_blau_gruen.png	0	880	547	72	111	1083	409	400	0	Content		1105	407	19288775	4484189978
19305	09:57:59.447	00:00:19.305	1159	1086,22	507,3284	0,6149117	0,6831829	495,8747	3,746136	0	1227,734	532,4895	0,4512583	0,6999633	508,5149	3,667051	0	29	1157	520						StimuliFarbe_blau_gruen.png	0	880	547	72	111	1083	409	400	0	Content		1085	409	19305399	4484206602
19322	09:57:59.464	00:00:19.322	1160	1091,435	507,9182	0,6147799	0,6839269	495,8106	3,741734	0	1244,464	531,1961	0,4511336	0,7007084	508,5204	3,689957	0	29	1168	520						StimuliFarbe_blau_gruen.png	0	880	547	72	111	1083	409	400	0	Content		1096	409	19322148	4484223351
19339	09:57:59.481	00:00:19.338	1161	1093,531	504,3909	0,6147445	0,6845201	495,607	3,748021	0	1249,947	536,7342	0,4511557	0,7010376	508,4797	3,703075	0	29	1172	521						StimuliFarbe_blau_gruen.png	0	880	547	72	111	1083	409	400	0	Content		1100	410	19338772	4484239975
19355	09:57:59.497	00:00:19.355	1162	1090,848	515,6576	0,6146924	0,6849487	495,7806	3,741614	0	1226,84	542,2216	0,4511887	0,7013893	508,2792	3,752737	0	29	1159	529						StimuliFarbe_blau_gruen.png	0	880	547	72	111	1083	409	400	0	Content		1087	418	19355399	4484256602
19372	09:57:59.514	00:00:19.372	1163	1086,087	509,8658	0,6147634	0,6852826	495,5751	3,763148	0	1240,17	548,4044	0,4513064	0,7017165	508,14	3,789312	0	29	1163	529						StimuliFarbe_blau_gruen.png	0	880	547	72	111	1083	409	400	0	Content		1091	418	19372148	4484273351
19389	09:57:59.531	00:00:19.388	1164	1083,019	515,8929	0,6148284	0,6854402	495,5897	3,714875	0	1219,485	544,8442	0,4514084	0,7019435	508,1979	3,801269	0	29	1151	530						StimuliFarbe_blau_gruen.png	0	880	547	72	111	1083	409	400	0	Content		1079	419	19388773	4484289976
19405	09:57:59.547	00:00:19.405	1165	1076,879	506,8251	0,6149482	0,685528	495,6204	3,744676	0	1242,302	540,9011	0,4515435	0,7020215	507,8809	3,777487	0	29	1160	524						StimuliFarbe_blau_gruen.png	0	880	547	72	111	1083	409	400	0	Content		1088	413	19405397	4484306600
19422	09:57:59.564	00:00:19.422	1166	1083,872	515,4092	0,6150866	0,6856746	495,6959	3,757138	0	1225,341	547,5909	0,4516746	0,7022249	507,9908	3,832693	0	29	1155	532						StimuliFarbe_blau_gruen.png	0	880	547	72	111	1083	409	400	0	Content		1083	421	19422148	4484323351
19439	09:57:59.581	00:00:19.438	1167	1077,38	515,6278	0,6152059	0,6861027	495,515	3,767145	0	1219,418	521,2756	0,4517373	0,7027197	508,1893	3,811962	0	29	1148	518						StimuliFarbe_blau_gruen.png	0	880	547	72	111	1083	409	400	0	Content		1076	407	19438773	4484339976
19455	09:57:59.597	00:00:19.455	1168	1080,973	509,9152	0,6152179	0,6866025	495,7131	3,773514	0	1234,923	521,9067	0,4517994	0,7033578	508,681	3,784478	0	29	1158	516						StimuliFarbe_blau_gruen.png	0	880	547	72	111	1083	409	400	0	Content		1086	405	19455399	4484356602
19472	09:57:59.614	00:00:19.472	1169	1086,289	513,3159	0,6152189	0,6872948	495,8108	3,727929	0	1238,539	517,6548	0,4519014	0,7042219	509,1067	3,864772	0	29	1162	515						StimuliFarbe_blau_gruen.png	0	880	547	72	111	1083	409	400	0	Content		1090	404	19472146	4484373349
19489	09:57:59.631	00:00:19.488	1170	1075,1	605,6165	0,6150068	0,6895103	495,7714	3,70945	0	1183,534	599,516	0,4519984	0,7066979	508,5448	3,816774	0	29	1129	603						StimuliFarbe_blau_gruen.png	0	880	547	72	111	1083	409	400	0	Content		1057	492	19488645	4484389848
19505	09:57:59.647	00:00:19.505	1171	1078,681	716,3447	0,6146853	0,6920354	495,6502	3,678016	0	1199,06	727,074	0,4523348	0,7089391	508,1735	3,743243	0	30	1139	722						StimuliFarbe_blau_gruen.png	0	880	547	72	111	1015	741	283	0	Content		1067	611	19505396	4484406599
19522	09:57:59.664	00:00:19.522	1172	1059,068	800,9863	0,6147506	0,6936224	495,6228	3,728111	0	1181,669	809,7087	0,4527055	0,7106129	508,2302	3,706519	0	30	1120	805						StimuliFarbe_blau_gruen.png	0	880	547	72	111	1015	741	283	0	Content		1048	694	19522145	4484423348
19539	09:57:59.681	00:00:19.538	1173	1039,104	836,5864	0,6149755	0,6944617	495,562	3,700436	0	1156,481	854,1862	0,4529825	0,7116411	508,364	3,701291	0	30	1098	845						StimuliFarbe_blau_gruen.png	0	880	547	72	111	1015	741	283	0	Content		1026	734	19538775	4484439978
19555	09:57:59.697	00:00:19.555	1174	1028,918	851,6219	0,6150339	0,6948873	495,5797	3,719381	0	1165,496	866,1158	0,452958	0,7122295	508,398	3,695987	0	30	1097	859						StimuliFarbe_blau_gruen.png	0	880	547	72	111	1015	741	283	0	Content		1025	748	19555402	4484456605
19572	09:57:59.714	00:00:19.572	1175	1043,464	848,612	0,6151352	0,6950188	495,4301	3,676329	0	1154,54	857,8504	0,452763	0,7124081	508,2831	3,719916	0	30	1099	853						StimuliFarbe_blau_gruen.png	0	880	547	72	111	1015	741	283	0	Content		1027	742	19572152	4484473355
19589	09:57:59.731	00:00:19.588	1176	1028,957	848,0447	0,6151021	0,695118	495,3645	3,722934	0	1157,043	851,4292	0,4525515	0,7125335	508,2334	3,697258	0	30	1093	850						StimuliFarbe_blau_gruen.png	0	880	547	72	111	1015	741	283	0	Content		1021	739	19588772	4484489975
19605	09:57:59.747	00:00:19.605	1177	1036,667	844,5862	0,6149746	0,6952205	495,6174	3,692551	0	1138,694	855,6231	0,4523386	0,7127388	508,0558	3,741373	0	30	1088	850						StimuliFarbe_blau_gruen.png	0	880	547	72	111	1015	741	283	0	Content		1016	739	19605399	4484506602
19622	09:57:59.764	00:00:19.622	1178	1032,479	844,532	0,6148083	0,6954412	495,821	3,667742	0	1140,638	845,8868	0,4520836	0,7130759	507,8482	3,676825	0	30	1087	845						StimuliFarbe_blau_gruen.png	0	880	547	72	111	1015	741	283	0	Content		1015	734	19622021	4484523224
19639	09:57:59.781	00:00:19.638	1179	1019,496	839,1575	0,6146479	0,6958979	495,4497	3,706444	0	1143,248	842,4584	0,4518403	0,7134134	507,9406	3,703395	0	30	1081	841						StimuliFarbe_blau_gruen.png	0	880	547	72	111	1015	741	283	0	Content		1009	730	19638771	4484539974
19655	09:57:59.797	00:00:19.655	1180	1027,735	848,1235	0,6144381	0,6961185	495,6061	3,707915	0	1145,089	859,274	0,4514411	0,713376	506,9864	3,679948	0	30	1086	854						StimuliFarbe_blau_gruen.png	0	880	547	72	111	1015	741	283	0	Content		1014	743	19655395	4484556598
19672	09:57:59.814	00:00:19.672	1181	1034,612	849,0696	0,6142808	0,6961989	495,7456	3,718513	0	1151,039	869,738	0,4515207	0,7136019	508,3594	3,681577	0	30	1093	859						StimuliFarbe_blau_gruen.png	0	880	547	72	111	1015	741	283	0	Content		1021	748	19672021	4484573224
19689	09:57:59.831	00:00:19.688	1182	1015,608	827,7809	0,6141863	0,6966294	495,6019	3,686141	0	1141,899	856,9011	0,4513936	0,7138292	508,4128	3,711256	0	30	1079	842						StimuliFarbe_blau_gruen.png	0	880	547	72	111	1015	741	283	0	Content		1007	731	19688769	4484589972
19705	09:57:59.847	00:00:19.705	1183	1016,027	842,3942	0,6140435	0,697131	495,6649	3,729143	0	1146,2	860,3278	0,4512433	0,7141767	508,3292	3,70966	0	30	1081	851						StimuliFarbe_blau_gruen.png	0	880	547	72	111	1015	741	283	0	Content		1009	740	19705394	4484606597
19722	09:57:59.864	00:00:19.722	1184	1012,908	872,4185	0,6139587	0,6978063	495,7674	3,745355	0	1150,623	865,6633	0,4518409	0,7145934	512,1138	3,759689	0	30	1082	869						StimuliFarbe_blau_gruen.png	0	880	547	72	111	1015	741	283	0	Content		1010	758	19722022	4484623225
19739	09:57:59.881	00:00:19.738	1185	1037,263	845,5413	0,6139606	0,6984614	495,7867	3,735725	0	1131,112	860,7812	0,4510629	0,7150482	508,3992	3,721413	0	30	1084	853						StimuliFarbe_blau_gruen.png	0	880	547	72	111	1015	741	283	0	Content		1012	742	19738644	4484639847
19755	09:57:59.897	00:00:19.755	1186	995,3491	857,6922	0,613916	0,6988791	495,8323	3,736937	0	1161,247	869,1407	0,4512233	0,715148	509,021	3,717532	0	30	1078	863						StimuliFarbe_blau_gruen.png	0	880	547	72	111	1015	741	283	0	Content		1006	752	19755409	4484656612
19772	09:57:59.914	00:00:19.772	1187	1018,872	852,3102	0,6142112	0,6994537	495,89	3,77254	0	1162,639	858,1715	0,4514515	0,715457	509,0622	3,704053	0	30	1091	855						StimuliFarbe_blau_gruen.png	0	880	547	72	111	1015	741	283	0	Content		1019	744	19772020	4484673223
19789	09:57:59.931	00:00:19.788	1188	966,3471	859,6628	0,6148152	0,7003361	495,9752	3,746167	0	1069,188	877,7863	0,4520833	0,7162617	507,9126	3,713562	0	31	1018	869						StimuliFarbe_blau_gruen.png	0	880	547	72	111	946	765	167	0	Content		946	758	19788644	4484689847
19805	09:57:59.947	00:00:19.805	1189	960,3013	872,1746	0,6153026	0,7010701	496,0694	3,774027	0	1080,335	878,3694	0,4525909	0,7168537	508,4928	3,74124	0	31	1020	875						StimuliFarbe_blau_gruen.png	0	880	547	72	111	946	765	167	0	Content		948	764	19805267	4484706470
19822	09:57:59.964	00:00:19.822	1190	958,431	871,4216	0,6157346	0,7019022	496,153	3,783679	0	1093,175	885,3804	0,4529372	0,7174122	509,073	3,718019	0	31	1026	878						StimuliFarbe_blau_gruen.png	0	880	547	72	111	946	765	167	0	Content		954	767	19822019	4484723222
19839	09:57:59.981	00:00:19.838	1191	945,117	880,7451	0,6160883	0,702608	496,4476	3,800618	0	1091,451	876,0342	0,453294	0,7179221	509,1303	3,774854	0	31	1018	878						StimuliFarbe_blau_gruen.png	0	880	547	72	111	946	765	167	0	Content		946	767	19838640	4484739843
19855	09:57:59.997	00:00:19.855	1192	960,4197	871,4514	0,6163772	0,7034054	496,3495	3,75609	0	1066,947	884,0067	0,4534765	0,7181648	509,1304	3,800417	0	31	1014	878						StimuliFarbe_blau_gruen.png	0	880	547	72	111	946	765	167	0	Content		942	767	19855264	4484756467
19872	09:58:00.014	00:00:19.871	1193	955,6478	873,2838	0,6166439	0,7040159	496,6709	3,823933	0	1071,932	893,6405	0,4537401	0,7186614	509,1304	3,820135	0	31	1014	883						StimuliFarbe_blau_gruen.png	0	880	547	72	111	946	765	167	0	Content		942	772	19871890	4484773093
19889	09:58:00.031	00:00:19.888	1194	968,8249	861,9834	0,6168888	0,7044411	496,6927	3,780919	0	1068,699	882,7333	0,4539163	0,7189448	509,1304	3,844047	0	31	1019	872						StimuliFarbe_blau_gruen.png	0	880	547	72	111	946	765	167	0	Content		947	761	19888640	4484789843
19905	09:58:00.047	00:00:19.905	1195	959,6901	853,7859	0,6171011	0,7049134	496,8895	3,758923	0	1077,182	873,4261	0,4541842	0,719561	509,1304	3,820998	0	31	1018	864						StimuliFarbe_blau_gruen.png	0	880	547	72	111	946	765	167	0	Content		946	753	19905431	4484806634
19922	09:58:00.064	00:00:19.922	1196	965,7435	863,3066	0,6173213	0,7052523	496,967	3,818731	0	1055,585	874,4418	0,4543292	0,720146	509,1304	3,860394	0	31	1011	869						StimuliFarbe_blau_gruen.png	0	880	547	72	111	946	765	167	0	Content		939	758	19922014	4484823217
19939	09:58:00.081	00:00:19.938	1197	953,9717	883,2695	0,6176221	0,706179	496,967	3,752572	0	1057,969	893,4818	0,4546514	0,7211127	509,1304	3,853178	0	31	1006	888						StimuliFarbe_blau_gruen.png	0	880	547	72	111	946	765	167	0	Content		934	777	19938638	4484839841
19955	09:58:00.097	00:00:19.955	1198	-1024	-768	-1	-1	-1	-1	4	-1024	-768	-1	-1	-1	-1	4		0	0						StimuliFarbe_blau_gruen.png	0	880	547	72	111				0	Content		-72	-111	19955262	4484856465
19972	09:58:00.114	00:00:19.972	1199	-1024	-768	-1	-1	-1	-1	4	-1024	-768	-1	-1	-1	-1	4		0	0						StimuliFarbe_blau_gruen.png	0	880	547	72	111				0	Content		-72	-111	19972125	4484873328
19988	09:58:00.130	00:00:19.988	1200	-1024	-768	-1	-1	-1	-1	4	-1024	-768	-1	-1	-1	-1	4		0	0						StimuliFarbe_blau_gruen.png	0	880	547	72	111				0	Content		-72	-111	19988254	4484889457
20005	09:58:00.147	00:00:20.005	1201	-1024	-768	-1	-1	-1	-1	4	-1024	-768	-1	-1	-1	-1	4		0	0						StimuliFarbe_blau_gruen.png	0	880	547	72	111				0	Content		-72	-111	20005397	4484906600
20022	09:58:00.164	00:00:20.021	1202	-1024	-768	-1	-1	-1	-1	4	-1024	-768	-1	-1	-1	-1	4		0	0						StimuliFarbe_blau_gruen.png	0	880	547	72	111				0	Content		-72	-111	20021749	4484922952
20038	09:58:00.180	00:00:20.038	1203	-1024	-768	-1	-1	-1	-1	4	-1024	-768	-1	-1	-1	-1	4		0	0						StimuliFarbe_blau_gruen.png	0	880	547	72	111				0	Content		-72	-111	20038498	4484939701
20055	09:58:00.197	00:00:20.055	1204	-1024	-768	-1	-1	-1	-1	4	-1024	-768	-1	-1	-1	-1	4		0	0						StimuliFarbe_blau_gruen.png	0	880	547	72	111				0	Content		-72	-111	20055122	4484956325
20072	09:58:00.214	00:00:20.071	1205	-1024	-768	-1	-1	-1	-1	4	-1024	-768	-1	-1	-1	-1	4		0	0						StimuliFarbe_blau_gruen.png	0	880	547	72	111				0	Content		-72	-111	20071871	4484973074
20088	09:58:00.230	00:00:20.088	1206	-1024	-768	-1	-1	-1	-1	4	-1024	-768	-1	-1	-1	-1	4		0	0						StimuliFarbe_blau_gruen.png	0	880	547	72	111				0	Content		-72	-111	20088497	4484989700
20105	09:58:00.247	00:00:20.105	1207	-1024	-768	-1	-1	-1	-1	4	-1024	-768	-1	-1	-1	-1	4		0	0						StimuliFarbe_blau_gruen.png	0	880	547	72	111				0	Content		-72	-111	20105122	4485006325
20122	09:58:00.264	00:00:20.121	1208	-1024	-768	-1	-1	-1	-1	4	-1024	-768	-1	-1	-1	-1	4		0	0						StimuliFarbe_blau_gruen.png	0	880	547	72	111				0	Content		-72	-111	20121749	4485022952
20138	09:58:00.280	00:00:20.138	1209	-1024	-768	-1	-1	-1	-1	4	-1024	-768	-1	-1	-1	-1	4		0	0						StimuliFarbe_blau_gruen.png	0	880	547	72	111				0	Content		-72	-111	20138494	4485039697
20155	09:58:00.297	00:00:20.155	1210	-1024	-768	-1	-1	-1	-1	4	-1024	-768	-1	-1	-1	-1	4		0	0						StimuliFarbe_blau_gruen.png	0	880	547	72	111				0	Content		-72	-111	20155119	4485056322
20172	09:58:00.314	00:00:20.171	1211	-1024	-768	-1	-1	-1	-1	4	-1024	-768	-1	-1	-1	-1	4		0	0						StimuliFarbe_blau_gruen.png	0	880	547	72	111				0	Content		-72	-111	20171743	4485072946
20188	09:58:00.330	00:00:20.188	1212	-1024	-768	-1	-1	-1	-1	4	-1024	-768	-1	-1	-1	-1	4		0	0						StimuliFarbe_blau_gruen.png	0	880	547	72	111				0	Content		-72	-111	20188491	4485089694
20205	09:58:00.347	00:00:20.205	1213	-1024	-768	-1	-1	-1	-1	4	-1024	-768	-1	-1	-1	-1	4		0	0						StimuliFarbe_blau_gruen.png	0	880	547	72	111				0	Content		-72	-111	20205059	4485106262
20221	09:58:00.363	00:00:20.221	1214	-1024	-768	-1	-1	-1	-1	4	-1024	-768	-1	-1	-1	-1	4		0	0						StimuliFarbe_blau_gruen.png	0	880	547	72	111				0	Content		-72	-111	20221111	4485122314
20238	09:58:00.380	00:00:20.237	1215	-1024	-768	-1	-1	-1	-1	4	-1024	-768	-1	-1	-1	-1	4		0	0						StimuliFarbe_blau_gruen.png	0	880	547	72	111				0	Content		-72	-111	20237860	4485139063
20254	09:58:00.396	00:00:20.254	1216	-1024	-768	-1	-1	-1	-1	4	-1024	-768	-1	-1	-1	-1	4		0	0						StimuliFarbe_blau_gruen.png	0	880	547	72	111				0	Content		-72	-111	20254487	4485155690
20271	09:58:00.413	00:00:20.271	1217	-1024	-768	-1	-1	-1	-1	4	-1024	-768	-1	-1	-1	-1	4		0	0						StimuliFarbe_blau_gruen.png	0	880	547	72	111				0	Content		-72	-111	20271112	4485172315
20288	09:58:00.430	00:00:20.287	1218	-1024	-768	-1	-1	-1	-1	4	-1024	-768	-1	-1	-1	-1	4		0	0						StimuliFarbe_blau_gruen.png	0	880	547	72	111				0	Content		-72	-111	20287735	4485188938
20305	09:58:00.447	00:00:20.304	1219	-1024	-768	-1	-1	-1	-1	4	-1024	-768	-1	-1	-1	-1	4		0	0						StimuliFarbe_blau_gruen.png	0	880	547	72	111				0	Content		-72	-111	20304929	4485206132
20322	09:58:00.464	00:00:20.322	1220	-1024	-768	-1	-1	-1	-1	4	-1024	-768	-1	-1	-1	-1	4		0	0						StimuliFarbe_blau_gruen.png	0	880	547	72	111				0	Content		-72	-111	20322300	4485223503
20340	09:58:00.482	00:00:20.339	1221	-1024	-768	-1	-1	-1	-1	4	-1024	-768	-1	-1	-1	-1	4		0	0						StimuliFarbe_blau_gruen.png	0	880	547	72	111				0	Content		-72	-111	20339547	4485240750
20354	09:58:00.496	00:00:20.354	1222	-1024	-768	-1	-1	-1	-1	4	-1024	-768	-1	-1	-1	-1	4		0	0						StimuliFarbe_blau_gruen.png	0	880	547	72	111				0	Content		-72	-111	20354361	4485255564
20371	09:58:00.513	00:00:20.371	1223	-1024	-768	-1	-1	-1	-1	4	-1024	-768	-1	-1	-1	-1	4		0	0						StimuliFarbe_blau_gruen.png	0	880	547	72	111				0	Content		-72	-111	20371099	4485272302
20388	09:58:00.530	00:00:20.387	1224	-1024	-768	-1	-1	-1	-1	4	-1024	-768	-1	-1	-1	-1	4		0	0						StimuliFarbe_blau_gruen.png	0	880	547	72	111				0	Content		-72	-111	20387720	4485288923
20404	09:58:00.546	00:00:20.404	1225	-1024	-768	-1	-1	-1	-1	4	-1024	-768	-1	-1	-1	-1	4		0	0						StimuliFarbe_blau_gruen.png	0	880	547	72	111				0	Content		-72	-111	20404352	4485305555
20421	09:58:00.563	00:00:20.420	1226	-1024	-768	-1	-1	-1	-1	4	-1024	-768	-1	-1	-1	-1	4		0	0						StimuliFarbe_blau_gruen.png	0	880	547	72	111				0	Content		-72	-111	20420964	4485322167
20438	09:58:00.580	00:00:20.437	1227	-1024	-768	-1	-1	-1	-1	4	-1024	-768	-1	-1	-1	-1	4		0	0						StimuliFarbe_blau_gruen.png	0	880	547	72	111				0	Content		-72	-111	20437591	4485338794
20455	09:58:00.597	00:00:20.454	1228	-1024	-768	-1	-1	-1	-1	4	-1024	-768	-1	-1	-1	-1	4		0	0						StimuliFarbe_blau_gruen.png	0	880	547	72	111				0	Content		-72	-111	20454785	4485355988
20472	09:58:00.614	00:00:20.472	1229	-1024	-768	-1	-1	-1	-1	4	-1024	-768	-1	-1	-1	-1	4		0	0						StimuliFarbe_blau_gruen.png	0	880	547	72	111				0	Content		-72	-111	20472158	4485373361
20489	09:58:00.631	00:00:20.489	1230	-1024	-768	-1	-1	-1	-1	4	-1024	-768	-1	-1	-1	-1	4		0	0						StimuliFarbe_blau_gruen.png	0	880	547	72	111				0	Content		-72	-111	20489404	4485390607
20504	09:58:00.646	00:00:20.504	1231	-1024	-768	-1	-1	-1	-1	4	-1024	-768	-1	-1	-1	-1	4		0	0						StimuliFarbe_blau_gruen.png	0	880	547	72	111				0	Content		-72	-111	20504341	4485405544
20521	09:58:00.663	00:00:20.520	1232	-1024	-768	-1	-1	-1	-1	4	-1024	-768	-1	-1	-1	-1	4		0	0						StimuliFarbe_blau_gruen.png	0	880	547	72	111				0	Content		-72	-111	20520955	4485422158
20538	09:58:00.680	00:00:20.537	1233	-1024	-768	-1	-1	-1	-1	4	-1024	-768	-1	-1	-1	-1	4		0	0						StimuliFarbe_blau_gruen.png	0	880	547	72	111				0	Content		-72	-111	20537701	4485438904
20554	09:58:00.696	00:00:20.554	1234	-1024	-768	-1	-1	-1	-1	4	-1024	-768	-1	-1	-1	-1	4		0	0						StimuliFarbe_blau_gruen.png	0	880	547	72	111				0	Content		-72	-111	20554199	4485455402
20571	09:58:00.713	00:00:20.570	1235	-1024	-768	-1	-1	-1	-1	4	-1024	-768	-1	-1	-1	-1	4		0	0						StimuliFarbe_blau_gruen.png	0	880	547	72	111				0	Content		-72	-111	20570944	4485472147
20588	09:58:00.730	00:00:20.587	1236	-1024	-768	-1	-1	-1	-1	4	-1024	-768	-1	-1	-1	-1	4		0	0						StimuliFarbe_blau_gruen.png	0	880	547	72	111				0	Content		-72	-111	20587568	4485488771
20605	09:58:00.747	00:00:20.604	1237	-1024	-768	-1	-1	-1	-1	4	-1024	-768	-1	-1	-1	-1	4		0	0						StimuliFarbe_blau_gruen.png	0	880	547	72	111				0	Content		-72	-111	20604638	4485505841
20622	09:58:00.764	00:00:20.622	1238	-1024	-768	-1	-1	-1	-1	4	-1024	-768	-1	-1	-1	-1	4		0	0						StimuliFarbe_blau_gruen.png	0	880	547	72	111				0	Content		-72	-111	20622012	4485523215
20639	09:58:00.781	00:00:20.639	1239	-1024	-768	-1	-1	-1	-1	4	-1024	-768	-1	-1	-1	-1	4		0	0						StimuliFarbe_blau_gruen.png	0	880	547	72	111				0	Content		-72	-111	20639264	4485540467
20654	09:58:00.796	00:00:20.654	1240	-1024	-768	-1	-1	-1	-1	4	-1024	-768	-1	-1	-1	-1	4		0	0						StimuliFarbe_blau_gruen.png	0	880	547	72	111				0	Content		-72	-111	20654192	4485555395
20671	09:58:00.813	00:00:20.670	1241	-1024	-768	-1	-1	-1	-1	4	-1024	-768	-1	-1	-1	-1	4		0	0						StimuliFarbe_blau_gruen.png	0	880	547	72	111				0	Content		-72	-111	20670813	4485572016
20688	09:58:00.830	00:00:20.687	1242	-1024	-768	-1	-1	-1	-1	4	-1024	-768	-1	-1	-1	-1	4		0	0						StimuliFarbe_blau_gruen.png	0	880	547	72	111				0	Content		-72	-111	20687560	4485588763
20704	09:58:00.846	00:00:20.704	1243	-1024	-768	-1	-1	-1	-1	4	-1024	-768	-1	-1	-1	-1	4		0	0						StimuliFarbe_blau_gruen.png	0	880	547	72	111				0	Content		-72	-111	20704182	4485605385
20721	09:58:00.863	00:00:20.720	1244	-1024	-768	-1	-1	-1	-1	4	-1024	-768	-1	-1	-1	-1	4		0	0						StimuliFarbe_blau_gruen.png	0	880	547	72	111				0	Content		-72	-111	20720805	4485622008
20737	09:58:00.879	00:00:20.737	1245	-1024	-768	-1	-1	-1	-1	4	-1024	-768	-1	-1	-1	-1	4		0	0						StimuliFarbe_blau_gruen.png	0	880	547	72	111				0	Content		-72	-111	20737430	4485638633
20755	09:58:00.897	00:00:20.754	1246	-1024	-768	-1	-1	-1	-1	4	-1024	-768	-1	-1	-1	-1	4		0	0						StimuliFarbe_blau_gruen.png	0	880	547	72	111				0	Content		-72	-111	20754624	4485655827
20772	09:58:00.914	00:00:20.771	1247	-1024	-768	-1	-1	-1	-1	4	-1024	-768	-1	-1	-1	-1	4		0	0						StimuliFarbe_blau_gruen.png	0	880	547	72	111				0	Content		-72	-111	20771994	4485673197
20789	09:58:00.931	00:00:20.789	1248	-1024	-768	-1	-1	-1	-1	4	-1024	-768	-1	-1	-1	-1	4		0	0						StimuliFarbe_blau_gruen.png	0	880	547	72	111				0	Content		-72	-111	20789244	4485690447
20804	09:58:00.946	00:00:20.804	1249	-1024	-768	-1	-1	-1	-1	4	-1024	-768	-1	-1	-1	-1	4		0	0						StimuliFarbe_blau_gruen.png	0	880	547	72	111				0	Content		-72	-111	20804048	4485705251
20821	09:58:00.963	00:00:20.820	1250	-1024	-768	-1	-1	-1	-1	4	-1024	-768	-1	-1	-1	-1	4		0	0						StimuliFarbe_blau_gruen.png	0	880	547	72	111				0	Content		-72	-111	20820798	4485722001
20837	09:58:00.979	00:00:20.837	1251	-1024	-768	-1	-1	-1	-1	4	-1024	-768	-1	-1	-1	-1	4		0	0						StimuliFarbe_blau_gruen.png	0	880	547	72	111				0	Content		-72	-111	20837418	4485738621
20854	09:58:00.996	00:00:20.854	1252	-1024	-768	-1	-1	-1	-1	4	-1024	-768	-1	-1	-1	-1	4		0	0						StimuliFarbe_blau_gruen.png	0	880	547	72	111				0	Content		-72	-111	20854044	4485755247
20871	09:58:01.013	00:00:20.870	1253	-1024	-768	-1	-1	-1	-1	4	-1024	-768	-1	-1	-1	-1	4		0	0						StimuliFarbe_blau_gruen.png	0	880	547	72	111				0	Content		-72	-111	20870665	4485771868
20887	09:58:01.029	00:00:20.887	1254	-1024	-768	-1	-1	-1	-1	4	-1024	-768	-1	-1	-1	-1	4		0	0						StimuliFarbe_blau_gruen.png	0	880	547	72	111				0	Content		-72	-111	20887291	4485788494
20904	09:58:01.046	00:00:20.904	1255	-1024	-768	-1	-1	-1	-1	4	-1024	-768	-1	-1	-1	-1	4		0	0						StimuliFarbe_blau_gruen.png	0	880	547	72	111				0	Content		-72	-111	20904484	4485805687
20922	09:58:01.064	00:00:20.921	1256	-1024	-768	-1	-1	-1	-1	4	-1024	-768	-1	-1	-1	-1	4		0	0						StimuliFarbe_blau_gruen.png	0	880	547	72	111				0	Content		-72	-111	20921874	4485823077
20939	09:58:01.081	00:00:20.939	1257	-1024	-768	-1	-1	-1	-1	4	-1024	-768	-1	-1	-1	-1	4		0	0						StimuliFarbe_blau_gruen.png	0	880	547	72	111				0	Content		-72	-111	20939105	4485840308
20954	09:58:01.096	00:00:20.953	1258	-1024	-768	-1	-1	-1	-1	4	-1024	-768	-1	-1	-1	-1	4		0	0						StimuliFarbe_blau_gruen.png	0	880	547	72	111				0	Content		-72	-111	20953910	4485855113
20971	09:58:01.113	00:00:20.970	1259	-1024	-768	-1	-1	-1	-1	4	-1024	-768	-1	-1	-1	-1	4		0	0						StimuliFarbe_blau_gruen.png	0	880	547	72	111				0	Content		-72	-111	20970660	4485871863
20987	09:58:01.129	00:00:20.987	1260	-1024	-768	-1	-1	-1	-1	4	-1024	-768	-1	-1	-1	-1	4		0	0						StimuliFarbe_blau_gruen.png	0	880	547	72	111				0	Content		-72	-111	20987283	4485888486
21004	09:58:01.146	00:00:21.003	1261	-1024	-768	-1	-1	-1	-1	4	-1024	-768	-1	-1	-1	-1	4		0	0						StimuliFarbe_blau_gruen.png	0	880	547	72	111				0	Content		-72	-111	21003908	4485905111
21021	09:58:01.163	00:00:21.020	1262	-1024	-768	-1	-1	-1	-1	4	-1024	-768	-1	-1	-1	-1	4		0	0						StimuliFarbe_blau_gruen.png	0	880	547	72	111				0	Content		-72	-111	21020529	4485921732
21037	09:58:01.179	00:00:21.037	1263	-1024	-768	-1	-1	-1	-1	4	-1024	-768	-1	-1	-1	-1	4		0	0						StimuliFarbe_blau_gruen.png	0	880	547	72	111				0	Content		-72	-111	21037281	4485938484
21054	09:58:01.196	00:00:21.054	1264	-1024	-768	-1	-1	-1	-1	4	-1024	-768	-1	-1	-1	-1	4		0	0						StimuliFarbe_blau_gruen.png	0	880	547	72	111				0	Content		-72	-111	21054346	4485955549
21072	09:58:01.214	00:00:21.071	1265	-1024	-768	-1	-1	-1	-1	4	-1024	-768	-1	-1	-1	-1	4		0	0						StimuliFarbe_blau_gruen.png	0	880	547	72	111				0	Content		-72	-111	21071719	4485972922
21089	09:58:01.231	00:00:21.088	1266	-1024	-768	-1	-1	-1	-1	4	-1024	-768	-1	-1	-1	-1	4		0	0						StimuliFarbe_blau_gruen.png	0	880	547	72	111				0	Content		-72	-111	21088966	4485990169
21104	09:58:01.246	00:00:21.103	1267	-1024	-768	-1	-1	-1	-1	4	-1024	-768	-1	-1	-1	-1	4		0	0						StimuliFarbe_blau_gruen.png	0	880	547	72	111				0	Content		-72	-111	21103896	4486005099
21121	09:58:01.263	00:00:21.120	1268	-1024	-768	-1	-1	-1	-1	4	-1024	-768	-1	-1	-1	-1	4		0	0						StimuliFarbe_blau_gruen.png	0	880	547	72	111				0	Content		-72	-111	21120521	4486021724
21137	09:58:01.279	00:00:21.137	1269	-1024	-768	-1	-1	-1	-1	4	-1024	-768	-1	-1	-1	-1	4		0	0						StimuliFarbe_blau_gruen.png	0	880	547	72	111				0	Content		-72	-111	21137269	4486038472
21154	09:58:01.296	00:00:21.153	1270	-1024	-768	-1	-1	-1	-1	4	-1024	-768	-1	-1	-1	-1	4		0	0						StimuliFarbe_blau_gruen.png	0	880	547	72	111				0	Content		-72	-111	21153892	4486055095
21171	09:58:01.313	00:00:21.170	1271	-1024	-768	-1	-1	-1	-1	4	-1024	-768	-1	-1	-1	-1	4		0	0						StimuliFarbe_blau_gruen.png	0	880	547	72	111				0	Content		-72	-111	21170514	4486071717
21187	09:58:01.329	00:00:21.187	1272	-1024	-768	-1	-1	-1	-1	4	-1024	-768	-1	-1	-1	-1	4		0	0						StimuliFarbe_blau_gruen.png	0	880	547	72	111				0	Content		-72	-111	21187139	4486088342
21204	09:58:01.346	00:00:21.204	1273	-1024	-768	-1	-1	-1	-1	4	-1024	-768	-1	-1	-1	-1	4		0	0						StimuliFarbe_blau_gruen.png	0	880	547	72	111				0	Content		-72	-111	21204359	4486105562
21221	09:58:01.363	00:00:21.221	1274	-1024	-768	-1	-1	-1	-1	4	-1024	-768	-1	-1	-1	-1	4		0	0						StimuliFarbe_blau_gruen.png	0	880	547	72	111				0	Content		-72	-111	21221026	4486122229
21238	09:58:01.380	00:00:21.238	1275	-1024	-768	-1	-1	-1	-1	4	-1024	-768	-1	-1	-1	-1	4		0	0						StimuliFarbe_blau_gruen.png	0	880	547	72	111				0	Content		-72	-111	21238212	4486139415
21256	09:58:01.398	00:00:21.255	1276	-1024	-768	-1	-1	-1	-1	4	-1024	-768	-1	-1	-1	-1	4		0	0						StimuliFarbe_blau_gruen.png	0	880	547	72	111				0	Content		-72	-111	21255576	4486156779
21270	09:58:01.412	00:00:21.270	1277	-1024	-768	-1	-1	-1	-1	4	-1024	-768	-1	-1	-1	-1	4		0	0						StimuliFarbe_blau_gruen.png	0	880	547	72	111				0	Content		-72	-111	21270382	4486171585
21287	09:58:01.429	00:00:21.287	1278	-1024	-768	-1	-1	-1	-1	4	-1024	-768	-1	-1	-1	-1	4		0	0						StimuliFarbe_blau_gruen.png	0	880	547	72	111				0	Content		-72	-111	21287133	4486188336
21304	09:58:01.446	00:00:21.303	1279	-1024	-768	-1	-1	-1	-1	4	-1024	-768	-1	-1	-1	-1	4		0	0						StimuliFarbe_blau_gruen.png	0	880	547	72	111				0	Content		-72	-111	21303753	4486204956
21320	09:58:01.462	00:00:21.320	1280	-1024	-768	-1	-1	-1	-1	4	-1024	-768	-1	-1	-1	-1	4		0	0						StimuliFarbe_blau_gruen.png	0	880	547	72	111				0	Content		-72	-111	21320375	4486221578
21337	09:58:01.479	00:00:21.336	1281	-1024	-768	-1	-1	-1	-1	4	-1024	-768	-1	-1	-1	-1	4		0	0						StimuliFarbe_blau_gruen.png	0	880	547	72	111				0	Content		-72	-111	21336999	4486238202
21354	09:58:01.496	00:00:21.353	1282	-1024	-768	-1	-1	-1	-1	4	-1024	-768	-1	-1	-1	-1	4		0	0						StimuliFarbe_blau_gruen.png	0	880	547	72	111				0	Content		-72	-111	21353623	4486254826
21371	09:58:01.513	00:00:21.370	1283	-1024	-768	-1	-1	-1	-1	4	-1024	-768	-1	-1	-1	-1	4		0	0						StimuliFarbe_blau_gruen.png	0	880	547	72	111				0	Content		-72	-111	21370818	4486272021
21388	09:58:01.530	00:00:21.388	1284	-1024	-768	-1	-1	-1	-1	4	-1024	-768	-1	-1	-1	-1	4		0	0						StimuliFarbe_blau_gruen.png	0	880	547	72	111				0	Content		-72	-111	21388200	4486289403
21405	09:58:01.547	00:00:21.405	1285	-1024	-768	-1	-1	-1	-1	4	-1024	-768	-1	-1	-1	-1	4		0	0						StimuliFarbe_blau_gruen.png	0	880	547	72	111				0	Content		-72	-111	21405440	4486306643
21420	09:58:01.562	00:00:21.420	1286	-1024	-768	-1	-1	-1	-1	4	-1024	-768	-1	-1	-1	-1	4		0	0						StimuliFarbe_blau_gruen.png	0	880	547	72	111				0	Content		-72	-111	21420370	4486321573
21437	09:58:01.579	00:00:21.436	1287	-1024	-768	-1	-1	-1	-1	4	-1024	-768	-1	-1	-1	-1	4		0	0						StimuliFarbe_blau_gruen.png	0	880	547	72	111				0	Content		-72	-111	21436996	4486338199
21454	09:58:01.596	00:00:21.453	1288	-1024	-768	-1	-1	-1	-1	4	-1024	-768	-1	-1	-1	-1	4		0	0						StimuliFarbe_blau_gruen.png	0	880	547	72	111				0	Content		-72	-111	21453744	4486354947
21463	09:58:01.605																				ImageEnd	16	0	0	StimuliFarbe_blau_gruen.png
21470	09:58:01.612	00:00:21.470	1289	-1024	-768	-1	-1	-1	-1	4	-1024	-768	-1	-1	-1	-1	4		0	0						No media	0	1024	768	0	0				0	Content		0	0	21470368	4486371571
21483	09:58:01.625																				ImageStart	8	0	0	Fix_sw.jpg
21487	09:58:01.629	00:00:21.486	1290	-1024	-768	-1	-1	-1	-1	4	-1024	-768	-1	-1	-1	-1	4		0	0						Fix_sw.jpg	0	880	547	72	111				0	Content		-72	-111	21486992	4486388195
21504	09:58:01.646	00:00:21.503	1291	-1024	-768	-1	-1	-1	-1	4	-1024	-768	-1	-1	-1	-1	4		0	0						Fix_sw.jpg	0	880	547	72	111				0	Content		-72	-111	21503615	4486404818
21521	09:58:01.663	00:00:21.520	1292	-1024	-768	-1	-1	-1	-1	4	-1024	-768	-1	-1	-1	-1	4		0	0						Fix_sw.jpg	0	880	547	72	111				0	Content		-72	-111	21520686	4486421889
21538	09:58:01.680	00:00:21.538	1293	-1024	-768	-1	-1	-1	-1	4	-1024	-768	-1	-1	-1	-1	4		0	0						Fix_sw.jpg	0	880	547	72	111				0	Content		-72	-111	21538061	4486439264
21555	09:58:01.697	00:00:21.555	1294	-1024	-768	-1	-1	-1	-1	4	-1024	-768	-1	-1	-1	-1	4		0	0						Fix_sw.jpg	0	880	547	72	111				0	Content		-72	-111	21555309	4486456512
21570	09:58:01.712	00:00:21.570	1295	-1024	-768	-1	-1	-1	-1	4	-1024	-768	-1	-1	-1	-1	4		0	0						Fix_sw.jpg	0	880	547	72	111				0	Content		-72	-111	21570239	4486471442
21587	09:58:01.729	00:00:21.586	1296	-1024	-768	-1	-1	-1	-1	4	-1024	-768	-1	-1	-1	-1	4		0	0						Fix_sw.jpg	0	880	547	72	111				0	Content		-72	-111	21586863	4486488066
21604	09:58:01.746	00:00:21.603	1297	-1024	-768	-1	-1	-1	-1	4	-1024	-768	-1	-1	-1	-1	4		0	0						Fix_sw.jpg	0	880	547	72	111				0	Content		-72	-111	21603613	4486504816
21620	09:58:01.762	00:00:21.620	1298	-1024	-768	-1	-1	-1	-1	4	-1024	-768	-1	-1	-1	-1	4		0	0						Fix_sw.jpg	0	880	547	72	111				0	Content		-72	-111	21620233	4486521436
21637	09:58:01.779	00:00:21.636	1299	-1024	-768	-1	-1	-1	-1	4	-1024	-768	-1	-1	-1	-1	4		0	0						Fix_sw.jpg	0	880	547	72	111				0	Content		-72	-111	21636862	4486538065
21653	09:58:01.795	00:00:21.653	1300	-1024	-768	-1	-1	-1	-1	4	-1024	-768	-1	-1	-1	-1	4		0	0						Fix_sw.jpg	0	880	547	72	111				0	Content		-72	-111	21653479	4486554682
21671	09:58:01.813	00:00:21.670	1301	-1024	-768	-1	-1	-1	-1	4	-1024	-768	-1	-1	-1	-1	4		0	0						Fix_sw.jpg	0	880	547	72	111				0	Content		-72	-111	21670763	4486571966
21687	09:58:01.829	00:00:21.687	1302	-1024	-768	-1	-1	-1	-1	4	-1024	-768	-1	-1	-1	-1	4		0	0						Fix_sw.jpg	0	880	547	72	111				0	Content		-72	-111	21687430	4486588633
21705	09:58:01.847	00:00:21.704	1303	-1024	-768	-1	-1	-1	-1	4	-1024	-768	-1	-1	-1	-1	4		0	0						Fix_sw.jpg	0	880	547	72	111				0	Content		-72	-111	21704671	4486605874
21722	09:58:01.864	00:00:21.721	1304	-1024	-768	-1	-1	-1	-1	4	-1024	-768	-1	-1	-1	-1	4		0	0						Fix_sw.jpg	0	880	547	72	111				0	Content		-72	-111	21721920	4486623123
21737	09:58:01.879	00:00:21.736	1305	-1024	-768	-1	-1	-1	-1	4	-1024	-768	-1	-1	-1	-1	4		0	0						Fix_sw.jpg	0	880	547	72	111				0	Content		-72	-111	21736851	4486638054
21753	09:58:01.895	00:00:21.753	1306	-1024	-768	-1	-1	-1	-1	4	-1024	-768	-1	-1	-1	-1	4		0	0						Fix_sw.jpg	0	880	547	72	111				0	Content		-72	-111	21753475	4486654678
21770	09:58:01.912	00:00:21.770	1307	-1024	-768	-1	-1	-1	-1	4	-1024	-768	-1	-1	-1	-1	4		0	0						Fix_sw.jpg	0	880	547	72	111				0	Content		-72	-111	21770223	4486671426
21787	09:58:01.929	00:00:21.786	1308	-1024	-768	-1	-1	-1	-1	4	-1024	-768	-1	-1	-1	-1	4		0	0						Fix_sw.jpg	0	880	547	72	111				0	Content		-72	-111	21786721	4486687924
21803	09:58:01.945	00:00:21.803	1309	-1024	-768	-1	-1	-1	-1	4	-1024	-768	-1	-1	-1	-1	4		0	0						Fix_sw.jpg	0	880	547	72	111				0	Content		-72	-111	21803467	4486704670
21820	09:58:01.962	00:00:21.820	1310	-1024	-768	-1	-1	-1	-1	4	-1024	-768	-1	-1	-1	-1	4		0	0						Fix_sw.jpg	0	880	547	72	111				0	Content		-72	-111	21820090	4486721293
21837	09:58:01.979	00:00:21.837	1311	-1024	-768	-1	-1	-1	-1	4	-1024	-768	-1	-1	-1	-1	4		0	0						Fix_sw.jpg	0	880	547	72	111				0	Content		-72	-111	21837310	4486738513
21854	09:58:01.996	00:00:21.853	1312	-1024	-768	-1	-1	-1	-1	4	-1024	-768	-1	-1	-1	-1	4		0	0						Fix_sw.jpg	0	880	547	72	111				0	Content		-72	-111	21853977	4486755180
21871	09:58:02.013	00:00:21.871	1313	-1024	-768	-1	-1	-1	-1	4	-1024	-768	-1	-1	-1	-1	4		0	0						Fix_sw.jpg	0	880	547	72	111				0	Content		-72	-111	21871276	4486772479
21889	09:58:02.031	00:00:21.888	1314	-1024	-768	-1	-1	-1	-1	4	-1024	-768	-1	-1	-1	-1	4		0	0						Fix_sw.jpg	0	880	547	72	111				0	Content		-72	-111	21888524	4486789727
21904	09:58:02.046	00:00:21.904	1315	-1024	-768	-1	-1	-1	-1	4	-1024	-768	-1	-1	-1	-1	4		0	0						Fix_sw.jpg	0	880	547	72	111				0	Content		-72	-111	21904233	4486805436
21921	09:58:02.063	00:00:21.920	1316	-1024	-768	-1	-1	-1	-1	4	-1024	-768	-1	-1	-1	-1	4		0	0						Fix_sw.jpg	0	880	547	72	111				0	Content		-72	-111	21920900	4486822103
21937	09:58:02.079	00:00:21.936	1317	-1024	-768	-1	-1	-1	-1	4	-1024	-768	-1	-1	-1	-1	4		0	0						Fix_sw.jpg	0	880	547	72	111				0	Content		-72	-111	21936698	4486837901
21953	09:58:02.095	00:00:21.953	1318	-1024	-768	-1	-1	-1	-1	4	-1024	-768	-1	-1	-1	-1	4		0	0						Fix_sw.jpg	0	880	547	72	111				0	Content		-72	-111	21953329	4486854532
21970	09:58:02.112	00:00:21.969	1319	-1024	-768	-1	-1	-1	-1	4	-1024	-768	-1	-1	-1	-1	4		0	0						Fix_sw.jpg	0	880	547	72	111				0	Content		-72	-111	21969945	4486871148
21987	09:58:02.129	00:00:21.986	1320	-1024	-768	-1	-1	-1	-1	4	-1024	-768	-1	-1	-1	-1	4		0	0						Fix_sw.jpg	0	880	547	72	111				0	Content		-72	-111	21986613	4486887816
22003	09:58:02.145	00:00:22.003	1321	653,7752	1038,295	0,4858338	0,5625181	503,9275	3,130046	3	613,0769	1029,326	0,4859829	0,5625122	503,9275	3,138507	1	32	613	1029						Fix_sw.jpg	0	880	547	72	111	554	886	167	0	Content		541	918	22003198	4486904401
22020	09:58:02.162	00:00:22.019	1322	637,2104	1001,647	0,4857014	0,5631927	503,7137	3,131599	3	595,7087	991,7239	0,4858159	0,563187	503,7137	3,140263	1	32	596	992						Fix_sw.jpg	0	880	547	72	111	554	886	167	0	Content		524	881	22019948	4486921151
22037	09:58:02.179	00:00:22.036	1323	-1024	-768	-1	-1	-1	-1	4	-1024	-768	-1	-1	-1	-1	4	32	0	0						Fix_sw.jpg	0	880	547	72	111	554	886	167	0	Content		-72	-111	22036570	4486937773
22053	09:58:02.195	00:00:22.053	1324	692,8818	1011,307	0,4830112	0,564867	515,9797	3,215237	3	633,6976	1002,361	0,4829484	0,5648471	515,9797	3,223828	1	32	634	1002						Fix_sw.jpg	0	880	547	72	111	554	886	167	0	Content		562	891	22053194	4486954397
22070	09:58:02.212	00:00:22.069	1325	-1024	-768	-1	-1	-1	-1	4	-1024	-768	-1	-1	-1	-1	4	32	0	0						Fix_sw.jpg	0	880	547	72	111	554	886	167	0	Content		-72	-111	22069820	4486971023
22087	09:58:02.229	00:00:22.086	1326	714,0986	873,1819	0,4844716	0,5670932	510,0474	3,497216	3	648,1678	861,5008	0,4843212	0,5670731	510,0474	3,504919	1	32	648	862						Fix_sw.jpg	0	880	547	72	111	554	886	167	0	Content		576	751	22086568	4486987771
22103	09:58:02.245	00:00:22.103	1327	-1024	-768	-1	-1	-1	-1	4	-1024	-768	-1	-1	-1	-1	4	32	0	0						Fix_sw.jpg	0	880	547	72	111	554	886	167	0	Content		-72	-111	22103195	4487004398
22120	09:58:02.262	00:00:22.119	1328	-1024	-768	-1	-1	-1	-1	4	-1024	-768	-1	-1	-1	-1	4	32	0	0						Fix_sw.jpg	0	880	547	72	111	554	886	167	0	Content		-72	-111	22119821	4487021024
22136	09:58:02.278	00:00:22.136	1329	-1024	-768	-1	-1	-1	-1	4	-1024	-768	-1	-1	-1	-1	4	32	0	0						Fix_sw.jpg	0	880	547	72	111	554	886	167	0	Content		-72	-111	22136488	4487037691
22153	09:58:02.295	00:00:22.153	1330	658,5463	1033,623	0,4878624	0,569212	510,3796	3,142632	3	617,7393	1025,465	0,4880121	0,5691906	510,3795	3,151161	1	32	618	1025						Fix_sw.jpg	0	880	547	72	111	554	886	167	0	Content		546	914	22153194	4487054397
22170	09:58:02.312	00:00:22.169	1331	-1024	-768	-1	-1	-1	-1	4	-1024	-768	-1	-1	-1	-1	4		0	0						Fix_sw.jpg	0	880	547	72	111				0	Content		-72	-111	22169819	4487071022
22186	09:58:02.328	00:00:22.186	1332	-1024	-768	-1	-1	-1	-1	4	-1024	-768	-1	-1	-1	-1	4		0	0						Fix_sw.jpg	0	880	547	72	111				0	Content		-72	-111	22186443	4487087646
22203	09:58:02.345	00:00:22.203	1333	-1024	-768	-1	-1	-1	-1	4	-1024	-768	-1	-1	-1	-1	4		0	0						Fix_sw.jpg	0	880	547	72	111				0	Content		-72	-111	22203082	4487104285
22220	09:58:02.362	00:00:22.219	1334	-1024	-768	-1	-1	-1	-1	4	-1024	-768	-1	-1	-1	-1	4		0	0						Fix_sw.jpg	0	880	547	72	111				0	Content		-72	-111	22219815	4487121018
22236	09:58:02.378	00:00:22.236	1335	-1024	-768	-1	-1	-1	-1	4	-1024	-768	-1	-1	-1	-1	4		0	0						Fix_sw.jpg	0	880	547	72	111				0	Content		-72	-111	22236442	4487137645
22253	09:58:02.395	00:00:22.253	1336	-1024	-768	-1	-1	-1	-1	4	-1024	-768	-1	-1	-1	-1	4		0	0						Fix_sw.jpg	0	880	547	72	111				0	Content		-72	-111	22253077	4487154280
22270	09:58:02.412	00:00:22.269	1337	-1024	-768	-1	-1	-1	-1	4	-1024	-768	-1	-1	-1	-1	4		0	0						Fix_sw.jpg	0	880	547	72	111				0	Content		-72	-111	22269816	4487171019
22287	09:58:02.429	00:00:22.286	1338	-1024	-768	-1	-1	-1	-1	4	-1024	-768	-1	-1	-1	-1	4		0	0						Fix_sw.jpg	0	880	547	72	111				0	Content		-72	-111	22286517	4487187720
22303	09:58:02.445	00:00:22.303	1339	-1024	-768	-1	-1	-1	-1	4	-1024	-768	-1	-1	-1	-1	4		0	0						Fix_sw.jpg	0	880	547	72	111				0	Content		-72	-111	22303099	4487204302
22320	09:58:02.462	00:00:22.319	1340	-1024	-768	-1	-1	-1	-1	4	-1024	-768	-1	-1	-1	-1	4		0	0						Fix_sw.jpg	0	880	547	72	111				0	Content		-72	-111	22319766	4487220969
22336	09:58:02.478	00:00:22.336	1341	-1024	-768	-1	-1	-1	-1	4	-1024	-768	-1	-1	-1	-1	4		0	0						Fix_sw.jpg	0	880	547	72	111				0	Content		-72	-111	22336436	4487237639
22353	09:58:02.495	00:00:22.353	1342	-1024	-768	-1	-1	-1	-1	4	-1024	-768	-1	-1	-1	-1	4		0	0						Fix_sw.jpg	0	880	547	72	111				0	Content		-72	-111	22353055	4487254258
22370	09:58:02.512	00:00:22.369	1343	-1024	-768	-1	-1	-1	-1	4	-1024	-768	-1	-1	-1	-1	4		0	0						Fix_sw.jpg	0	880	547	72	111				0	Content		-72	-111	22369722	4487270925
22386	09:58:02.528	00:00:22.386	1344	-1024	-768	-1	-1	-1	-1	4	-1024	-768	-1	-1	-1	-1	4		0	0						Fix_sw.jpg	0	880	547	72	111				0	Content		-72	-111	22386310	4487287513
22403	09:58:02.545	00:00:22.402	1345	-1024	-768	-1	-1	-1	-1	4	-1024	-768	-1	-1	-1	-1	4		0	0						Fix_sw.jpg	0	880	547	72	111				0	Content		-72	-111	22402990	4487304193
22420	09:58:02.562	00:00:22.419	1346	-1024	-768	-1	-1	-1	-1	4	-1024	-768	-1	-1	-1	-1	4		0	0						Fix_sw.jpg	0	880	547	72	111				0	Content		-72	-111	22419658	4487320861
22436	09:58:02.578	00:00:22.436	1347	-1024	-768	-1	-1	-1	-1	4	-1024	-768	-1	-1	-1	-1	4		0	0						Fix_sw.jpg	0	880	547	72	111				0	Content		-72	-111	22436303	4487337506
22453	09:58:02.595	00:00:22.452	1348	-1024	-768	-1	-1	-1	-1	4	-1024	-768	-1	-1	-1	-1	4		0	0						Fix_sw.jpg	0	880	547	72	111				0	Content		-72	-111	22452928	4487354131
22470	09:58:02.612	00:00:22.469	1349	-1024	-768	-1	-1	-1	-1	4	-1024	-768	-1	-1	-1	-1	4		0	0						Fix_sw.jpg	0	880	547	72	111				0	Content		-72	-111	22469678	4487370881
22486	09:58:02.628	00:00:22.486	1350	-1024	-768	-1	-1	-1	-1	4	-1024	-768	-1	-1	-1	-1	4		0	0						Fix_sw.jpg	0	880	547	72	111				0	Content		-72	-111	22486301	4487387504
22489	09:58:02.631																				ImageEnd	16	0	0	Fix_sw.jpg
22503	09:58:02.645	00:00:22.503	1351	-1024	-768	-1	-1	-1	-1	4	-1024	-768	-1	-1	-1	-1	4		0	0						No media	0	1024	768	0	0				0	Content		0	0	22503060	4487404263
22507	09:58:02.649																				ImageStart	8	0	0	StimuliFarbe_rot_gelb.png
22520	09:58:02.662	00:00:22.519	1352	-1024	-768	-1	-1	-1	-1	4	-1024	-768	-1	-1	-1	-1	4		0	0						StimuliFarbe_rot_gelb.png	0	880	547	72	111				0	Content		-72	-111	22519670	4487420873
22536	09:58:02.678	00:00:22.536	1353	-1024	-768	-1	-1	-1	-1	4	-1024	-768	-1	-1	-1	-1	4		0	0						StimuliFarbe_rot_gelb.png	0	880	547	72	111				0	Content		-72	-111	22536293	4487437496
22553	09:58:02.695	00:00:22.552	1354	-1024	-768	-1	-1	-1	-1	4	-1024	-768	-1	-1	-1	-1	4		0	0						StimuliFarbe_rot_gelb.png	0	880	547	72	111				0	Content		-72	-111	22552918	4487454121
22570	09:58:02.712	00:00:22.570	1355	-1024	-768	-1	-1	-1	-1	4	-1024	-768	-1	-1	-1	-1	4		0	0						StimuliFarbe_rot_gelb.png	0	880	547	72	111				0	Content		-72	-111	22570112	4487471315
22587	09:58:02.729	00:00:22.587	1356	-1024	-768	-1	-1	-1	-1	4	-1024	-768	-1	-1	-1	-1	4		0	0						StimuliFarbe_rot_gelb.png	0	880	547	72	111				0	Content		-72	-111	22587357	4487488560
22605	09:58:02.747	00:00:22.604	1357	-1024	-768	-1	-1	-1	-1	4	-1024	-768	-1	-1	-1	-1	4		0	0						StimuliFarbe_rot_gelb.png	0	880	547	72	111				0	Content		-72	-111	22604730	4487505933
22620	09:58:02.762	00:00:22.619	1358	-1024	-768	-1	-1	-1	-1	4	-1024	-768	-1	-1	-1	-1	4		0	0						StimuliFarbe_rot_gelb.png	0	880	547	72	111				0	Content		-72	-111	22619535	4487520738
22636	09:58:02.778	00:00:22.636	1359	-1024	-768	-1	-1	-1	-1	4	-1024	-768	-1	-1	-1	-1	4		0	0						StimuliFarbe_rot_gelb.png	0	880	547	72	111				0	Content		-72	-111	22636155	4487537358
22653	09:58:02.795	00:00:22.652	1360	-1024	-768	-1	-1	-1	-1	4	-1024	-768	-1	-1	-1	-1	4		0	0						StimuliFarbe_rot_gelb.png	0	880	547	72	111				0	Content		-72	-111	22652912	4487554115
22670	09:58:02.812	00:00:22.669	1361	-1024	-768	-1	-1	-1	-1	4	-1024	-768	-1	-1	-1	-1	4		0	0						StimuliFarbe_rot_gelb.png	0	880	547	72	111				0	Content		-72	-111	22669529	4487570732
22686	09:58:02.828	00:00:22.686	1362	-1024	-768	-1	-1	-1	-1	4	-1024	-768	-1	-1	-1	-1	4		0	0						StimuliFarbe_rot_gelb.png	0	880	547	72	111				0	Content		-72	-111	22686152	4487587355
22703	09:58:02.845	00:00:22.702	1363	-1024	-768	-1	-1	-1	-1	4	-1024	-768	-1	-1	-1	-1	4		0	0						StimuliFarbe_rot_gelb.png	0	880	547	72	111				0	Content		-72	-111	22702775	4487603978
22720	09:58:02.862	00:00:22.719	1364	-1024	-768	-1	-1	-1	-1	4	-1024	-768	-1	-1	-1	-1	4		0	0						StimuliFarbe_rot_gelb.png	0	880	547	72	111				0	Content		-72	-111	22719973	4487621176
22737	09:58:02.879	00:00:22.737	1365	-1024	-768	-1	-1	-1	-1	4	-1024	-768	-1	-1	-1	-1	4		0	0						StimuliFarbe_rot_gelb.png	0	880	547	72	111				0	Content		-72	-111	22737345	4487638548
22755	09:58:02.897	00:00:22.754	1366	-1024	-768	-1	-1	-1	-1	4	-1024	-768	-1	-1	-1	-1	4		0	0						StimuliFarbe_rot_gelb.png	0	880	547	72	111				0	Content		-72	-111	22754594	4487655797
22769	09:58:02.911	00:00:22.769	1367	-1024	-768	-1	-1	-1	-1	4	-1024	-768	-1	-1	-1	-1	4		0	0						StimuliFarbe_rot_gelb.png	0	880	547	72	111				0	Content		-72	-111	22769396	4487670599
22786	09:58:02.928	00:00:22.786	1368	-1024	-768	-1	-1	-1	-1	4	-1024	-768	-1	-1	-1	-1	4		0	0						StimuliFarbe_rot_gelb.png	0	880	547	72	111				0	Content		-72	-111	22786143	4487687346
22803	09:58:02.945	00:00:22.802	1369	-1024	-768	-1	-1	-1	-1	4	-1024	-768	-1	-1	-1	-1	4		0	0						StimuliFarbe_rot_gelb.png	0	880	547	72	111				0	Content		-72	-111	22802768	4487703971
22820	09:58:02.962	00:00:22.819	1370	-1024	-768	-1	-1	-1	-1	4	-1024	-768	-1	-1	-1	-1	4		0	0						StimuliFarbe_rot_gelb.png	0	880	547	72	111				0	Content		-72	-111	22819517	4487720720
22836	09:58:02.978	00:00:22.836	1371	-1024	-768	-1	-1	-1	-1	4	-1024	-768	-1	-1	-1	-1	4		0	0						StimuliFarbe_rot_gelb.png	0	880	547	72	111				0	Content		-72	-111	22836026	4487737229
22853	09:58:02.995	00:00:22.852	1372	-1024	-768	-1	-1	-1	-1	4	-1024	-768	-1	-1	-1	-1	4		0	0						StimuliFarbe_rot_gelb.png	0	880	547	72	111				0	Content		-72	-111	22852638	4487753841
22870	09:58:03.012	00:00:22.869	1373	-1024	-768	-1	-1	-1	-1	4	-1024	-768	-1	-1	-1	-1	4		0	0						StimuliFarbe_rot_gelb.png	0	880	547	72	111				0	Content		-72	-111	22869921	4487771124
22887	09:58:03.029	00:00:22.886	1374	-1024	-768	-1	-1	-1	-1	4	-1024	-768	-1	-1	-1	-1	4		0	0						StimuliFarbe_rot_gelb.png	0	880	547	72	111				0	Content		-72	-111	22886589	4487787792
22904	09:58:03.046	00:00:22.903	1375	-1024	-768	-1	-1	-1	-1	4	-1024	-768	-1	-1	-1	-1	4		0	0						StimuliFarbe_rot_gelb.png	0	880	547	72	111				0	Content		-72	-111	22903828	4487805031
22921	09:58:03.063	00:00:22.921	1376	-1024	-768	-1	-1	-1	-1	4	-1024	-768	-1	-1	-1	-1	4		0	0						StimuliFarbe_rot_gelb.png	0	880	547	72	111				0	Content		-72	-111	22921200	4487822403
22936	09:58:03.078	00:00:22.936	1377	-1024	-768	-1	-1	-1	-1	4	-1024	-768	-1	-1	-1	-1	4		0	0						StimuliFarbe_rot_gelb.png	0	880	547	72	111				0	Content		-72	-111	22936036	4487837239
22953	09:58:03.095	00:00:22.952	1378	-1024	-768	-1	-1	-1	-1	4	-1024	-768	-1	-1	-1	-1	4		0	0						StimuliFarbe_rot_gelb.png	0	880	547	72	111				0	Content		-72	-111	22952634	4487853837
22969	09:58:03.111	00:00:22.969	1379	-1024	-768	-1	-1	-1	-1	4	-1024	-768	-1	-1	-1	-1	4		0	0						StimuliFarbe_rot_gelb.png	0	880	547	72	111				0	Content		-72	-111	22969379	4487870582
22986	09:58:03.128	00:00:22.985	1380	730,0652	980,9962	0,4883768	0,5735817	511,1861	3,286907	3	670,9111	971,4287	0,4883505	0,5735612	511,1861	3,295588	1	33	671	971						StimuliFarbe_rot_gelb.png	0	880	547	72	111	598	857	83	0	Content		599	860	22985866	4487887069
23003	09:58:03.145	00:00:23.002	1381	672,4173	934,7371	0,481418	0,5740376	528,8055	3,588918	1	606,9922	915,1918	0,4852391	0,5740315	511,1861	3,486444	3	33	672	935						StimuliFarbe_rot_gelb.png	0	880	547	72	111	598	857	83	0	Content		600	824	23002622	4487903825
23019	09:58:03.161	00:00:23.019	1382	721,0695	1043,32	0,4814264	0,574226	528,8055	3,302914	1	645,799	1018,693	0,485198	0,5742115	511,1861	3,207937	3	33	721	1043						StimuliFarbe_rot_gelb.png	0	880	547	72	111	598	857	83	0	Content		649	932	23019247	4487920450
23036	09:58:03.178	00:00:23.035	1383	730,6078	1014,699	0,4918154	0,5741219	528,8055	3,351256	3	670,4826	991,4647	0,4883433	0,5741485	511,8189	3,259257	1	33	670	991						StimuliFarbe_rot_gelb.png	0	880	547	72	111	598	857	83	0	Content		598	880	23035873	4487937076
23053	09:58:03.195	00:00:23.052	1384	710,2594	995,6705	0,4865793	0,5743197	528,8055	3,427125	3	642,2126	966,0969	0,4867182	0,5743729	504,3913	3,28775	1	33	642	966						StimuliFarbe_rot_gelb.png	0	880	547	72	111	598	857	83	0	Content		570	855	23052618	4487953821
23069	09:58:03.211	00:00:23.069	1385	707,1587	929,3549	0,4865529	0,5743378	528,8055	3,516078	3	641,2881	904,9456	0,4867004	0,5743905	504,4633	3,373761	1	34	641	905						StimuliFarbe_rot_gelb.png	0	880	547	72	111	564	848	250	0	Content		569	794	23069243	4487970446
23086	09:58:03.228	00:00:23.085	1386	693,685	988,1525	0,4865404	0,5743293	528,8055	3,450987	3	628,8431	958,6875	0,4866949	0,5743905	504,465	3,311116	1	34	629	959						StimuliFarbe_rot_gelb.png	0	880	547	72	111	564	848	250	0	Content		557	848	23085868	4487987071
23102	09:58:03.244	00:00:23.102	1387	700,1804	1000,213	0,4865164	0,5744122	528,8055	3,429044	3	636,1041	970,2505	0,4866838	0,5744672	504,4712	3,290092	1	34	636	970						StimuliFarbe_rot_gelb.png	0	880	547	72	111	564	848	250	0	Content		564	859	23102493	4488003696
23119	09:58:03.261	00:00:23.119	1388	684,6926	974,9625	0,4864912	0,5746835	528,8055	3,511024	3	622,155	946,0424	0,486659	0,5747518	504,4972	3,36897	1	34	622	946						StimuliFarbe_rot_gelb.png	0	880	547	72	111	564	848	250	0	Content		550	835	23119240	4488020443
23136	09:58:03.278	00:00:23.135	1389	701,2243	964,4089	0,4865016	0,5751775	528,8055	3,435315	3	634,7734	939,1002	0,4866438	0,5752047	504,4964	3,296526	1	34	635	939						StimuliFarbe_rot_gelb.png	0	880	547	72	111	564	848	250	0	Content		563	828	23135864	4488037067
23152	09:58:03.294	00:00:23.152	1390	686,9169	971,8552	0,4864765	0,5756129	528,8055	3,499964	3	622,8061	944,3079	0,4866312	0,5756654	504,4825	3,358649	1	34	623	944						StimuliFarbe_rot_gelb.png	0	880	547	72	111	564	848	250	0	Content		551	833	23152487	4488053690
23169	09:58:03.311	00:00:23.169	1391	687,5668	947,7635	0,4864377	0,5760445	528,8055	3,581967	3	625,5349	921,5851	0,4866097	0,5761032	504,4826	3,437423	1	34	626	922						StimuliFarbe_rot_gelb.png	0	880	547	72	111	564	848	250	0	Content		554	811	23169112	4488070315
23186	09:58:03.328	00:00:23.185	1392	724,6156	979,744	0,4868172	0,5763946	504,4847	3,265861	3	649,4193	964,9261	0,4866198	0,5764534	504,4846	3,27316	1	34	649	965						StimuliFarbe_rot_gelb.png	0	880	547	72	111	564	848	250	0	Content		577	854	23185860	4488087063
23202	09:58:03.344	00:00:23.202	1393	711,5021	987,1742	0,4847517	0,5766695	513,4766	3,356101	3	638,4975	968,4824	0,4866296	0,5766969	504,5382	3,309194	1	34	638	968						StimuliFarbe_rot_gelb.png	0	880	547	72	111	564	848	250	0	Content		566	857	23202485	4488103688
23219	09:58:03.361	00:00:23.219	1394	735,0261	996,7249	0,4867736	0,5766646	504,5135	3,189465	3	666,1614	979,8979	0,4866591	0,5767567	504,5135	3,197395	1	34	666	980						StimuliFarbe_rot_gelb.png	0	880	547	72	111	564	848	250	0	Content		594	869	23219108	4488120311
23236	09:58:03.378	00:00:23.235	1395	685,0635	1002,42	0,4865207	0,5768075	504,5789	3,116951	3	644,4289	992,4252	0,4866349	0,5768017	504,5788	3,125889	1	34	644	992						StimuliFarbe_rot_gelb.png	0	880	547	72	111	564	848	250	0	Content		572	881	23235733	4488136936
23252	09:58:03.394	00:00:23.252	1396	675,2026	1002,003	0,4865237	0,5769317	504,6023	3,127035	3	634,319	992,0482	0,4866379	0,5769259	504,6023	3,135952	1	34	634	992						StimuliFarbe_rot_gelb.png	0	880	547	72	111	564	848	250	0	Content		562	881	23252482	4488153685
23269	09:58:03.411	00:00:23.269	1397	-1024	-768	-1	-1	-1	-1	4	-1024	-768	-1	-1	-1	-1	4	34	0	0						StimuliFarbe_rot_gelb.png	0	880	547	72	111	564	848	250	0	Content		-72	-111	23269109	4488170312
23286	09:58:03.428	00:00:23.285	1398	-1024	-768	-1	-1	-1	-1	4	-1024	-768	-1	-1	-1	-1	4	34	0	0						StimuliFarbe_rot_gelb.png	0	880	547	72	111	564	848	250	0	Content		-72	-111	23285733	4488186936
23302	09:58:03.444	00:00:23.302	1399	1054,707	863,135	0,4829186	0,5752755	505,7462	3,074124	3	1022,404	850,0161	0,4830324	0,5752696	505,7462	3,086635	1	34	1022	850						StimuliFarbe_rot_gelb.png	0	880	547	72	111	564	848	250	0	Content		950	739	23302359	4488203562
23319	09:58:03.461	00:00:23.319	1400	-1024	-768	-1	-1	-1	-1	4	-1024	-768	-1	-1	-1	-1	4	35	0	0						StimuliFarbe_rot_gelb.png	0	880	547	72	111	1487	649	250	0	Content		-72	-111	23319105	4488220308
23336	09:58:03.478	00:00:23.335	1401	1648,736	771,6002	0,6443307	0,575913	501,8975	3,152749	0	1269,707	783,9011	0,4808576	0,5759946	506,6541	3,171896	0	35	1459	778						StimuliFarbe_rot_gelb.png	0	880	547	72	111	1487	649	250	0	Content		1387	667	23335729	4488236932
23352	09:58:03.494	00:00:23.352	1402	1431,829	757,9547	0,6598887	0,5765973	416,5191	2,64268	0	1382,808	776,2997	0,480201	0,5762734	506,8632	3,179519	0	35	1407	767						StimuliFarbe_rot_gelb.png	0	880	547	72	111	1487	649	250	0	Content		1335	656	23352355	4488253558
23369	09:58:03.511	00:00:23.368	1403	3004,971	728,3605	0,644923	0,5761914	503,2262	3,544541	0	1496,22	782,1532	0,4797831	0,576371	507,3084	3,177051	0	35	2251	755						StimuliFarbe_rot_gelb.png	0	880	547	72	111	1487	649	250	0	Content		2179	644	23368977	4488270180
23386	09:58:03.528	00:00:23.385	1404	1639,466	766,1923	0,6311494	0,5758317	462,4622	2,91221	0	1474,278	761,4604	0,4795192	0,5764121	507,3789	3,237699	0	35	1557	764						StimuliFarbe_rot_gelb.png	0	880	547	72	111	1487	649	250	0	Content		1485	653	23385731	4488286934
23402	09:58:03.544	00:00:23.402	1405	1650,45	754,2908	0,6314756	0,5758372	463,3979	2,977995	0	1468,54	760,3665	0,4793708	0,5767294	507,2914	3,222041	0	35	1559	757						StimuliFarbe_rot_gelb.png	0	880	547	72	111	1487	649	250	0	Content		1487	646	23402353	4488303556
23419	09:58:03.561	00:00:23.418	1406	1636,103	748,9937	0,630147	0,576079	459,1407	2,918657	0	1492,996	760,6942	0,4792219	0,5770401	507,1844	3,156125	0	35	1565	755						StimuliFarbe_rot_gelb.png	0	880	547	72	111	1487	649	250	0	Content		1493	644	23418980	4488320183
23436	09:58:03.578	00:00:23.435	1407	1669,495	755,4717	0,6308267	0,5761671	461,1006	2,909019	0	1465,78	754,3163	0,4791384	0,5774535	507,0433	3,217348	0	35	1568	755						StimuliFarbe_rot_gelb.png	0	880	547	72	111	1487	649	250	0	Content		1496	644	23435603	4488336806
23452	09:58:03.594	00:00:23.452	1408	1692,791	763,3179	0,6322047	0,5762675	464,946	2,963283	0	1491,773	759,9772	0,4791543	0,5778629	507,0406	3,237276	0	35	1592	762						StimuliFarbe_rot_gelb.png	0	880	547	72	111	1487	649	250	0	Content		1520	651	23452355	4488353558
23469	09:58:03.611	00:00:23.468	1409	1660,713	771,592	0,6326451	0,5762418	466,0936	2,991143	0	1453,978	754,2636	0,4791874	0,5781	507,0603	3,228014	0	35	1557	763						StimuliFarbe_rot_gelb.png	0	880	547	72	111	1487	649	250	0	Content		1485	652	23468976	4488370179
23486	09:58:03.628	00:00:23.485	1410	1668,712	755,9017	0,6315631	0,5760911	462,3997	2,966886	0	1467,362	756,3989	0,4792209	0,578078	507,1238	3,209553	0	35	1568	756						StimuliFarbe_rot_gelb.png	0	880	547	72	111	1487	649	250	0	Content		1496	645	23485604	4488386807
23502	09:58:03.644	00:00:23.502	1411	1662,627	759,1075	0,6317193	0,5756041	462,8521	2,931672	0	1454,968	754,7068	0,4792398	0,5780207	507,2184	3,265542	0	35	1559	757						StimuliFarbe_rot_gelb.png	0	880	547	72	111	1487	649	250	0	Content		1487	646	23502226	4488403429
23519	09:58:03.661	00:00:23.518	1412	1646,857	766,9531	0,6316674	0,5753293	462,7013	2,968753	0	1460,671	765,577	0,4792169	0,5781277	507,2552	3,250725	0	35	1554	766						StimuliFarbe_rot_gelb.png	0	880	547	72	111	1487	649	250	0	Content		1482	655	23518975	4488420178
23536	09:58:03.678	00:00:23.535	1413	1677,907	757,8456	0,6326891	0,5748128	466,2221	2,982315	0	1470,897	754,019	0,4791484	0,5783489	507,2669	3,202565	0	35	1574	756						StimuliFarbe_rot_gelb.png	0	880	547	72	111	1487	649	250	0	Content		1502	645	23535600	4488436803
23552	09:58:03.694	00:00:23.552	1414	1670,079	761,2281	0,6328153	0,574443	466,7654	3,017944	0	1479,599	754,9333	0,4790612	0,5785679	507,2888	3,258488	0	35	1575	758						StimuliFarbe_rot_gelb.png	0	880	547	72	111	1487	649	250	0	Content		1503	647	23552225	4488453428
23569	09:58:03.711	00:00:23.568	1415	1610,071	774,0227	0,6259868	0,5739433	446,3448	2,876342	0	1503,127	764,9285	0,4789489	0,578582	507,7182	3,309553	0	36	1557	769						StimuliFarbe_rot_gelb.png	0	880	547	72	111	1395	607	100	0	Content		1485	658	23568854	4488470057
23586	09:58:03.728	00:00:23.585	1416	-1024	-768	-1	-1	-1	-1	4	1612,075	714,5504	0,4778398	0,5779312	508,7775	3,240863	0	36	1612	715						StimuliFarbe_rot_gelb.png	0	880	547	72	111	1395	607	100	0	Content		1540	604	23585599	4488486802
23602	09:58:03.744	00:00:23.602	1417	1737,628	734,96	0,6146131	0,5724154	418,9914	2,682434	0	1355,864	725,3425	0,4517984	0,577978	400,4822	2,574957	0	36	1547	730						StimuliFarbe_rot_gelb.png	0	880	547	72	111	1395	607	100	0	Content		1475	619	23602226	4488503429
23619	09:58:03.761	00:00:23.618	1418	-1024	-768	-1	-1	-1	-1	4	1385,161	718,5173	0,4502703	0,5780028	396,2405	2,55741	0	36	1385	719						StimuliFarbe_rot_gelb.png	0	880	547	72	111	1395	607	100	0	Content		1313	608	23618851	4488520054
23635	09:58:03.777	00:00:23.635	1419	-1024	-768	-1	-1	-1	-1	4	1356,576	717,6442	0,4485869	0,5781122	391,0865	2,562199	0	36	1357	718						StimuliFarbe_rot_gelb.png	0	880	547	72	111	1395	607	100	0	Content		1285	607	23635473	4488536676
23652	09:58:03.794	00:00:23.652	1420	-1024	-768	-1	-1	-1	-1	4	1388,143	711,3379	0,4507389	0,578111	399,4986	2,536931	0	36	1388	711						StimuliFarbe_rot_gelb.png	0	880	547	72	111	1395	607	100	0	Content		1316	600	23652223	4488553426
23669	09:58:03.811	00:00:23.668	1421	-1024	-768	-1	-1	-1	-1	4	-1024	-768	-1	-1	-1	-1	4		0	0						StimuliFarbe_rot_gelb.png	0	880	547	72	111				0	Content		-72	-111	23668850	4488570053
23685	09:58:03.827	00:00:23.685	1422	-1024	-768	-1	-1	-1	-1	4	-1024	-768	-1	-1	-1	-1	4		0	0						StimuliFarbe_rot_gelb.png	0	880	547	72	111				0	Content		-72	-111	23685479	4488586682
23702	09:58:03.844	00:00:23.702	1423	-1024	-768	-1	-1	-1	-1	4	-1024	-768	-1	-1	-1	-1	4		0	0						StimuliFarbe_rot_gelb.png	0	880	547	72	111				0	Content		-72	-111	23702165	4488603368
23719	09:58:03.861	00:00:23.718	1424	-1024	-768	-1	-1	-1	-1	4	-1024	-768	-1	-1	-1	-1	4		0	0						StimuliFarbe_rot_gelb.png	0	880	547	72	111				0	Content		-72	-111	23718833	4488620036
23735	09:58:03.877	00:00:23.735	1425	-1024	-768	-1	-1	-1	-1	4	-1024	-768	-1	-1	-1	-1	4		0	0						StimuliFarbe_rot_gelb.png	0	880	547	72	111				0	Content		-72	-111	23735466	4488636669
23752	09:58:03.894	00:00:23.752	1426	-1024	-768	-1	-1	-1	-1	4	-1024	-768	-1	-1	-1	-1	4		0	0						StimuliFarbe_rot_gelb.png	0	880	547	72	111				0	Content		-72	-111	23752133	4488653336
23769	09:58:03.911	00:00:23.768	1427	-1024	-768	-1	-1	-1	-1	4	-1024	-768	-1	-1	-1	-1	4		0	0						StimuliFarbe_rot_gelb.png	0	880	547	72	111				0	Content		-72	-111	23768845	4488670048
23785	09:58:03.927	00:00:23.785	1428	-1024	-768	-1	-1	-1	-1	4	-1024	-768	-1	-1	-1	-1	4		0	0						StimuliFarbe_rot_gelb.png	0	880	547	72	111				0	Content		-72	-111	23785470	4488686673
23802	09:58:03.944	00:00:23.802	1429	-1024	-768	-1	-1	-1	-1	4	-1024	-768	-1	-1	-1	-1	4		0	0						StimuliFarbe_rot_gelb.png	0	880	547	72	111				0	Content		-72	-111	23802094	4488703297
23819	09:58:03.961	00:00:23.818	1430	-1024	-768	-1	-1	-1	-1	4	-1024	-768	-1	-1	-1	-1	4		0	0						StimuliFarbe_rot_gelb.png	0	880	547	72	111				0	Content		-72	-111	23818719	4488719922
23835	09:58:03.977	00:00:23.835	1431	-1024	-768	-1	-1	-1	-1	4	-1024	-768	-1	-1	-1	-1	4		0	0						StimuliFarbe_rot_gelb.png	0	880	547	72	111				0	Content		-72	-111	23835467	4488736670
23852	09:58:03.994	00:00:23.852	1432	-1024	-768	-1	-1	-1	-1	4	-1024	-768	-1	-1	-1	-1	4		0	0						StimuliFarbe_rot_gelb.png	0	880	547	72	111				0	Content		-72	-111	23852092	4488753295
23869	09:58:04.011	00:00:23.868	1433	-1024	-768	-1	-1	-1	-1	4	-1024	-768	-1	-1	-1	-1	4		0	0						StimuliFarbe_rot_gelb.png	0	880	547	72	111				0	Content		-72	-111	23868714	4488769917
23885	09:58:04.027	00:00:23.885	1434	-1024	-768	-1	-1	-1	-1	4	-1024	-768	-1	-1	-1	-1	4		0	0						StimuliFarbe_rot_gelb.png	0	880	547	72	111				0	Content		-72	-111	23885338	4488786541
23902	09:58:04.044	00:00:23.902	1435	-1024	-768	-1	-1	-1	-1	4	-1024	-768	-1	-1	-1	-1	4		0	0						StimuliFarbe_rot_gelb.png	0	880	547	72	111				0	Content		-72	-111	23902088	4488803291
23919	09:58:04.061	00:00:23.918	1436	-1024	-768	-1	-1	-1	-1	4	-1024	-768	-1	-1	-1	-1	4		0	0						StimuliFarbe_rot_gelb.png	0	880	547	72	111				0	Content		-72	-111	23918712	4488819915
23935	09:58:04.077	00:00:23.935	1437	-1024	-768	-1	-1	-1	-1	4	-1024	-768	-1	-1	-1	-1	4		0	0						StimuliFarbe_rot_gelb.png	0	880	547	72	111				0	Content		-72	-111	23935336	4488836539
23952	09:58:04.094	00:00:23.951	1438	-1024	-768	-1	-1	-1	-1	4	-1024	-768	-1	-1	-1	-1	4		0	0						StimuliFarbe_rot_gelb.png	0	880	547	72	111				0	Content		-72	-111	23951963	4488853166
23969	09:58:04.111	00:00:23.968	1439	-1024	-768	-1	-1	-1	-1	4	-1024	-768	-1	-1	-1	-1	4		0	0						StimuliFarbe_rot_gelb.png	0	880	547	72	111				0	Content		-72	-111	23968716	4488869919
23985	09:58:04.127	00:00:23.985	1440	-1024	-768	-1	-1	-1	-1	4	-1024	-768	-1	-1	-1	-1	4		0	0						StimuliFarbe_rot_gelb.png	0	880	547	72	111				0	Content		-72	-111	23985337	4488886540
24002	09:58:04.144	00:00:24.001	1441	-1024	-768	-1	-1	-1	-1	4	-1024	-768	-1	-1	-1	-1	4		0	0						StimuliFarbe_rot_gelb.png	0	880	547	72	111				0	Content		-72	-111	24001961	4488903164
24019	09:58:04.161	00:00:24.018	1442	-1024	-768	-1	-1	-1	-1	4	-1024	-768	-1	-1	-1	-1	4		0	0						StimuliFarbe_rot_gelb.png	0	880	547	72	111				0	Content		-72	-111	24018586	4488919789
24035	09:58:04.177	00:00:24.035	1443	-1024	-768	-1	-1	-1	-1	4	-1024	-768	-1	-1	-1	-1	4		0	0						StimuliFarbe_rot_gelb.png	0	880	547	72	111				0	Content		-72	-111	24035336	4488936539
24052	09:58:04.194	00:00:24.051	1444	-1024	-768	-1	-1	-1	-1	4	-1024	-768	-1	-1	-1	-1	4		0	0						StimuliFarbe_rot_gelb.png	0	880	547	72	111				0	Content		-72	-111	24051960	4488953163
24069	09:58:04.211	00:00:24.068	1445	-1024	-768	-1	-1	-1	-1	4	-1024	-768	-1	-1	-1	-1	4		0	0						StimuliFarbe_rot_gelb.png	0	880	547	72	111				0	Content		-72	-111	24068706	4488969909
24085	09:58:04.227	00:00:24.085	1446	-1024	-768	-1	-1	-1	-1	4	-1024	-768	-1	-1	-1	-1	4		0	0						StimuliFarbe_rot_gelb.png	0	880	547	72	111				0	Content		-72	-111	24085332	4488986535
24102	09:58:04.244	00:00:24.101	1447	-1024	-768	-1	-1	-1	-1	4	-1024	-768	-1	-1	-1	-1	4		0	0						StimuliFarbe_rot_gelb.png	0	880	547	72	111				0	Content		-72	-111	24101954	4489003157
24119	09:58:04.261	00:00:24.118	1448	-1024	-768	-1	-1	-1	-1	4	-1024	-768	-1	-1	-1	-1	4		0	0						StimuliFarbe_rot_gelb.png	0	880	547	72	111				0	Content		-72	-111	24118579	4489019782
24136	09:58:04.278	00:00:24.135	1449	-1024	-768	-1	-1	-1	-1	4	-1024	-768	-1	-1	-1	-1	4		0	0						StimuliFarbe_rot_gelb.png	0	880	547	72	111				0	Content		-72	-111	24135770	4489036973
24153	09:58:04.295	00:00:24.153	1450	-1024	-768	-1	-1	-1	-1	4	-1024	-768	-1	-1	-1	-1	4		0	0						StimuliFarbe_rot_gelb.png	0	880	547	72	111				0	Content		-72	-111	24153144	4489054347
24170	09:58:04.312	00:00:24.170	1451	-1024	-768	-1	-1	-1	-1	4	-1024	-768	-1	-1	-1	-1	4		0	0						StimuliFarbe_rot_gelb.png	0	880	547	72	111				0	Content		-72	-111	24170393	4489071596
24185	09:58:04.327	00:00:24.185	1452	-1024	-768	-1	-1	-1	-1	4	-1024	-768	-1	-1	-1	-1	4		0	0						StimuliFarbe_rot_gelb.png	0	880	547	72	111				0	Content		-72	-111	24185196	4489086399
24202	09:58:04.344	00:00:24.201	1453	-1024	-768	-1	-1	-1	-1	4	-1024	-768	-1	-1	-1	-1	4		0	0						StimuliFarbe_rot_gelb.png	0	880	547	72	111				0	Content		-72	-111	24201948	4489103151
24219	09:58:04.361	00:00:24.218	1454	-1024	-768	-1	-1	-1	-1	4	-1024	-768	-1	-1	-1	-1	4		0	0						StimuliFarbe_rot_gelb.png	0	880	547	72	111				0	Content		-72	-111	24218570	4489119773
24235	09:58:04.377	00:00:24.235	1455	-1024	-768	-1	-1	-1	-1	4	-1024	-768	-1	-1	-1	-1	4		0	0						StimuliFarbe_rot_gelb.png	0	880	547	72	111				0	Content		-72	-111	24235189	4489136392
24252	09:58:04.394	00:00:24.251	1456	-1024	-768	-1	-1	-1	-1	4	-1024	-768	-1	-1	-1	-1	4		0	0						StimuliFarbe_rot_gelb.png	0	880	547	72	111				0	Content		-72	-111	24251812	4489153015
24268	09:58:04.410	00:00:24.268	1457	-1024	-768	-1	-1	-1	-1	4	-1024	-768	-1	-1	-1	-1	4		0	0						StimuliFarbe_rot_gelb.png	0	880	547	72	111				0	Content		-72	-111	24268435	4489169638
24286	09:58:04.428	00:00:24.285	1458	-1024	-768	-1	-1	-1	-1	4	-1024	-768	-1	-1	-1	-1	4		0	0						StimuliFarbe_rot_gelb.png	0	880	547	72	111				0	Content		-72	-111	24285630	4489186833
24303	09:58:04.445	00:00:24.303	1459	-1024	-768	-1	-1	-1	-1	4	-1024	-768	-1	-1	-1	-1	4		0	0						StimuliFarbe_rot_gelb.png	0	880	547	72	111				0	Content		-72	-111	24303002	4489204205
24320	09:58:04.462	00:00:24.320	1460	-1024	-768	-1	-1	-1	-1	4	-1024	-768	-1	-1	-1	-1	4		0	0						StimuliFarbe_rot_gelb.png	0	880	547	72	111				0	Content		-72	-111	24320251	4489221454
24335	09:58:04.477	00:00:24.335	1461	-1024	-768	-1	-1	-1	-1	4	-1024	-768	-1	-1	-1	-1	4		0	0						StimuliFarbe_rot_gelb.png	0	880	547	72	111				0	Content		-72	-111	24335057	4489236260
24352	09:58:04.494	00:00:24.351	1462	-1024	-768	-1	-1	-1	-1	4	-1024	-768	-1	-1	-1	-1	4		0	0						StimuliFarbe_rot_gelb.png	0	880	547	72	111				0	Content		-72	-111	24351807	4489253010
24368	09:58:04.510	00:00:24.368	1463	-1024	-768	-1	-1	-1	-1	4	-1024	-768	-1	-1	-1	-1	4		0	0						StimuliFarbe_rot_gelb.png	0	880	547	72	111				0	Content		-72	-111	24368429	4489269632
24385	09:58:04.527	00:00:24.385	1464	-1024	-768	-1	-1	-1	-1	4	-1024	-768	-1	-1	-1	-1	4		0	0						StimuliFarbe_rot_gelb.png	0	880	547	72	111				0	Content		-72	-111	24385051	4489286254
24402	09:58:04.544	00:00:24.401	1465	-1024	-768	-1	-1	-1	-1	4	-1024	-768	-1	-1	-1	-1	4		0	0						StimuliFarbe_rot_gelb.png	0	880	547	72	111				0	Content		-72	-111	24401675	4489302878
24418	09:58:04.560	00:00:24.418	1466	-1024	-768	-1	-1	-1	-1	4	-1024	-768	-1	-1	-1	-1	4		0	0						StimuliFarbe_rot_gelb.png	0	880	547	72	111				0	Content		-72	-111	24418423	4489319626
24435	09:58:04.577	00:00:24.435	1467	-1024	-768	-1	-1	-1	-1	4	-1024	-768	-1	-1	-1	-1	4		0	0						StimuliFarbe_rot_gelb.png	0	880	547	72	111				0	Content		-72	-111	24435490	4489336693
24453	09:58:04.595	00:00:24.452	1468	-1024	-768	-1	-1	-1	-1	4	-1024	-768	-1	-1	-1	-1	4		0	0						StimuliFarbe_rot_gelb.png	0	880	547	72	111				0	Content		-72	-111	24452864	4489354067
24470	09:58:04.612	00:00:24.470	1469	-1024	-768	-1	-1	-1	-1	4	-1024	-768	-1	-1	-1	-1	4		0	0						StimuliFarbe_rot_gelb.png	0	880	547	72	111				0	Content		-72	-111	24470236	4489371439
24485	09:58:04.627	00:00:24.485	1470	-1024	-768	-1	-1	-1	-1	4	-1024	-768	-1	-1	-1	-1	4		0	0						StimuliFarbe_rot_gelb.png	0	880	547	72	111				0	Content		-72	-111	24485042	4489386245
24502	09:58:04.644	00:00:24.501	1471	-1024	-768	-1	-1	-1	-1	4	-1024	-768	-1	-1	-1	-1	4		0	0						StimuliFarbe_rot_gelb.png	0	880	547	72	111				0	Content		-72	-111	24501665	4489402868
24518	09:58:04.660	00:00:24.518	1472	-1024	-768	-1	-1	-1	-1	4	-1024	-768	-1	-1	-1	-1	4		0	0						StimuliFarbe_rot_gelb.png	0	880	547	72	111				0	Content		-72	-111	24518414	4489419617
24535	09:58:04.677	00:00:24.535	1473	-1024	-768	-1	-1	-1	-1	4	-1024	-768	-1	-1	-1	-1	4		0	0						StimuliFarbe_rot_gelb.png	0	880	547	72	111				0	Content		-72	-111	24535036	4489436239
24552	09:58:04.694	00:00:24.551	1474	-1024	-768	-1	-1	-1	-1	4	-1024	-768	-1	-1	-1	-1	4		0	0						StimuliFarbe_rot_gelb.png	0	880	547	72	111				0	Content		-72	-111	24551660	4489452863
24568	09:58:04.710	00:00:24.568	1475	-1024	-768	-1	-1	-1	-1	4	-1024	-768	-1	-1	-1	-1	4		0	0						StimuliFarbe_rot_gelb.png	0	880	547	72	111				0	Content		-72	-111	24568283	4489469486
24585	09:58:04.727	00:00:24.585	1476	-1024	-768	-1	-1	-1	-1	4	-1024	-768	-1	-1	-1	-1	4		0	0						StimuliFarbe_rot_gelb.png	0	880	547	72	111				0	Content		-72	-111	24585475	4489486678
24603	09:58:04.745	00:00:24.602	1477	-1024	-768	-1	-1	-1	-1	4	-1024	-768	-1	-1	-1	-1	4		0	0						StimuliFarbe_rot_gelb.png	0	880	547	72	111				0	Content		-72	-111	24602722	4489503925
24620	09:58:04.762	00:00:24.619	1478	-1024	-768	-1	-1	-1	-1	4	-1024	-768	-1	-1	-1	-1	4		0	0						StimuliFarbe_rot_gelb.png	0	880	547	72	111				0	Content		-72	-111	24619970	4489521173
24635	09:58:04.777	00:00:24.634	1479	-1024	-768	-1	-1	-1	-1	4	-1024	-768	-1	-1	-1	-1	4		0	0						StimuliFarbe_rot_gelb.png	0	880	547	72	111				0	Content		-72	-111	24634898	4489536101
24652	09:58:04.794	00:00:24.651	1480	-1024	-768	-1	-1	-1	-1	4	-1024	-768	-1	-1	-1	-1	4		0	0						StimuliFarbe_rot_gelb.png	0	880	547	72	111				0	Content		-72	-111	24651523	4489552726
24668	09:58:04.810	00:00:24.668	1481	-1024	-768	-1	-1	-1	-1	4	-1024	-768	-1	-1	-1	-1	4		0	0						StimuliFarbe_rot_gelb.png	0	880	547	72	111				0	Content		-72	-111	24668274	4489569477
24685	09:58:04.827	00:00:24.684	1482	-1024	-768	-1	-1	-1	-1	4	-1024	-768	-1	-1	-1	-1	4		0	0						StimuliFarbe_rot_gelb.png	0	880	547	72	111				0	Content		-72	-111	24684897	4489586100
24702	09:58:04.844	00:00:24.701	1483	-1024	-768	-1	-1	-1	-1	4	-1024	-768	-1	-1	-1	-1	4		0	0						StimuliFarbe_rot_gelb.png	0	880	547	72	111				0	Content		-72	-111	24701519	4489602722
24718	09:58:04.860	00:00:24.718	1484	-1024	-768	-1	-1	-1	-1	4	-1024	-768	-1	-1	-1	-1	4		0	0						StimuliFarbe_rot_gelb.png	0	880	547	72	111				0	Content		-72	-111	24718144	4489619347
24735	09:58:04.877	00:00:24.735	1485	-1024	-768	-1	-1	-1	-1	4	-1024	-768	-1	-1	-1	-1	4		0	0						StimuliFarbe_rot_gelb.png	0	880	547	72	111				0	Content		-72	-111	24735340	4489636543
24753	09:58:04.895	00:00:24.752	1486	-1024	-768	-1	-1	-1	-1	4	-1024	-768	-1	-1	-1	-1	4		0	0						StimuliFarbe_rot_gelb.png	0	880	547	72	111				0	Content		-72	-111	24752713	4489653916
24770	09:58:04.912	00:00:24.769	1487	-1024	-768	-1	-1	-1	-1	4	-1024	-768	-1	-1	-1	-1	4		0	0						StimuliFarbe_rot_gelb.png	0	880	547	72	111				0	Content		-72	-111	24769960	4489671163
24785	09:58:04.927	00:00:24.784	1488	-1024	-768	-1	-1	-1	-1	4	-1024	-768	-1	-1	-1	-1	4		0	0						StimuliFarbe_rot_gelb.png	0	880	547	72	111				0	Content		-72	-111	24784774	4489685977
24802	09:58:04.944	00:00:24.801	1489	-1024	-768	-1	-1	-1	-1	4	-1024	-768	-1	-1	-1	-1	4		0	0						StimuliFarbe_rot_gelb.png	0	880	547	72	111				0	Content		-72	-111	24801513	4489702716
24818	09:58:04.960	00:00:24.818	1490	-1024	-768	-1	-1	-1	-1	4	-1024	-768	-1	-1	-1	-1	4		0	0						StimuliFarbe_rot_gelb.png	0	880	547	72	111				0	Content		-72	-111	24818136	4489719339
24835	09:58:04.977	00:00:24.834	1491	-1024	-768	-1	-1	-1	-1	4	-1024	-768	-1	-1	-1	-1	4		0	0						StimuliFarbe_rot_gelb.png	0	880	547	72	111				0	Content		-72	-111	24834771	4489735974
24851	09:58:04.993	00:00:24.851	1492	-1024	-768	-1	-1	-1	-1	4	-1024	-768	-1	-1	-1	-1	4		0	0						StimuliFarbe_rot_gelb.png	0	880	547	72	111				0	Content		-72	-111	24851381	4489752584
24868	09:58:05.010	00:00:24.868	1493	-1024	-768	-1	-1	-1	-1	4	-1024	-768	-1	-1	-1	-1	4		0	0						StimuliFarbe_rot_gelb.png	0	880	547	72	111				0	Content		-72	-111	24868007	4489769210
24885	09:58:05.027	00:00:24.885	1494	-1024	-768	-1	-1	-1	-1	4	-1024	-768	-1	-1	-1	-1	4		0	0						StimuliFarbe_rot_gelb.png	0	880	547	72	111				0	Content		-72	-111	24885199	4489786402
24903	09:58:05.045	00:00:24.902	1495	-1024	-768	-1	-1	-1	-1	4	-1024	-768	-1	-1	-1	-1	4		0	0						StimuliFarbe_rot_gelb.png	0	880	547	72	111				0	Content		-72	-111	24902575	4489803778
24920	09:58:05.062	00:00:24.919	1496	-1024	-768	-1	-1	-1	-1	4	-1024	-768	-1	-1	-1	-1	4		0	0						StimuliFarbe_rot_gelb.png	0	880	547	72	111				0	Content		-72	-111	24919949	4489821152
24935	09:58:05.077	00:00:24.934	1497	-1024	-768	-1	-1	-1	-1	4	-1024	-768	-1	-1	-1	-1	4		0	0						StimuliFarbe_rot_gelb.png	0	880	547	72	111				0	Content		-72	-111	24934765	4489835968
24951	09:58:05.093	00:00:24.951	1498	-1024	-768	-1	-1	-1	-1	4	-1024	-768	-1	-1	-1	-1	4		0	0						StimuliFarbe_rot_gelb.png	0	880	547	72	111				0	Content		-72	-111	24951378	4489852581
24968	09:58:05.110	00:00:24.968	1499	-1024	-768	-1	-1	-1	-1	4	-1024	-768	-1	-1	-1	-1	4		0	0						StimuliFarbe_rot_gelb.png	0	880	547	72	111				0	Content		-72	-111	24968125	4489869328
24985	09:58:05.127	00:00:24.984	1500	-1024	-768	-1	-1	-1	-1	4	-1024	-768	-1	-1	-1	-1	4		0	0						StimuliFarbe_rot_gelb.png	0	880	547	72	111				0	Content		-72	-111	24984797	4489886000
25001	09:58:05.143	00:00:25.001	1501	-1024	-768	-1	-1	-1	-1	4	-1024	-768	-1	-1	-1	-1	4		0	0						StimuliFarbe_rot_gelb.png	0	880	547	72	111				0	Content		-72	-111	25001375	4489902578
25018	09:58:05.160	00:00:25.017	1502	-1024	-768	-1	-1	-1	-1	4	-1024	-768	-1	-1	-1	-1	4		0	0						StimuliFarbe_rot_gelb.png	0	880	547	72	111				0	Content		-72	-111	25017998	4489919201
25035	09:58:05.177	00:00:25.035	1503	-1024	-768	-1	-1	-1	-1	4	-1024	-768	-1	-1	-1	-1	4		0	0						StimuliFarbe_rot_gelb.png	0	880	547	72	111				0	Content		-72	-111	25035067	4489936270
25052	09:58:05.194	00:00:25.052	1504	-1024	-768	-1	-1	-1	-1	4	-1024	-768	-1	-1	-1	-1	4		0	0						StimuliFarbe_rot_gelb.png	0	880	547	72	111				0	Content		-72	-111	25052441	4489953644
25070	09:58:05.212	00:00:25.069	1505	-1024	-768	-1	-1	-1	-1	4	-1024	-768	-1	-1	-1	-1	4		0	0						StimuliFarbe_rot_gelb.png	0	880	547	72	111				0	Content		-72	-111	25069688	4489970891
25085	09:58:05.227	00:00:25.084	1506	-1024	-768	-1	-1	-1	-1	4	-1024	-768	-1	-1	-1	-1	4		0	0						StimuliFarbe_rot_gelb.png	0	880	547	72	111				0	Content		-72	-111	25084620	4489985823
25101	09:58:05.243	00:00:25.101	1507	-1024	-768	-1	-1	-1	-1	4	-1024	-768	-1	-1	-1	-1	4		0	0						StimuliFarbe_rot_gelb.png	0	880	547	72	111				0	Content		-72	-111	25101243	4490002446
25118	09:58:05.260	00:00:25.117	1508	-1024	-768	-1	-1	-1	-1	4	-1024	-768	-1	-1	-1	-1	4		0	0						StimuliFarbe_rot_gelb.png	0	880	547	72	111				0	Content		-72	-111	25117992	4490019195
25135	09:58:05.277	00:00:25.134	1509	-1024	-768	-1	-1	-1	-1	4	-1024	-768	-1	-1	-1	-1	4		0	0						StimuliFarbe_rot_gelb.png	0	880	547	72	111				0	Content		-72	-111	25134613	4490035816
25151	09:58:05.293	00:00:25.151	1510	-1024	-768	-1	-1	-1	-1	4	-1024	-768	-1	-1	-1	-1	4		0	0						StimuliFarbe_rot_gelb.png	0	880	547	72	111				0	Content		-72	-111	25151237	4490052440
25168	09:58:05.310	00:00:25.167	1511	-1024	-768	-1	-1	-1	-1	4	-1024	-768	-1	-1	-1	-1	4		0	0						StimuliFarbe_rot_gelb.png	0	880	547	72	111				0	Content		-72	-111	25167861	4490069064
25185	09:58:05.327	00:00:25.185	1512	-1024	-768	-1	-1	-1	-1	4	-1024	-768	-1	-1	-1	-1	4		0	0						StimuliFarbe_rot_gelb.png	0	880	547	72	111				0	Content		-72	-111	25185056	4490086259
25202	09:58:05.344	00:00:25.202	1513	-1024	-768	-1	-1	-1	-1	4	-1024	-768	-1	-1	-1	-1	4		0	0						StimuliFarbe_rot_gelb.png	0	880	547	72	111				0	Content		-72	-111	25202428	4490103631
25220	09:58:05.362	00:00:25.219	1514	-1024	-768	-1	-1	-1	-1	4	-1024	-768	-1	-1	-1	-1	4		0	0						StimuliFarbe_rot_gelb.png	0	880	547	72	111				0	Content		-72	-111	25219677	4490120880
25234	09:58:05.376	00:00:25.234	1515	-1024	-768	-1	-1	-1	-1	4	-1024	-768	-1	-1	-1	-1	4		0	0						StimuliFarbe_rot_gelb.png	0	880	547	72	111				0	Content		-72	-111	25234487	4490135690
25251	09:58:05.393	00:00:25.251	1516	-1024	-768	-1	-1	-1	-1	4	-1024	-768	-1	-1	-1	-1	4		0	0						StimuliFarbe_rot_gelb.png	0	880	547	72	111				0	Content		-72	-111	25251231	4490152434
25268	09:58:05.410	00:00:25.267	1517	702,648	65,38793	0,4965988	0,5267612	506,5085	3,637795	3	674,1543	-1,798512	0,4975364	0,5270051	509,8407	3,691442	1	37	674	-2						StimuliFarbe_rot_gelb.png	0	880	547	72	111	648	-119	150	0	Content		602	-113	25267844	4490169047
25284	09:58:05.426	00:00:25.284	1518	696,1511	-12,61262	0,6585448	0,5226239	535,4231	3,717164	0	703,433	17,02228	0,4966657	0,5274217	509,4963	3,763508	0	37	700	2						StimuliFarbe_rot_gelb.png	0	880	547	72	111	648	-119	150	0	Content		628	-109	25284479	4490185682
25301	09:58:05.443	00:00:25.301	1519	640,0222	-37,40342	0,657851	0,5236117	535,4231	3,783584	0	703,5248	9,223484	0,4957569	0,5287499	509,1796	3,745116	0	37	672	-14						StimuliFarbe_rot_gelb.png	0	880	547	72	111	648	-119	150	0	Content		600	-125	25301104	4490202307
25318	09:58:05.460	00:00:25.317	1520	816,1652	-122,6252	0,6574793	0,5252002	535,4231	3,298271	0	706,4362	26,39837	0,4947757	0,5305001	508,8848	3,746627	0	37	761	-48						StimuliFarbe_rot_gelb.png	0	880	547	72	111	648	-119	150	0	Content		689	-159	25317742	4490218945
25334	09:58:05.476	00:00:25.334	1521	545,8796	187,0514	0,6650359	0,5258798	475,1807	3,426223	0	712,5441	9,822603	0,4938319	0,5327238	508,423	3,770883	0	37	629	98						StimuliFarbe_rot_gelb.png	0	880	547	72	111	648	-119	150	0	Content		557	-13	25334476	4490235679
25351	09:58:05.493	00:00:25.351	1522	763,259	74,29305	0,6643786	0,5293531	475,1806	3,122354	0	717,8723	22,45218	0,4930739	0,534772	507,8474	3,806322	0	37	741	48						StimuliFarbe_rot_gelb.png	0	880	547	72	111	648	-119	150	0	Content		669	-63	25351101	4490252304
25368	09:58:05.510	00:00:25.367	1523	679,2754	50,2606	0,6635206	0,5312658	475,1806	3,397707	0	697,5473	23,2978	0,4921806	0,5366745	508,1625	3,843698	0	37	688	37						StimuliFarbe_rot_gelb.png	0	880	547	72	111	648	-119	150	0	Content		616	-74	25367731	4490268934
25384	09:58:05.526	00:00:25.384	1524	794,3435	-141,502	0,6519249	0,5317448	552,9024	4,336917	0	716,9624	24,18234	0,4914856	0,5384102	507,5484	3,807769	0	37	756	-59						StimuliFarbe_rot_gelb.png	0	880	547	72	111	648	-119	150	0	Content		684	-170	25384347	4490285550
25401	09:58:05.543	00:00:25.401	1525	778,187	-97,96617	0,6497333	0,5322146	565,7886	4,343774	0	715,0368	29,01964	0,4908637	0,5398901	507,492	3,777485	0	37	747	-34						StimuliFarbe_rot_gelb.png	0	880	547	72	111	648	-119	150	0	Content		675	-145	25401097	4490302300
25418	09:58:05.560	00:00:25.417	1526	839,1829	-137,7367	0,6482289	0,5329406	576,4206	4,21069	0	-1024	-768	-1	-1	-1	-1	4	38	839	-138						StimuliFarbe_rot_gelb.png	0	880	547	72	111	635	-269	100	0	Content		767	-249	25417730	4490318933
25434	09:58:05.576	00:00:25.434	1527	716,8786	-437,3911	0,6475704	0,5371575	576,4205	4,236063	0	700,5855	43,01028	0,4901421	0,5425978	507,5599	3,775167	0	38	709	-197						StimuliFarbe_rot_gelb.png	0	880	547	72	111	635	-269	100	0	Content		637	-308	25434345	4490335548
25451	09:58:05.593	00:00:25.450	1528	676,341	-371,1599	0,6475126	0,5388413	576,4205	4,010665	0	699,0067	53,77962	0,4899906	0,5440944	507,6176	3,772567	0	38	688	-159						StimuliFarbe_rot_gelb.png	0	880	547	72	111	635	-269	100	0	Content		616	-270	25450971	4490352174
25468	09:58:05.610	00:00:25.467	1529	-1024	-768	-1	-1	-1	-1	4	707,2579	40,24831	0,4898647	0,5457196	507,2183	3,675099	0	38	707	40						StimuliFarbe_rot_gelb.png	0	880	547	72	111	635	-269	100	0	Content		635	-71	25467730	4490368933
25484	09:58:05.626	00:00:25.484	1530	691,1074	-369,773	0,647543	0,5417656	576,4205	3,936236	0	704,2851	54,48467	0,4898827	0,5470925	506,9738	3,698525	0	38	698	-158						StimuliFarbe_rot_gelb.png	0	880	547	72	111	635	-269	100	0	Content		626	-269	25484348	4490385551
25501	09:58:05.643	00:00:25.500	1531	683,7358	-464,3232	0,6476755	0,5432441	576,4205	3,591139	0	704,8941	49,08024	0,4899567	0,548192	506,9926	3,627357	0	38	694	-208						StimuliFarbe_rot_gelb.png	0	880	547	72	111	635	-269	100	0	Content		622	-319	25500972	4490402175
25518	09:58:05.660	00:00:25.517	1532	-1024	-768	-1	-1	-1	-1	4	712,3601	57,83784	0,4901215	0,549086	506,9138	3,58207	0	39	712	58						StimuliFarbe_rot_gelb.png	0	880	547	72	111	599	-97	167	0	Content		640	-53	25517596	4490418799
25534	09:58:05.676	00:00:25.534	1533	-1024	-768	-1	-1	-1	-1	4	-1024	-768	-1	-1	-1	-1	4	39	0	0						StimuliFarbe_rot_gelb.png	0	880	547	72	111	599	-97	167	0	Content		-72	-111	25534275	4490435478
25551	09:58:05.693	00:00:25.550	1534	-1024	-768	-1	-1	-1	-1	4	-1024	-768	-1	-1	-1	-1	4	39	0	0						StimuliFarbe_rot_gelb.png	0	880	547	72	111	599	-97	167	0	Content		-72	-111	25550943	4490452146
25568	09:58:05.710	00:00:25.567	1535	667,9977	-433,1314	0,6486179	0,5469458	576,4205	3,81176	0	693,9466	59,86082	0,4905599	0,5508208	506,344	3,49831	0	39	681	-187						StimuliFarbe_rot_gelb.png	0	880	547	72	111	599	-97	167	0	Content		609	-298	25567594	4490468797
25584	09:58:05.726	00:00:25.584	1536	-1024	-768	-1	-1	-1	-1	4	700,1452	53,07055	0,4904147	0,5512833	506,0639	3,46349	0	39	700	53						StimuliFarbe_rot_gelb.png	0	880	547	72	111	599	-97	167	0	Content		628	-58	25584219	4490485422
25601	09:58:05.743	00:00:25.600	1537	528,8751	-19,80513	0,6581684	0,5475971	500,5218	3,42184	0	705,3411	51,01608	0,490174	0,5516265	506,011	3,42812	0	39	617	16						StimuliFarbe_rot_gelb.png	0	880	547	72	111	599	-97	167	0	Content		545	-95	25600966	4490502169
25618	09:58:05.760	00:00:25.617	1538	507,5523	-53,91826	0,6577802	0,5481058	500,4124	3,323483	0	697,365	55,98261	0,489734	0,5522079	506,0148	3,48446	0	39	602	1						StimuliFarbe_rot_gelb.png	0	880	547	72	111	599	-97	167	0	Content		530	-110	25617593	4490518796
25634	09:58:05.776	00:00:25.634	1539	-1024	-768	-1	-1	-1	-1	4	683,2106	44,10618	0,4891523	0,5527807	505,6464	3,446545	0	39	683	44						StimuliFarbe_rot_gelb.png	0	880	547	72	111	599	-97	167	0	Content		611	-67	25634218	4490535421
25651	09:58:05.793	00:00:25.650	1540	621,1962	-28,4728	0,6567616	0,5495904	500,4124	3,485979	0	702,7899	55,44384	0,488723	0,5533756	505,4461	3,419275	0	39	662	13						StimuliFarbe_rot_gelb.png	0	880	547	72	111	599	-97	167	0	Content		590	-98	25650841	4490552044
25668	09:58:05.810	00:00:25.667	1541	607,6246	-44,21629	0,6560463	0,5503969	500,4124	3,355617	0	705,2274	49,86267	0,4881141	0,5542831	505,107	3,396538	0	39	656	3						StimuliFarbe_rot_gelb.png	0	880	547	72	111	599	-97	167	0	Content		584	-108	25667592	4490568795
25684	09:58:05.826	00:00:25.684	1542	623,9545	-84,88927	0,6554714	0,5514477	500,4124	3,408182	0	698,5941	59,53175	0,4875201	0,555331	504,9846	3,412046	0	40	661	-13						StimuliFarbe_rot_gelb.png	0	880	547	72	111	633	-62	333	0	Content		589	-124	25684216	4490585419
25701	09:58:05.843	00:00:25.700	1543	-1024	-768	-1	-1	-1	-1	4	693,0277	66,47368	0,4870049	0,5563228	504,9307	3,420206	0	40	693	66						StimuliFarbe_rot_gelb.png	0	880	547	72	111	633	-62	333	0	Content		621	-45	25700839	4490602042
25717	09:58:05.859	00:00:25.717	1544	-1024	-768	-1	-1	-1	-1	4	703,5866	46,17567	0,4866485	0,5573121	504,5495	3,368511	0	40	704	46						StimuliFarbe_rot_gelb.png	0	880	547	72	111	633	-62	333	0	Content		632	-65	25717464	4490618667
25734	09:58:05.876	00:00:25.734	1545	-1024	-768	-1	-1	-1	-1	4	707,7109	46,70834	0,486398	0,5581917	504,0658	3,394124	0	40	708	47						StimuliFarbe_rot_gelb.png	0	880	547	72	111	633	-62	333	0	Content		636	-64	25734215	4490635418
25751	09:58:05.893	00:00:25.750	1546	-1024	-768	-1	-1	-1	-1	4	708,0148	40,9815	0,4860991	0,5591426	503,7677	3,32645	0	40	708	41						StimuliFarbe_rot_gelb.png	0	880	547	72	111	633	-62	333	0	Content		636	-70	25750841	4490652044
25767	09:58:05.909	00:00:25.767	1547	-1024	-768	-1	-1	-1	-1	4	698,9716	49,29269	0,4858634	0,56016	503,44	3,321108	0	40	699	49						StimuliFarbe_rot_gelb.png	0	880	547	72	111	633	-62	333	0	Content		627	-62	25767468	4490668671
25784	09:58:05.926	00:00:25.784	1548	-1024	-768	-1	-1	-1	-1	4	701,8188	48,69086	0,4856657	0,5608074	503,4782	3,301508	0	40	702	49						StimuliFarbe_rot_gelb.png	0	880	547	72	111	633	-62	333	0	Content		630	-62	25784210	4490685413
25801	09:58:05.943	00:00:25.800	1549	-1024	-768	-1	-1	-1	-1	4	697,8353	51,57639	0,4854929	0,5608711	503,4986	3,346672	0	40	698	52						StimuliFarbe_rot_gelb.png	0	880	547	72	111	633	-62	333	0	Content		626	-59	25800840	4490702043
25817	09:58:05.959	00:00:25.817	1550	-1024	-768	-1	-1	-1	-1	4	690,1415	65,36066	0,4854587	0,5605119	503,5535	3,346765	0	40	690	65						StimuliFarbe_rot_gelb.png	0	880	547	72	111	633	-62	333	0	Content		618	-46	25817464	4490718667
25834	09:58:05.976	00:00:25.834	1551	-1024	-768	-1	-1	-1	-1	4	704,9402	53,88002	0,4853826	0,5604064	503,5494	3,351106	0	40	705	54						StimuliFarbe_rot_gelb.png	0	880	547	72	111	633	-62	333	0	Content		633	-57	25834087	4490735290
25851	09:58:05.993	00:00:25.850	1552	-1024	-768	-1	-1	-1	-1	4	709,6285	53,63366	0,4852734	0,5605085	503,2887	3,284944	0	40	710	54						StimuliFarbe_rot_gelb.png	0	880	547	72	111	633	-62	333	0	Content		638	-57	25850836	4490752039
25867	09:58:06.009	00:00:25.867	1553	-1024	-768	-1	-1	-1	-1	4	708,1044	59,4948	0,4853063	0,560628	503,3965	3,303455	0	40	708	59						StimuliFarbe_rot_gelb.png	0	880	547	72	111	633	-62	333	0	Content		636	-52	25867460	4490768663
25884	09:58:06.026	00:00:25.884	1554	-1024	-768	-1	-1	-1	-1	4	714,4442	47,21263	0,4853323	0,5609129	503,4476	3,298485	0	40	714	47						StimuliFarbe_rot_gelb.png	0	880	547	72	111	633	-62	333	0	Content		642	-64	25884082	4490785285
25901	09:58:06.043	00:00:25.900	1555	-1024	-768	-1	-1	-1	-1	4	701,2012	56,00423	0,4854433	0,5611706	503,5744	3,337823	0	40	701	56						StimuliFarbe_rot_gelb.png	0	880	547	72	111	633	-62	333	0	Content		629	-55	25900707	4490801910
25917	09:58:06.059	00:00:25.917	1556	-1024	-768	-1	-1	-1	-1	4	709,3461	54,77487	0,4855783	0,5617081	503,5872	3,308911	0	40	709	55						StimuliFarbe_rot_gelb.png	0	880	547	72	111	633	-62	333	0	Content		637	-56	25917458	4490818661
25934	09:58:06.076	00:00:25.934	1557	-1024	-768	-1	-1	-1	-1	4	704,3604	49,48634	0,4857963	0,5623831	503,4678	3,346698	0	40	704	49						StimuliFarbe_rot_gelb.png	0	880	547	72	111	633	-62	333	0	Content		632	-62	25934079	4490835282
25951	09:58:06.093	00:00:25.950	1558	-1024	-768	-1	-1	-1	-1	4	703,3742	46,21058	0,4859015	0,5633483	503,6277	3,310595	0	40	703	46						StimuliFarbe_rot_gelb.png	0	880	547	72	111	633	-62	333	0	Content		631	-65	25950704	4490851907
25967	09:58:06.109	00:00:25.967	1559	-1024	-768	-1	-1	-1	-1	4	713,5661	50,2598	0,485954	0,5644851	503,6522	3,346898	0	40	714	50						StimuliFarbe_rot_gelb.png	0	880	547	72	111	633	-62	333	0	Content		642	-61	25967328	4490868531
25984	09:58:06.126	00:00:25.984	1560	-1024	-768	-1	-1	-1	-1	4	705,6758	48,60719	0,4859768	0,5660375	503,6557	3,338836	0	40	706	49						StimuliFarbe_rot_gelb.png	0	880	547	72	111	633	-62	333	0	Content		634	-62	25984079	4490885282
26001	09:58:06.143	00:00:26.000	1561	-1024	-768	-1	-1	-1	-1	4	754,0513	-17,39567	0,4857306	0,5674047	503,7774	3,377318	0	40	754	-17						StimuliFarbe_rot_gelb.png	0	880	547	72	111	633	-62	333	0	Content		682	-128	26000712	4490901915
26017	09:58:06.159	00:00:26.017	1562	-1024	-768	-1	-1	-1	-1	4	849,5982	-194,234	0,48548	0,5690874	504,5461	3,424365	0	41	850	-194						StimuliFarbe_rot_gelb.png	0	880	547	72	111	847	-510	216	0	Content		778	-305	26017325	4490918528
26034	09:58:06.176	00:00:26.033	1563	-1024	-768	-1	-1	-1	-1	4	1041,722	-624,6964	0,4856256	0,5727707	505,2055	3,663844	0	41	1042	-625						StimuliFarbe_rot_gelb.png	0	880	547	72	111	847	-510	216	0	Content		970	-736	26033951	4490935154
26051	09:58:06.193	00:00:26.050	1564	-1024	-768	-1	-1	-1	-1	4	-1024	-768	-1	-1	-1	-1	4	41	0	0						StimuliFarbe_rot_gelb.png	0	880	547	72	111	847	-510	216	0	Content		-72	-111	26050700	4490951903
26067	09:58:06.209	00:00:26.067	1565	-1024	-768	-1	-1	-1	-1	4	-1024	-768	-1	-1	-1	-1	4	41	0	0						StimuliFarbe_rot_gelb.png	0	880	547	72	111	847	-510	216	0	Content		-72	-111	26067324	4490968527
26084	09:58:06.226	00:00:26.083	1566	817,2115	-236,5844	0,6465204	0,5685652	478,5247	3,353526	0	992,9844	-541,3133	0,5031787	0,5794035	434,8655	3,249886	0	41	905	-389						StimuliFarbe_rot_gelb.png	0	880	547	72	111	847	-510	216	0	Content		833	-500	26083947	4490985150
26101	09:58:06.243	00:00:26.100	1567	805,678	-242,8375	0,6462091	0,569405	478,2857	3,360645	0	922,4289	-439,09	0,48361	0,5746131	506,2411	3,47537	0	41	864	-341						StimuliFarbe_rot_gelb.png	0	880	547	72	111	847	-510	216	0	Content		792	-452	26100575	4491001778
26117	09:58:06.259	00:00:26.117	1568	827,4174	-269,6337	0,6470727	0,5703332	481,3438	3,367357	0	1010,419	-537,2463	0,5027305	0,5804962	436,1176	3,254882	0	41	919	-403						StimuliFarbe_rot_gelb.png	0	880	547	72	111	847	-510	216	0	Content		847	-514	26117323	4491018526
26134	09:58:06.276	00:00:26.133	1569	826,3708	-236,4892	0,6459727	0,5714684	478,4088	3,288915	0	854,0233	28,88861	0,5104893	0,5769186	409,1385	2,768853	0	41	840	-104						StimuliFarbe_rot_gelb.png	0	880	547	72	111	847	-510	216	0	Content		768	-215	26133951	4491035154
26151	09:58:06.293	00:00:26.150	1570	837,4109	-221,8764	0,6457813	0,572307	478,2975	3,215048	0	1063,704	-676,6641	0,5013683	0,5823015	439,5827	3,478202	0	41	951	-449						StimuliFarbe_rot_gelb.png	0	880	547	72	111	847	-510	216	0	Content		879	-560	26150574	4491051777
26167	09:58:06.309	00:00:26.167	1571	818,3085	-262,6198	0,6469128	0,5727564	482,369	3,332686	0	1021,665	-569,3087	0,5015993	0,5824109	438,7486	3,342622	0	41	920	-416						StimuliFarbe_rot_gelb.png	0	880	547	72	111	847	-510	216	0	Content		848	-527	26167198	4491068401
26184	09:58:06.326	00:00:26.183	1572	830,5051	-225,4343	0,644976	0,5730711	476,2237	3,318541	0	1011,877	-509,4566	0,5035133	0,5825313	432,1965	3,303673	0	41	921	-367						StimuliFarbe_rot_gelb.png	0	880	547	72	111	847	-510	216	0	Content		849	-478	26183947	4491085150
26201	09:58:06.343	00:00:26.200	1573	837,2689	-293,2289	0,6480521	0,5735417	486,3583	3,387763	0	1055,128	-643,6467	0,5024257	0,5829343	435,8181	3,452095	0	41	946	-468						StimuliFarbe_rot_gelb.png	0	880	547	72	111	847	-510	216	0	Content		874	-579	26200573	4491101776
26217	09:58:06.359	00:00:26.217	1574	798,3914	-238,7807	0,6459216	0,5738923	479,7687	3,277938	0	1030,632	-558,3077	0,5026286	0,58314	434,9391	3,321198	0	41	915	-399						StimuliFarbe_rot_gelb.png	0	880	547	72	111	847	-510	216	0	Content		843	-510	26217196	4491118399
26234	09:58:06.376	00:00:26.233	1575	837,2966	-264,2564	0,6458246	0,5744336	479,5836	3,314178	0	858,8304	78,96615	0,5132479	0,5785051	399,9213	2,757591	0	42	848	-93						StimuliFarbe_rot_gelb.png	0	880	547	72	111	776	-251	100	0	Content		776	-204	26233823	4491135026
26251	09:58:06.393	00:00:26.250	1576	809,0071	-284,8125	0,646639	0,5747446	482,4643	3,404314	0	-1024	-768	-1	-1	-1	-1	4	42	809	-285						StimuliFarbe_rot_gelb.png	0	880	547	72	111	776	-251	100	0	Content		737	-396	26250569	4491151772
26267	09:58:06.409	00:00:26.267	1577	821,112	-315,8532	0,6479129	0,5751669	487,1147	3,401911	0	-1024	-768	-1	-1	-1	-1	4	42	821	-316						StimuliFarbe_rot_gelb.png	0	880	547	72	111	776	-251	100	0	Content		749	-427	26267196	4491168399
26284	09:58:06.426	00:00:26.283	1578	827,9937	-313,6003	0,6478781	0,5753513	487,2834	3,399809	0	867,9785	34,2931	0,5105906	0,5789707	407,1599	2,822659	0	42	848	-140						StimuliFarbe_rot_gelb.png	0	880	547	72	111	776	-251	100	0	Content		776	-251	26283819	4491185022
26300	09:58:06.442	00:00:26.300	1579	831,8563	-289,5094	0,6472956	0,5755237	485,757	3,326124	0	864,1351	31,33764	0,5098183	0,5790204	409,1881	2,786224	0	42	848	-129						StimuliFarbe_rot_gelb.png	0	880	547	72	111	776	-251	100	0	Content		776	-240	26300442	4491201645
26317	09:58:06.459	00:00:26.317	1580	801,5099	-291,1576	0,6473088	0,5756757	485,9075	3,394517	0	855,5037	40,03545	0,5099284	0,5790331	408,7596	2,714717	0	42	829	-126						StimuliFarbe_rot_gelb.png	0	880	547	72	111	776	-251	100	0	Content		757	-237	26317193	4491218396
26334	09:58:06.476	00:00:26.333	1581	839,283	-347,1273	0,6488768	0,5759669	490,9974	3,4108	0	868,9608	37,37929	0,5094814	0,5791926	410,1371	2,742498	0	43	854	-155						StimuliFarbe_rot_gelb.png	0	880	547	72	111	766	-212	600	0	Content		782	-266	26333819	4491235022
26350	09:58:06.492	00:00:26.350	1582	827,8506	-310,0876	0,6472995	0,5760306	486,1313	3,332043	0	860,7247	51,20836	0,511503	0,5792069	403,7824	2,693878	0	43	844	-129						StimuliFarbe_rot_gelb.png	0	880	547	72	111	766	-212	600	0	Content		772	-240	26350442	4491251645
26367	09:58:06.509	00:00:26.367	1583	812,9653	-297,3344	0,6472924	0,5760652	486,5263	3,347859	0	868,8309	41,80663	0,5102584	0,5791917	407,2827	2,694355	0	43	841	-128						StimuliFarbe_rot_gelb.png	0	880	547	72	111	766	-212	600	0	Content		769	-239	26367068	4491268271
26384	09:58:06.526	00:00:26.383	1584	797,9705	-301,144	0,6463872	0,5761384	483,8108	3,372114	0	859,0739	47,41255	0,5101129	0,5792089	407,2716	2,725994	0	43	829	-127						StimuliFarbe_rot_gelb.png	0	880	547	72	111	766	-212	600	0	Content		757	-238	26383817	4491285020
26400	09:58:06.542	00:00:26.400	1585	824,1306	-287,4543	0,6459258	0,5761044	482,5009	3,300905	0	858,661	40,36752	0,5098003	0,5791734	407,9015	2,709669	0	43	841	-124						StimuliFarbe_rot_gelb.png	0	880	547	72	111	766	-212	600	0	Content		769	-235	26400440	4491301643
26417	09:58:06.559	00:00:26.417	1586	818,1736	-268,6483	0,6444589	0,5760362	478,0719	3,219347	0	855,8156	36,92894	0,5091556	0,5791062	409,6481	2,718851	0	43	837	-116						StimuliFarbe_rot_gelb.png	0	880	547	72	111	766	-212	600	0	Content		765	-227	26417066	4491318269
26434	09:58:06.576	00:00:26.433	1587	819,1075	-252,5797	0,6439824	0,5760055	476,7632	3,212164	0	862,1586	34,57046	0,5091465	0,5790955	409,3998	2,688746	0	43	841	-109						StimuliFarbe_rot_gelb.png	0	880	547	72	111	766	-212	600	0	Content		769	-220	26433689	4491334892
26450	09:58:06.592	00:00:26.450	1588	806,8674	-254,181	0,6437947	0,5759039	476,3747	3,284416	0	860,2301	35,60917	0,5090001	0,5789298	409,6155	2,71264	0	43	834	-109						StimuliFarbe_rot_gelb.png	0	880	547	72	111	766	-212	600	0	Content		762	-220	26450437	4491351640
26467	09:58:06.609	00:00:26.467	1589	811,1976	-243,2936	0,6437644	0,5756763	476,3722	3,229266	0	856,5222	67,68447	0,5112941	0,5787808	402,4857	2,656809	0	43	834	-88						StimuliFarbe_rot_gelb.png	0	880	547	72	111	766	-212	600	0	Content		762	-199	26467064	4491368267
26484	09:58:06.626	00:00:26.483	1590	811,1608	-258,8398	0,6450239	0,5755681	480,6923	3,256172	0	855,3047	60,11739	0,5116826	0,5786756	401,0582	2,658285	0	43	833	-99						StimuliFarbe_rot_gelb.png	0	880	547	72	111	766	-212	600	0	Content		761	-210	26483686	4491384889
26500	09:58:06.642	00:00:26.500	1591	809,3203	-273,8317	0,644956	0,575493	480,6003	3,287609	0	855,2178	51,54539	0,5094126	0,5784677	407,6638	2,70813	0	43	832	-111						StimuliFarbe_rot_gelb.png	0	880	547	72	111	766	-212	600	0	Content		760	-222	26500437	4491401640
26513	09:58:06.655																				ImageEnd	16	0	0	StimuliFarbe_rot_gelb.png
26517	09:58:06.659	00:00:26.517	1592	817,6944	-281,7086	0,6452162	0,5754189	481,4865	3,259483	0	850,3631	49,77648	0,5095662	0,5783866	407,0656	2,682249	0	43	834	-116						No media	0	1024	768	0	0	838	-101	600	0	Content		834	-116	26517061	4491418264
26527	09:58:06.669																				ImageStart	8	0	0	Fix_sw.jpg
26534	09:58:06.676	00:00:26.533	1593	816,2371	-247,7124	0,6440215	0,5753312	477,5475	3,228264	0	852,344	46,13015	0,5089929	0,5783106	408,7381	2,664665	0	43	834	-101						Fix_sw.jpg	0	880	547	72	111	766	-212	600	0	Content		762	-212	26533684	4491434887
26550	09:58:06.692	00:00:26.550	1594	813,8055	-252,9024	0,6442408	0,5752335	478,2297	3,276317	0	854,5507	40,00134	0,5089767	0,578251	408,8226	2,707843	0	43	834	-106						Fix_sw.jpg	0	880	547	72	111	766	-212	600	0	Content		762	-217	26550309	4491451512
26567	09:58:06.709	00:00:26.567	1595	812,7117	-238,8514	0,6441767	0,5751763	478,0094	3,265078	0	866,6963	43,77502	0,5091823	0,578104	408,163	2,717157	0	43	840	-98						Fix_sw.jpg	0	880	547	72	111	766	-212	600	0	Content		768	-209	26567059	4491468262
26584	09:58:06.726	00:00:26.583	1596	820,6788	-245,9055	0,6440766	0,5751816	477,7072	3,245934	0	843,4595	74,01335	0,5115449	0,5780517	401,048	2,688541	0	43	832	-86						Fix_sw.jpg	0	880	547	72	111	766	-212	600	0	Content		760	-197	26583682	4491484885
26600	09:58:06.742	00:00:26.600	1597	822,96	-263,5579	0,6442946	0,5751739	478,4127	3,226297	0	860,055	49,98223	0,5091389	0,5779882	408,2687	2,710523	0	43	842	-107						Fix_sw.jpg	0	880	547	72	111	766	-212	600	0	Content		770	-218	26600307	4491501510
26617	09:58:06.759	00:00:26.616	1598	827,0856	-257,4688	0,6441181	0,5752279	477,7814	3,23719	0	855,3325	54,67638	0,5090601	0,5780187	408,6114	2,69929	0	43	841	-101						Fix_sw.jpg	0	880	547	72	111	766	-212	600	0	Content		769	-212	26616932	4491518135
26634	09:58:06.776	00:00:26.633	1599	802,7678	-242,7642	0,6440335	0,5752982	477,3335	3,246966	0	849,1329	77,54509	0,5113876	0,5781017	401,7689	2,645792	0	43	826	-83						Fix_sw.jpg	0	880	547	72	111	766	-212	600	0	Content		754	-194	26633679	4491534882
26650	09:58:06.792	00:00:26.650	1600	803,8151	-236,5984	0,6443179	0,575327	477,9222	3,27302	0	857,3511	58,52709	0,5099044	0,5781187	406,7849	2,688571	0	43	831	-89						Fix_sw.jpg	0	880	547	72	111	766	-212	600	0	Content		759	-200	26650305	4491551508
26667	09:58:06.809	00:00:26.666	1601	817,5364	-274,307	0,64597	0,5753897	482,6118	3,307456	0	857,5501	60,35451	0,510042	0,5782441	406,915	2,678971	0	43	838	-107						Fix_sw.jpg	0	880	547	72	111	766	-212	600	0	Content		766	-218	26666928	4491568131
26684	09:58:06.826	00:00:26.683	1602	814,1819	-279,3607	0,6465514	0,575348	484,1487	3,331084	0	854,8228	41,86449	0,5099362	0,5781441	407,9833	2,684987	0	43	835	-119						Fix_sw.jpg	0	880	547	72	111	766	-212	600	0	Content		763	-230	26683554	4491584757
26700	09:58:06.842	00:00:26.700	1603	816,5935	-293,1139	0,6473847	0,5750888	486,502	3,316967	0	863,6808	55,66632	0,5108305	0,5778462	405,9251	2,673928	0	43	840	-119						Fix_sw.jpg	0	880	547	72	111	766	-212	600	0	Content		768	-230	26700302	4491601505
26717	09:58:06.859	00:00:26.716	1604	820,2596	-308,5119	0,6478962	0,5745653	487,4665	3,401389	0	864,7722	43,65862	0,5104728	0,5771809	407,7903	2,699582	0	43	843	-132						Fix_sw.jpg	0	880	547	72	111	766	-212	600	0	Content		771	-243	26716928	4491618131
26734	09:58:06.876	00:00:26.733	1605	829,2858	-287,358	0,6477647	0,5738596	486,6827	3,333505	0	-1024	-768	-1	-1	-1	-1	4	43	829	-287						Fix_sw.jpg	0	880	547	72	111	766	-212	600	0	Content		757	-398	26733554	4491634757
26750	09:58:06.892	00:00:26.750	1606	815,1741	-224,4088	0,6461607	0,5731585	480,9334	3,251736	0	-1024	-768	-1	-1	-1	-1	4	43	815	-224						Fix_sw.jpg	0	880	547	72	111	766	-212	600	0	Content		743	-335	26750176	4491651379
26767	09:58:06.909	00:00:26.766	1607	831,4524	-230,21	0,6469837	0,5723824	483,4901	3,25596	0	862,6996	113,4524	0,5130252	0,5741862	401,662	2,643737	0	43	847	-58						Fix_sw.jpg	0	880	547	72	111	766	-212	600	0	Content		775	-169	26766925	4491668128
26784	09:58:06.926	00:00:26.783	1608	826,2607	-273,2354	0,6495143	0,5714771	491,8529	3,350701	0	851,9841	106,6163	0,5132388	0,5734437	401,3591	2,639028	0	43	839	-83						Fix_sw.jpg	0	880	547	72	111	766	-212	600	0	Content		767	-194	26783558	4491684761
26800	09:58:06.942	00:00:26.800	1609	813,3959	-302,3661	0,6502263	0,5707356	494,2577	3,351239	0	851,8823	107,6013	0,5133012	0,572772	401,5118	2,642382	0	43	833	-97						Fix_sw.jpg	0	880	547	72	111	766	-212	600	0	Content		761	-208	26800178	4491701381
26817	09:58:06.959	00:00:26.816	1610	834,2094	-269,5298	0,6491269	0,570246	490,4031	3,320664	0	842,059	118,618	0,514003	0,57236	399,328	2,646657	0	43	838	-75						Fix_sw.jpg	0	880	547	72	111	766	-212	600	0	Content		766	-186	26816801	4491718004
26834	09:58:06.976	00:00:26.833	1611	811,7261	-259,6946	0,6490721	0,570322	490,3518	3,293531	0	849,9439	103,8358	0,5140283	0,5725691	399,1211	2,616605	0	43	831	-78						Fix_sw.jpg	0	880	547	72	111	766	-212	600	0	Content		759	-189	26833549	4491734752
26850	09:58:06.992	00:00:26.850	1612	824,9434	-269,5956	0,6499301	0,5703032	493,525	3,315952	0	855,1187	116,3307	0,5145219	0,5725601	397,4812	2,595132	0	43	840	-77						Fix_sw.jpg	0	880	547	72	111	766	-212	600	0	Content		768	-188	26850175	4491751378
26867	09:58:07.009	00:00:26.866	1613	827,9403	-290,6907	0,6500385	0,5700595	494,0605	3,343685	0	856,3391	117,1397	0,5133016	0,5722815	400,8815	2,574514	0	43	842	-87						Fix_sw.jpg	0	880	547	72	111	766	-212	600	0	Content		770	-198	26866798	4491768001
26883	09:58:07.025	00:00:26.883	1614	838,1619	-262,3559	0,6490477	0,5697604	491,1735	3,244233	0	851,8143	118,7752	0,5130986	0,5720344	400,926	2,562588	0	43	845	-72						Fix_sw.jpg	0	880	547	72	111	766	-212	600	0	Content		773	-183	26883423	4491784626
26900	09:58:07.042	00:00:26.900	1615	850,4666	-227,4958	0,6487705	0,5693799	490,669	3,135931	0	846,942	111,6268	0,5124512	0,5717927	402,3189	2,557873	0	43	849	-58						Fix_sw.jpg	0	880	547	72	111	766	-212	600	0	Content		777	-169	26900173	4491801376
26917	09:58:07.059	00:00:26.916	1616	851,7496	-269,7828	0,6494121	0,5689859	493,3888	3,198961	0	850,0499	103,1012	0,5116616	0,5712419	404,1059	2,536581	0	43	851	-83						Fix_sw.jpg	0	880	547	72	111	766	-212	600	0	Content		779	-194	26916797	4491818000
26933	09:58:07.075	00:00:26.933	1617	887,9467	-249,4984	0,6495433	0,568591	494,4384	3,138832	0	856,6283	122,2218	0,5127263	0,5709121	400,0919	2,544673	0	44	872	-64						Fix_sw.jpg	0	880	547	72	111	808	-171	650	0	Content		800	-175	26933421	4491834624
26950	09:58:07.092	00:00:26.950	1618	900,3805	-235,2984	0,6477648	0,5681978	489,6281	3,040284	0	854,9606	114,6088	0,5123295	0,5706536	400,4832	2,552679	0	44	878	-60						Fix_sw.jpg	0	880	547	72	111	808	-171	650	0	Content		806	-171	26950047	4491851250
26967	09:58:07.109	00:00:26.966	1619	897,1847	-200,1118	0,6463239	0,5676574	485,8496	2,954006	0	851,5465	123,5879	0,5130592	0,5701538	397,5804	2,487595	0	44	874	-38						Fix_sw.jpg	0	880	547	72	111	808	-171	650	0	Content		802	-149	26966794	4491867997
26983	09:58:07.125	00:00:26.983	1620	908,1646	-218,7301	0,6480281	0,5671099	492,321	2,921808	0	859,496	101,8587	0,5115124	0,569914	401,3006	2,498138	0	44	884	-58						Fix_sw.jpg	0	880	547	72	111	808	-171	650	0	Content		812	-169	26983418	4491884621
27000	09:58:07.142	00:00:27.000	1621	875,8119	-185,9368	0,6455465	0,5667676	485,0305	2,954921	0	853,9594	110,4492	0,5124696	0,5697694	397,8003	2,467548	0	44	865	-38						Fix_sw.jpg	0	880	547	72	111	808	-171	650	0	Content		793	-149	27000042	4491901245
27017	09:58:07.159	00:00:27.016	1622	908,6323	-220,5725	0,6459357	0,5665633	487,1842	2,883515	0	855,4471	110,6224	0,5125471	0,5697278	396,8174	2,494647	0	44	882	-55						Fix_sw.jpg	0	880	547	72	111	808	-171	650	0	Content		810	-166	27016668	4491917871
27033	09:58:07.175	00:00:27.033	1623	888,8683	-232,1813	0,6469731	0,5664672	491,1796	2,916467	0	848,9205	112,7549	0,5120307	0,5697395	397,8212	2,485205	0	44	869	-60						Fix_sw.jpg	0	880	547	72	111	808	-171	650	0	Content		797	-171	27033421	4491934624
27050	09:58:07.192	00:00:27.050	1624	897,3011	-203,8302	0,6455421	0,5662817	486,5668	2,907562	0	856,9515	123,3585	0,513401	0,569717	393,4654	2,458479	0	44	877	-40						Fix_sw.jpg	0	880	547	72	111	808	-171	650	0	Content		805	-151	27050040	4491951243
27067	09:58:07.209	00:00:27.066	1625	898,1727	-226,916	0,6469896	0,5661585	491,6985	2,841408	0	851,116	102,983	0,5116304	0,5697137	398,4469	2,505379	0	44	875	-62						Fix_sw.jpg	0	880	547	72	111	808	-171	650	0	Content		803	-173	27066668	4491967871
27083	09:58:07.225	00:00:27.083	1626	919,927	-221,5787	0,6465848	0,5660627	490,3392	2,88536	0	842,9544	121,712	0,5126659	0,5697301	395,3054	2,461797	0	44	881	-50						Fix_sw.jpg	0	880	547	72	111	808	-171	650	0	Content		809	-161	27083291	4491984494
27100	09:58:07.242	00:00:27.100	1627	909,7417	-215,1213	0,6453641	0,5660198	485,9825	2,820866	0	840,0126	113,8395	0,5117131	0,5697442	398,298	2,499656	0	44	875	-51						Fix_sw.jpg	0	880	547	72	111	808	-171	650	0	Content		803	-162	27100038	4492001241
27117	09:58:07.259	00:00:27.116	1628	924,5613	-215,3184	0,6456545	0,5659524	486,7569	2,876256	0	846,5444	110,7362	0,5121884	0,5697664	397,0959	2,503222	0	44	886	-52						Fix_sw.jpg	0	880	547	72	111	808	-171	650	0	Content		814	-163	27116665	4492017868
27133	09:58:07.275	00:00:27.133	1629	923,1439	-234,7278	0,6471037	0,5657938	491,4788	2,832174	0	852,0547	96,10641	0,5112456	0,5697545	400,1033	2,515556	0	44	888	-69						Fix_sw.jpg	0	880	547	72	111	808	-171	650	0	Content		816	-180	27133288	4492034491
27150	09:58:07.292	00:00:27.150	1630	927,8312	-223,5328	0,6471461	0,5656667	491,5862	2,811964	0	850,1394	105,5216	0,5112039	0,5697156	400,2591	2,537039	0	44	889	-59						Fix_sw.jpg	0	880	547	72	111	808	-171	650	0	Content		817	-170	27150038	4492051241
27167	09:58:07.309	00:00:27.166	1631	934,8909	-223,819	0,6458132	0,565478	487,2991	2,819431	0	843,244	111,9377	0,5126044	0,5696473	395,8449	2,509409	0	44	889	-56						Fix_sw.jpg	0	880	547	72	111	808	-171	650	0	Content		817	-167	27166661	4492067864
27183	09:58:07.325	00:00:27.183	1632	937,727	-214,1187	0,6464468	0,5653133	489,9948	2,762445	0	845,846	109,5457	0,5120825	0,5696265	396,8793	2,518559	0	44	892	-52						Fix_sw.jpg	0	880	547	72	111	808	-171	650	0	Content		820	-163	27183283	4492084486
27200	09:58:07.342	00:00:27.199	1633	927,0004	-205,4679	0,6445607	0,5652691	484,582	2,794309	0	854,0272	124,6474	0,51254	0,56968	394,7981	2,470873	0	44	891	-40						Fix_sw.jpg	0	880	547	72	111	808	-171	650	0	Content		819	-151	27199910	4492101113
27217	09:58:07.359	00:00:27.216	1634	914,8999	-246,8402	0,6455336	0,5653377	488,838	2,899425	0	844,3752	120,1867	0,5117026	0,5697734	396,251	2,494189	0	44	880	-63						Fix_sw.jpg	0	880	547	72	111	808	-171	650	0	Content		808	-174	27216656	4492117859
27233	09:58:07.375	00:00:27.233	1635	906,0436	-230,7734	0,6447973	0,5653944	487,8976	2,869313	0	846,2821	112,9868	0,509976	0,5699516	400,24	2,492631	0	44	876	-59						Fix_sw.jpg	0	880	547	72	111	808	-171	650	0	Content		804	-170	27233284	4492134487
27250	09:58:07.392	00:00:27.249	1636	892,7933	-248,0504	0,6446105	0,5654534	488,7013	2,924857	0	857,2955	96,21532	0,5083523	0,5702806	403,9968	2,531366	0	44	875	-76						Fix_sw.jpg	0	880	547	72	111	808	-171	650	0	Content		803	-187	27249907	4492151110
27267	09:58:07.409	00:00:27.266	1637	885,5379	-213,6315	0,6426905	0,565397	483,4448	2,934103	0	850,2057	93,08904	0,5088236	0,5704991	401,6616	2,576961	0	44	868	-60						Fix_sw.jpg	0	880	547	72	111	808	-171	650	0	Content		796	-171	27266545	4492167748
27283	09:58:07.425	00:00:27.283	1638	865,8478	-222,6532	0,6422822	0,5651695	483,0587	3,035509	0	857,0845	92,59949	0,5074651	0,5704592	405,0094	2,525173	0	44	861	-65						Fix_sw.jpg	0	880	547	72	111	808	-171	650	0	Content		789	-176	27283280	4492184483
27300	09:58:07.442	00:00:27.299	1639	860,4196	-255,0944	0,6433095	0,564882	486,8355	3,048789	0	853,2208	108,5398	0,5091012	0,5701485	399,8751	2,537309	0	44	857	-73						Fix_sw.jpg	0	880	547	72	111	808	-171	650	0	Content		785	-184	27299907	4492201110
27317	09:58:07.459	00:00:27.316	1640	888,6433	-269,7422	0,6438388	0,564629	488,5994	3,043661	0	852,5182	90,10186	0,5077808	0,5699508	403,7963	2,559129	0	44	871	-90						Fix_sw.jpg	0	880	547	72	111	808	-171	650	0	Content		799	-201	27316543	4492217746
27333	09:58:07.475	00:00:27.333	1641	879,9874	-287,2827	0,6448321	0,5642985	491,7679	3,089722	0	860,2142	85,79234	0,5078173	0,5697458	403,8064	2,555228	0	44	870	-101						Fix_sw.jpg	0	880	547	72	111	808	-171	650	0	Content		798	-212	27333155	4492234358
27350	09:58:07.492	00:00:27.349	1642	907,8269	-281,6445	0,6451879	0,5639258	492,2349	3,054427	0	851,7697	93,25671	0,5081169	0,5694516	403,2128	2,49279	0	44	880	-94						Fix_sw.jpg	0	880	547	72	111	808	-171	650	0	Content		808	-205	27349901	4492251104
27367	09:58:07.509	00:00:27.366	1643	899,374	-271,9987	0,6443465	0,5634689	488,9008	3,011729	0	858,882	99,00401	0,5085922	0,568984	402,3129	2,519219	0	44	879	-86						Fix_sw.jpg	0	880	547	72	111	808	-171	650	0	Content		807	-197	27366538	4492267741
27383	09:58:07.525	00:00:27.383	1644	897,892	-259,3801	0,6448065	0,5630103	489,4224	2,989621	0	862,8387	90,15607	0,5082259	0,56863	404,0245	2,571258	0	44	880	-85						Fix_sw.jpg	0	880	547	72	111	808	-171	650	0	Content		808	-196	27383150	4492284353
27400	09:58:07.542	00:00:27.399	1645	944,4086	-237,4927	0,6432298	0,5625568	483,2802	2,808299	0	850,8699	95,66004	0,5093739	0,5682588	400,9895	2,564405	0	44	898	-71						Fix_sw.jpg	0	880	547	72	111	808	-171	650	0	Content		826	-182	27399775	4492300978
27417	09:58:07.559	00:00:27.416	1646	915,48	-260,7419	0,6442198	0,5618861	485,6695	2,869224	0	871,4413	67,21017	0,5082345	0,567727	405,17	2,559303	0	44	893	-97						Fix_sw.jpg	0	880	547	72	111	808	-171	650	0	Content		821	-208	27416540	4492317743
27433	09:58:07.575	00:00:27.433	1647	957,3635	-273,2775	0,6452761	0,5612189	487,7665	2,791325	0	872,6315	71,92232	0,5089597	0,5669121	403,6702	2,60082	0	44	915	-101						Fix_sw.jpg	0	880	547	72	111	808	-171	650	0	Content		843	-212	27433148	4492334351
27450	09:58:07.592	00:00:27.449	1648	1050,374	-311,1194	0,646673	0,5610753	490,9572	2,564384	0	859,5309	104,8538	0,5108781	0,566412	398,8482	2,559271	0	44	955	-103						Fix_sw.jpg	0	880	547	72	111	808	-171	650	0	Content		883	-214	27449774	4492350977
27466	09:58:07.608	00:00:27.466	1649	1007,859	-250,0581	0,645588	0,5612113	486,3678	2,704014	0	854,2999	111,5439	0,5111533	0,5663658	398,5948	2,518974	0	44	931	-69						Fix_sw.jpg	0	880	547	72	111	808	-171	650	0	Content		859	-180	27466399	4492367602
27483	09:58:07.625	00:00:27.483	1650	1046,759	-238,5697	0,64609	0,5615056	487,109	2,534509	0	858,7472	109,3108	0,5112666	0,5665465	398,7561	2,551514	0	44	953	-65						Fix_sw.jpg	0	880	547	72	111	808	-171	650	0	Content		881	-176	27483145	4492384348
27500	09:58:07.642	00:00:27.499	1651	1043,279	-159,0495	0,6449935	0,5616951	482,8813	2,407381	0	842,8566	110,3641	0,511914	0,5665886	397,1864	2,511649	0	44	943	-24						Fix_sw.jpg	0	880	547	72	111	808	-171	650	0	Content		871	-135	27499771	4492400974
27516	09:58:07.658	00:00:27.516	1652	-1024	-768	-1	-1	-1	-1	4	842,9776	96,48395	0,5110827	0,5663874	400,1788	2,556281	0	44	843	96						Fix_sw.jpg	0	880	547	72	111	808	-171	650	0	Content		771	-15	27516395	4492417598
27529	09:58:07.671																				ImageEnd	16	0	0	Fix_sw.jpg
27533	09:58:07.675	00:00:27.533	1653	1077,414	-190,7016	0,6472772	0,5611823	488,3242	2,418	0	838,7687	108,4357	0,5127025	0,566209	395,7206	2,532135	0	44	958	-41						No media	0	1024	768	0	0	880	-60	650	0	Content		958	-41	27533018	4492434221
27545	09:58:07.687																				ImageStart	8	0	0	StimuliFarbe_gelb_rot.png
27550	09:58:07.692	00:00:27.549	1654	1086,774	-213,5882	0,6463382	0,5609928	484,1603	2,326492	0	847,008	90,59203	0,5116511	0,5656291	400,1276	2,584329	0	44	967	-61						StimuliFarbe_gelb_rot.png	0	880	547	72	111	808	-171	650	0	Content		895	-172	27549766	4492450969
27566	09:58:07.708	00:00:27.566	1655	1123,173	-196,7748	0,6474164	0,5606852	485,7556	2,22225	0	853,3533	88,08891	0,5118781	0,5649475	401,1589	2,597184	0	44	988	-54						StimuliFarbe_gelb_rot.png	0	880	547	72	111	808	-171	650	0	Content		916	-165	27566391	4492467594
27583	09:58:07.725	00:00:27.583	1656	-1024	-768	-1	-1	-1	-1	4	847,1135	97,19266	0,5125418	0,5645804	400,4788	2,598808	0	45	847	97						StimuliFarbe_gelb_rot.png	0	880	547	72	111	776	-6	383	0	Content		775	-14	27583018	4492484221
27600	09:58:07.742	00:00:27.599	1657	-1024	-768	-1	-1	-1	-1	4	844,9711	88,90387	0,5123612	0,5641803	402,1791	2,606878	0	45	845	89						StimuliFarbe_gelb_rot.png	0	880	547	72	111	776	-6	383	0	Content		773	-22	27599643	4492500846
27616	09:58:07.758	00:00:27.616	1658	-1024	-768	-1	-1	-1	-1	4	856,502	99,11676	0,5126679	0,5635714	402,5243	2,56299	0	45	857	99						StimuliFarbe_gelb_rot.png	0	880	547	72	111	776	-6	383	0	Content		785	-12	27616392	4492517595
27633	09:58:07.775	00:00:27.633	1659	-1024	-768	-1	-1	-1	-1	4	853,4198	100,9915	0,5129199	0,5630472	402,8304	2,595054	0	45	853	101						StimuliFarbe_gelb_rot.png	0	880	547	72	111	776	-6	383	0	Content		781	-10	27633016	4492534219
27650	09:58:07.792	00:00:27.649	1660	-1024	-768	-1	-1	-1	-1	4	848,8771	95,71709	0,5129938	0,5626458	403,3648	2,580509	0	45	849	96						StimuliFarbe_gelb_rot.png	0	880	547	72	111	776	-6	383	0	Content		777	-15	27649641	4492550844
27666	09:58:07.808	00:00:27.666	1661	-1024	-768	-1	-1	-1	-1	4	841,4258	114,8952	0,5150515	0,5624869	397,6019	2,570464	0	45	841	115						StimuliFarbe_gelb_rot.png	0	880	547	72	111	776	-6	383	0	Content		769	4	27666264	4492567467
27683	09:58:07.825	00:00:27.683	1662	-1024	-768	-1	-1	-1	-1	4	831,2169	123,7696	0,5160927	0,5622207	394,7566	2,531714	0	45	831	124						StimuliFarbe_gelb_rot.png	0	880	547	72	111	776	-6	383	0	Content		759	13	27683014	4492584217
27700	09:58:07.842	00:00:27.699	1663	-1024	-768	-1	-1	-1	-1	4	827,6993	147,8341	0,5172412	0,5618175	391,1877	2,506654	0	45	828	148						StimuliFarbe_gelb_rot.png	0	880	547	72	111	776	-6	383	0	Content		756	37	27699638	4492600841
27716	09:58:07.858	00:00:27.716	1664	-1024	-768	-1	-1	-1	-1	4	850,2034	127,6036	0,5166473	0,5616252	392,6447	2,49356	0	45	850	128						StimuliFarbe_gelb_rot.png	0	880	547	72	111	776	-6	383	0	Content		778	17	27716262	4492617465
27733	09:58:07.875	00:00:27.732	1665	-1024	-768	-1	-1	-1	-1	4	-1024	-768	-1	-1	-1	-1	4	45	0	0						StimuliFarbe_gelb_rot.png	0	880	547	72	111	776	-6	383	0	Content		-72	-111	27732884	4492634087
27750	09:58:07.892	00:00:27.749	1666	-1024	-768	-1	-1	-1	-1	4	855,0746	78,98512	0,5123571	0,5617343	404,8388	2,591175	0	45	855	79						StimuliFarbe_gelb_rot.png	0	880	547	72	111	776	-6	383	0	Content		783	-32	27749636	4492650839
27766	09:58:07.908	00:00:27.766	1667	-1024	-768	-1	-1	-1	-1	4	854,1282	93,38041	0,5131438	0,5625651	401,7667	2,574906	0	45	854	93						StimuliFarbe_gelb_rot.png	0	880	547	72	111	776	-6	383	0	Content		782	-18	27766259	4492667462
27783	09:58:07.925	00:00:27.782	1668	-1024	-768	-1	-1	-1	-1	4	846,7175	99,16176	0,5135458	0,5640455	399,9041	2,566055	0	45	847	99						StimuliFarbe_gelb_rot.png	0	880	547	72	111	776	-6	383	0	Content		775	-12	27782887	4492684090
27800	09:58:07.942	00:00:27.799	1669	-1024	-768	-1	-1	-1	-1	4	844,3636	101,7147	0,5136021	0,5658479	399,1483	2,535432	0	45	844	102						StimuliFarbe_gelb_rot.png	0	880	547	72	111	776	-6	383	0	Content		772	-9	27799524	4492700727
27816	09:58:07.958	00:00:27.816	1670	-1024	-768	-1	-1	-1	-1	4	856,037	109,4453	0,5143802	0,5677956	396,9941	2,502774	0	45	856	109						StimuliFarbe_gelb_rot.png	0	880	547	72	111	776	-6	383	0	Content		784	-2	27816261	4492717464
27833	09:58:07.975	00:00:27.832	1671	-1024	-768	-1	-1	-1	-1	4	854,4463	111,0802	0,5146974	0,5692121	396,6381	2,576879	0	45	854	111						StimuliFarbe_gelb_rot.png	0	880	547	72	111	776	-6	383	0	Content		782	0	27832885	4492734088
27850	09:58:07.992	00:00:27.849	1672	-1024	-768	-1	-1	-1	-1	4	-1024	-768	-1	-1	-1	-1	4	45	0	0						StimuliFarbe_gelb_rot.png	0	880	547	72	111	776	-6	383	0	Content		-72	-111	27849517	4492750720
27866	09:58:08.008	00:00:27.866	1673	-1024	-768	-1	-1	-1	-1	4	-1024	-768	-1	-1	-1	-1	4	45	0	0						StimuliFarbe_gelb_rot.png	0	880	547	72	111	776	-6	383	0	Content		-72	-111	27866257	4492767460
27883	09:58:08.025	00:00:27.882	1674	-1024	-768	-1	-1	-1	-1	4	844,4427	94,38175	0,5133933	0,5714155	406,2354	2,553227	0	45	844	94						StimuliFarbe_gelb_rot.png	0	880	547	72	111	776	-6	383	0	Content		772	-17	27882881	4492784084
27900	09:58:08.042	00:00:27.899	1675	-1024	-768	-1	-1	-1	-1	4	843,1013	114,654	0,51595	0,5718795	400,4965	2,518683	0	45	843	115						StimuliFarbe_gelb_rot.png	0	880	547	72	111	776	-6	383	0	Content		771	4	27899510	4492800713
27916	09:58:08.058	00:00:27.916	1676	-1024	-768	-1	-1	-1	-1	4	-1024	-768	-1	-1	-1	-1	4	45	0	0						StimuliFarbe_gelb_rot.png	0	880	547	72	111	776	-6	383	0	Content		-72	-111	27916127	4492817330
27933	09:58:08.075	00:00:27.932	1677	-1024	-768	-1	-1	-1	-1	4	-1024	-768	-1	-1	-1	-1	4	45	0	0						StimuliFarbe_gelb_rot.png	0	880	547	72	111	776	-6	383	0	Content		-72	-111	27932873	4492834076
27950	09:58:08.092	00:00:27.949	1678	-1024	-768	-1	-1	-1	-1	4	847,8701	109,3022	0,5177812	0,5735922	400,3084	2,57542	0	45	848	109						StimuliFarbe_gelb_rot.png	0	880	547	72	111	776	-6	383	0	Content		776	-2	27949505	4492850708
27966	09:58:08.108	00:00:27.966	1679	-1024	-768	-1	-1	-1	-1	4	848,4791	82,19753	0,5165319	0,5741044	404,852	2,635206	0	46	848	82						StimuliFarbe_gelb_rot.png	0	880	547	72	111	853	-272	200	0	Content		776	-29	27966123	4492867326
27983	09:58:08.125	00:00:27.982	1680	-1024	-768	-1	-1	-1	-1	4	866,768	-287,2402	0,5162286	0,5802507	404,852	2,789917	0	46	867	-287						StimuliFarbe_gelb_rot.png	0	880	547	72	111	853	-272	200	0	Content		795	-398	27982748	4492883951
28000	09:58:08.142	00:00:27.999	1681	-1024	-768	-1	-1	-1	-1	4	-1024	-768	-1	-1	-1	-1	4	46	0	0						StimuliFarbe_gelb_rot.png	0	880	547	72	111	853	-272	200	0	Content		-72	-111	27999503	4492900706
28016	09:58:08.158	00:00:28.016	1682	-1024	-768	-1	-1	-1	-1	4	-1024	-768	-1	-1	-1	-1	4	46	0	0						StimuliFarbe_gelb_rot.png	0	880	547	72	111	853	-272	200	0	Content		-72	-111	28016119	4492917322
28033	09:58:08.175	00:00:28.032	1683	921,0125	-145,836	0,4808812	0,5720643	477,7514	3,08871	1	846,185	119,1678	0,4626525	0,5723321	404,852	2,60488	3	46	921	-146						StimuliFarbe_gelb_rot.png	0	880	547	72	111	853	-272	200	0	Content		849	-257	28032744	4492933947
28049	09:58:08.191	00:00:28.049	1684	923,4828	-159,4767	0,4808192	0,5714527	477,6918	3,122403	1	847,5995	110,711	0,4626057	0,5717205	404,852	2,631571	3	46	923	-159						StimuliFarbe_gelb_rot.png	0	880	547	72	111	853	-272	200	0	Content		851	-270	28049373	4492950576
28066	09:58:08.208	00:00:28.066	1685	933,0847	-313,2731	0,4807087	0,5728246	477,6918	3,163626	1	711,4609	45,10567	0,460624	0,5729634	404,852	2,617804	3	46	933	-313						StimuliFarbe_gelb_rot.png	0	880	547	72	111	853	-272	200	0	Content		861	-424	28066122	4492967325
28083	09:58:08.225	00:00:28.082	1686	932,7869	-151,7844	0,480037	0,5703234	474,5848	3,071656	1	855,1606	106,5664	0,4625215	0,5705808	404,852	2,60588	3	46	933	-152						StimuliFarbe_gelb_rot.png	0	880	547	72	111	853	-272	200	0	Content		861	-263	28082741	4492983944
28099	09:58:08.241	00:00:28.099	1687	930,2973	-163,1522	0,4810044	0,5698956	479,2881	3,148624	1	851,9726	113,5209	0,4624431	0,570169	404,852	2,644034	3	46	930	-163						StimuliFarbe_gelb_rot.png	0	880	547	72	111	853	-272	200	0	Content		858	-274	28099362	4493000565
28116	09:58:08.258	00:00:28.115	1688	924,9655	-150,8031	0,4805887	0,5697047	477,8215	3,126946	1	848,8651	116,4327	0,4623566	0,5699731	404,852	2,636555	3	46	925	-151						StimuliFarbe_gelb_rot.png	0	880	547	72	111	853	-272	200	0	Content		853	-262	28115988	4493017191
28133	09:58:08.275	00:00:28.132	1689	930,8863	-164,124	0,4807596	0,5699152	478,8758	3,156774	1	852,4965	111,4492	0,4622958	0,5701872	404,852	2,65403	3	46	931	-164						StimuliFarbe_gelb_rot.png	0	880	547	72	111	853	-272	200	0	Content		859	-275	28132736	4493033939
28149	09:58:08.291	00:00:28.149	1690	959,6474	-332,2838	0,4867744	0,5707407	508,7416	3,378249	1	899,611	-382,9205	0,4866578	0,5707204	508,7416	3,411955	3	46	960	-332						StimuliFarbe_gelb_rot.png	0	880	547	72	111	853	-272	200	0	Content		888	-443	28149362	4493050565
28166	09:58:08.308	00:00:28.165	1691	925,0143	-145,1421	0,4800032	0,5717266	475,7778	3,125752	1	868,506	-183,1962	0,4799112	0,5717034	475,7778	3,149661	3	47	925	-145						StimuliFarbe_gelb_rot.png	0	880	547	72	111	886	-430	250	0	Content		853	-256	28165986	4493067189
28183	09:58:08.325	00:00:28.182	1692	957,5324	-344,3888	0,4868115	0,5731969	508,5162	3,40804	1	849,8749	63,55534	0,4885865	0,5734059	413,7961	2,729512	3	47	958	-344						StimuliFarbe_gelb_rot.png	0	880	547	72	111	886	-430	250	0	Content		886	-455	28182609	4493083812
28199	09:58:08.341	00:00:28.199	1693	951,6174	-308,089	0,486919	0,5745331	508,2255	3,391014	1	891,6188	-357,3015	0,4868022	0,5745127	508,2255	3,423602	3	47	952	-308						StimuliFarbe_gelb_rot.png	0	880	547	72	111	886	-430	250	0	Content		880	-419	28199358	4493100561
28216	09:58:08.358	00:00:28.215	1694	968,8538	-346,2582	0,4868792	0,575612	508,2255	3,393085	1	909,0653	-397,6366	0,486728	0,5755917	508,2255	3,427583	3	47	969	-346						StimuliFarbe_gelb_rot.png	0	880	547	72	111	886	-430	250	0	Content		897	-457	28215983	4493117186
28233	09:58:08.375	00:00:28.232	1695	953,1622	-313,4131	0,4873368	0,575589	508,6169	3,390978	1	893,0193	-362,5617	0,4872201	0,5755686	508,6169	3,423088	3	47	953	-313						StimuliFarbe_gelb_rot.png	0	880	547	72	111	886	-430	250	0	Content		881	-424	28232608	4493133811
28249	09:58:08.391	00:00:28.249	1696	961,2245	-317,468	0,4876251	0,5757924	508,9401	3,428226	1	901,2635	-367,3649	0,4875086	0,575772	508,9401	3,461775	3	47	961	-317						StimuliFarbe_gelb_rot.png	0	880	547	72	111	886	-430	250	0	Content		889	-428	28249233	4493150436
28266	09:58:08.408	00:00:28.265	1697	957,6212	-326,0699	0,4878497	0,5762932	508,9706	3,420468	1	897,6357	-376,8277	0,4877332	0,5762728	508,9706	3,454693	3	47	958	-326						StimuliFarbe_gelb_rot.png	0	880	547	72	111	886	-430	250	0	Content		886	-437	28265980	4493167183
28283	09:58:08.425	00:00:28.282	1698	920,1579	-125,5392	0,4811669	0,5769215	475,0831	3,165683	1	863,78	-162,7711	0,4810747	0,5768982	475,0831	3,189135	3	47	920	-126						StimuliFarbe_gelb_rot.png	0	880	547	72	111	886	-430	250	0	Content		848	-237	28282605	4493183808
28299	09:58:08.441	00:00:28.299	1699	962,2285	-318,6081	0,4884853	0,5782097	508,8994	3,409352	1	853,5943	82,60064	0,4902133	0,578424	412,6467	2,726548	3	47	962	-319						StimuliFarbe_gelb_rot.png	0	880	547	72	111	886	-430	250	0	Content		890	-430	28299229	4493200432
28316	09:58:08.458	00:00:28.315	1700	-1024	-768	-1	-1	-1	-1	4	-1024	-768	-1	-1	-1	-1	4	47	0	0						StimuliFarbe_gelb_rot.png	0	880	547	72	111	886	-430	250	0	Content		-72	-111	28315854	4493217057
28333	09:58:08.475	00:00:28.332	1701	-1024	-768	-1	-1	-1	-1	4	-1024	-768	-1	-1	-1	-1	4	47	0	0						StimuliFarbe_gelb_rot.png	0	880	547	72	111	886	-430	250	0	Content		-72	-111	28332605	4493233808
28349	09:58:08.491	00:00:28.349	1702	954,2671	-287,0653	0,4890319	0,5822043	509,4058	3,385022	1	894,1669	-334,1028	0,4889155	0,5821839	509,4058	3,415354	3	47	954	-287						StimuliFarbe_gelb_rot.png	0	880	547	72	111	886	-430	250	0	Content		882	-398	28349228	4493250431
28366	09:58:08.508	00:00:28.365	1703	958,6481	-364,7257	0,4891324	0,5839617	509,5164	3,456422	1	898,3477	-419,2384	0,4890162	0,5839413	509,5164	3,493898	3	47	959	-365						StimuliFarbe_gelb_rot.png	0	880	547	72	111	886	-430	250	0	Content		887	-476	28365852	4493267055
28382	09:58:08.524	00:00:28.382	1704	-1024	-768	-1	-1	-1	-1	4	-1024	-768	-1	-1	-1	-1	4	47	0	0						StimuliFarbe_gelb_rot.png	0	880	547	72	111	886	-430	250	0	Content		-72	-111	28382475	4493283678
28399	09:58:08.541	00:00:28.399	1705	955,6511	-345,589	0,4891675	0,5850349	509,8387	3,422277	1	895,2473	-397,9457	0,4890513	0,5850145	509,8387	3,457449	3	47	956	-346						StimuliFarbe_gelb_rot.png	0	880	547	72	111	886	-430	250	0	Content		884	-457	28399225	4493300428
28416	09:58:08.558	00:00:28.415	1706	915,2774	-59,38288	0,4777558	0,5852348	458,1417	3,0281	1	860,7549	-93,04311	0,4776579	0,5852097	458,1417	3,049531	3	48	915	-59						StimuliFarbe_gelb_rot.png	0	880	547	72	111	842	-167	150	0	Content		843	-170	28415848	4493317051
28432	09:58:08.574	00:00:28.432	1707	913,9666	-47,84961	0,4772204	0,5856175	457,6564	3,033787	1	859,5582	-80,80104	0,4771223	0,5855923	457,6564	3,054424	3	48	914	-48						StimuliFarbe_gelb_rot.png	0	880	547	72	111	842	-167	150	0	Content		842	-159	28432472	4493333675
28449	09:58:08.591	00:00:28.449	1708	-1024	-768	-1	-1	-1	-1	4	-1024	-768	-1	-1	-1	-1	4	48	0	0						StimuliFarbe_gelb_rot.png	0	880	547	72	111	842	-167	150	0	Content		-72	-111	28449096	4493350299
28466	09:58:08.608	00:00:28.465	1709	-1024	-768	-1	-1	-1	-1	4	-1024	-768	-1	-1	-1	-1	4	48	0	0						StimuliFarbe_gelb_rot.png	0	880	547	72	111	842	-167	150	0	Content		-72	-111	28465845	4493367048
28482	09:58:08.624	00:00:28.482	1710	-1024	-768	-1	-1	-1	-1	4	-1024	-768	-1	-1	-1	-1	4	48	0	0						StimuliFarbe_gelb_rot.png	0	880	547	72	111	842	-167	150	0	Content		-72	-111	28482470	4493383673
28499	09:58:08.641	00:00:28.499	1711	908,8366	-55,85206	0,4757729	0,5872446	457,2362	3,006836	1	854,3378	-89,43098	0,4756746	0,5872194	457,2362	3,027908	3	48	909	-56						StimuliFarbe_gelb_rot.png	0	880	547	72	111	842	-167	150	0	Content		837	-167	28499094	4493400297
28516	09:58:08.658	00:00:28.515	1712	-1024	-768	-1	-1	-1	-1	4	-1024	-768	-1	-1	-1	-1	4	48	0	0						StimuliFarbe_gelb_rot.png	0	880	547	72	111	842	-167	150	0	Content		-72	-111	28515719	4493416922
28532	09:58:08.674	00:00:28.532	1713	-1024	-768	-1	-1	-1	-1	4	-1024	-768	-1	-1	-1	-1	4	48	0	0						StimuliFarbe_gelb_rot.png	0	880	547	72	111	842	-167	150	0	Content		-72	-111	28532466	4493433669
28549	09:58:08.691	00:00:28.549	1714	931,3596	-69,97374	0,4753841	0,5866333	459,6323	3,033669	1	876,8055	-103,6734	0,4752867	0,5866084	459,6323	3,055074	3	48	931	-70						StimuliFarbe_gelb_rot.png	0	880	547	72	111	842	-167	150	0	Content		859	-181	28549089	4493450292
28566	09:58:08.708	00:00:28.565	1715	810,124	-280,6683	0,6504871	0,59303	491,1262	3,370349	0	862,3685	-56,65004	0,472586	0,5866847	449,6365	2,973602	0	49	836	-169						StimuliFarbe_gelb_rot.png	0	880	547	72	111	769	-448	100	0	Content		764	-280	28565715	4493466918
28582	09:58:08.724	00:00:28.582	1716	811,1078	-504,347	0,6502855	0,5956392	491,1237	3,565106	0	-1024	-768	-1	-1	-1	-1	4	49	811	-504						StimuliFarbe_gelb_rot.png	0	880	547	72	111	769	-448	100	0	Content		739	-615	28582465	4493483668
28599	09:58:08.741	00:00:28.599	1717	804,8669	-255,0344	0,6495733	0,5939364	489,9976	3,377557	0	899,3445	-419,6059	0,4851056	0,587377	510,6023	3,495991	0	49	852	-337						StimuliFarbe_gelb_rot.png	0	880	547	72	111	769	-448	100	0	Content		780	-448	28599088	4493500291
28616	09:58:08.758	00:00:28.615	1718	804,8115	-274,1931	0,6491525	0,5946131	489,7989	3,440093	0	890,9478	-411,1724	0,4847839	0,5880805	509,3875	3,497971	0	49	848	-343						StimuliFarbe_gelb_rot.png	0	880	547	72	111	769	-448	100	0	Content		776	-454	28615711	4493516914
28632	09:58:08.774	00:00:28.632	1719	798,8108	-284,0421	0,6493162	0,5953958	491,5869	3,367585	0	862,487	-114,2427	0,4732371	0,5888962	457,1048	3,087713	0	49	831	-199						StimuliFarbe_gelb_rot.png	0	880	547	72	111	769	-448	100	0	Content		759	-310	28632337	4493533540
28649	09:58:08.791	00:00:28.649	1720	808,3261	-305,764	0,6510813	0,5962285	498,5603	3,462401	0	886,3063	-393,1861	0,4841424	0,5896595	510,7899	3,547566	0	49	847	-349						StimuliFarbe_gelb_rot.png	0	880	547	72	111	769	-448	100	0	Content		775	-460	28649086	4493550289
28666	09:58:08.808	00:00:28.665	1721	808,274	-267,3396	0,6489714	0,5971347	492,3101	3,433881	0	874,2929	-383,7588	0,4844254	0,5904358	510,7899	3,488076	0	50	841	-326						StimuliFarbe_gelb_rot.png	0	880	547	72	111	769	-398	233	0	Content		769	-437	28665712	4493566915
28682	09:58:08.824	00:00:28.682	1722	809,0982	-263,6302	0,6488414	0,5980774	492,388	3,413347	0	858,8295	-84,57561	0,4720127	0,591836	454,4695	3,092396	0	50	834	-174						StimuliFarbe_gelb_rot.png	0	880	547	72	111	769	-398	233	0	Content		762	-285	28682334	4493583537
28699	09:58:08.841	00:00:28.698	1723	792,2021	-328,2715	0,6517572	0,5994912	503,1653	3,51012	0	855,4478	-76,62958	0,4719724	0,5930458	454,4695	3,059624	0	50	824	-202						StimuliFarbe_gelb_rot.png	0	880	547	72	111	769	-398	233	0	Content		752	-313	28698959	4493600162
28716	09:58:08.858	00:00:28.715	1724	808,8385	-328,2698	0,6518893	0,6005582	503,4552	3,479634	0	909,0482	-374,6501	0,4835882	0,5946213	510,7899	3,540675	0	50	859	-351						StimuliFarbe_gelb_rot.png	0	880	547	72	111	769	-398	233	0	Content		787	-462	28715709	4493616912
28732	09:58:08.874	00:00:28.732	1725	808,5643	-323,5185	0,6519352	0,6014459	503,5335	3,5042	0	-1024	-768	-1	-1	-1	-1	4	50	809	-324						StimuliFarbe_gelb_rot.png	0	880	547	72	111	769	-398	233	0	Content		737	-435	28732335	4493633538
28749	09:58:08.891	00:00:28.748	1726	794,8856	-322,9507	0,6520889	0,6021459	503,4733	3,550496	0	-1024	-768	-1	-1	-1	-1	4	50	795	-323						StimuliFarbe_gelb_rot.png	0	880	547	72	111	769	-398	233	0	Content		723	-434	28748960	4493650163
28766	09:58:08.908	00:00:28.765	1727	805,6833	-317,8476	0,6523689	0,6024172	503,4113	3,514645	0	-1024	-768	-1	-1	-1	-1	4	50	806	-318						StimuliFarbe_gelb_rot.png	0	880	547	72	111	769	-398	233	0	Content		734	-429	28765585	4493666788
28782	09:58:08.924	00:00:28.782	1728	813,0984	-323,9714	0,6526706	0,6024567	503,6953	3,505276	0	854,3612	-47,46995	0,4721549	0,5972391	451,5954	3,010617	0	50	834	-186						StimuliFarbe_gelb_rot.png	0	880	547	72	111	769	-398	233	0	Content		762	-297	28782335	4493683538
28799	09:58:08.941	00:00:28.798	1729	798,1675	-320,8072	0,6530595	0,6021975	503,8743	3,502749	0	-1024	-768	-1	-1	-1	-1	4	50	798	-321						StimuliFarbe_gelb_rot.png	0	880	547	72	111	769	-398	233	0	Content		726	-432	28798960	4493700163
28816	09:58:08.958	00:00:28.815	1730	800,5403	-311,222	0,6533989	0,6017166	503,6628	3,516623	0	881,0704	-361,8797	0,4855625	0,5967729	510,3641	3,568169	0	50	841	-337						StimuliFarbe_gelb_rot.png	0	880	547	72	111	769	-398	233	0	Content		769	-448	28815581	4493716784
28832	09:58:08.974	00:00:28.832	1731	820,1205	-267,3231	0,6534015	0,6013751	503,68	3,467554	0	884,3312	-306,6767	0,4857791	0,5962174	510,0215	3,498709	0	50	852	-287						StimuliFarbe_gelb_rot.png	0	880	547	72	111	769	-398	233	0	Content		780	-398	28832208	4493733411
28849	09:58:08.991	00:00:28.848	1732	827,9722	-221,9377	0,6531667	0,6013417	503,5016	3,455964	0	927,8852	-307,6179	0,4854785	0,5965633	509,5913	3,51005	0	50	878	-265						StimuliFarbe_gelb_rot.png	0	880	547	72	111	769	-398	233	0	Content		806	-376	28848959	4493750162
28866	09:58:09.008	00:00:28.865	1733	853,6503	-173,1463	0,6528426	0,601577	503,209	3,497581	0	942,1599	-240,5825	0,4851676	0,5970582	509,4823	3,48855	0	50	898	-207						StimuliFarbe_gelb_rot.png	0	880	547	72	111	769	-398	233	0	Content		826	-318	28865584	4493766787
28882	09:58:09.024	00:00:28.882	1734	857,9478	-137,6068	0,6526108	0,6019266	503,366	3,451453	0	921,5913	-165,4648	0,484708	0,5977496	509,2365	3,487962	0	50	890	-152						StimuliFarbe_gelb_rot.png	0	880	547	72	111	769	-398	233	0	Content		818	-263	28882211	4493783414
28899	09:58:09.041	00:00:28.898	1735	878,0528	-109,7338	0,6539089	0,6023082	509,9348	3,475491	0	927,1054	-109,1797	0,4842899	0,5980902	509,2365	3,436445	0	51	903	-109						StimuliFarbe_gelb_rot.png	0	880	547	72	111	867	38	816	0	Content		831	-220	28898831	4493800034
28916	09:58:09.058	00:00:28.915	1736	871,531	-73,8485	0,6512234	0,6031908	502,8114	3,432743	0	981,2504	-115,26	0,483964	0,5993861	508,8779	3,437518	0	51	926	-95						StimuliFarbe_gelb_rot.png	0	880	547	72	111	867	38	816	0	Content		854	-206	28915581	4493816784
28932	09:58:09.074	00:00:28.932	1737	889,8682	-34,71186	0,6506098	0,6031862	502,6881	3,416986	0	964,9254	-69,79797	0,4833867	0,5996681	508,8287	3,44238	0	51	927	-52						StimuliFarbe_gelb_rot.png	0	880	547	72	111	867	38	816	0	Content		855	-163	28932207	4493833410
28949	09:58:09.091	00:00:28.948	1738	904,3123	7,636435	0,6501334	0,603219	502,7206	3,424017	0	961,0058	0,5906435	0,4827794	0,5994005	508,8288	3,406239	0	51	933	4						StimuliFarbe_gelb_rot.png	0	880	547	72	111	867	38	816	0	Content		861	-107	28948833	4493850036
28965	09:58:09.107	00:00:28.965	1739	906,392	58,05687	0,6497627	0,6033623	502,5145	3,40796	0	983,005	34,61613	0,4826919	0,6003366	508,4045	3,402574	0	51	945	46						StimuliFarbe_gelb_rot.png	0	880	547	72	111	867	38	816	0	Content		873	-65	28965458	4493866661
28982	09:58:09.124	00:00:28.982	1740	924,0913	106,384	0,6494597	0,6035228	502,583	3,462937	0	997,3831	57,6757	0,4824701	0,6007013	508,2608	3,371204	0	51	961	82						StimuliFarbe_gelb_rot.png	0	880	547	72	111	867	38	816	0	Content		889	-29	28982210	4493883413
28999	09:58:09.141	00:00:28.998	1741	918,7009	131,0067	0,6492504	0,6034166	502,5673	3,427981	0	979,8998	117,1623	0,4822983	0,6007705	507,9999	3,445517	0	51	949	124						StimuliFarbe_gelb_rot.png	0	880	547	72	111	867	38	816	0	Content		877	13	28998831	4493900034
29015	09:58:09.157	00:00:29.015	1742	908,7241	155,6678	0,6490381	0,6031367	502,4217	3,457666	0	978,4818	116,8819	0,482074	0,6006895	507,7595	3,358235	0	51	944	136						StimuliFarbe_gelb_rot.png	0	880	547	72	111	867	38	816	0	Content		872	25	29015456	4493916659
29032	09:58:09.174	00:00:29.032	1743	909,1885	161,8648	0,6485518	0,6026134	502,5432	3,44115	0	985,149	117,3984	0,4816485	0,600315	507,7123	3,367562	0	51	947	140						StimuliFarbe_gelb_rot.png	0	880	547	72	111	867	38	816	0	Content		875	29	29032081	4493933284
29049	09:58:09.191	00:00:29.048	1744	903,9272	174,4	0,6481305	0,6019537	502,4711	3,448356	0	976,9623	140,8913	0,4811336	0,5996552	507,7372	3,40011	0	51	940	158						StimuliFarbe_gelb_rot.png	0	880	547	72	111	867	38	816	0	Content		868	47	29048830	4493950033
29065	09:58:09.207	00:00:29.065	1745	918,084	164,0494	0,6478313	0,6012669	502,0616	3,460926	0	964,2244	173,7449	0,4827422	0,5991046	498,7775	3,35781	0	51	941	169						StimuliFarbe_gelb_rot.png	0	880	547	72	111	867	38	816	0	Content		869	58	29065456	4493966659
29082	09:58:09.224	00:00:29.082	1746	912,2515	162,7579	0,6474324	0,6005826	502,1105	3,459632	0	968,1504	132,9033	0,4802808	0,5984824	507,3655	3,453753	0	51	940	148						StimuliFarbe_gelb_rot.png	0	880	547	72	111	867	38	816	0	Content		868	37	29082085	4493983288
29099	09:58:09.241	00:00:29.098	1747	926,0164	164,2881	0,6472297	0,6000738	501,6257	3,463233	0	972,541	139,3512	0,4799922	0,5979779	507,184	3,417151	0	51	949	152						StimuliFarbe_gelb_rot.png	0	880	547	72	111	867	38	816	0	Content		877	41	29098709	4493999912
29115	09:58:09.257	00:00:29.115	1748	928,8759	159,9659	0,647121	0,5997523	501,2938	3,46307	0	980,3254	133,9301	0,4798244	0,5977661	507,1557	3,433769	0	51	955	147						StimuliFarbe_gelb_rot.png	0	880	547	72	111	867	38	816	0	Content		883	36	29115453	4494016656
29132	09:58:09.274	00:00:29.132	1749	922,2574	160,7302	0,6470646	0,5994393	501,408	3,449773	0	975,407	140,1439	0,4797926	0,5974995	507,0415	3,43536	0	51	949	150						StimuliFarbe_gelb_rot.png	0	880	547	72	111	867	38	816	0	Content		877	39	29132084	4494033287
29149	09:58:09.291	00:00:29.148	1750	929,877	157,4121	0,6470791	0,5991697	501,3347	3,415991	0	966,9581	133,5599	0,4797694	0,5973333	507,0011	3,436152	0	51	948	145						StimuliFarbe_gelb_rot.png	0	880	547	72	111	867	38	816	0	Content		876	34	29148705	4494049908
29165	09:58:09.307	00:00:29.165	1751	937,738	149,315	0,6471012	0,599045	501,4208	3,426183	0	973,2397	139,1913	0,4798126	0,5972838	507,1221	3,442002	0	51	955	144						StimuliFarbe_gelb_rot.png	0	880	547	72	111	867	38	816	0	Content		883	33	29165332	4494066535
29182	09:58:09.324	00:00:29.182	1752	923,9123	151,7778	0,6471659	0,599037	501,6833	3,485603	0	975,2086	142,7924	0,4798683	0,5973178	507,1784	3,430314	0	51	950	147						StimuliFarbe_gelb_rot.png	0	880	547	72	111	867	38	816	0	Content		878	36	29182081	4494083284
29199	09:58:09.341	00:00:29.198	1753	919,2875	155,6572	0,6472713	0,5990171	501,8738	3,467202	0	970,0262	131,3036	0,4799913	0,5972308	507,3246	3,42082	0	51	945	143						StimuliFarbe_gelb_rot.png	0	880	547	72	111	867	38	816	0	Content		873	32	29198705	4494099908
29215	09:58:09.357	00:00:29.215	1754	926,5364	169,1448	0,647409	0,5990828	502,1131	3,483565	0	955,2794	166,6501	0,4801839	0,5972244	507,6165	3,484245	0	51	941	168						StimuliFarbe_gelb_rot.png	0	880	547	72	111	867	38	816	0	Content		869	57	29215331	4494116534
29232	09:58:09.374	00:00:29.231	1755	924,6255	175,8017	0,647572	0,599385	502,4336	3,513724	0	953,1765	141,7688	0,4803398	0,5974646	507,6725	3,469808	0	51	939	159						StimuliFarbe_gelb_rot.png	0	880	547	72	111	867	38	816	0	Content		867	48	29231953	4494133156
29249	09:58:09.391	00:00:29.248	1756	936,1505	140,6422	0,6476328	0,5999739	502,8297	3,426416	0	954,5345	135,1385	0,4804951	0,5979853	508,0456	3,445791	0	51	945	138						StimuliFarbe_gelb_rot.png	0	880	547	72	111	867	38	816	0	Content		873	27	29248706	4494149909
29265	09:58:09.407	00:00:29.265	1757	910,0127	164,7895	0,6475452	0,6005392	503,3503	3,421957	0	966,497	136,3029	0,480497	0,5986341	508,2759	3,388397	0	51	938	151						StimuliFarbe_gelb_rot.png	0	880	547	72	111	867	38	816	0	Content		866	40	29265329	4494166532
29282	09:58:09.424	00:00:29.281	1758	926,3264	152,1212	0,6475149	0,6011382	503,3503	3,397002	0	957,3046	131,8729	0,4804149	0,5990386	508,2943	3,413321	0	51	942	142						StimuliFarbe_gelb_rot.png	0	880	547	72	111	867	38	816	0	Content		870	31	29281954	4494183157
29299	09:58:09.441	00:00:29.298	1759	939,8496	163,423	0,6471507	0,6008499	503,1276	3,420892	0	958,0151	158,678	0,4801884	0,5990705	508,2249	3,412709	0	51	949	161						StimuliFarbe_gelb_rot.png	0	880	547	72	111	867	38	816	0	Content		877	50	29298706	4494199909
29315	09:58:09.457	00:00:29.315	1760	933,1956	151,455	0,6468878	0,6004668	502,8757	3,446604	0	950,4705	144,9525	0,479862	0,5987421	508,2437	3,379585	0	51	942	148						StimuliFarbe_gelb_rot.png	0	880	547	72	111	867	38	816	0	Content		870	37	29315331	4494216534
29332	09:58:09.474	00:00:29.331	1761	931,2044	144,1281	0,6464963	0,5998421	502,9881	3,374083	0	955,5778	143,8362	0,4794228	0,5983368	508,1399	3,371292	0	51	943	144						StimuliFarbe_gelb_rot.png	0	880	547	72	111	867	38	816	0	Content		871	33	29331953	4494233156
29349	09:58:09.491	00:00:29.348	1762	919,5699	166,2081	0,6458281	0,5993894	503,1451	3,368033	0	940,3938	148,716	0,4787575	0,5981339	507,9025	3,372856	0	51	930	157						StimuliFarbe_gelb_rot.png	0	880	547	72	111	867	38	816	0	Content		858	46	29348579	4494249782
29365	09:58:09.507	00:00:29.365	1763	912,178	158,7623	0,6448438	0,5992876	502,8073	3,336118	0	947,412	160,9722	0,4778327	0,5984599	507,7782	3,391712	0	51	930	160						StimuliFarbe_gelb_rot.png	0	880	547	72	111	867	38	816	0	Content		858	49	29365328	4494266531
29382	09:58:09.524	00:00:29.381	1764	891,1418	146,1557	0,6437645	0,5995848	503,0875	3,308033	0	960,1295	143,4171	0,4768051	0,5993543	507,8956	3,333805	0	51	926	145						StimuliFarbe_gelb_rot.png	0	880	547	72	111	867	38	816	0	Content		854	34	29381952	4494283155
29399	09:58:09.541	00:00:29.398	1765	899,033	167,3863	0,6427574	0,5997328	503,0486	3,344481	0	948,4218	128,9127	0,4758127	0,6002415	507,8808	3,30076	0	51	924	148						StimuliFarbe_gelb_rot.png	0	880	547	72	111	867	38	816	0	Content		852	37	29398577	4494299780
29415	09:58:09.557	00:00:29.415	1766	931,5306	176,688	0,6421753	0,5996595	503,0486	3,301733	0	950,2393	154,3479	0,4750088	0,6009939	507,9944	3,282758	0	51	941	166						StimuliFarbe_gelb_rot.png	0	880	547	72	111	867	38	816	0	Content		869	55	29415200	4494316403
29432	09:58:09.574	00:00:29.431	1767	915,2946	176,0984	0,6415203	0,5995567	502,9509	3,34793	0	955,753	132,1159	0,4746594	0,6015887	508,3054	3,322891	0	51	936	154						StimuliFarbe_gelb_rot.png	0	880	547	72	111	867	38	816	0	Content		864	43	29431952	4494333155
29449	09:58:09.591	00:00:29.448	1768	929,7453	162,1754	0,641684	0,5997585	503,3504	3,299757	0	953,9431	134,6712	0,4748291	0,6022587	508,7672	3,314639	0	51	942	148						StimuliFarbe_gelb_rot.png	0	880	547	72	111	867	38	816	0	Content		870	37	29448577	4494349780
29465	09:58:09.607	00:00:29.465	1769	917,2669	151,2337	0,6422715	0,6002349	504,0651	3,274456	0	958,5342	140,5596	0,4756068	0,6031317	508,8196	3,274554	0	51	938	146						StimuliFarbe_gelb_rot.png	0	880	547	72	111	867	38	816	0	Content		866	35	29465201	4494366404
29482	09:58:09.624	00:00:29.481	1770	912,1193	155,4856	0,6433607	0,6009973	504,0787	3,302254	0	935,3348	142,5429	0,4767458	0,6041181	509,4992	3,368786	0	51	924	149						StimuliFarbe_gelb_rot.png	0	880	547	72	111	867	38	816	0	Content		852	38	29481828	4494383031
29499	09:58:09.641	00:00:29.498	1771	905,8644	166,1182	0,6447794	0,6015003	504,1198	3,335131	0	942,5394	142,8341	0,4782688	0,6044925	508,9623	3,321026	0	51	924	154						StimuliFarbe_gelb_rot.png	0	880	547	72	111	867	38	816	0	Content		852	43	29498577	4494399780
29515	09:58:09.657	00:00:29.515	1772	913,5423	170,7567	0,6463721	0,6019948	504,1184	3,330232	0	945,7633	138,4781	0,4797857	0,60498	509,5802	3,287529	0	51	930	155						StimuliFarbe_gelb_rot.png	0	880	547	72	111	867	38	816	0	Content		858	44	29515201	4494416404
29532	09:58:09.674	00:00:29.531	1773	908,6471	161,4125	0,6477379	0,6024128	504,3079	3,303302	0	941,2484	149,7715	0,4811889	0,6052359	509,5492	3,321304	0	51	925	156						StimuliFarbe_gelb_rot.png	0	880	547	72	111	867	38	816	0	Content		853	45	29531825	4494433028
29548	09:58:09.690	00:00:29.548	1774	901,7465	165,4455	0,6487308	0,6024699	504,6754	3,322567	0	959,5886	161,579	0,4822953	0,6054215	509,3709	3,313087	0	51	931	164						StimuliFarbe_gelb_rot.png	0	880	547	72	111	867	38	816	0	Content		859	53	29548450	4494449653
29565	09:58:09.707	00:00:29.565	1775	914,1729	165,5407	0,6495354	0,6025264	504,3856	3,284286	0	948,8877	142,2777	0,4830023	0,6054907	509,9126	3,322904	0	51	932	154						StimuliFarbe_gelb_rot.png	0	880	547	72	111	867	38	816	0	Content		860	43	29565198	4494466401
29582	09:58:09.724	00:00:29.581	1776	933,4388	174,6387	0,6501412	0,6023523	504,2373	3,273666	0	943,0314	141,8943	0,4836389	0,6053081	509,6164	3,277569	0	51	938	158						StimuliFarbe_gelb_rot.png	0	880	547	72	111	867	38	816	0	Content		866	47	29581826	4494483029
29598	09:58:09.740	00:00:29.598	1777	911,1618	162,3088	0,6505946	0,6022407	504,2548	3,353023	0	941,9094	158,2899	0,4841149	0,6050956	509,685	3,310054	0	51	927	160						StimuliFarbe_gelb_rot.png	0	880	547	72	111	867	38	816	0	Content		855	49	29598448	4494499651
29615	09:58:09.757	00:00:29.615	1778	907,4789	175,9993	0,6508809	0,6020408	504,1994	3,320824	0	933,4509	184,6389	0,4829926	0,6045489	503,2751	3,252582	0	51	920	180						StimuliFarbe_gelb_rot.png	0	880	547	72	111	867	38	816	0	Content		848	69	29615074	4494516277
29632	09:58:09.774	00:00:29.631	1779	912,7518	159,7659	0,6510893	0,6016233	504,227	3,291595	0	936,4182	164,4302	0,4844904	0,6045327	509,9514	3,336055	0	51	925	162						StimuliFarbe_gelb_rot.png	0	880	547	72	111	867	38	816	0	Content		853	51	29631824	4494533027
29648	09:58:09.790	00:00:29.648	1780	913,8768	158,268	0,6510685	0,6011648	504,3782	3,313154	0	957,4971	133,577	0,484501	0,6043202	509,9955	3,275954	0	51	936	146						StimuliFarbe_gelb_rot.png	0	880	547	72	111	867	38	816	0	Content		864	35	29648450	4494549653
29665	09:58:09.807	00:00:29.665	1781	901,7112	181,5547	0,650905	0,6006992	504,1339	3,373915	0	945,8358	156,5015	0,4828744	0,6039658	502,7138	3,160139	0	51	924	169						StimuliFarbe_gelb_rot.png	0	880	547	72	111	867	38	816	0	Content		852	58	29665075	4494566278
29682	09:58:09.824	00:00:29.681	1782	905,8515	169,5713	0,6505732	0,6004465	504,1098	3,344995	0	950,5519	137,3944	0,4841736	0,6041316	509,923	3,26895	0	51	928	153						StimuliFarbe_gelb_rot.png	0	880	547	72	111	867	38	816	0	Content		856	42	29681699	4494582902
29698	09:58:09.840	00:00:29.698	1783	998,9977	179,8602	0,6496042	0,6007591	503,9087	3,343013	0	1018,086	195,3192	0,4834424	0,6044196	509,923	3,327567	0	51	1009	188						StimuliFarbe_gelb_rot.png	0	880	547	72	111	867	38	816	0	Content		937	77	29698447	4494599650
29715	09:58:09.857	00:00:29.715	1784	1027,407	235,1484	0,6485169	0,6009585	504,2351	3,38697	0	1079,667	218,6221	0,4826558	0,6051693	510,3174	3,360149	0	52	1054	227						StimuliFarbe_gelb_rot.png	0	880	547	72	111	1116	209	433	0	Content		982	116	29715073	4494616276
29732	09:58:09.874	00:00:29.731	1785	1068,209	252,4392	0,6478404	0,6006181	504,3742	3,364749	0	1122,801	224,8919	0,482045	0,6053329	510,2452	3,356387	0	52	1096	239						StimuliFarbe_gelb_rot.png	0	880	547	72	111	1116	209	433	0	Content		1024	128	29731695	4494632898
29748	09:58:09.890	00:00:29.748	1786	1103,094	280,1655	0,6473656	0,6000857	504,1923	3,41064	0	1162,589	261,3843	0,4814102	0,6050929	510,7146	3,357048	0	52	1133	271						StimuliFarbe_gelb_rot.png	0	880	547	72	111	1116	209	433	0	Content		1061	160	29748336	4494649539
29765	09:58:09.907	00:00:29.765	1787	1117,067	303,375	0,6466846	0,5991763	504,7751	3,450107	0	1202,58	265,5084	0,4809588	0,6045814	511,1305	3,360247	0	52	1160	284						StimuliFarbe_gelb_rot.png	0	880	547	72	111	1116	209	433	0	Content		1088	173	29765071	4494666274
29782	09:58:09.924	00:00:29.781	1788	1119,599	317,2922	0,6461879	0,5981359	504,9769	3,39915	0	1229,175	302,7632	0,4806125	0,6039751	511,52	3,406742	0	52	1174	310						StimuliFarbe_gelb_rot.png	0	880	547	72	111	1116	209	433	0	Content		1102	199	29781695	4494682898
29798	09:58:09.940	00:00:29.798	1789	1129,312	333,2572	0,6459082	0,5970591	505,7252	3,42435	0	1252,619	305,862	0,4803909	0,6032833	512,0334	3,385112	0	52	1191	320						StimuliFarbe_gelb_rot.png	0	880	547	72	111	1116	209	433	0	Content		1119	209	29798336	4494699539
29815	09:58:09.957	00:00:29.814	1790	1135,702	333,6873	0,6458682	0,5961007	506,0963	3,419847	0	1272,388	306,8117	0,480371	0,6026061	512,379	3,407387	0	52	1204	320						StimuliFarbe_gelb_rot.png	0	880	547	72	111	1116	209	433	0	Content		1132	209	29814944	4494716147
29832	09:58:09.974	00:00:29.831	1791	1129,425	334,2218	0,6459337	0,5953057	506,2473	3,414866	0	1271,704	301,3614	0,4804667	0,6021836	512,9688	3,40092	0	52	1201	318						StimuliFarbe_gelb_rot.png	0	880	547	72	111	1116	209	433	0	Content		1129	207	29831695	4494732898
29848	09:58:09.990	00:00:29.848	1792	1138,316	333,4553	0,6462379	0,5949361	506,2474	3,395381	0	1240,82	319,1206	0,4807031	0,6019185	513,4045	3,439806	0	52	1190	326						StimuliFarbe_gelb_rot.png	0	880	547	72	111	1116	209	433	0	Content		1118	215	29848334	4494749537
29865	09:58:10.007	00:00:29.864	1793	1127,77	327,4119	0,6464654	0,5943878	507,4235	3,444392	0	1256,804	307,5067	0,481174	0,6016112	514,0153	3,403167	0	52	1192	317						StimuliFarbe_gelb_rot.png	0	880	547	72	111	1116	209	433	0	Content		1120	206	29864945	4494766148
29882	09:58:10.024	00:00:29.881	1794	1122,356	327,728	0,6468242	0,5937411	507,7933	3,448251	0	1256,791	329,8607	0,4817382	0,6009317	514,5294	3,483987	0	52	1190	329						StimuliFarbe_gelb_rot.png	0	880	547	72	111	1116	209	433	0	Content		1118	218	29881570	4494782773
29898	09:58:10.040	00:00:29.898	1795	1113,841	339,7339	0,6472546	0,5932204	508,0452	3,485919	0	1259,354	314,6843	0,4822649	0,6003379	515,2401	3,464566	0	52	1187	327						StimuliFarbe_gelb_rot.png	0	880	547	72	111	1116	209	433	0	Content		1115	216	29898334	4494799537
29915	09:58:10.057	00:00:29.914	1796	1114,44	338,567	0,6475248	0,593084	508,6677	3,495688	0	1232,554	318,4199	0,4825656	0,6002215	515,8288	3,494806	0	52	1173	328						StimuliFarbe_gelb_rot.png	0	880	547	72	111	1116	209	433	0	Content		1101	217	29914948	4494816151
29932	09:58:10.074	00:00:29.931	1797	1122,669	331,6243	0,6476011	0,5928815	508,889	3,488946	0	1251,29	328,5656	0,4827814	0,6001758	516,2748	3,437457	0	52	1187	330						StimuliFarbe_gelb_rot.png	0	880	547	72	111	1116	209	433	0	Content		1115	219	29931571	4494832774
29948	09:58:10.090	00:00:29.948	1798	1108,093	333,8901	0,6476231	0,5926918	509,3427	3,499507	0	1240,377	321,3839	0,482912	0,6002907	516,656	3,489662	0	52	1174	328						StimuliFarbe_gelb_rot.png	0	880	547	72	111	1116	209	433	0	Content		1102	217	29948197	4494849400
29965	09:58:10.107	00:00:29.964	1799	1119,146	334,7384	0,6476925	0,5924377	509,7254	3,559925	0	1251,767	311,1752	0,4830902	0,6004034	517,1174	3,466516	0	52	1185	323						StimuliFarbe_gelb_rot.png	0	880	547	72	111	1116	209	433	0	Content		1113	212	29964944	4494866147
29982	09:58:10.124	00:00:29.981	1800	1118,832	329,5251	0,6478344	0,59233	510,0761	3,526508	0	1252,944	297,7948	0,4833295	0,6006433	517,5427	3,50804	0	52	1186	314						StimuliFarbe_gelb_rot.png	0	880	547	72	111	1116	209	433	0	Content		1114	203	29981568	4494882771
29998	09:58:10.140	00:00:29.998	1801	1133,007	327,3331	0,6481741	0,5923743	510,3831	3,551818	0	1255,69	295,4119	0,483713	0,6009694	517,7776	3,528944	0	52	1194	311						StimuliFarbe_gelb_rot.png	0	880	547	72	111	1116	209	433	0	Content		1122	200	29998196	4494899399
30015	09:58:10.157	00:00:30.014	1802	1135,42	325,8027	0,6485943	0,5924482	510,833	3,564649	0	1264,947	305,9612	0,4842179	0,6012651	517,9825	3,493505	0	52	1200	316						StimuliFarbe_gelb_rot.png	0	880	547	72	111	1116	209	433	0	Content		1128	205	30014944	4494916147
30032	09:58:10.174	00:00:30.031	1803	1121,022	336,1306	0,6490958	0,5928377	510,9751	3,547199	0	1247,643	309,8599	0,4848145	0,6018501	518,1819	3,546814	0	52	1184	323						StimuliFarbe_gelb_rot.png	0	880	547	72	111	1116	209	433	0	Content		1112	212	30031568	4494932771
30048	09:58:10.190	00:00:30.048	1804	1134,82	323,2737	0,6496728	0,5938107	511,0486	3,562976	0	1261,849	318,5873	0,4853633	0,6027933	518,5638	3,559563	0	52	1198	321						StimuliFarbe_gelb_rot.png	0	880	547	72	111	1116	209	433	0	Content		1126	210	30048194	4494949397
30065	09:58:10.207	00:00:30.064	1805	1118,435	325,0244	0,6500914	0,595461	511,117	3,596008	0	1257,018	325,1731	0,4858519	0,6045375	518,2964	3,5618	0	52	1188	325						StimuliFarbe_gelb_rot.png	0	880	547	72	111	1116	209	433	0	Content		1116	214	30064819	4494966022
30082	09:58:10.224	00:00:30.081	1806	1129,256	315,2629	0,6505255	0,5980347	510,9596	3,60244	0	1248,012	323,1668	0,4861388	0,6071141	518,2866	3,586949	0	52	1189	319						StimuliFarbe_gelb_rot.png	0	880	547	72	111	1116	209	433	0	Content		1117	208	30081568	4494982771
30098	09:58:10.240	00:00:30.098	1807	1121,134	321,7902	0,6506252	0,6008396	511,0317	3,598392	0	1257,378	312,6883	0,4862779	0,6100765	518,4302	3,562998	0	52	1189	317						StimuliFarbe_gelb_rot.png	0	880	547	72	111	1116	209	433	0	Content		1117	206	30098192	4494999395
30115	09:58:10.257	00:00:30.114	1808	1119,182	332,9388	0,650611	0,6038048	510,8922	3,580234	0	1219,233	356,2109	0,4834051	0,6131096	504,7749	3,429422	0	52	1169	345						StimuliFarbe_gelb_rot.png	0	880	547	72	111	1116	209	433	0	Content		1097	234	30114818	4495016021
30131	09:58:10.273	00:00:30.131	1809	1125,702	324,7026	0,6505811	0,606822	511,0638	3,588038	0	1253,915	347,9736	0,4842837	0,6164037	509,2908	3,48511	0	52	1190	336						StimuliFarbe_gelb_rot.png	0	880	547	72	111	1116	209	433	0	Content		1118	225	30131441	4495032644
30148	09:58:10.290	00:00:30.148	1810	1117,802	342,6567	0,6501658	0,609439	510,7249	3,655585	0	1266,905	333,3409	0,485921	0,6196983	518,3698	3,622238	0	53	1192	338						StimuliFarbe_gelb_rot.png	0	880	547	72	111	1233	196	233	0	Content		1120	227	30148196	4495049399
[truncated: 1,985 more rows]
