# Supplementary material for: Gaze Duration Biases for Colours in Combination with Dissonant and Consonant Sounds: A Comparative Eye-Tracking Study with Orangutans
Source: PLoS One. 2015 Oct 14;10(10):e0139894. doi: 10.1371/journal.pone.0139894 (PMC4605782; doi:10.1371/journal.pone.0139894)
Supplement: S1 Data — (ZIP) [file pone.0139894.s004.zip › Plos ColourSound Data/Apes/Nur_Farben_Bilder_U1/Rec 22-All-Data.tsv]

System Properties:
Operating System:	Microsoft Windows NT 6.1.7601 Service Pack 1
System User Name:	admin
Machine Name:	PSYCHO19
Data properties:
Recording name:	Rec 22
Recording date:	31.07.2013
Recording time:	09:19:01
Recording resolution:	1024 x 768
Export date:	02.09.2013
Export time:	16:40:36
Participant:	Raia_S3
Filter settings:
Eye: Average
Validity: Normal
Fixation filter: Tobii fixation filter
Velocity threshold: 35
Distance threshold: 35
Timestamp	DateTimeStamp	DateTimeStampStartOffset	Number	GazePointXLeft	GazePointYLeft	CamXLeft	CamYLeft	DistanceLeft	PupilLeft	ValidityLeft	GazePointXRight	GazePointYRight	CamXRight	CamYRight	DistanceRight	PupilRight	ValidityRight	FixationIndex	GazePointX	GazePointY	Event	EventKey	Data1	Data2	Descriptor	StimuliName	StimuliID	MediaWidth	MediaHeight	MediaPosX	MediaPosY	MappedFixationPointX	MappedFixationPointY	FixationDuration	AoiIds	AoiNames	WebGroupImage	MappedGazeDataPointX	MappedGazeDataPointY	MicroSecondTimestamp	AbsoluteMicroSecondTimestamp
2	09:19:01.081	00:00:00.002	0	-1024	-768	-1	-1	-1	-1	4	-1024	-768	-1	-1	-1	-1	4		0	0						No media	0	1024	768	0	0				0	Content		0	0	2457	4971164695
19	09:19:01.098	00:00:00.018	1	-1024	-768	-1	-1	-1	-1	4	-1024	-768	-1	-1	-1	-1	4		0	0						No media	0	1024	768	0	0				0	Content		0	0	18528	4971180766
35	09:19:01.114	00:00:00.035	2	-1024	-768	-1	-1	-1	-1	4	-1024	-768	-1	-1	-1	-1	4		0	0						No media	0	1024	768	0	0				0	Content		0	0	35195	4971197433
51	09:19:01.130	00:00:00.051	3	-1024	-768	-1	-1	-1	-1	4	-1024	-768	-1	-1	-1	-1	4		0	0						No media	0	1024	768	0	0				0	Content		0	0	51097	4971213335
68	09:19:01.147	00:00:00.067	4	-1024	-768	-1	-1	-1	-1	4	-1024	-768	-1	-1	-1	-1	4		0	0						No media	0	1024	768	0	0				0	Content		0	0	67844	4971230082
85	09:19:01.164	00:00:00.084	5	-1024	-768	-1	-1	-1	-1	4	-1024	-768	-1	-1	-1	-1	4		0	0						No media	0	1024	768	0	0				0	Content		0	0	84560	4971246798
101	09:19:01.180	00:00:00.101	6	-1024	-768	-1	-1	-1	-1	4	-1024	-768	-1	-1	-1	-1	4		0	0						No media	0	1024	768	0	0				0	Content		0	0	101227	4971263465
118	09:19:01.197	00:00:00.117	7	-1024	-768	-1	-1	-1	-1	4	-1024	-768	-1	-1	-1	-1	4		0	0						No media	0	1024	768	0	0				0	Content		0	0	117852	4971280090
135	09:19:01.214	00:00:00.134	8	-1024	-768	-1	-1	-1	-1	4	-1024	-768	-1	-1	-1	-1	4		0	0						No media	0	1024	768	0	0				0	Content		0	0	134520	4971296758
151	09:19:01.230	00:00:00.151	9	-1024	-768	-1	-1	-1	-1	4	-1024	-768	-1	-1	-1	-1	4		0	0						No media	0	1024	768	0	0				0	Content		0	0	151187	4971313425
168	09:19:01.247	00:00:00.167	10	-1024	-768	-1	-1	-1	-1	4	-1024	-768	-1	-1	-1	-1	4		0	0						No media	0	1024	768	0	0				0	Content		0	0	167849	4971330087
185	09:19:01.264	00:00:00.184	11	-1024	-768	-1	-1	-1	-1	4	-1024	-768	-1	-1	-1	-1	4		0	0						No media	0	1024	768	0	0				0	Content		0	0	184518	4971346756
201	09:19:01.280	00:00:00.201	12	-1024	-768	-1	-1	-1	-1	4	-1024	-768	-1	-1	-1	-1	4		0	0						No media	0	1024	768	0	0				0	Content		0	0	201186	4971363424
218	09:19:01.297	00:00:00.218	13	-1024	-768	-1	-1	-1	-1	4	-1024	-768	-1	-1	-1	-1	4		0	0						No media	0	1024	768	0	0				0	Content		0	0	218089	4971380327
235	09:19:01.314	00:00:00.234	14	-1024	-768	-1	-1	-1	-1	4	-1024	-768	-1	-1	-1	-1	4		0	0						No media	0	1024	768	0	0				0	Content		0	0	234757	4971396995
252	09:19:01.331	00:00:00.251	15	-1024	-768	-1	-1	-1	-1	4	-1024	-768	-1	-1	-1	-1	4		0	0						No media	0	1024	768	0	0				0	Content		0	0	251617	4971413855
269	09:19:01.348	00:00:00.269	16	-1024	-768	-1	-1	-1	-1	4	-1024	-768	-1	-1	-1	-1	4		0	0						No media	0	1024	768	0	0				0	Content		0	0	269001	4971431239
285	09:19:01.364	00:00:00.285	17	-1024	-768	-1	-1	-1	-1	4	-1024	-768	-1	-1	-1	-1	4		0	0						No media	0	1024	768	0	0				0	Content		0	0	285001	4971447239
302	09:19:01.381	00:00:00.301	18	-1024	-768	-1	-1	-1	-1	4	-1024	-768	-1	-1	-1	-1	4		0	0						No media	0	1024	768	0	0				0	Content		0	0	301670	4971463908
318	09:19:01.397	00:00:00.318	19	-1024	-768	-1	-1	-1	-1	4	-1024	-768	-1	-1	-1	-1	4		0	0						No media	0	1024	768	0	0				0	Content		0	0	318113	4971480351
335	09:19:01.414	00:00:00.334	20	-1024	-768	-1	-1	-1	-1	4	-1024	-768	-1	-1	-1	-1	4		0	0						No media	0	1024	768	0	0				0	Content		0	0	334781	4971497019
351	09:19:01.430	00:00:00.351	21	-1024	-768	-1	-1	-1	-1	4	-1024	-768	-1	-1	-1	-1	4		0	0						No media	0	1024	768	0	0				0	Content		0	0	351449	4971513687
368	09:19:01.447	00:00:00.367	22	-1024	-768	-1	-1	-1	-1	4	-1024	-768	-1	-1	-1	-1	4		0	0						No media	0	1024	768	0	0				0	Content		0	0	367609	4971529847
384	09:19:01.463	00:00:00.384	23	-1024	-768	-1	-1	-1	-1	4	-1024	-768	-1	-1	-1	-1	4		0	0						No media	0	1024	768	0	0				0	Content		0	0	384357	4971546595
401	09:19:01.480	00:00:00.400	24	-1024	-768	-1	-1	-1	-1	4	-1024	-768	-1	-1	-1	-1	4		0	0						No media	0	1024	768	0	0				0	Content		0	0	400982	4971563220
418	09:19:01.497	00:00:00.417	25	-1024	-768	-1	-1	-1	-1	4	-1024	-768	-1	-1	-1	-1	4		0	0						No media	0	1024	768	0	0				0	Content		0	0	417651	4971579889
434	09:19:01.513	00:00:00.434	26	-1024	-768	-1	-1	-1	-1	4	-1024	-768	-1	-1	-1	-1	4		0	0						No media	0	1024	768	0	0				0	Content		0	0	434322	4971596560
451	09:19:01.530	00:00:00.450	27	-1024	-768	-1	-1	-1	-1	4	-1024	-768	-1	-1	-1	-1	4		0	0						No media	0	1024	768	0	0				0	Content		0	0	450990	4971613228
468	09:19:01.547	00:00:00.467	28	-1024	-768	-1	-1	-1	-1	4	-1024	-768	-1	-1	-1	-1	4		0	0						No media	0	1024	768	0	0				0	Content		0	0	467604	4971629842
485	09:19:01.564	00:00:00.484	29	-1024	-768	-1	-1	-1	-1	4	-1024	-768	-1	-1	-1	-1	4		0	0						No media	0	1024	768	0	0				0	Content		0	0	484849	4971647087
502	09:19:01.581	00:00:00.502	30	-1024	-768	-1	-1	-1	-1	4	-1024	-768	-1	-1	-1	-1	4		0	0						No media	0	1024	768	0	0				0	Content		0	0	502100	4971664338
519	09:19:01.598	00:00:00.518	31	-1024	-768	-1	-1	-1	-1	4	-1024	-768	-1	-1	-1	-1	4		0	0						No media	0	1024	768	0	0				0	Content		0	0	518768	4971681006
535	09:19:01.614	00:00:00.534	32	-1024	-768	-1	-1	-1	-1	4	-1024	-768	-1	-1	-1	-1	4		0	0						No media	0	1024	768	0	0				0	Content		0	0	534878	4971697116
552	09:19:01.631	00:00:00.551	33	-1024	-768	-1	-1	-1	-1	4	-1024	-768	-1	-1	-1	-1	4		0	0						No media	0	1024	768	0	0				0	Content		0	0	551546	4971713784
567	09:19:01.646	00:00:00.567	34	-1024	-768	-1	-1	-1	-1	4	-1024	-768	-1	-1	-1	-1	4		0	0						No media	0	1024	768	0	0				0	Content		0	0	567472	4971729710
584	09:19:01.663	00:00:00.584	35	-1024	-768	-1	-1	-1	-1	4	-1024	-768	-1	-1	-1	-1	4		0	0						No media	0	1024	768	0	0				0	Content		0	0	584218	4971746456
601	09:19:01.680	00:00:00.600	36	-1024	-768	-1	-1	-1	-1	4	-1024	-768	-1	-1	-1	-1	4		0	0						No media	0	1024	768	0	0				0	Content		0	0	600874	4971763112
618	09:19:01.697	00:00:00.617	37	-1024	-768	-1	-1	-1	-1	4	-1024	-768	-1	-1	-1	-1	4		0	0						No media	0	1024	768	0	0				0	Content		0	0	617542	4971779780
634	09:19:01.713	00:00:00.634	38	-1024	-768	-1	-1	-1	-1	4	-1024	-768	-1	-1	-1	-1	4		0	0						No media	0	1024	768	0	0				0	Content		0	0	634188	4971796426
651	09:19:01.730	00:00:00.650	39	-1024	-768	-1	-1	-1	-1	4	-1024	-768	-1	-1	-1	-1	4		0	0						No media	0	1024	768	0	0				0	Content		0	0	650856	4971813094
668	09:19:01.747	00:00:00.667	40	-1024	-768	-1	-1	-1	-1	4	-1024	-768	-1	-1	-1	-1	4		0	0						No media	0	1024	768	0	0				0	Content		0	0	667524	4971829762
684	09:19:01.763	00:00:00.684	41	-1024	-768	-1	-1	-1	-1	4	-1024	-768	-1	-1	-1	-1	4		0	0						No media	0	1024	768	0	0				0	Content		0	0	684174	4971846412
701	09:19:01.780	00:00:00.700	42	-1024	-768	-1	-1	-1	-1	4	-1024	-768	-1	-1	-1	-1	4		0	0						No media	0	1024	768	0	0				0	Content		0	0	700842	4971863080
718	09:19:01.797	00:00:00.717	43	-1024	-768	-1	-1	-1	-1	4	-1024	-768	-1	-1	-1	-1	4		0	0						No media	0	1024	768	0	0				0	Content		0	0	717510	4971879748
734	09:19:01.813	00:00:00.734	44	-1024	-768	-1	-1	-1	-1	4	-1024	-768	-1	-1	-1	-1	4		0	0						No media	0	1024	768	0	0				0	Content		0	0	734426	4971896664
751	09:19:01.830	00:00:00.751	45	-1024	-768	-1	-1	-1	-1	4	-1024	-768	-1	-1	-1	-1	4		0	0						No media	0	1024	768	0	0				0	Content		0	0	751095	4971913333
768	09:19:01.847	00:00:00.767	46	-1024	-768	-1	-1	-1	-1	4	-1024	-768	-1	-1	-1	-1	4		0	0						No media	0	1024	768	0	0				0	Content		0	0	767981	4971930219
785	09:19:01.864	00:00:00.785	47	-1024	-768	-1	-1	-1	-1	4	-1024	-768	-1	-1	-1	-1	4		0	0						No media	0	1024	768	0	0				0	Content		0	0	785343	4971947581
801	09:19:01.880	00:00:00.801	48	-1024	-768	-1	-1	-1	-1	4	-1024	-768	-1	-1	-1	-1	4		0	0						No media	0	1024	768	0	0				0	Content		0	0	801343	4971963581
818	09:19:01.897	00:00:00.818	49	-1024	-768	-1	-1	-1	-1	4	-1024	-768	-1	-1	-1	-1	4		0	0						No media	0	1024	768	0	0				0	Content		0	0	818011	4971980249
834	09:19:01.913	00:00:00.834	50	-1024	-768	-1	-1	-1	-1	4	-1024	-768	-1	-1	-1	-1	4		0	0						No media	0	1024	768	0	0				0	Content		0	0	834364	4971996602
851	09:19:01.930	00:00:00.851	51	-1024	-768	-1	-1	-1	-1	4	-1024	-768	-1	-1	-1	-1	4		0	0						No media	0	1024	768	0	0				0	Content		0	0	851033	4972013271
867	09:19:01.946	00:00:00.867	52	-1024	-768	-1	-1	-1	-1	4	-1024	-768	-1	-1	-1	-1	4		0	0						No media	0	1024	768	0	0				0	Content		0	0	867343	4972029581
884	09:19:01.963	00:00:00.883	53	-1024	-768	-1	-1	-1	-1	4	-1024	-768	-1	-1	-1	-1	4		0	0						No media	0	1024	768	0	0				0	Content		0	0	883972	4972046210
901	09:19:01.980	00:00:00.900	54	-1024	-768	-1	-1	-1	-1	4	-1024	-768	-1	-1	-1	-1	4		0	0						No media	0	1024	768	0	0				0	Content		0	0	900660	4972062898
917	09:19:01.996	00:00:00.917	55	-1024	-768	-1	-1	-1	-1	4	-1024	-768	-1	-1	-1	-1	4		0	0						No media	0	1024	768	0	0				0	Content		0	0	917328	4972079566
934	09:19:02.013	00:00:00.933	56	-1024	-768	-1	-1	-1	-1	4	-1024	-768	-1	-1	-1	-1	4		0	0						No media	0	1024	768	0	0				0	Content		0	0	933964	4972096202
951	09:19:02.030	00:00:00.950	57	-1024	-768	-1	-1	-1	-1	4	-1024	-768	-1	-1	-1	-1	4		0	0						No media	0	1024	768	0	0				0	Content		0	0	950632	4972112870
967	09:19:02.046	00:00:00.967	58	-1024	-768	-1	-1	-1	-1	4	-1024	-768	-1	-1	-1	-1	4		0	0						No media	0	1024	768	0	0				0	Content		0	0	967216	4972129454
984	09:19:02.063	00:00:00.984	59	-1024	-768	-1	-1	-1	-1	4	-1024	-768	-1	-1	-1	-1	4		0	0						No media	0	1024	768	0	0				0	Content		0	0	984462	4972146700
1002	09:19:02.081	00:00:01.001	60	-1024	-768	-1	-1	-1	-1	4	-1024	-768	-1	-1	-1	-1	4		0	0						No media	0	1024	768	0	0				0	Content		0	0	1001775	4972164013
1018	09:19:02.097	00:00:01.018	61	-1024	-768	-1	-1	-1	-1	4	-1024	-768	-1	-1	-1	-1	4		0	0						No media	0	1024	768	0	0				0	Content		0	0	1018443	4972180681
1035	09:19:02.114	00:00:01.034	62	-1024	-768	-1	-1	-1	-1	4	-1024	-768	-1	-1	-1	-1	4		0	0						No media	0	1024	768	0	0				0	Content		0	0	1034515	4972196753
1051	09:19:02.130	00:00:01.051	63	-1024	-768	-1	-1	-1	-1	4	-1024	-768	-1	-1	-1	-1	4		0	0						No media	0	1024	768	0	0				0	Content		0	0	1051183	4972213421
1067	09:19:02.146	00:00:01.067	64	-1024	-768	-1	-1	-1	-1	4	-1024	-768	-1	-1	-1	-1	4		0	0						No media	0	1024	768	0	0				0	Content		0	0	1067209	4972229447
1084	09:19:02.163	00:00:01.083	65	-1024	-768	-1	-1	-1	-1	4	-1024	-768	-1	-1	-1	-1	4		0	0						No media	0	1024	768	0	0				0	Content		0	0	1083832	4972246070
1101	09:19:02.180	00:00:01.100	66	-1024	-768	-1	-1	-1	-1	4	-1024	-768	-1	-1	-1	-1	4		0	0						No media	0	1024	768	0	0				0	Content		0	0	1100549	4972262787
1117	09:19:02.196	00:00:01.117	67	-1024	-768	-1	-1	-1	-1	4	-1024	-768	-1	-1	-1	-1	4		0	0						No media	0	1024	768	0	0				0	Content		0	0	1117217	4972279455
1134	09:19:02.213	00:00:01.133	68	-1024	-768	-1	-1	-1	-1	4	-1024	-768	-1	-1	-1	-1	4		0	0						No media	0	1024	768	0	0				0	Content		0	0	1133880	4972296118
1151	09:19:02.230	00:00:01.150	69	-1024	-768	-1	-1	-1	-1	4	-1024	-768	-1	-1	-1	-1	4		0	0						No media	0	1024	768	0	0				0	Content		0	0	1150548	4972312786
1167	09:19:02.246	00:00:01.167	70	-1024	-768	-1	-1	-1	-1	4	-1024	-768	-1	-1	-1	-1	4		0	0						No media	0	1024	768	0	0				0	Content		0	0	1167216	4972329454
1184	09:19:02.263	00:00:01.183	71	-1024	-768	-1	-1	-1	-1	4	-1024	-768	-1	-1	-1	-1	4		0	0						No media	0	1024	768	0	0				0	Content		0	0	1183830	4972346068
1200	09:19:02.279	00:00:01.200	72	-1024	-768	-1	-1	-1	-1	4	-1024	-768	-1	-1	-1	-1	4		0	0						No media	0	1024	768	0	0				0	Content		0	0	1200432	4972362670
1218	09:19:02.297	00:00:01.217	73	-1024	-768	-1	-1	-1	-1	4	-1024	-768	-1	-1	-1	-1	4		0	0						No media	0	1024	768	0	0				0	Content		0	0	1217736	4972379974
1234	09:19:02.313	00:00:01.234	74	-1024	-768	-1	-1	-1	-1	4	-1024	-768	-1	-1	-1	-1	4		0	0						No media	0	1024	768	0	0				0	Content		0	0	1234404	4972396642
1252	09:19:02.331	00:00:01.251	75	-1024	-768	-1	-1	-1	-1	4	-1024	-768	-1	-1	-1	-1	4		0	0						No media	0	1024	768	0	0				0	Content		0	0	1251665	4972413903
1269	09:19:02.348	00:00:01.268	76	-1024	-768	-1	-1	-1	-1	4	-1024	-768	-1	-1	-1	-1	4		0	0						No media	0	1024	768	0	0				0	Content		0	0	1268915	4972431153
1284	09:19:02.363	00:00:01.283	77	-1024	-768	-1	-1	-1	-1	4	-1024	-768	-1	-1	-1	-1	4		0	0						No media	0	1024	768	0	0				0	Content		0	0	1283786	4972446024
1300	09:19:02.379	00:00:01.300	78	-1024	-768	-1	-1	-1	-1	4	-1024	-768	-1	-1	-1	-1	4		0	0						No media	0	1024	768	0	0				0	Content		0	0	1300411	4972462649
1317	09:19:02.396	00:00:01.317	79	-1024	-768	-1	-1	-1	-1	4	-1024	-768	-1	-1	-1	-1	4		0	0						No media	0	1024	768	0	0				0	Content		0	0	1317079	4972479317
1328	09:19:02.407																				ImageStart	8	0	0	Fix_sw.jpg
1334	09:19:02.413	00:00:01.333	80	-1024	-768	-1	-1	-1	-1	4	-1024	-768	-1	-1	-1	-1	4		0	0						Fix_sw.jpg	0	880	547	72	111				0	Content		-72	-111	1333746	4972495984
1350	09:19:02.429	00:00:01.350	81	-1024	-768	-1	-1	-1	-1	4	-1024	-768	-1	-1	-1	-1	4		0	0						Fix_sw.jpg	0	880	547	72	111				0	Content		-72	-111	1350404	4972512642
1367	09:19:02.446	00:00:01.367	82	-1024	-768	-1	-1	-1	-1	4	-1024	-768	-1	-1	-1	-1	4		0	0						Fix_sw.jpg	0	880	547	72	111				0	Content		-72	-111	1367071	4972529309
1384	09:19:02.463	00:00:01.383	83	-1024	-768	-1	-1	-1	-1	4	-1024	-768	-1	-1	-1	-1	4		0	0						Fix_sw.jpg	0	880	547	72	111				0	Content		-72	-111	1383739	4972545977
1400	09:19:02.479	00:00:01.400	84	-1024	-768	-1	-1	-1	-1	4	-1024	-768	-1	-1	-1	-1	4		0	0						Fix_sw.jpg	0	880	547	72	111				0	Content		-72	-111	1400384	4972562622
1417	09:19:02.496	00:00:01.417	85	-1024	-768	-1	-1	-1	-1	4	-1024	-768	-1	-1	-1	-1	4		0	0						Fix_sw.jpg	0	880	547	72	111				0	Content		-72	-111	1417052	4972579290
1434	09:19:02.513	00:00:01.433	86	-1024	-768	-1	-1	-1	-1	4	-1024	-768	-1	-1	-1	-1	4		0	0						Fix_sw.jpg	0	880	547	72	111				0	Content		-72	-111	1433651	4972595889
1452	09:19:02.531	00:00:01.452	87	-1024	-768	-1	-1	-1	-1	4	-1024	-768	-1	-1	-1	-1	4		0	0						Fix_sw.jpg	0	880	547	72	111				0	Content		-72	-111	1452147	4972614385
1469	09:19:02.548	00:00:01.468	88	-1024	-768	-1	-1	-1	-1	4	-1024	-768	-1	-1	-1	-1	4		0	0						Fix_sw.jpg	0	880	547	72	111				0	Content		-72	-111	1468768	4972631006
1486	09:19:02.565	00:00:01.485	89	-1024	-768	-1	-1	-1	-1	4	-1024	-768	-1	-1	-1	-1	4		0	0						Fix_sw.jpg	0	880	547	72	111				0	Content		-72	-111	1485516	4972647754
1502	09:19:02.581	00:00:01.502	90	-1024	-768	-1	-1	-1	-1	4	-1024	-768	-1	-1	-1	-1	4		0	0						Fix_sw.jpg	0	880	547	72	111				0	Content		-72	-111	1502141	4972664379
1519	09:19:02.598	00:00:01.518	91	-1024	-768	-1	-1	-1	-1	4	-1024	-768	-1	-1	-1	-1	4		0	0						Fix_sw.jpg	0	880	547	72	111				0	Content		-72	-111	1518764	4972681002
1535	09:19:02.614	00:00:01.535	92	-1024	-768	-1	-1	-1	-1	4	-1024	-768	-1	-1	-1	-1	4		0	0						Fix_sw.jpg	0	880	547	72	111				0	Content		-72	-111	1535388	4972697626
1552	09:19:02.631	00:00:01.552	93	-1024	-768	-1	-1	-1	-1	4	-1024	-768	-1	-1	-1	-1	4		0	0						Fix_sw.jpg	0	880	547	72	111				0	Content		-72	-111	1552137	4972714375
1569	09:19:02.648	00:00:01.568	94	-1024	-768	-1	-1	-1	-1	4	-1024	-768	-1	-1	-1	-1	4		0	0						Fix_sw.jpg	0	880	547	72	111				0	Content		-72	-111	1568761	4972730999
1585	09:19:02.664	00:00:01.585	95	-1024	-768	-1	-1	-1	-1	4	-1024	-768	-1	-1	-1	-1	4		0	0						Fix_sw.jpg	0	880	547	72	111				0	Content		-72	-111	1585381	4972747619
1602	09:19:02.681	00:00:01.602	96	-1024	-768	-1	-1	-1	-1	4	-1024	-768	-1	-1	-1	-1	4		0	0						Fix_sw.jpg	0	880	547	72	111				0	Content		-72	-111	1602003	4972764241
1619	09:19:02.698	00:00:01.618	97	-1024	-768	-1	-1	-1	-1	4	-1024	-768	-1	-1	-1	-1	4		0	0						Fix_sw.jpg	0	880	547	72	111				0	Content		-72	-111	1618753	4972780991
1635	09:19:02.714	00:00:01.635	98	-1024	-768	-1	-1	-1	-1	4	-1024	-768	-1	-1	-1	-1	4		0	0						Fix_sw.jpg	0	880	547	72	111				0	Content		-72	-111	1635376	4972797614
1652	09:19:02.731	00:00:01.652	99	-1024	-768	-1	-1	-1	-1	4	-1024	-768	-1	-1	-1	-1	4		0	0						Fix_sw.jpg	0	880	547	72	111				0	Content		-72	-111	1652123	4972814361
1669	09:19:02.748	00:00:01.668	100	-1024	-768	-1	-1	-1	-1	4	-1024	-768	-1	-1	-1	-1	4		0	0						Fix_sw.jpg	0	880	547	72	111				0	Content		-72	-111	1668765	4972831003
1685	09:19:02.764	00:00:01.685	101	-1024	-768	-1	-1	-1	-1	4	-1024	-768	-1	-1	-1	-1	4		0	0						Fix_sw.jpg	0	880	547	72	111				0	Content		-72	-111	1685368	4972847606
1702	09:19:02.781	00:00:01.701	102	-1024	-768	-1	-1	-1	-1	4	-1024	-768	-1	-1	-1	-1	4		0	0						Fix_sw.jpg	0	880	547	72	111				0	Content		-72	-111	1701931	4972864169
1719	09:19:02.798	00:00:01.718	103	-1024	-768	-1	-1	-1	-1	4	-1024	-768	-1	-1	-1	-1	4		0	0						Fix_sw.jpg	0	880	547	72	111				0	Content		-72	-111	1718598	4972880836
1735	09:19:02.814	00:00:01.735	104	-1024	-768	-1	-1	-1	-1	4	-1024	-768	-1	-1	-1	-1	4		0	0						Fix_sw.jpg	0	880	547	72	111				0	Content		-72	-111	1735294	4972897532
1752	09:19:02.831	00:00:01.751	105	-1024	-768	-1	-1	-1	-1	4	-1024	-768	-1	-1	-1	-1	4		0	0						Fix_sw.jpg	0	880	547	72	111				0	Content		-72	-111	1751961	4972914199
1769	09:19:02.848	00:00:01.768	106	-1024	-768	-1	-1	-1	-1	4	-1024	-768	-1	-1	-1	-1	4		0	0						Fix_sw.jpg	0	880	547	72	111				0	Content		-72	-111	1768612	4972930850
1785	09:19:02.864	00:00:01.784	107	-1024	-768	-1	-1	-1	-1	4	-1024	-768	-1	-1	-1	-1	4		0	0						Fix_sw.jpg	0	880	547	72	111				0	Content		-72	-111	1784981	4972947219
1802	09:19:02.881	00:00:01.801	108	-1024	-768	-1	-1	-1	-1	4	-1024	-768	-1	-1	-1	-1	4		0	0						Fix_sw.jpg	0	880	547	72	111				0	Content		-72	-111	1801606	4972963844
1818	09:19:02.897	00:00:01.818	109	-1024	-768	-1	-1	-1	-1	4	-1024	-768	-1	-1	-1	-1	4		0	0						Fix_sw.jpg	0	880	547	72	111				0	Content		-72	-111	1818479	4972980717
1835	09:19:02.914	00:00:01.835	110	-1024	-768	-1	-1	-1	-1	4	-1024	-768	-1	-1	-1	-1	4		0	0						Fix_sw.jpg	0	880	547	72	111				0	Content		-72	-111	1835224	4972997462
1852	09:19:02.931	00:00:01.851	111	-1024	-768	-1	-1	-1	-1	4	-1024	-768	-1	-1	-1	-1	4		0	0						Fix_sw.jpg	0	880	547	72	111				0	Content		-72	-111	1851845	4973014083
1868	09:19:02.947	00:00:01.868	112	-1024	-768	-1	-1	-1	-1	4	-1024	-768	-1	-1	-1	-1	4		0	0						Fix_sw.jpg	0	880	547	72	111				0	Content		-72	-111	1868470	4973030708
1885	09:19:02.964	00:00:01.885	113	-1024	-768	-1	-1	-1	-1	4	-1024	-768	-1	-1	-1	-1	4		0	0						Fix_sw.jpg	0	880	547	72	111				0	Content		-72	-111	1885138	4973047376
1902	09:19:02.981	00:00:01.901	114	-1024	-768	-1	-1	-1	-1	4	-1024	-768	-1	-1	-1	-1	4		0	0						Fix_sw.jpg	0	880	547	72	111				0	Content		-72	-111	1901805	4973064043
1918	09:19:02.997	00:00:01.918	115	-1024	-768	-1	-1	-1	-1	4	-1024	-768	-1	-1	-1	-1	4		0	0						Fix_sw.jpg	0	880	547	72	111				0	Content		-72	-111	1918465	4973080703
1935	09:19:03.014	00:00:01.935	116	-1024	-768	-1	-1	-1	-1	4	-1024	-768	-1	-1	-1	-1	4		0	0						Fix_sw.jpg	0	880	547	72	111				0	Content		-72	-111	1935089	4973097327
1952	09:19:03.031	00:00:01.951	117	-1024	-768	-1	-1	-1	-1	4	-1024	-768	-1	-1	-1	-1	4		0	0						Fix_sw.jpg	0	880	547	72	111				0	Content		-72	-111	1951833	4973114071
1968	09:19:03.047	00:00:01.968	118	-1024	-768	-1	-1	-1	-1	4	-1024	-768	-1	-1	-1	-1	4		0	0						Fix_sw.jpg	0	880	547	72	111				0	Content		-72	-111	1968454	4973130692
1984	09:19:03.063	00:00:01.984	119	-1024	-768	-1	-1	-1	-1	4	-1024	-768	-1	-1	-1	-1	4		0	0						Fix_sw.jpg	0	880	547	72	111				0	Content		-72	-111	1984451	4973146689
2001	09:19:03.080	00:00:02.001	120	-1024	-768	-1	-1	-1	-1	4	-1024	-768	-1	-1	-1	-1	4		0	0						Fix_sw.jpg	0	880	547	72	111				0	Content		-72	-111	2001198	4973163436
2018	09:19:03.097	00:00:02.017	121	-1024	-768	-1	-1	-1	-1	4	-1024	-768	-1	-1	-1	-1	4		0	0						Fix_sw.jpg	0	880	547	72	111				0	Content		-72	-111	2017819	4973180057
2033	09:19:03.112	00:00:02.033	122	-1024	-768	-1	-1	-1	-1	4	-1024	-768	-1	-1	-1	-1	4		0	0						Fix_sw.jpg	0	880	547	72	111				0	Content		-72	-111	2033245	4973195483
2050	09:19:03.129	00:00:02.049	123	-1024	-768	-1	-1	-1	-1	4	-1024	-768	-1	-1	-1	-1	4		0	0						Fix_sw.jpg	0	880	547	72	111				0	Content		-72	-111	2049843	4973212081
2067	09:19:03.146	00:00:02.066	124	-1024	-768	-1	-1	-1	-1	4	-1024	-768	-1	-1	-1	-1	4		0	0						Fix_sw.jpg	0	880	547	72	111				0	Content		-72	-111	2066511	4973228749
2083	09:19:03.162	00:00:02.083	125	-1024	-768	-1	-1	-1	-1	4	-1024	-768	-1	-1	-1	-1	4		0	0						Fix_sw.jpg	0	880	547	72	111				0	Content		-72	-111	2083414	4973245652
2100	09:19:03.179	00:00:02.100	126	-1024	-768	-1	-1	-1	-1	4	-1024	-768	-1	-1	-1	-1	4		0	0						Fix_sw.jpg	0	880	547	72	111				0	Content		-72	-111	2100082	4973262320
2117	09:19:03.196	00:00:02.117	127	-1024	-768	-1	-1	-1	-1	4	-1024	-768	-1	-1	-1	-1	4		0	0						Fix_sw.jpg	0	880	547	72	111				0	Content		-72	-111	2117063	4973279301
2134	09:19:03.213	00:00:02.134	128	-1024	-768	-1	-1	-1	-1	4	-1024	-768	-1	-1	-1	-1	4		0	0						Fix_sw.jpg	0	880	547	72	111				0	Content		-72	-111	2134308	4973296546
2150	09:19:03.229	00:00:02.150	129	-1024	-768	-1	-1	-1	-1	4	-1024	-768	-1	-1	-1	-1	4		0	0						Fix_sw.jpg	0	880	547	72	111				0	Content		-72	-111	2150371	4973312609
2167	09:19:03.246	00:00:02.167	130	-1024	-768	-1	-1	-1	-1	4	-1024	-768	-1	-1	-1	-1	4		0	0						Fix_sw.jpg	0	880	547	72	111				0	Content		-72	-111	2167038	4973329276
2183	09:19:03.262	00:00:02.183	131	-1024	-768	-1	-1	-1	-1	4	-1024	-768	-1	-1	-1	-1	4		0	0						Fix_sw.jpg	0	880	547	72	111				0	Content		-72	-111	2183360	4973345598
2200	09:19:03.279	00:00:02.200	132	-1024	-768	-1	-1	-1	-1	4	-1024	-768	-1	-1	-1	-1	4		0	0						Fix_sw.jpg	0	880	547	72	111				0	Content		-72	-111	2200027	4973362265
2216	09:19:03.295	00:00:02.216	133	-1024	-768	-1	-1	-1	-1	4	-1024	-768	-1	-1	-1	-1	4		0	0						Fix_sw.jpg	0	880	547	72	111				0	Content		-72	-111	2216427	4973378665
2233	09:19:03.312	00:00:02.233	134	-1024	-768	-1	-1	-1	-1	4	-1024	-768	-1	-1	-1	-1	4		0	0						Fix_sw.jpg	0	880	547	72	111				0	Content		-72	-111	2233055	4973395293
2250	09:19:03.329	00:00:02.249	135	-1024	-768	-1	-1	-1	-1	4	-1024	-768	-1	-1	-1	-1	4		0	0						Fix_sw.jpg	0	880	547	72	111				0	Content		-72	-111	2249722	4973411960
2266	09:19:03.345	00:00:02.266	136	-1024	-768	-1	-1	-1	-1	4	-1024	-768	-1	-1	-1	-1	4		0	0						Fix_sw.jpg	0	880	547	72	111				0	Content		-72	-111	2266390	4973428628
2283	09:19:03.362	00:00:02.283	137	-1024	-768	-1	-1	-1	-1	4	-1024	-768	-1	-1	-1	-1	4		0	0						Fix_sw.jpg	0	880	547	72	111				0	Content		-72	-111	2283057	4973445295
2300	09:19:03.379	00:00:02.299	138	-1024	-768	-1	-1	-1	-1	4	-1024	-768	-1	-1	-1	-1	4		0	0						Fix_sw.jpg	0	880	547	72	111				0	Content		-72	-111	2299678	4973461916
2308	09:19:03.387																				ImageEnd	16	0	0	Fix_sw.jpg
2316	09:19:03.395	00:00:02.316	139	-1024	-768	-1	-1	-1	-1	4	-1024	-768	-1	-1	-1	-1	4		0	0						No media	0	1024	768	0	0				0	Content		0	0	2316345	4973478583
2329	09:19:03.408																				ImageStart	8	0	0	StimuliFarbe_gelb_blau.png
2333	09:19:03.412	00:00:02.332	140	-1024	-768	-1	-1	-1	-1	4	-1024	-768	-1	-1	-1	-1	4		0	0						StimuliFarbe_gelb_blau.png	0	880	547	72	111				0	Content		-72	-111	2332920	4973495158
2350	09:19:03.429	00:00:02.350	141	-1024	-768	-1	-1	-1	-1	4	-1024	-768	-1	-1	-1	-1	4		0	0						StimuliFarbe_gelb_blau.png	0	880	547	72	111				0	Content		-72	-111	2350003	4973512241
2367	09:19:03.446	00:00:02.366	142	-1024	-768	-1	-1	-1	-1	4	-1024	-768	-1	-1	-1	-1	4		0	0						StimuliFarbe_gelb_blau.png	0	880	547	72	111				0	Content		-72	-111	2366671	4973528909
2383	09:19:03.462	00:00:02.383	143	-1024	-768	-1	-1	-1	-1	4	-1024	-768	-1	-1	-1	-1	4		0	0						StimuliFarbe_gelb_blau.png	0	880	547	72	111				0	Content		-72	-111	2383339	4973545577
2401	09:19:03.480	00:00:02.400	144	-1024	-768	-1	-1	-1	-1	4	-1024	-768	-1	-1	-1	-1	4		0	0						StimuliFarbe_gelb_blau.png	0	880	547	72	111				0	Content		-72	-111	2400788	4973563026
2418	09:19:03.497	00:00:02.418	145	-1024	-768	-1	-1	-1	-1	4	-1024	-768	-1	-1	-1	-1	4		0	0						StimuliFarbe_gelb_blau.png	0	880	547	72	111				0	Content		-72	-111	2418162	4973580400
2434	09:19:03.513	00:00:02.433	146	-1024	-768	-1	-1	-1	-1	4	-1024	-768	-1	-1	-1	-1	4		0	0						StimuliFarbe_gelb_blau.png	0	880	547	72	111				0	Content		-72	-111	2433848	4973596086
2451	09:19:03.530	00:00:02.450	147	-1024	-768	-1	-1	-1	-1	4	-1024	-768	-1	-1	-1	-1	4		0	0						StimuliFarbe_gelb_blau.png	0	880	547	72	111				0	Content		-72	-111	2450516	4973612754
2467	09:19:03.546	00:00:02.466	148	-1024	-768	-1	-1	-1	-1	4	-1024	-768	-1	-1	-1	-1	4		0	0						StimuliFarbe_gelb_blau.png	0	880	547	72	111				0	Content		-72	-111	2466854	4973629092
2484	09:19:03.563	00:00:02.483	149	-1024	-768	-1	-1	-1	-1	4	-1024	-768	-1	-1	-1	-1	4		0	0						StimuliFarbe_gelb_blau.png	0	880	547	72	111				0	Content		-72	-111	2483522	4973645760
2500	09:19:03.579	00:00:02.500	150	-1024	-768	-1	-1	-1	-1	4	-1024	-768	-1	-1	-1	-1	4		0	0						StimuliFarbe_gelb_blau.png	0	880	547	72	111				0	Content		-72	-111	2500190	4973662428
2516	09:19:03.595	00:00:02.516	151	-1024	-768	-1	-1	-1	-1	4	-1024	-768	-1	-1	-1	-1	4		0	0						StimuliFarbe_gelb_blau.png	0	880	547	72	111				0	Content		-72	-111	2516276	4973678514
2533	09:19:03.612	00:00:02.532	152	-1024	-768	-1	-1	-1	-1	4	-1024	-768	-1	-1	-1	-1	4		0	0						StimuliFarbe_gelb_blau.png	0	880	547	72	111				0	Content		-72	-111	2532954	4973695192
2550	09:19:03.629	00:00:02.549	153	-1024	-768	-1	-1	-1	-1	4	-1024	-768	-1	-1	-1	-1	4		0	0						StimuliFarbe_gelb_blau.png	0	880	547	72	111				0	Content		-72	-111	2549559	4973711797
2566	09:19:03.645	00:00:02.566	154	-1024	-768	-1	-1	-1	-1	4	-1024	-768	-1	-1	-1	-1	4		0	0						StimuliFarbe_gelb_blau.png	0	880	547	72	111				0	Content		-72	-111	2566227	4973728465
2583	09:19:03.662	00:00:02.582	155	-1024	-768	-1	-1	-1	-1	4	-1024	-768	-1	-1	-1	-1	4		0	0						StimuliFarbe_gelb_blau.png	0	880	547	72	111				0	Content		-72	-111	2582894	4973745132
2600	09:19:03.679	00:00:02.599	156	-1024	-768	-1	-1	-1	-1	4	-1024	-768	-1	-1	-1	-1	4		0	0						StimuliFarbe_gelb_blau.png	0	880	547	72	111				0	Content		-72	-111	2599770	4973762008
2616	09:19:03.695	00:00:02.616	157	-1024	-768	-1	-1	-1	-1	4	-1024	-768	-1	-1	-1	-1	4		0	0						StimuliFarbe_gelb_blau.png	0	880	547	72	111				0	Content		-72	-111	2616437	4973778675
2633	09:19:03.712	00:00:02.633	158	-1024	-768	-1	-1	-1	-1	4	-1024	-768	-1	-1	-1	-1	4		0	0						StimuliFarbe_gelb_blau.png	0	880	547	72	111				0	Content		-72	-111	2633391	4973795629
2651	09:19:03.730	00:00:02.650	159	-1024	-768	-1	-1	-1	-1	4	-1024	-768	-1	-1	-1	-1	4		0	0						StimuliFarbe_gelb_blau.png	0	880	547	72	111				0	Content		-72	-111	2650638	4973812876
2667	09:19:03.746	00:00:02.666	160	-1024	-768	-1	-1	-1	-1	4	-1024	-768	-1	-1	-1	-1	4		0	0						StimuliFarbe_gelb_blau.png	0	880	547	72	111				0	Content		-72	-111	2666705	4973828943
2683	09:19:03.762	00:00:02.683	161	-1024	-768	-1	-1	-1	-1	4	-1024	-768	-1	-1	-1	-1	4		0	0						StimuliFarbe_gelb_blau.png	0	880	547	72	111				0	Content		-72	-111	2683373	4973845611
2700	09:19:03.779	00:00:02.699	162	-1024	-768	-1	-1	-1	-1	4	-1024	-768	-1	-1	-1	-1	4		0	0						StimuliFarbe_gelb_blau.png	0	880	547	72	111				0	Content		-72	-111	2699698	4973861936
2716	09:19:03.795	00:00:02.716	163	-1024	-768	-1	-1	-1	-1	4	-1024	-768	-1	-1	-1	-1	4		0	0						StimuliFarbe_gelb_blau.png	0	880	547	72	111				0	Content		-72	-111	2716366	4973878604
2733	09:19:03.812	00:00:02.732	164	-1024	-768	-1	-1	-1	-1	4	-1024	-768	-1	-1	-1	-1	4		0	0						StimuliFarbe_gelb_blau.png	0	880	547	72	111				0	Content		-72	-111	2732764	4973895002
2749	09:19:03.828	00:00:02.749	165	-1024	-768	-1	-1	-1	-1	4	-1024	-768	-1	-1	-1	-1	4		0	0						StimuliFarbe_gelb_blau.png	0	880	547	72	111				0	Content		-72	-111	2749384	4973911622
2766	09:19:03.845	00:00:02.766	166	-1024	-768	-1	-1	-1	-1	4	-1024	-768	-1	-1	-1	-1	4		0	0						StimuliFarbe_gelb_blau.png	0	880	547	72	111				0	Content		-72	-111	2766026	4973928264
2783	09:19:03.862	00:00:02.782	167	-1024	-768	-1	-1	-1	-1	4	-1024	-768	-1	-1	-1	-1	4		0	0						StimuliFarbe_gelb_blau.png	0	880	547	72	111				0	Content		-72	-111	2782694	4973944932
2799	09:19:03.878	00:00:02.799	168	-1024	-768	-1	-1	-1	-1	4	-1024	-768	-1	-1	-1	-1	4		0	0						StimuliFarbe_gelb_blau.png	0	880	547	72	111				0	Content		-72	-111	2799351	4973961589
2816	09:19:03.895	00:00:02.816	169	-1024	-768	-1	-1	-1	-1	4	-1024	-768	-1	-1	-1	-1	4		0	0						StimuliFarbe_gelb_blau.png	0	880	547	72	111				0	Content		-72	-111	2816018	4973978256
2833	09:19:03.912	00:00:02.832	170	-1024	-768	-1	-1	-1	-1	4	-1024	-768	-1	-1	-1	-1	4		0	0						StimuliFarbe_gelb_blau.png	0	880	547	72	111				0	Content		-72	-111	2832643	4973994881
2850	09:19:03.929	00:00:02.849	171	-1024	-768	-1	-1	-1	-1	4	-1024	-768	-1	-1	-1	-1	4		0	0						StimuliFarbe_gelb_blau.png	0	880	547	72	111				0	Content		-72	-111	2849881	4974012119
2867	09:19:03.946	00:00:02.867	172	-1024	-768	-1	-1	-1	-1	4	-1024	-768	-1	-1	-1	-1	4		0	0						StimuliFarbe_gelb_blau.png	0	880	547	72	111				0	Content		-72	-111	2867192	4974029430
2884	09:19:03.963	00:00:02.883	173	-1024	-768	-1	-1	-1	-1	4	-1024	-768	-1	-1	-1	-1	4		0	0						StimuliFarbe_gelb_blau.png	0	880	547	72	111				0	Content		-72	-111	2883860	4974046098
2900	09:19:03.979	00:00:02.899	174	-1024	-768	-1	-1	-1	-1	4	-1024	-768	-1	-1	-1	-1	4		0	0						StimuliFarbe_gelb_blau.png	0	880	547	72	111				0	Content		-72	-111	2899931	4974062169
2917	09:19:03.996	00:00:02.916	175	-1024	-768	-1	-1	-1	-1	4	-1024	-768	-1	-1	-1	-1	4		0	0						StimuliFarbe_gelb_blau.png	0	880	547	72	111				0	Content		-72	-111	2916599	4974078837
2933	09:19:04.012	00:00:02.932	176	-1024	-768	-1	-1	-1	-1	4	-1024	-768	-1	-1	-1	-1	4		0	0						StimuliFarbe_gelb_blau.png	0	880	547	72	111				0	Content		-72	-111	2932636	4974094874
2949	09:19:04.028	00:00:02.949	177	-1024	-768	-1	-1	-1	-1	4	-1024	-768	-1	-1	-1	-1	4		0	0						StimuliFarbe_gelb_blau.png	0	880	547	72	111				0	Content		-72	-111	2949247	4974111485
2966	09:19:04.045	00:00:02.965	178	-1024	-768	-1	-1	-1	-1	4	-1024	-768	-1	-1	-1	-1	4		0	0						StimuliFarbe_gelb_blau.png	0	880	547	72	111				0	Content		-72	-111	2965929	4974128167
2983	09:19:04.062	00:00:02.982	179	-1024	-768	-1	-1	-1	-1	4	-1024	-768	-1	-1	-1	-1	4		0	0						StimuliFarbe_gelb_blau.png	0	880	547	72	111				0	Content		-72	-111	2982597	4974144835
2999	09:19:04.078	00:00:02.999	180	-1024	-768	-1	-1	-1	-1	4	-1024	-768	-1	-1	-1	-1	4		0	0						StimuliFarbe_gelb_blau.png	0	880	547	72	111				0	Content		-72	-111	2999264	4974161502
3016	09:19:04.095	00:00:03.015	181	-1024	-768	-1	-1	-1	-1	4	-1024	-768	-1	-1	-1	-1	4		0	0						StimuliFarbe_gelb_blau.png	0	880	547	72	111				0	Content		-72	-111	3015882	4974178120
3033	09:19:04.112	00:00:03.032	182	-1024	-768	-1	-1	-1	-1	4	-1024	-768	-1	-1	-1	-1	4		0	0						StimuliFarbe_gelb_blau.png	0	880	547	72	111				0	Content		-72	-111	3032549	4974194787
3049	09:19:04.128	00:00:03.049	183	-1024	-768	-1	-1	-1	-1	4	-1024	-768	-1	-1	-1	-1	4		0	0						StimuliFarbe_gelb_blau.png	0	880	547	72	111				0	Content		-72	-111	3049217	4974211455
3066	09:19:04.145	00:00:03.065	184	-1024	-768	-1	-1	-1	-1	4	-1024	-768	-1	-1	-1	-1	4		0	0						StimuliFarbe_gelb_blau.png	0	880	547	72	111				0	Content		-72	-111	3065861	4974228099
3082	09:19:04.161	00:00:03.082	185	-1024	-768	-1	-1	-1	-1	4	-1024	-768	-1	-1	-1	-1	4		0	0						StimuliFarbe_gelb_blau.png	0	880	547	72	111				0	Content		-72	-111	3082483	4974244721
3100	09:19:04.179	00:00:03.099	186	-1024	-768	-1	-1	-1	-1	4	-1024	-768	-1	-1	-1	-1	4		0	0						StimuliFarbe_gelb_blau.png	0	880	547	72	111				0	Content		-72	-111	3099795	4974262033
3116	09:19:04.195	00:00:03.116	187	-1024	-768	-1	-1	-1	-1	4	-1024	-768	-1	-1	-1	-1	4		0	0						StimuliFarbe_gelb_blau.png	0	880	547	72	111				0	Content		-72	-111	3116462	4974278700
3134	09:19:04.213	00:00:03.133	188	-1024	-768	-1	-1	-1	-1	4	-1024	-768	-1	-1	-1	-1	4		0	0						StimuliFarbe_gelb_blau.png	0	880	547	72	111				0	Content		-72	-111	3133721	4974295959
3150	09:19:04.229	00:00:03.150	189	-1024	-768	-1	-1	-1	-1	4	-1024	-768	-1	-1	-1	-1	4		0	0						StimuliFarbe_gelb_blau.png	0	880	547	72	111				0	Content		-72	-111	3150389	4974312627
3168	09:19:04.247	00:00:03.167	190	-1024	-768	-1	-1	-1	-1	4	-1024	-768	-1	-1	-1	-1	4		0	0						StimuliFarbe_gelb_blau.png	0	880	547	72	111				0	Content		-72	-111	3167617	4974329855
3183	09:19:04.262	00:00:03.182	191	-1024	-768	-1	-1	-1	-1	4	-1024	-768	-1	-1	-1	-1	4		0	0						StimuliFarbe_gelb_blau.png	0	880	547	72	111				0	Content		-72	-111	3182535	4974344773
3199	09:19:04.278	00:00:03.199	192	-1024	-768	-1	-1	-1	-1	4	-1024	-768	-1	-1	-1	-1	4		0	0						StimuliFarbe_gelb_blau.png	0	880	547	72	111				0	Content		-72	-111	3199161	4974361399
3216	09:19:04.295	00:00:03.215	193	-1024	-768	-1	-1	-1	-1	4	-1024	-768	-1	-1	-1	-1	4		0	0						StimuliFarbe_gelb_blau.png	0	880	547	72	111				0	Content		-72	-111	3215829	4974378067
3232	09:19:04.311	00:00:03.232	194	-1024	-768	-1	-1	-1	-1	4	-1024	-768	-1	-1	-1	-1	4		0	0						StimuliFarbe_gelb_blau.png	0	880	547	72	111				0	Content		-72	-111	3232500	4974394738
3249	09:19:04.328	00:00:03.249	195	-1024	-768	-1	-1	-1	-1	4	-1024	-768	-1	-1	-1	-1	4		0	0						StimuliFarbe_gelb_blau.png	0	880	547	72	111				0	Content		-72	-111	3249168	4974411406
3266	09:19:04.345	00:00:03.265	196	-1024	-768	-1	-1	-1	-1	4	-1024	-768	-1	-1	-1	-1	4		0	0						StimuliFarbe_gelb_blau.png	0	880	547	72	111				0	Content		-72	-111	3265836	4974428074
3282	09:19:04.361	00:00:03.282	197	-1024	-768	-1	-1	-1	-1	4	-1024	-768	-1	-1	-1	-1	4		0	0						StimuliFarbe_gelb_blau.png	0	880	547	72	111				0	Content		-72	-111	3282487	4974444725
3299	09:19:04.378	00:00:03.299	198	-1024	-768	-1	-1	-1	-1	4	-1024	-768	-1	-1	-1	-1	4		0	0						StimuliFarbe_gelb_blau.png	0	880	547	72	111				0	Content		-72	-111	3299155	4974461393
3316	09:19:04.395	00:00:03.315	199	-1024	-768	-1	-1	-1	-1	4	-1024	-768	-1	-1	-1	-1	4		0	0						StimuliFarbe_gelb_blau.png	0	880	547	72	111				0	Content		-72	-111	3315823	4974478061
3332	09:19:04.411	00:00:03.332	200	-1024	-768	-1	-1	-1	-1	4	-1024	-768	-1	-1	-1	-1	4		0	0						StimuliFarbe_gelb_blau.png	0	880	547	72	111				0	Content		-72	-111	3332431	4974494669
3349	09:19:04.428	00:00:03.349	201	-1024	-768	-1	-1	-1	-1	4	-1024	-768	-1	-1	-1	-1	4		0	0						StimuliFarbe_gelb_blau.png	0	880	547	72	111				0	Content		-72	-111	3349099	4974511337
3366	09:19:04.445	00:00:03.365	202	-1024	-768	-1	-1	-1	-1	4	-1024	-768	-1	-1	-1	-1	4		0	0						StimuliFarbe_gelb_blau.png	0	880	547	72	111				0	Content		-72	-111	3365667	4974527905
3383	09:19:04.462	00:00:03.382	203	-1024	-768	-1	-1	-1	-1	4	-1024	-768	-1	-1	-1	-1	4		0	0						StimuliFarbe_gelb_blau.png	0	880	547	72	111				0	Content		-72	-111	3382910	4974545148
3400	09:19:04.479	00:00:03.400	204	-1024	-768	-1	-1	-1	-1	4	-1024	-768	-1	-1	-1	-1	4		0	0						StimuliFarbe_gelb_blau.png	0	880	547	72	111				0	Content		-72	-111	3400222	4974562460
3417	09:19:04.496	00:00:03.416	205	-1024	-768	-1	-1	-1	-1	4	-1024	-768	-1	-1	-1	-1	4		0	0						StimuliFarbe_gelb_blau.png	0	880	547	72	111				0	Content		-72	-111	3416890	4974579128
3433	09:19:04.512	00:00:03.432	206	-1024	-768	-1	-1	-1	-1	4	-1024	-768	-1	-1	-1	-1	4		0	0						StimuliFarbe_gelb_blau.png	0	880	547	72	111				0	Content		-72	-111	3432962	4974595200
3450	09:19:04.529	00:00:03.449	207	-1024	-768	-1	-1	-1	-1	4	-1024	-768	-1	-1	-1	-1	4		0	0						StimuliFarbe_gelb_blau.png	0	880	547	72	111				0	Content		-72	-111	3449630	4974611868
3466	09:19:04.545	00:00:03.465	208	-1024	-768	-1	-1	-1	-1	4	-1024	-768	-1	-1	-1	-1	4		0	0						StimuliFarbe_gelb_blau.png	0	880	547	72	111				0	Content		-72	-111	3465660	4974627898
3482	09:19:04.561	00:00:03.482	209	-1024	-768	-1	-1	-1	-1	4	-1024	-768	-1	-1	-1	-1	4		0	0						StimuliFarbe_gelb_blau.png	0	880	547	72	111				0	Content		-72	-111	3482277	4974644515
3499	09:19:04.578	00:00:03.498	210	-1024	-768	-1	-1	-1	-1	4	-1024	-768	-1	-1	-1	-1	4		0	0						StimuliFarbe_gelb_blau.png	0	880	547	72	111				0	Content		-72	-111	3498960	4974661198
3516	09:19:04.595	00:00:03.515	211	-1024	-768	-1	-1	-1	-1	4	-1024	-768	-1	-1	-1	-1	4		0	0						StimuliFarbe_gelb_blau.png	0	880	547	72	111				0	Content		-72	-111	3515628	4974677866
3532	09:19:04.611	00:00:03.532	212	-1024	-768	-1	-1	-1	-1	4	-1024	-768	-1	-1	-1	-1	4		0	0						StimuliFarbe_gelb_blau.png	0	880	547	72	111				0	Content		-72	-111	3532297	4974694535
3549	09:19:04.628	00:00:03.548	213	-1024	-768	-1	-1	-1	-1	4	-1024	-768	-1	-1	-1	-1	4		0	0						StimuliFarbe_gelb_blau.png	0	880	547	72	111				0	Content		-72	-111	3548956	4974711194
3566	09:19:04.645	00:00:03.565	214	-1024	-768	-1	-1	-1	-1	4	-1024	-768	-1	-1	-1	-1	4		0	0						StimuliFarbe_gelb_blau.png	0	880	547	72	111				0	Content		-72	-111	3565624	4974727862
3582	09:19:04.661	00:00:03.582	215	-1024	-768	-1	-1	-1	-1	4	-1024	-768	-1	-1	-1	-1	4		0	0						StimuliFarbe_gelb_blau.png	0	880	547	72	111				0	Content		-72	-111	3582292	4974744530
3599	09:19:04.678	00:00:03.598	216	-1024	-768	-1	-1	-1	-1	4	-1024	-768	-1	-1	-1	-1	4		0	0						StimuliFarbe_gelb_blau.png	0	880	547	72	111				0	Content		-72	-111	3598898	4974761136
3616	09:19:04.695	00:00:03.615	217	-1024	-768	-1	-1	-1	-1	4	-1024	-768	-1	-1	-1	-1	4		0	0						StimuliFarbe_gelb_blau.png	0	880	547	72	111				0	Content		-72	-111	3615521	4974777759
3633	09:19:04.712	00:00:03.632	218	-1024	-768	-1	-1	-1	-1	4	-1024	-768	-1	-1	-1	-1	4		0	0						StimuliFarbe_gelb_blau.png	0	880	547	72	111				0	Content		-72	-111	3632833	4974795071
3650	09:19:04.729	00:00:03.649	219	-1024	-768	-1	-1	-1	-1	4	-1024	-768	-1	-1	-1	-1	4		0	0						StimuliFarbe_gelb_blau.png	0	880	547	72	111				0	Content		-72	-111	3649501	4974811739
3667	09:19:04.746	00:00:03.666	220	-1024	-768	-1	-1	-1	-1	4	-1024	-768	-1	-1	-1	-1	4		0	0						StimuliFarbe_gelb_blau.png	0	880	547	72	111				0	Content		-72	-111	3666761	4974828999
3683	09:19:04.762	00:00:03.683	221	-1024	-768	-1	-1	-1	-1	4	-1024	-768	-1	-1	-1	-1	4		0	0						StimuliFarbe_gelb_blau.png	0	880	547	72	111				0	Content		-72	-111	3683429	4974845667
3701	09:19:04.780	00:00:03.700	222	-1024	-768	-1	-1	-1	-1	4	-1024	-768	-1	-1	-1	-1	4		0	0						StimuliFarbe_gelb_blau.png	0	880	547	72	111				0	Content		-72	-111	3700766	4974863004
3716	09:19:04.795	00:00:03.715	223	-1024	-768	-1	-1	-1	-1	4	-1024	-768	-1	-1	-1	-1	4		0	0						StimuliFarbe_gelb_blau.png	0	880	547	72	111				0	Content		-72	-111	3715517	4974877755
3732	09:19:04.811	00:00:03.732	224	-1024	-768	-1	-1	-1	-1	4	-1024	-768	-1	-1	-1	-1	4		0	0						StimuliFarbe_gelb_blau.png	0	880	547	72	111				0	Content		-72	-111	3732207	4974894445
3749	09:19:04.828	00:00:03.748	225	-1024	-768	-1	-1	-1	-1	4	-1024	-768	-1	-1	-1	-1	4		0	0						StimuliFarbe_gelb_blau.png	0	880	547	72	111				0	Content		-72	-111	3748876	4974911114
3766	09:19:04.845	00:00:03.765	226	-1024	-768	-1	-1	-1	-1	4	-1024	-768	-1	-1	-1	-1	4		0	0						StimuliFarbe_gelb_blau.png	0	880	547	72	111				0	Content		-72	-111	3765527	4974927765
3782	09:19:04.861	00:00:03.782	227	-1024	-768	-1	-1	-1	-1	4	-1024	-768	-1	-1	-1	-1	4		0	0						StimuliFarbe_gelb_blau.png	0	880	547	72	111				0	Content		-72	-111	3782195	4974944433
3799	09:19:04.878	00:00:03.798	228	-1024	-768	-1	-1	-1	-1	4	-1024	-768	-1	-1	-1	-1	4		0	0						StimuliFarbe_gelb_blau.png	0	880	547	72	111				0	Content		-72	-111	3798863	4974961101
3815	09:19:04.894	00:00:03.815	229	-1024	-768	-1	-1	-1	-1	4	-1024	-768	-1	-1	-1	-1	4		0	0						StimuliFarbe_gelb_blau.png	0	880	547	72	111				0	Content		-72	-111	3815448	4974977686
3832	09:19:04.911	00:00:03.832	230	-1024	-768	-1	-1	-1	-1	4	-1024	-768	-1	-1	-1	-1	4		0	0						StimuliFarbe_gelb_blau.png	0	880	547	72	111				0	Content		-72	-111	3832151	4974994389
3849	09:19:04.928	00:00:03.849	231	-1024	-768	-1	-1	-1	-1	4	-1024	-768	-1	-1	-1	-1	4		0	0						StimuliFarbe_gelb_blau.png	0	880	547	72	111				0	Content		-72	-111	3849022	4975011260
3866	09:19:04.945	00:00:03.865	232	-1024	-768	-1	-1	-1	-1	4	-1024	-768	-1	-1	-1	-1	4		0	0						StimuliFarbe_gelb_blau.png	0	880	547	72	111				0	Content		-72	-111	3865690	4975027928
3883	09:19:04.962	00:00:03.882	233	-1024	-768	-1	-1	-1	-1	4	-1024	-768	-1	-1	-1	-1	4		0	0						StimuliFarbe_gelb_blau.png	0	880	547	72	111				0	Content		-72	-111	3882793	4975045031
3899	09:19:04.978	00:00:03.899	234	-1024	-768	-1	-1	-1	-1	4	-1024	-768	-1	-1	-1	-1	4		0	0						StimuliFarbe_gelb_blau.png	0	880	547	72	111				0	Content		-72	-111	3899461	4975061699
3917	09:19:04.996	00:00:03.916	235	-1024	-768	-1	-1	-1	-1	4	-1024	-768	-1	-1	-1	-1	4		0	0						StimuliFarbe_gelb_blau.png	0	880	547	72	111				0	Content		-72	-111	3916643	4975078881
3934	09:19:05.013	00:00:03.933	236	-1024	-768	-1	-1	-1	-1	4	-1024	-768	-1	-1	-1	-1	4		0	0						StimuliFarbe_gelb_blau.png	0	880	547	72	111				0	Content		-72	-111	3933890	4975096128
3950	09:19:05.029	00:00:03.949	237	-1024	-768	-1	-1	-1	-1	4	-1024	-768	-1	-1	-1	-1	4		0	0						StimuliFarbe_gelb_blau.png	0	880	547	72	111				0	Content		-72	-111	3949641	4975111879
3966	09:19:05.045	00:00:03.966	238	-1024	-768	-1	-1	-1	-1	4	-1024	-768	-1	-1	-1	-1	4		0	0						StimuliFarbe_gelb_blau.png	0	880	547	72	111				0	Content		-72	-111	3966309	4975128547
3982	09:19:05.061	00:00:03.982	239	-1024	-768	-1	-1	-1	-1	4	-1024	-768	-1	-1	-1	-1	4		0	0						StimuliFarbe_gelb_blau.png	0	880	547	72	111				0	Content		-72	-111	3982477	4975144715
3999	09:19:05.078	00:00:03.999	240	-1024	-768	-1	-1	-1	-1	4	-1024	-768	-1	-1	-1	-1	4		0	0						StimuliFarbe_gelb_blau.png	0	880	547	72	111				0	Content		-72	-111	3999145	4975161383
4015	09:19:05.094	00:00:04.015	241	-1024	-768	-1	-1	-1	-1	4	-1024	-768	-1	-1	-1	-1	4		0	0						StimuliFarbe_gelb_blau.png	0	880	547	72	111				0	Content		-72	-111	4015392	4975177630
4032	09:19:05.111	00:00:04.032	242	-1024	-768	-1	-1	-1	-1	4	-1024	-768	-1	-1	-1	-1	4		0	0						StimuliFarbe_gelb_blau.png	0	880	547	72	111				0	Content		-72	-111	4032069	4975194307
4049	09:19:05.128	00:00:04.048	243	-1024	-768	-1	-1	-1	-1	4	-1024	-768	-1	-1	-1	-1	4		0	0						StimuliFarbe_gelb_blau.png	0	880	547	72	111				0	Content		-72	-111	4048668	4975210906
4065	09:19:05.144	00:00:04.065	244	-1024	-768	-1	-1	-1	-1	4	-1024	-768	-1	-1	-1	-1	4		0	0						StimuliFarbe_gelb_blau.png	0	880	547	72	111				0	Content		-72	-111	4065336	4975227574
4082	09:19:05.161	00:00:04.082	245	-1024	-768	-1	-1	-1	-1	4	-1024	-768	-1	-1	-1	-1	4		0	0						StimuliFarbe_gelb_blau.png	0	880	547	72	111				0	Content		-72	-111	4082239	4975244477
4099	09:19:05.178	00:00:04.098	246	-1024	-768	-1	-1	-1	-1	4	-1024	-768	-1	-1	-1	-1	4		0	0						StimuliFarbe_gelb_blau.png	0	880	547	72	111				0	Content		-72	-111	4098907	4975261145
4116	09:19:05.195	00:00:04.115	247	-1024	-768	-1	-1	-1	-1	4	-1024	-768	-1	-1	-1	-1	4		0	0						StimuliFarbe_gelb_blau.png	0	880	547	72	111				0	Content		-72	-111	4115889	4975278127
4133	09:19:05.212	00:00:04.133	248	-1024	-768	-1	-1	-1	-1	4	-1024	-768	-1	-1	-1	-1	4		0	0						StimuliFarbe_gelb_blau.png	0	880	547	72	111				0	Content		-72	-111	4133139	4975295377
4149	09:19:05.228	00:00:04.149	249	-1024	-768	-1	-1	-1	-1	4	-1024	-768	-1	-1	-1	-1	4		0	0						StimuliFarbe_gelb_blau.png	0	880	547	72	111				0	Content		-72	-111	4149201	4975311439
4166	09:19:05.245	00:00:04.165	250	-1024	-768	-1	-1	-1	-1	4	-1024	-768	-1	-1	-1	-1	4		0	0						StimuliFarbe_gelb_blau.png	0	880	547	72	111				0	Content		-72	-111	4165869	4975328107
4182	09:19:05.261	00:00:04.182	251	-1024	-768	-1	-1	-1	-1	4	-1024	-768	-1	-1	-1	-1	4		0	0						StimuliFarbe_gelb_blau.png	0	880	547	72	111				0	Content		-72	-111	4182191	4975344429
4199	09:19:05.278	00:00:04.198	252	-1024	-768	-1	-1	-1	-1	4	-1024	-768	-1	-1	-1	-1	4		0	0						StimuliFarbe_gelb_blau.png	0	880	547	72	111				0	Content		-72	-111	4198859	4975361097
4215	09:19:05.294	00:00:04.215	253	-1024	-768	-1	-1	-1	-1	4	-1024	-768	-1	-1	-1	-1	4		0	0						StimuliFarbe_gelb_blau.png	0	880	547	72	111				0	Content		-72	-111	4215262	4975377500
4232	09:19:05.311	00:00:04.231	254	-1024	-768	-1	-1	-1	-1	4	-1024	-768	-1	-1	-1	-1	4		0	0						StimuliFarbe_gelb_blau.png	0	880	547	72	111				0	Content		-72	-111	4231884	4975394122
4249	09:19:05.328	00:00:04.248	255	-1024	-768	-1	-1	-1	-1	4	-1024	-768	-1	-1	-1	-1	4		0	0						StimuliFarbe_gelb_blau.png	0	880	547	72	111				0	Content		-72	-111	4248511	4975410749
4265	09:19:05.344	00:00:04.265	256	-1024	-768	-1	-1	-1	-1	4	-1024	-768	-1	-1	-1	-1	4		0	0						StimuliFarbe_gelb_blau.png	0	880	547	72	111				0	Content		-72	-111	4265179	4975427417
4282	09:19:05.361	00:00:04.281	257	-1024	-768	-1	-1	-1	-1	4	-1024	-768	-1	-1	-1	-1	4		0	0						StimuliFarbe_gelb_blau.png	0	880	547	72	111				0	Content		-72	-111	4281847	4975444085
4299	09:19:05.378	00:00:04.298	258	-1024	-768	-1	-1	-1	-1	4	-1024	-768	-1	-1	-1	-1	4		0	0						StimuliFarbe_gelb_blau.png	0	880	547	72	111				0	Content		-72	-111	4298501	4975460739
4315	09:19:05.394	00:00:04.315	259	-1024	-768	-1	-1	-1	-1	4	-1024	-768	-1	-1	-1	-1	4		0	0						StimuliFarbe_gelb_blau.png	0	880	547	72	111				0	Content		-72	-111	4315169	4975477407
4332	09:19:05.411	00:00:04.331	260	-1024	-768	-1	-1	-1	-1	4	-1024	-768	-1	-1	-1	-1	4		0	0						StimuliFarbe_gelb_blau.png	0	880	547	72	111				0	Content		-72	-111	4331760	4975493998
4349	09:19:05.428	00:00:04.349	261	-1024	-768	-1	-1	-1	-1	4	-1024	-768	-1	-1	-1	-1	4		0	0						StimuliFarbe_gelb_blau.png	0	880	547	72	111				0	Content		-72	-111	4349009	4975511247
4366	09:19:05.445	00:00:04.366	262	-1024	-768	-1	-1	-1	-1	4	-1024	-768	-1	-1	-1	-1	4		0	0						StimuliFarbe_gelb_blau.png	0	880	547	72	111				0	Content		-72	-111	4366323	4975528561
4383	09:19:05.462	00:00:04.382	263	-1024	-768	-1	-1	-1	-1	4	-1024	-768	-1	-1	-1	-1	4		0	0						StimuliFarbe_gelb_blau.png	0	880	547	72	111				0	Content		-72	-111	4382991	4975545229
4399	09:19:05.478	00:00:04.399	264	-1024	-768	-1	-1	-1	-1	4	-1024	-768	-1	-1	-1	-1	4		0	0						StimuliFarbe_gelb_blau.png	0	880	547	72	111				0	Content		-72	-111	4399064	4975561302
4416	09:19:05.495	00:00:04.415	265	-1024	-768	-1	-1	-1	-1	4	-1024	-768	-1	-1	-1	-1	4		0	0						StimuliFarbe_gelb_blau.png	0	880	547	72	111				0	Content		-72	-111	4415732	4975577970
4432	09:19:05.511	00:00:04.431	266	-1024	-768	-1	-1	-1	-1	4	-1024	-768	-1	-1	-1	-1	4		0	0						StimuliFarbe_gelb_blau.png	0	880	547	72	111				0	Content		-72	-111	4431761	4975593999
4448	09:19:05.527	00:00:04.448	267	-1024	-768	-1	-1	-1	-1	4	-1024	-768	-1	-1	-1	-1	4		0	0						StimuliFarbe_gelb_blau.png	0	880	547	72	111				0	Content		-72	-111	4448386	4975610624
4465	09:19:05.544	00:00:04.465	268	-1024	-768	-1	-1	-1	-1	4	-1024	-768	-1	-1	-1	-1	4		0	0						StimuliFarbe_gelb_blau.png	0	880	547	72	111				0	Content		-72	-111	4465040	4975627278
4482	09:19:05.561	00:00:04.481	269	-1024	-768	-1	-1	-1	-1	4	-1024	-768	-1	-1	-1	-1	4		0	0						StimuliFarbe_gelb_blau.png	0	880	547	72	111				0	Content		-72	-111	4481708	4975643946
4498	09:19:05.577	00:00:04.498	270	-1024	-768	-1	-1	-1	-1	4	-1024	-768	-1	-1	-1	-1	4		0	0						StimuliFarbe_gelb_blau.png	0	880	547	72	111				0	Content		-72	-111	4498350	4975660588
4515	09:19:05.594	00:00:04.515	271	-1024	-768	-1	-1	-1	-1	4	-1024	-768	-1	-1	-1	-1	4		0	0						StimuliFarbe_gelb_blau.png	0	880	547	72	111				0	Content		-72	-111	4515018	4975677256
4532	09:19:05.611	00:00:04.531	272	-1024	-768	-1	-1	-1	-1	4	-1024	-768	-1	-1	-1	-1	4		0	0						StimuliFarbe_gelb_blau.png	0	880	547	72	111				0	Content		-72	-111	4531686	4975693924
4548	09:19:05.627	00:00:04.548	273	-1024	-768	-1	-1	-1	-1	4	-1024	-768	-1	-1	-1	-1	4		0	0						StimuliFarbe_gelb_blau.png	0	880	547	72	111				0	Content		-72	-111	4548382	4975710620
4565	09:19:05.644	00:00:04.565	274	-1024	-768	-1	-1	-1	-1	4	-1024	-768	-1	-1	-1	-1	4		0	0						StimuliFarbe_gelb_blau.png	0	880	547	72	111				0	Content		-72	-111	4565007	4975727245
4582	09:19:05.661	00:00:04.582	275	-1024	-768	-1	-1	-1	-1	4	-1024	-768	-1	-1	-1	-1	4		0	0						StimuliFarbe_gelb_blau.png	0	880	547	72	111				0	Content		-72	-111	4582258	4975744496
4599	09:19:05.678	00:00:04.598	276	-1024	-768	-1	-1	-1	-1	4	-1024	-768	-1	-1	-1	-1	4		0	0						StimuliFarbe_gelb_blau.png	0	880	547	72	111				0	Content		-72	-111	4598926	4975761164
4616	09:19:05.695	00:00:04.616	277	-1024	-768	-1	-1	-1	-1	4	-1024	-768	-1	-1	-1	-1	4		0	0						StimuliFarbe_gelb_blau.png	0	880	547	72	111				0	Content		-72	-111	4616216	4975778454
4633	09:19:05.712	00:00:04.632	278	-1024	-768	-1	-1	-1	-1	4	-1024	-768	-1	-1	-1	-1	4		0	0						StimuliFarbe_gelb_blau.png	0	880	547	72	111				0	Content		-72	-111	4632884	4975795122
4650	09:19:05.729	00:00:04.650	279	-1024	-768	-1	-1	-1	-1	4	-1024	-768	-1	-1	-1	-1	4		0	0						StimuliFarbe_gelb_blau.png	0	880	547	72	111				0	Content		-72	-111	4650127	4975812365
4665	09:19:05.744	00:00:04.664	280	-1024	-768	-1	-1	-1	-1	4	-1024	-768	-1	-1	-1	-1	4		0	0						StimuliFarbe_gelb_blau.png	0	880	547	72	111				0	Content		-72	-111	4664875	4975827113
4682	09:19:05.761	00:00:04.681	281	-1024	-768	-1	-1	-1	-1	4	-1024	-768	-1	-1	-1	-1	4		0	0						StimuliFarbe_gelb_blau.png	0	880	547	72	111				0	Content		-72	-111	4681562	4975843800
4698	09:19:05.777	00:00:04.698	282	-1024	-768	-1	-1	-1	-1	4	-1024	-768	-1	-1	-1	-1	4		0	0						StimuliFarbe_gelb_blau.png	0	880	547	72	111				0	Content		-72	-111	4698230	4975860468
4715	09:19:05.794	00:00:04.714	283	-1024	-768	-1	-1	-1	-1	4	-1024	-768	-1	-1	-1	-1	4		0	0						StimuliFarbe_gelb_blau.png	0	880	547	72	111				0	Content		-72	-111	4714923	4975877161
4732	09:19:05.811	00:00:04.731	284	-1024	-768	-1	-1	-1	-1	4	-1024	-768	-1	-1	-1	-1	4		0	0						StimuliFarbe_gelb_blau.png	0	880	547	72	111				0	Content		-72	-111	4731591	4975893829
4748	09:19:05.827	00:00:04.748	285	-1024	-768	-1	-1	-1	-1	4	-1024	-768	-1	-1	-1	-1	4		0	0						StimuliFarbe_gelb_blau.png	0	880	547	72	111				0	Content		-72	-111	4748259	4975910497
4765	09:19:05.844	00:00:04.764	286	-1024	-768	-1	-1	-1	-1	4	-1024	-768	-1	-1	-1	-1	4		0	0						StimuliFarbe_gelb_blau.png	0	880	547	72	111				0	Content		-72	-111	4764927	4975927165
4781	09:19:05.860	00:00:04.781	287	-1024	-768	-1	-1	-1	-1	4	-1024	-768	-1	-1	-1	-1	4		0	0						StimuliFarbe_gelb_blau.png	0	880	547	72	111				0	Content		-72	-111	4781498	4975943736
4800	09:19:05.879	00:00:04.799	288	-1024	-768	-1	-1	-1	-1	4	-1024	-768	-1	-1	-1	-1	4		0	0						StimuliFarbe_gelb_blau.png	0	880	547	72	111				0	Content		-72	-111	4799748	4975961986
4817	09:19:05.896	00:00:04.816	289	-1024	-768	-1	-1	-1	-1	4	-1024	-768	-1	-1	-1	-1	4		0	0						StimuliFarbe_gelb_blau.png	0	880	547	72	111				0	Content		-72	-111	4816745	4975978983
4833	09:19:05.912	00:00:04.833	290	-1024	-768	-1	-1	-1	-1	4	-1024	-768	-1	-1	-1	-1	4		0	0						StimuliFarbe_gelb_blau.png	0	880	547	72	111				0	Content		-72	-111	4833371	4975995609
4850	09:19:05.929	00:00:04.850	291	-1024	-768	-1	-1	-1	-1	4	-1024	-768	-1	-1	-1	-1	4		0	0						StimuliFarbe_gelb_blau.png	0	880	547	72	111				0	Content		-72	-111	4850039	4976012277
4867	09:19:05.946	00:00:04.866	292	-1024	-768	-1	-1	-1	-1	4	-1024	-768	-1	-1	-1	-1	4		0	0						StimuliFarbe_gelb_blau.png	0	880	547	72	111				0	Content		-72	-111	4866707	4976028945
4883	09:19:05.962	00:00:04.883	293	-1024	-768	-1	-1	-1	-1	4	-1024	-768	-1	-1	-1	-1	4		0	0						StimuliFarbe_gelb_blau.png	0	880	547	72	111				0	Content		-72	-111	4883363	4976045601
4900	09:19:05.979	00:00:04.899	294	-1024	-768	-1	-1	-1	-1	4	-1024	-768	-1	-1	-1	-1	4		0	0						StimuliFarbe_gelb_blau.png	0	880	547	72	111				0	Content		-72	-111	4899987	4976062225
4917	09:19:05.996	00:00:04.916	295	-1024	-768	-1	-1	-1	-1	4	-1024	-768	-1	-1	-1	-1	4		0	0						StimuliFarbe_gelb_blau.png	0	880	547	72	111				0	Content		-72	-111	4916612	4976078850
4933	09:19:06.012	00:00:04.933	296	-1024	-768	-1	-1	-1	-1	4	-1024	-768	-1	-1	-1	-1	4		0	0						StimuliFarbe_gelb_blau.png	0	880	547	72	111				0	Content		-72	-111	4933361	4976095599
4950	09:19:06.029	00:00:04.949	297	-1024	-768	-1	-1	-1	-1	4	-1024	-768	-1	-1	-1	-1	4		0	0						StimuliFarbe_gelb_blau.png	0	880	547	72	111				0	Content		-72	-111	4949985	4976112223
4967	09:19:06.046	00:00:04.966	298	-1024	-768	-1	-1	-1	-1	4	-1024	-768	-1	-1	-1	-1	4		0	0						StimuliFarbe_gelb_blau.png	0	880	547	72	111				0	Content		-72	-111	4966606	4976128844
4983	09:19:06.062	00:00:04.983	299	-1024	-768	-1	-1	-1	-1	4	-1024	-768	-1	-1	-1	-1	4		0	0						StimuliFarbe_gelb_blau.png	0	880	547	72	111				0	Content		-72	-111	4983236	4976145474
5000	09:19:06.079	00:00:04.999	300	-1024	-768	-1	-1	-1	-1	4	-1024	-768	-1	-1	-1	-1	4		0	0						StimuliFarbe_gelb_blau.png	0	880	547	72	111				0	Content		-72	-111	4999977	4976162215
5016	09:19:06.095	00:00:05.015	301	-1024	-768	-1	-1	-1	-1	4	-1024	-768	-1	-1	-1	-1	4		0	0						StimuliFarbe_gelb_blau.png	0	880	547	72	111				0	Content		-72	-111	5015978	4976178216
5033	09:19:06.112	00:00:05.032	302	-1024	-768	-1	-1	-1	-1	4	-1024	-768	-1	-1	-1	-1	4		0	0						StimuliFarbe_gelb_blau.png	0	880	547	72	111				0	Content		-72	-111	5032598	4976194836
5049	09:19:06.128	00:00:05.049	303	-1024	-768	-1	-1	-1	-1	4	-1024	-768	-1	-1	-1	-1	4		0	0						StimuliFarbe_gelb_blau.png	0	880	547	72	111				0	Content		-72	-111	5049221	4976211459
5065	09:19:06.144	00:00:05.065	304	-1024	-768	-1	-1	-1	-1	4	-1024	-768	-1	-1	-1	-1	4		0	0						StimuliFarbe_gelb_blau.png	0	880	547	72	111				0	Content		-72	-111	5065282	4976227520
5082	09:19:06.161	00:00:05.081	305	-1024	-768	-1	-1	-1	-1	4	-1024	-768	-1	-1	-1	-1	4		0	0						StimuliFarbe_gelb_blau.png	0	880	547	72	111				0	Content		-72	-111	5081950	4976244188
5098	09:19:06.177	00:00:05.098	306	-1024	-768	-1	-1	-1	-1	4	-1024	-768	-1	-1	-1	-1	4		0	0						StimuliFarbe_gelb_blau.png	0	880	547	72	111				0	Content		-72	-111	5098273	4976260511
5115	09:19:06.194	00:00:05.114	307	-1024	-768	-1	-1	-1	-1	4	-1024	-768	-1	-1	-1	-1	4		0	0						StimuliFarbe_gelb_blau.png	0	880	547	72	111				0	Content		-72	-111	5114941	4976277179
5131	09:19:06.210	00:00:05.131	308	-1024	-768	-1	-1	-1	-1	4	-1024	-768	-1	-1	-1	-1	4		0	0						StimuliFarbe_gelb_blau.png	0	880	547	72	111				0	Content		-72	-111	5131217	4976293455
5148	09:19:06.227	00:00:05.148	309	-1024	-768	-1	-1	-1	-1	4	-1024	-768	-1	-1	-1	-1	4		0	0						StimuliFarbe_gelb_blau.png	0	880	547	72	111				0	Content		-72	-111	5148466	4976310704
5166	09:19:06.245	00:00:05.165	310	-1024	-768	-1	-1	-1	-1	4	-1024	-768	-1	-1	-1	-1	4		0	0						StimuliFarbe_gelb_blau.png	0	880	547	72	111				0	Content		-72	-111	5165842	4976328080
5183	09:19:06.262	00:00:05.182	311	-1024	-768	-1	-1	-1	-1	4	-1024	-768	-1	-1	-1	-1	4		0	0						StimuliFarbe_gelb_blau.png	0	880	547	72	111				0	Content		-72	-111	5182510	4976344748
5199	09:19:06.278	00:00:05.198	312	-1024	-768	-1	-1	-1	-1	4	-1024	-768	-1	-1	-1	-1	4		0	0						StimuliFarbe_gelb_blau.png	0	880	547	72	111				0	Content		-72	-111	5198551	4976360789
5215	09:19:06.294	00:00:05.215	313	-1024	-768	-1	-1	-1	-1	4	-1024	-768	-1	-1	-1	-1	4		0	0						StimuliFarbe_gelb_blau.png	0	880	547	72	111				0	Content		-72	-111	5215219	4976377457
5231	09:19:06.310	00:00:05.231	314	-1024	-768	-1	-1	-1	-1	4	-1024	-768	-1	-1	-1	-1	4		0	0						StimuliFarbe_gelb_blau.png	0	880	547	72	111				0	Content		-72	-111	5231214	4976393452
5248	09:19:06.327	00:00:05.247	315	-1024	-768	-1	-1	-1	-1	4	-1024	-768	-1	-1	-1	-1	4		0	0						StimuliFarbe_gelb_blau.png	0	880	547	72	111				0	Content		-72	-111	5247833	4976410071
5265	09:19:06.344	00:00:05.264	316	-1024	-768	-1	-1	-1	-1	4	-1024	-768	-1	-1	-1	-1	4		0	0						StimuliFarbe_gelb_blau.png	0	880	547	72	111				0	Content		-72	-111	5264601	4976426839
5281	09:19:06.360	00:00:05.281	317	-1024	-768	-1	-1	-1	-1	4	-1024	-768	-1	-1	-1	-1	4		0	0						StimuliFarbe_gelb_blau.png	0	880	547	72	111				0	Content		-72	-111	5281269	4976443507
5298	09:19:06.377	00:00:05.297	318	-1024	-768	-1	-1	-1	-1	4	-1024	-768	-1	-1	-1	-1	4		0	0						StimuliFarbe_gelb_blau.png	0	880	547	72	111				0	Content		-72	-111	5297919	4976460157
5315	09:19:06.394	00:00:05.314	319	-1024	-768	-1	-1	-1	-1	4	-1024	-768	-1	-1	-1	-1	4		0	0						StimuliFarbe_gelb_blau.png	0	880	547	72	111				0	Content		-72	-111	5314587	4976476825
5331	09:19:06.410	00:00:05.331	320	-1024	-768	-1	-1	-1	-1	4	-1024	-768	-1	-1	-1	-1	4		0	0						StimuliFarbe_gelb_blau.png	0	880	547	72	111				0	Content		-72	-111	5331255	4976493493
5348	09:19:06.427	00:00:05.347	321	-1024	-768	-1	-1	-1	-1	4	-1024	-768	-1	-1	-1	-1	4		0	0						StimuliFarbe_gelb_blau.png	0	880	547	72	111				0	Content		-72	-111	5347865	4976510103
5365	09:19:06.444	00:00:05.364	322	-1024	-768	-1	-1	-1	-1	4	-1024	-768	-1	-1	-1	-1	4		0	0						StimuliFarbe_gelb_blau.png	0	880	547	72	111				0	Content		-72	-111	5364533	4976526771
5381	09:19:06.460	00:00:05.381	323	-1024	-768	-1	-1	-1	-1	4	-1024	-768	-1	-1	-1	-1	4		0	0						StimuliFarbe_gelb_blau.png	0	880	547	72	111				0	Content		-72	-111	5381201	4976543439
5398	09:19:06.477	00:00:05.398	324	-1024	-768	-1	-1	-1	-1	4	-1024	-768	-1	-1	-1	-1	4		0	0						StimuliFarbe_gelb_blau.png	0	880	547	72	111				0	Content		-72	-111	5398081	4976560319
5415	09:19:06.494	00:00:05.414	325	-1024	-768	-1	-1	-1	-1	4	-1024	-768	-1	-1	-1	-1	4		0	0						StimuliFarbe_gelb_blau.png	0	880	547	72	111				0	Content		-72	-111	5414749	4976576987
5432	09:19:06.511	00:00:05.431	326	-1024	-768	-1	-1	-1	-1	4	-1024	-768	-1	-1	-1	-1	4		0	0						StimuliFarbe_gelb_blau.png	0	880	547	72	111				0	Content		-72	-111	5431705	4976593943
5449	09:19:06.528	00:00:05.448	327	-1024	-768	-1	-1	-1	-1	4	-1024	-768	-1	-1	-1	-1	4		0	0						StimuliFarbe_gelb_blau.png	0	880	547	72	111				0	Content		-72	-111	5448952	4976611190
5465	09:19:06.544	00:00:05.465	328	-1024	-768	-1	-1	-1	-1	4	-1024	-768	-1	-1	-1	-1	4		0	0						StimuliFarbe_gelb_blau.png	0	880	547	72	111				0	Content		-72	-111	5465015	4976627253
5482	09:19:06.561	00:00:05.481	329	-1024	-768	-1	-1	-1	-1	4	-1024	-768	-1	-1	-1	-1	4		0	0						StimuliFarbe_gelb_blau.png	0	880	547	72	111				0	Content		-72	-111	5481683	4976643921
5498	09:19:06.577	00:00:05.498	330	-1024	-768	-1	-1	-1	-1	4	-1024	-768	-1	-1	-1	-1	4		0	0						StimuliFarbe_gelb_blau.png	0	880	547	72	111				0	Content		-72	-111	5498005	4976660243
5515	09:19:06.594	00:00:05.514	331	-1024	-768	-1	-1	-1	-1	4	-1024	-768	-1	-1	-1	-1	4		0	0						StimuliFarbe_gelb_blau.png	0	880	547	72	111				0	Content		-72	-111	5514673	4976676911
5531	09:19:06.610	00:00:05.531	332	-1024	-768	-1	-1	-1	-1	4	-1024	-768	-1	-1	-1	-1	4		0	0						StimuliFarbe_gelb_blau.png	0	880	547	72	111				0	Content		-72	-111	5531075	4976693313
5548	09:19:06.627	00:00:05.547	333	-1024	-768	-1	-1	-1	-1	4	-1024	-768	-1	-1	-1	-1	4		0	0						StimuliFarbe_gelb_blau.png	0	880	547	72	111				0	Content		-72	-111	5547696	4976709934
5564	09:19:06.643	00:00:05.564	334	-1024	-768	-1	-1	-1	-1	4	-1024	-768	-1	-1	-1	-1	4		0	0						StimuliFarbe_gelb_blau.png	0	880	547	72	111				0	Content		-72	-111	5564364	4976726602
5581	09:19:06.660	00:00:05.581	335	-1024	-768	-1	-1	-1	-1	4	-1024	-768	-1	-1	-1	-1	4		0	0						StimuliFarbe_gelb_blau.png	0	880	547	72	111				0	Content		-72	-111	5581032	4976743270
5598	09:19:06.677	00:00:05.597	336	-1024	-768	-1	-1	-1	-1	4	-1024	-768	-1	-1	-1	-1	4		0	0						StimuliFarbe_gelb_blau.png	0	880	547	72	111				0	Content		-72	-111	5597700	4976759938
5614	09:19:06.693	00:00:05.614	337	-1024	-768	-1	-1	-1	-1	4	-1024	-768	-1	-1	-1	-1	4		0	0						StimuliFarbe_gelb_blau.png	0	880	547	72	111				0	Content		-72	-111	5614323	4976776561
5631	09:19:06.710	00:00:05.630	338	-1024	-768	-1	-1	-1	-1	4	-1024	-768	-1	-1	-1	-1	4		0	0						StimuliFarbe_gelb_blau.png	0	880	547	72	111				0	Content		-72	-111	5630991	4976793229
5648	09:19:06.727	00:00:05.647	339	-1024	-768	-1	-1	-1	-1	4	-1024	-768	-1	-1	-1	-1	4		0	0						StimuliFarbe_gelb_blau.png	0	880	547	72	111				0	Content		-72	-111	5647567	4976809805
5665	09:19:06.744	00:00:05.664	340	-1024	-768	-1	-1	-1	-1	4	-1024	-768	-1	-1	-1	-1	4		0	0						StimuliFarbe_gelb_blau.png	0	880	547	72	111				0	Content		-72	-111	5664816	4976827054
5682	09:19:06.761	00:00:05.682	341	-1024	-768	-1	-1	-1	-1	4	-1024	-768	-1	-1	-1	-1	4		0	0						StimuliFarbe_gelb_blau.png	0	880	547	72	111				0	Content		-72	-111	5682134	4976844372
5699	09:19:06.778	00:00:05.698	342	-1024	-768	-1	-1	-1	-1	4	-1024	-768	-1	-1	-1	-1	4		0	0						StimuliFarbe_gelb_blau.png	0	880	547	72	111				0	Content		-72	-111	5698802	4976861040
5715	09:19:06.794	00:00:05.714	343	-1024	-768	-1	-1	-1	-1	4	-1024	-768	-1	-1	-1	-1	4		0	0						StimuliFarbe_gelb_blau.png	0	880	547	72	111				0	Content		-72	-111	5714871	4976877109
5732	09:19:06.811	00:00:05.731	344	-1024	-768	-1	-1	-1	-1	4	-1024	-768	-1	-1	-1	-1	4		0	0						StimuliFarbe_gelb_blau.png	0	880	547	72	111				0	Content		-72	-111	5731539	4976893777
5748	09:19:06.827	00:00:05.747	345	-1024	-768	-1	-1	-1	-1	4	-1024	-768	-1	-1	-1	-1	4		0	0						StimuliFarbe_gelb_blau.png	0	880	547	72	111				0	Content		-72	-111	5747565	4976909803
5764	09:19:06.843	00:00:05.764	346	-1024	-768	-1	-1	-1	-1	4	-1024	-768	-1	-1	-1	-1	4		0	0						StimuliFarbe_gelb_blau.png	0	880	547	72	111				0	Content		-72	-111	5764189	4976926427
5781	09:19:06.860	00:00:05.780	347	-1024	-768	-1	-1	-1	-1	4	-1024	-768	-1	-1	-1	-1	4		0	0						StimuliFarbe_gelb_blau.png	0	880	547	72	111				0	Content		-72	-111	5780877	4976943115
5798	09:19:06.877	00:00:05.797	348	-1024	-768	-1	-1	-1	-1	4	-1024	-768	-1	-1	-1	-1	4		0	0						StimuliFarbe_gelb_blau.png	0	880	547	72	111				0	Content		-72	-111	5797545	4976959783
5814	09:19:06.893	00:00:05.814	349	-1024	-768	-1	-1	-1	-1	4	-1024	-768	-1	-1	-1	-1	4		0	0						StimuliFarbe_gelb_blau.png	0	880	547	72	111				0	Content		-72	-111	5814213	4976976451
5831	09:19:06.910	00:00:05.830	350	-1024	-768	-1	-1	-1	-1	4	-1024	-768	-1	-1	-1	-1	4		0	0						StimuliFarbe_gelb_blau.png	0	880	547	72	111				0	Content		-72	-111	5830874	4976993112
5848	09:19:06.927	00:00:05.847	351	-1024	-768	-1	-1	-1	-1	4	-1024	-768	-1	-1	-1	-1	4		0	0						StimuliFarbe_gelb_blau.png	0	880	547	72	111				0	Content		-72	-111	5847542	4977009780
5864	09:19:06.943	00:00:05.864	352	-1024	-768	-1	-1	-1	-1	4	-1024	-768	-1	-1	-1	-1	4		0	0						StimuliFarbe_gelb_blau.png	0	880	547	72	111				0	Content		-72	-111	5864210	4977026448
5881	09:19:06.960	00:00:05.880	353	-1024	-768	-1	-1	-1	-1	4	-1024	-768	-1	-1	-1	-1	4		0	0						StimuliFarbe_gelb_blau.png	0	880	547	72	111				0	Content		-72	-111	5880827	4977043065
5897	09:19:06.976	00:00:05.897	354	-1024	-768	-1	-1	-1	-1	4	-1024	-768	-1	-1	-1	-1	4		0	0						StimuliFarbe_gelb_blau.png	0	880	547	72	111				0	Content		-72	-111	5897495	4977059733
5914	09:19:06.993	00:00:05.914	355	-1024	-768	-1	-1	-1	-1	4	-1024	-768	-1	-1	-1	-1	4		0	0						StimuliFarbe_gelb_blau.png	0	880	547	72	111				0	Content		-72	-111	5914163	4977076401
5931	09:19:07.010	00:00:05.931	356	-1024	-768	-1	-1	-1	-1	4	-1024	-768	-1	-1	-1	-1	4		0	0						StimuliFarbe_gelb_blau.png	0	880	547	72	111				0	Content		-72	-111	5931049	4977093287
5948	09:19:07.027	00:00:05.947	357	-1024	-768	-1	-1	-1	-1	4	-1024	-768	-1	-1	-1	-1	4		0	0						StimuliFarbe_gelb_blau.png	0	880	547	72	111				0	Content		-72	-111	5947717	4977109955
5965	09:19:07.044	00:00:05.964	358	-1024	-768	-1	-1	-1	-1	4	-1024	-768	-1	-1	-1	-1	4		0	0						StimuliFarbe_gelb_blau.png	0	880	547	72	111				0	Content		-72	-111	5964682	4977126920
5982	09:19:07.061	00:00:05.981	359	-1024	-768	-1	-1	-1	-1	4	-1024	-768	-1	-1	-1	-1	4		0	0						StimuliFarbe_gelb_blau.png	0	880	547	72	111				0	Content		-72	-111	5981927	4977144165
5998	09:19:07.077	00:00:05.997	360	-1024	-768	-1	-1	-1	-1	4	-1024	-768	-1	-1	-1	-1	4		0	0						StimuliFarbe_gelb_blau.png	0	880	547	72	111				0	Content		-72	-111	5997990	4977160228
6015	09:19:07.094	00:00:06.014	361	-1024	-768	-1	-1	-1	-1	4	-1024	-768	-1	-1	-1	-1	4		0	0						StimuliFarbe_gelb_blau.png	0	880	547	72	111				0	Content		-72	-111	6014659	4977176897
6031	09:19:07.110	00:00:06.031	362	-1024	-768	-1	-1	-1	-1	4	-1024	-768	-1	-1	-1	-1	4		0	0						StimuliFarbe_gelb_blau.png	0	880	547	72	111				0	Content		-72	-111	6031047	4977193285
6048	09:19:07.127	00:00:06.047	363	-1024	-768	-1	-1	-1	-1	4	-1024	-768	-1	-1	-1	-1	4		0	0						StimuliFarbe_gelb_blau.png	0	880	547	72	111				0	Content		-72	-111	6047715	4977209953
6064	09:19:07.143	00:00:06.064	364	-1024	-768	-1	-1	-1	-1	4	-1024	-768	-1	-1	-1	-1	4		0	0						StimuliFarbe_gelb_blau.png	0	880	547	72	111				0	Content		-72	-111	6064051	4977226289
6081	09:19:07.160	00:00:06.080	365	-1024	-768	-1	-1	-1	-1	4	-1024	-768	-1	-1	-1	-1	4		0	0						StimuliFarbe_gelb_blau.png	0	880	547	72	111				0	Content		-72	-111	6080676	4977242914
6097	09:19:07.176	00:00:06.097	366	-1024	-768	-1	-1	-1	-1	4	-1024	-768	-1	-1	-1	-1	4		0	0						StimuliFarbe_gelb_blau.png	0	880	547	72	111				0	Content		-72	-111	6097369	4977259607
6114	09:19:07.193	00:00:06.114	367	-1024	-768	-1	-1	-1	-1	4	-1024	-768	-1	-1	-1	-1	4		0	0						StimuliFarbe_gelb_blau.png	0	880	547	72	111				0	Content		-72	-111	6114037	4977276275
6131	09:19:07.210	00:00:06.130	368	-1024	-768	-1	-1	-1	-1	4	-1024	-768	-1	-1	-1	-1	4		0	0						StimuliFarbe_gelb_blau.png	0	880	547	72	111				0	Content		-72	-111	6130670	4977292908
6147	09:19:07.226	00:00:06.147	369	-1024	-768	-1	-1	-1	-1	4	-1024	-768	-1	-1	-1	-1	4		0	0						StimuliFarbe_gelb_blau.png	0	880	547	72	111				0	Content		-72	-111	6147338	4977309576
6164	09:19:07.243	00:00:06.163	370	-1024	-768	-1	-1	-1	-1	4	-1024	-768	-1	-1	-1	-1	4		0	0						StimuliFarbe_gelb_blau.png	0	880	547	72	111				0	Content		-72	-111	6163923	4977326161
6181	09:19:07.260	00:00:06.181	371	-1024	-768	-1	-1	-1	-1	4	-1024	-768	-1	-1	-1	-1	4		0	0						StimuliFarbe_gelb_blau.png	0	880	547	72	111				0	Content		-72	-111	6181170	4977343408
6198	09:19:07.277	00:00:06.198	372	-1024	-768	-1	-1	-1	-1	4	-1024	-768	-1	-1	-1	-1	4		0	0						StimuliFarbe_gelb_blau.png	0	880	547	72	111				0	Content		-72	-111	6198482	4977360720
6215	09:19:07.294	00:00:06.215	373	-1024	-768	-1	-1	-1	-1	4	-1024	-768	-1	-1	-1	-1	4		0	0						StimuliFarbe_gelb_blau.png	0	880	547	72	111				0	Content		-72	-111	6215151	4977377389
6231	09:19:07.310	00:00:06.231	374	-1024	-768	-1	-1	-1	-1	4	-1024	-768	-1	-1	-1	-1	4		0	0						StimuliFarbe_gelb_blau.png	0	880	547	72	111				0	Content		-72	-111	6231222	4977393460
6248	09:19:07.327	00:00:06.247	375	-1024	-768	-1	-1	-1	-1	4	-1024	-768	-1	-1	-1	-1	4		0	0						StimuliFarbe_gelb_blau.png	0	880	547	72	111				0	Content		-72	-111	6247890	4977410128
6264	09:19:07.343	00:00:06.263	376	-1024	-768	-1	-1	-1	-1	4	-1024	-768	-1	-1	-1	-1	4		0	0						StimuliFarbe_gelb_blau.png	0	880	547	72	111				0	Content		-72	-111	6263917	4977426155
6281	09:19:07.360	00:00:06.280	377	-1024	-768	-1	-1	-1	-1	4	-1024	-768	-1	-1	-1	-1	4		0	0						StimuliFarbe_gelb_blau.png	0	880	547	72	111				0	Content		-72	-111	6280542	4977442780
6297	09:19:07.376	00:00:06.297	378	-1024	-768	-1	-1	-1	-1	4	-1024	-768	-1	-1	-1	-1	4		0	0						StimuliFarbe_gelb_blau.png	0	880	547	72	111				0	Content		-72	-111	6297229	4977459467
6314	09:19:07.393	00:00:06.313	379	-1024	-768	-1	-1	-1	-1	4	-1024	-768	-1	-1	-1	-1	4		0	0						StimuliFarbe_gelb_blau.png	0	880	547	72	111				0	Content		-72	-111	6313897	4977476135
6317	09:19:07.396																				ImageEnd	16	0	0	StimuliFarbe_gelb_blau.png
6331	09:19:07.410	00:00:06.330	380	-1024	-768	-1	-1	-1	-1	4	-1024	-768	-1	-1	-1	-1	4		0	0						No media	0	1024	768	0	0				0	Content		0	0	6330565	4977492803
6345	09:19:07.424																				ImageStart	8	0	0	Fix_sw.jpg
6347	09:19:07.426	00:00:06.347	381	-1024	-768	-1	-1	-1	-1	4	-1024	-768	-1	-1	-1	-1	4		0	0						Fix_sw.jpg	0	880	547	72	111				0	Content		-72	-111	6347229	4977509467
6364	09:19:07.443	00:00:06.363	382	-1024	-768	-1	-1	-1	-1	4	-1024	-768	-1	-1	-1	-1	4		0	0						Fix_sw.jpg	0	880	547	72	111				0	Content		-72	-111	6363897	4977526135
6381	09:19:07.460	00:00:06.380	383	-1024	-768	-1	-1	-1	-1	4	-1024	-768	-1	-1	-1	-1	4		0	0						Fix_sw.jpg	0	880	547	72	111				0	Content		-72	-111	6380565	4977542803
6397	09:19:07.476	00:00:06.397	384	-1024	-768	-1	-1	-1	-1	4	-1024	-768	-1	-1	-1	-1	4		0	0						Fix_sw.jpg	0	880	547	72	111				0	Content		-72	-111	6397183	4977559421
6414	09:19:07.493	00:00:06.413	385	-1024	-768	-1	-1	-1	-1	4	-1024	-768	-1	-1	-1	-1	4		0	0						Fix_sw.jpg	0	880	547	72	111				0	Content		-72	-111	6413851	4977576089
6431	09:19:07.510	00:00:06.430	386	-1024	-768	-1	-1	-1	-1	4	-1024	-768	-1	-1	-1	-1	4		0	0						Fix_sw.jpg	0	880	547	72	111				0	Content		-72	-111	6430519	4977592757
6447	09:19:07.526	00:00:06.447	387	-1024	-768	-1	-1	-1	-1	4	-1024	-768	-1	-1	-1	-1	4		0	0						Fix_sw.jpg	0	880	547	72	111				0	Content		-72	-111	6447407	4977609645
6464	09:19:07.543	00:00:06.464	388	-1024	-768	-1	-1	-1	-1	4	-1024	-768	-1	-1	-1	-1	4		0	0						Fix_sw.jpg	0	880	547	72	111				0	Content		-72	-111	6464075	4977626313
6481	09:19:07.560	00:00:06.481	389	-1024	-768	-1	-1	-1	-1	4	-1024	-768	-1	-1	-1	-1	4		0	0						Fix_sw.jpg	0	880	547	72	111				0	Content		-72	-111	6481039	4977643277
6498	09:19:07.577	00:00:06.498	390	-1024	-768	-1	-1	-1	-1	4	-1024	-768	-1	-1	-1	-1	4		0	0						Fix_sw.jpg	0	880	547	72	111				0	Content		-72	-111	6498290	4977660528
6514	09:19:07.593	00:00:06.514	391	-1024	-768	-1	-1	-1	-1	4	-1024	-768	-1	-1	-1	-1	4		0	0						Fix_sw.jpg	0	880	547	72	111				0	Content		-72	-111	6514352	4977676590
6531	09:19:07.610	00:00:06.531	392	-1024	-768	-1	-1	-1	-1	4	-1024	-768	-1	-1	-1	-1	4		0	0						Fix_sw.jpg	0	880	547	72	111				0	Content		-72	-111	6531020	4977693258
6547	09:19:07.626	00:00:06.547	393	-1024	-768	-1	-1	-1	-1	4	-1024	-768	-1	-1	-1	-1	4		0	0						Fix_sw.jpg	0	880	547	72	111				0	Content		-72	-111	6547342	4977709580
6564	09:19:07.643	00:00:06.564	394	-1024	-768	-1	-1	-1	-1	4	-1024	-768	-1	-1	-1	-1	4		0	0						Fix_sw.jpg	0	880	547	72	111				0	Content		-72	-111	6564010	4977726248
6580	09:19:07.659	00:00:06.580	395	-1024	-768	-1	-1	-1	-1	4	-1024	-768	-1	-1	-1	-1	4		0	0						Fix_sw.jpg	0	880	547	72	111				0	Content		-72	-111	6580413	4977742651
6597	09:19:07.676	00:00:06.597	396	-1024	-768	-1	-1	-1	-1	4	-1024	-768	-1	-1	-1	-1	4		0	0						Fix_sw.jpg	0	880	547	72	111				0	Content		-72	-111	6597035	4977759273
6614	09:19:07.693	00:00:06.613	397	-1024	-768	-1	-1	-1	-1	4	-1024	-768	-1	-1	-1	-1	4		0	0						Fix_sw.jpg	0	880	547	72	111				0	Content		-72	-111	6613724	4977775962
6630	09:19:07.709	00:00:06.630	398	-1024	-768	-1	-1	-1	-1	4	-1024	-768	-1	-1	-1	-1	4		0	0						Fix_sw.jpg	0	880	547	72	111				0	Content		-72	-111	6630392	4977792630
6647	09:19:07.726	00:00:06.647	399	-1024	-768	-1	-1	-1	-1	4	-1024	-768	-1	-1	-1	-1	4		0	0						Fix_sw.jpg	0	880	547	72	111				0	Content		-72	-111	6647027	4977809265
6664	09:19:07.743	00:00:06.663	400	-1024	-768	-1	-1	-1	-1	4	-1024	-768	-1	-1	-1	-1	4		0	0						Fix_sw.jpg	0	880	547	72	111				0	Content		-72	-111	6663696	4977825934
6680	09:19:07.759	00:00:06.680	401	-1024	-768	-1	-1	-1	-1	4	-1024	-768	-1	-1	-1	-1	4		0	0						Fix_sw.jpg	0	880	547	72	111				0	Content		-72	-111	6680283	4977842521
6698	09:19:07.777	00:00:06.697	402	-1024	-768	-1	-1	-1	-1	4	-1024	-768	-1	-1	-1	-1	4		0	0						Fix_sw.jpg	0	880	547	72	111				0	Content		-72	-111	6697531	4977859769
6715	09:19:07.794	00:00:06.714	403	-1024	-768	-1	-1	-1	-1	4	-1024	-768	-1	-1	-1	-1	4		0	0						Fix_sw.jpg	0	880	547	72	111				0	Content		-72	-111	6714843	4977877081
6732	09:19:07.811	00:00:06.731	404	-1024	-768	-1	-1	-1	-1	4	-1024	-768	-1	-1	-1	-1	4		0	0						Fix_sw.jpg	0	880	547	72	111				0	Content		-72	-111	6731511	4977893749
6748	09:19:07.827	00:00:06.747	405	-1024	-768	-1	-1	-1	-1	4	-1024	-768	-1	-1	-1	-1	4		0	0						Fix_sw.jpg	0	880	547	72	111				0	Content		-72	-111	6747583	4977909821
6764	09:19:07.843	00:00:06.764	406	-1024	-768	-1	-1	-1	-1	4	-1024	-768	-1	-1	-1	-1	4		0	0						Fix_sw.jpg	0	880	547	72	111				0	Content		-72	-111	6764251	4977926489
6780	09:19:07.859	00:00:06.780	407	-1024	-768	-1	-1	-1	-1	4	-1024	-768	-1	-1	-1	-1	4		0	0						Fix_sw.jpg	0	880	547	72	111				0	Content		-72	-111	6780276	4977942514
6797	09:19:07.876	00:00:06.796	408	-1024	-768	-1	-1	-1	-1	4	-1024	-768	-1	-1	-1	-1	4		0	0						Fix_sw.jpg	0	880	547	72	111				0	Content		-72	-111	6796901	4977959139
6814	09:19:07.893	00:00:06.813	409	-1024	-768	-1	-1	-1	-1	4	-1024	-768	-1	-1	-1	-1	4		0	0						Fix_sw.jpg	0	880	547	72	111				0	Content		-72	-111	6813588	4977975826
6830	09:19:07.909	00:00:06.830	410	-1024	-768	-1	-1	-1	-1	4	-1024	-768	-1	-1	-1	-1	4		0	0						Fix_sw.jpg	0	880	547	72	111				0	Content		-72	-111	6830256	4977992494
6847	09:19:07.926	00:00:06.846	411	-1024	-768	-1	-1	-1	-1	4	-1024	-768	-1	-1	-1	-1	4		0	0						Fix_sw.jpg	0	880	547	72	111				0	Content		-72	-111	6846924	4978009162
6864	09:19:07.943	00:00:06.863	412	-1024	-768	-1	-1	-1	-1	4	-1024	-768	-1	-1	-1	-1	4		0	0						Fix_sw.jpg	0	880	547	72	111				0	Content		-72	-111	6863584	4978025822
6880	09:19:07.959	00:00:06.880	413	-1024	-768	-1	-1	-1	-1	4	-1024	-768	-1	-1	-1	-1	4		0	0						Fix_sw.jpg	0	880	547	72	111				0	Content		-72	-111	6880252	4978042490
6897	09:19:07.976	00:00:06.896	414	-1024	-768	-1	-1	-1	-1	4	-1024	-768	-1	-1	-1	-1	4		0	0						Fix_sw.jpg	0	880	547	72	111				0	Content		-72	-111	6896920	4978059158
6914	09:19:07.993	00:00:06.913	415	-1024	-768	-1	-1	-1	-1	4	-1024	-768	-1	-1	-1	-1	4		0	0						Fix_sw.jpg	0	880	547	72	111				0	Content		-72	-111	6913538	4978075776
6930	09:19:08.009	00:00:06.930	416	-1024	-768	-1	-1	-1	-1	4	-1024	-768	-1	-1	-1	-1	4		0	0						Fix_sw.jpg	0	880	547	72	111				0	Content		-72	-111	6930206	4978092444
6947	09:19:08.026	00:00:06.946	417	-1024	-768	-1	-1	-1	-1	4	-1024	-768	-1	-1	-1	-1	4		0	0						Fix_sw.jpg	0	880	547	72	111				0	Content		-72	-111	6946874	4978109112
6964	09:19:08.043	00:00:06.963	418	-1024	-768	-1	-1	-1	-1	4	-1024	-768	-1	-1	-1	-1	4		0	0						Fix_sw.jpg	0	880	547	72	111				0	Content		-72	-111	6963761	4978125999
6980	09:19:08.059	00:00:06.980	419	-1024	-768	-1	-1	-1	-1	4	-1024	-768	-1	-1	-1	-1	4		0	0						Fix_sw.jpg	0	880	547	72	111				0	Content		-72	-111	6980429	4978142667
6997	09:19:08.076	00:00:06.997	420	-1024	-768	-1	-1	-1	-1	4	-1024	-768	-1	-1	-1	-1	4		0	0						Fix_sw.jpg	0	880	547	72	111				0	Content		-72	-111	6997397	4978159635
7015	09:19:08.094	00:00:07.014	421	-1024	-768	-1	-1	-1	-1	4	-1024	-768	-1	-1	-1	-1	4		0	0						Fix_sw.jpg	0	880	547	72	111				0	Content		-72	-111	7014647	4978176885
7031	09:19:08.110	00:00:07.030	422	-1024	-768	-1	-1	-1	-1	4	-1024	-768	-1	-1	-1	-1	4		0	0						Fix_sw.jpg	0	880	547	72	111				0	Content		-72	-111	7030710	4978192948
7047	09:19:08.126	00:00:07.047	423	-1024	-768	-1	-1	-1	-1	4	-1024	-768	-1	-1	-1	-1	4		0	0						Fix_sw.jpg	0	880	547	72	111				0	Content		-72	-111	7047378	4978209616
7064	09:19:08.143	00:00:07.063	424	-1024	-768	-1	-1	-1	-1	4	-1024	-768	-1	-1	-1	-1	4		0	0						Fix_sw.jpg	0	880	547	72	111				0	Content		-72	-111	7063701	4978225939
7080	09:19:08.159	00:00:07.080	425	-1024	-768	-1	-1	-1	-1	4	-1024	-768	-1	-1	-1	-1	4		0	0						Fix_sw.jpg	0	880	547	72	111				0	Content		-72	-111	7080369	4978242607
7097	09:19:08.176	00:00:07.096	426	-1024	-768	-1	-1	-1	-1	4	-1024	-768	-1	-1	-1	-1	4		0	0						Fix_sw.jpg	0	880	547	72	111				0	Content		-72	-111	7096769	4978259007
7113	09:19:08.192	00:00:07.113	427	-1024	-768	-1	-1	-1	-1	4	-1024	-768	-1	-1	-1	-1	4		0	0						Fix_sw.jpg	0	880	547	72	111				0	Content		-72	-111	7113391	4978275629
7130	09:19:08.209	00:00:07.130	428	-1024	-768	-1	-1	-1	-1	4	-1024	-768	-1	-1	-1	-1	4		0	0						Fix_sw.jpg	0	880	547	72	111				0	Content		-72	-111	7130017	4978292255
7147	09:19:08.226	00:00:07.146	429	-1024	-768	-1	-1	-1	-1	4	-1024	-768	-1	-1	-1	-1	4		0	0						Fix_sw.jpg	0	880	547	72	111				0	Content		-72	-111	7146685	4978308923
7163	09:19:08.242	00:00:07.163	430	-1024	-768	-1	-1	-1	-1	4	-1024	-768	-1	-1	-1	-1	4		0	0						Fix_sw.jpg	0	880	547	72	111				0	Content		-72	-111	7163350	4978325588
7180	09:19:08.259	00:00:07.180	431	-1024	-768	-1	-1	-1	-1	4	-1024	-768	-1	-1	-1	-1	4		0	0						Fix_sw.jpg	0	880	547	72	111				0	Content		-72	-111	7180018	4978342256
7196	09:19:08.275	00:00:07.196	432	-1024	-768	-1	-1	-1	-1	4	-1024	-768	-1	-1	-1	-1	4		0	0						Fix_sw.jpg	0	880	547	72	111				0	Content		-72	-111	7196497	4978358735
7214	09:19:08.293	00:00:07.213	433	-1024	-768	-1	-1	-1	-1	4	-1024	-768	-1	-1	-1	-1	4		0	0						Fix_sw.jpg	0	880	547	72	111				0	Content		-72	-111	7213745	4978375983
7231	09:19:08.310	00:00:07.231	434	-1024	-768	-1	-1	-1	-1	4	-1024	-768	-1	-1	-1	-1	4		0	0						Fix_sw.jpg	0	880	547	72	111				0	Content		-72	-111	7231057	4978393295
7248	09:19:08.327	00:00:07.247	435	-1024	-768	-1	-1	-1	-1	4	-1024	-768	-1	-1	-1	-1	4		0	0						Fix_sw.jpg	0	880	547	72	111				0	Content		-72	-111	7247725	4978409963
7264	09:19:08.343	00:00:07.263	436	-1024	-768	-1	-1	-1	-1	4	-1024	-768	-1	-1	-1	-1	4		0	0						Fix_sw.jpg	0	880	547	72	111				0	Content		-72	-111	7263795	4978426033
7280	09:19:08.359	00:00:07.280	437	-1024	-768	-1	-1	-1	-1	4	-1024	-768	-1	-1	-1	-1	4		0	0						Fix_sw.jpg	0	880	547	72	111				0	Content		-72	-111	7280463	4978442701
7296	09:19:08.375	00:00:07.296	438	-1024	-768	-1	-1	-1	-1	4	-1024	-768	-1	-1	-1	-1	4		0	0						Fix_sw.jpg	0	880	547	72	111				0	Content		-72	-111	7296489	4978458727
7313	09:19:08.392	00:00:07.313	439	-1024	-768	-1	-1	-1	-1	4	-1024	-768	-1	-1	-1	-1	4		0	0						Fix_sw.jpg	0	880	547	72	111				0	Content		-72	-111	7313110	4978475348
7330	09:19:08.409	00:00:07.329	440	-1024	-768	-1	-1	-1	-1	4	-1024	-768	-1	-1	-1	-1	4		0	0						Fix_sw.jpg	0	880	547	72	111				0	Content		-72	-111	7329798	4978492036
7346	09:19:08.425	00:00:07.346	441	-1024	-768	-1	-1	-1	-1	4	-1024	-768	-1	-1	-1	-1	4		0	0						Fix_sw.jpg	0	880	547	72	111				0	Content		-72	-111	7346465	4978508703
7347	09:19:08.426																				ImageEnd	16	0	0	Fix_sw.jpg
7363	09:19:08.442	00:00:07.363	442	-1024	-768	-1	-1	-1	-1	4	-1024	-768	-1	-1	-1	-1	4		0	0						No media	0	1024	768	0	0				0	Content		0	0	7363133	4978525371
7368	09:19:08.447																				ImageStart	8	0	0	StimuliFarbe_gruen_rot.png
7380	09:19:08.459	00:00:07.379	443	-1024	-768	-1	-1	-1	-1	4	-1024	-768	-1	-1	-1	-1	4		0	0						StimuliFarbe_gruen_rot.png	0	880	547	72	111				0	Content		-72	-111	7379751	4978541989
7396	09:19:08.475	00:00:07.396	444	-1024	-768	-1	-1	-1	-1	4	-1024	-768	-1	-1	-1	-1	4		0	0						StimuliFarbe_gruen_rot.png	0	880	547	72	111				0	Content		-72	-111	7396418	4978558656
7413	09:19:08.492	00:00:07.413	445	-1024	-768	-1	-1	-1	-1	4	-1024	-768	-1	-1	-1	-1	4		0	0						StimuliFarbe_gruen_rot.png	0	880	547	72	111				0	Content		-72	-111	7413086	4978575324
7430	09:19:08.509	00:00:07.429	446	-1024	-768	-1	-1	-1	-1	4	-1024	-768	-1	-1	-1	-1	4		0	0						StimuliFarbe_gruen_rot.png	0	880	547	72	111				0	Content		-72	-111	7429718	4978591956
7446	09:19:08.525	00:00:07.446	447	-1024	-768	-1	-1	-1	-1	4	-1024	-768	-1	-1	-1	-1	4		0	0						StimuliFarbe_gruen_rot.png	0	880	547	72	111				0	Content		-72	-111	7446386	4978608624
7463	09:19:08.542	00:00:07.463	448	-1024	-768	-1	-1	-1	-1	4	-1024	-768	-1	-1	-1	-1	4		0	0						StimuliFarbe_gruen_rot.png	0	880	547	72	111				0	Content		-72	-111	7463053	4978625291
7480	09:19:08.559	00:00:07.479	449	-1024	-768	-1	-1	-1	-1	4	-1024	-768	-1	-1	-1	-1	4		0	0						StimuliFarbe_gruen_rot.png	0	880	547	72	111				0	Content		-72	-111	7479953	4978642191
7497	09:19:08.576	00:00:07.496	450	-1024	-768	-1	-1	-1	-1	4	-1024	-768	-1	-1	-1	-1	4		0	0						StimuliFarbe_gruen_rot.png	0	880	547	72	111				0	Content		-72	-111	7496620	4978658858
7514	09:19:08.593	00:00:07.513	451	-1024	-768	-1	-1	-1	-1	4	-1024	-768	-1	-1	-1	-1	4		0	0						StimuliFarbe_gruen_rot.png	0	880	547	72	111				0	Content		-72	-111	7513598	4978675836
7531	09:19:08.610	00:00:07.530	452	-1024	-768	-1	-1	-1	-1	4	-1024	-768	-1	-1	-1	-1	4		0	0						StimuliFarbe_gruen_rot.png	0	880	547	72	111				0	Content		-72	-111	7530844	4978693082
7547	09:19:08.626	00:00:07.546	453	-1024	-768	-1	-1	-1	-1	4	-1024	-768	-1	-1	-1	-1	4		0	0						StimuliFarbe_gruen_rot.png	0	880	547	72	111				0	Content		-72	-111	7546907	4978709145
7564	09:19:08.643	00:00:07.563	454	-1024	-768	-1	-1	-1	-1	4	-1024	-768	-1	-1	-1	-1	4		0	0						StimuliFarbe_gruen_rot.png	0	880	547	72	111				0	Content		-72	-111	7563574	4978725812
7580	09:19:08.659	00:00:07.579	455	-1024	-768	-1	-1	-1	-1	4	-1024	-768	-1	-1	-1	-1	4		0	0						StimuliFarbe_gruen_rot.png	0	880	547	72	111				0	Content		-72	-111	7579897	4978742135
7597	09:19:08.676	00:00:07.596	456	-1024	-768	-1	-1	-1	-1	4	-1024	-768	-1	-1	-1	-1	4		0	0						StimuliFarbe_gruen_rot.png	0	880	547	72	111				0	Content		-72	-111	7596564	4978758802
7613	09:19:08.692	00:00:07.612	457	-1024	-768	-1	-1	-1	-1	4	-1024	-768	-1	-1	-1	-1	4		0	0						StimuliFarbe_gruen_rot.png	0	880	547	72	111				0	Content		-72	-111	7612966	4978775204
7630	09:19:08.709	00:00:07.629	458	-1024	-768	-1	-1	-1	-1	4	-1024	-768	-1	-1	-1	-1	4		0	0						StimuliFarbe_gruen_rot.png	0	880	547	72	111				0	Content		-72	-111	7629587	4978791825
7646	09:19:08.725	00:00:07.646	459	-1024	-768	-1	-1	-1	-1	4	-1024	-768	-1	-1	-1	-1	4		0	0						StimuliFarbe_gruen_rot.png	0	880	547	72	111				0	Content		-72	-111	7646212	4978808450
7663	09:19:08.742	00:00:07.662	460	-1024	-768	-1	-1	-1	-1	4	-1024	-768	-1	-1	-1	-1	4		0	0						StimuliFarbe_gruen_rot.png	0	880	547	72	111				0	Content		-72	-111	7662879	4978825117
7680	09:19:08.759	00:00:07.679	461	-1024	-768	-1	-1	-1	-1	4	-1024	-768	-1	-1	-1	-1	4		0	0						StimuliFarbe_gruen_rot.png	0	880	547	72	111				0	Content		-72	-111	7679544	4978841782
7696	09:19:08.775	00:00:07.696	462	-1024	-768	-1	-1	-1	-1	4	-1024	-768	-1	-1	-1	-1	4		0	0						StimuliFarbe_gruen_rot.png	0	880	547	72	111				0	Content		-72	-111	7696211	4978858449
7713	09:19:08.792	00:00:07.712	463	-1024	-768	-1	-1	-1	-1	4	-1024	-768	-1	-1	-1	-1	4		0	0						StimuliFarbe_gruen_rot.png	0	880	547	72	111				0	Content		-72	-111	7712831	4978875069
7730	09:19:08.809	00:00:07.730	464	-1024	-768	-1	-1	-1	-1	4	-1024	-768	-1	-1	-1	-1	4		0	0						StimuliFarbe_gruen_rot.png	0	880	547	72	111				0	Content		-72	-111	7730088	4978892326
7747	09:19:08.826	00:00:07.747	465	-1024	-768	-1	-1	-1	-1	4	-1024	-768	-1	-1	-1	-1	4		0	0						StimuliFarbe_gruen_rot.png	0	880	547	72	111				0	Content		-72	-111	7747395	4978909633
7764	09:19:08.843	00:00:07.764	466	-1024	-768	-1	-1	-1	-1	4	-1024	-768	-1	-1	-1	-1	4		0	0						StimuliFarbe_gruen_rot.png	0	880	547	72	111				0	Content		-72	-111	7764062	4978926300
7780	09:19:08.859	00:00:07.780	467	-1024	-768	-1	-1	-1	-1	4	-1024	-768	-1	-1	-1	-1	4		0	0						StimuliFarbe_gruen_rot.png	0	880	547	72	111				0	Content		-72	-111	7780130	4978942368
7797	09:19:08.876	00:00:07.796	468	-1024	-768	-1	-1	-1	-1	4	-1024	-768	-1	-1	-1	-1	4		0	0						StimuliFarbe_gruen_rot.png	0	880	547	72	111				0	Content		-72	-111	7796797	4978959035
7813	09:19:08.892	00:00:07.812	469	-1024	-768	-1	-1	-1	-1	4	-1024	-768	-1	-1	-1	-1	4		0	0						StimuliFarbe_gruen_rot.png	0	880	547	72	111				0	Content		-72	-111	7812821	4978975059
7829	09:19:08.908	00:00:07.829	470	-1024	-768	-1	-1	-1	-1	4	-1024	-768	-1	-1	-1	-1	4		0	0						StimuliFarbe_gruen_rot.png	0	880	547	72	111				0	Content		-72	-111	7829444	4978991682
7846	09:19:08.925	00:00:07.846	471	-1024	-768	-1	-1	-1	-1	4	-1024	-768	-1	-1	-1	-1	4		0	0						StimuliFarbe_gruen_rot.png	0	880	547	72	111				0	Content		-72	-111	7846129	4979008367
7863	09:19:08.942	00:00:07.862	472	-1024	-768	-1	-1	-1	-1	4	-1024	-768	-1	-1	-1	-1	4		0	0						StimuliFarbe_gruen_rot.png	0	880	547	72	111				0	Content		-72	-111	7862796	4979025034
7879	09:19:08.958	00:00:07.879	473	-1024	-768	-1	-1	-1	-1	4	-1024	-768	-1	-1	-1	-1	4		0	0						StimuliFarbe_gruen_rot.png	0	880	547	72	111				0	Content		-72	-111	7879430	4979041668
7896	09:19:08.975	00:00:07.896	474	-1024	-768	-1	-1	-1	-1	4	-1024	-768	-1	-1	-1	-1	4		0	0						StimuliFarbe_gruen_rot.png	0	880	547	72	111				0	Content		-72	-111	7896097	4979058335
7913	09:19:08.992	00:00:07.912	475	-1024	-768	-1	-1	-1	-1	4	-1024	-768	-1	-1	-1	-1	4		0	0						StimuliFarbe_gruen_rot.png	0	880	547	72	111				0	Content		-72	-111	7912765	4979075003
7929	09:19:09.008	00:00:07.929	476	-1024	-768	-1	-1	-1	-1	4	-1024	-768	-1	-1	-1	-1	4		0	0						StimuliFarbe_gruen_rot.png	0	880	547	72	111				0	Content		-72	-111	7929407	4979091645
7946	09:19:09.025	00:00:07.946	477	-1024	-768	-1	-1	-1	-1	4	-1024	-768	-1	-1	-1	-1	4		0	0						StimuliFarbe_gruen_rot.png	0	880	547	72	111				0	Content		-72	-111	7946075	4979108313
7963	09:19:09.042	00:00:07.962	478	-1024	-768	-1	-1	-1	-1	4	-1024	-768	-1	-1	-1	-1	4		0	0						StimuliFarbe_gruen_rot.png	0	880	547	72	111				0	Content		-72	-111	7962742	4979124980
7980	09:19:09.059	00:00:07.979	479	-1024	-768	-1	-1	-1	-1	4	-1024	-768	-1	-1	-1	-1	4		0	0						StimuliFarbe_gruen_rot.png	0	880	547	72	111				0	Content		-72	-111	7979653	4979141891
7996	09:19:09.075	00:00:07.996	480	-1024	-768	-1	-1	-1	-1	4	-1024	-768	-1	-1	-1	-1	4		0	0						StimuliFarbe_gruen_rot.png	0	880	547	72	111				0	Content		-72	-111	7996320	4979158558
8013	09:19:09.092	00:00:08.013	481	-1024	-768	-1	-1	-1	-1	4	-1024	-768	-1	-1	-1	-1	4		0	0						StimuliFarbe_gruen_rot.png	0	880	547	72	111				0	Content		-72	-111	8013185	4979175423
8031	09:19:09.110	00:00:08.030	482	-1024	-768	-1	-1	-1	-1	4	-1024	-768	-1	-1	-1	-1	4		0	0						StimuliFarbe_gruen_rot.png	0	880	547	72	111				0	Content		-72	-111	8030558	4979192796
8047	09:19:09.126	00:00:08.046	483	-1024	-768	-1	-1	-1	-1	4	-1024	-768	-1	-1	-1	-1	4		0	0						StimuliFarbe_gruen_rot.png	0	880	547	72	111				0	Content		-72	-111	8046620	4979208858
8063	09:19:09.142	00:00:08.063	484	-1024	-768	-1	-1	-1	-1	4	-1024	-768	-1	-1	-1	-1	4		0	0						StimuliFarbe_gruen_rot.png	0	880	547	72	111				0	Content		-72	-111	8063287	4979225525
8080	09:19:09.159	00:00:08.079	485	-1024	-768	-1	-1	-1	-1	4	-1024	-768	-1	-1	-1	-1	4		0	0						StimuliFarbe_gruen_rot.png	0	880	547	72	111				0	Content		-72	-111	8079609	4979241847
8096	09:19:09.175	00:00:08.096	486	-1024	-768	-1	-1	-1	-1	4	-1024	-768	-1	-1	-1	-1	4		0	0						StimuliFarbe_gruen_rot.png	0	880	547	72	111				0	Content		-72	-111	8096276	4979258514
8113	09:19:09.192	00:00:08.112	487	-1024	-768	-1	-1	-1	-1	4	-1024	-768	-1	-1	-1	-1	4		0	0						StimuliFarbe_gruen_rot.png	0	880	547	72	111				0	Content		-72	-111	8112679	4979274917
8129	09:19:09.208	00:00:08.129	488	-1024	-768	-1	-1	-1	-1	4	-1024	-768	-1	-1	-1	-1	4		0	0						StimuliFarbe_gruen_rot.png	0	880	547	72	111				0	Content		-72	-111	8129304	4979291542
8146	09:19:09.225	00:00:08.145	489	-1024	-768	-1	-1	-1	-1	4	-1024	-768	-1	-1	-1	-1	4		0	0						StimuliFarbe_gruen_rot.png	0	880	547	72	111				0	Content		-72	-111	8145930	4979308168
8163	09:19:09.242	00:00:08.162	490	-1024	-768	-1	-1	-1	-1	4	-1024	-768	-1	-1	-1	-1	4		0	0						StimuliFarbe_gruen_rot.png	0	880	547	72	111				0	Content		-72	-111	8162597	4979324835
8179	09:19:09.258	00:00:08.179	491	-1024	-768	-1	-1	-1	-1	4	-1024	-768	-1	-1	-1	-1	4		0	0						StimuliFarbe_gruen_rot.png	0	880	547	72	111				0	Content		-72	-111	8179264	4979341502
8196	09:19:09.275	00:00:08.195	492	-1024	-768	-1	-1	-1	-1	4	-1024	-768	-1	-1	-1	-1	4		0	0						StimuliFarbe_gruen_rot.png	0	880	547	72	111				0	Content		-72	-111	8195931	4979358169
8213	09:19:09.292	00:00:08.212	493	-1024	-768	-1	-1	-1	-1	4	-1024	-768	-1	-1	-1	-1	4		0	0						StimuliFarbe_gruen_rot.png	0	880	547	72	111				0	Content		-72	-111	8212551	4979374789
8230	09:19:09.309	00:00:08.229	494	-1024	-768	-1	-1	-1	-1	4	-1024	-768	-1	-1	-1	-1	4		0	0						StimuliFarbe_gruen_rot.png	0	880	547	72	111				0	Content		-72	-111	8229675	4979391913
8247	09:19:09.326	00:00:08.246	495	-1024	-768	-1	-1	-1	-1	4	-1024	-768	-1	-1	-1	-1	4		0	0						StimuliFarbe_gruen_rot.png	0	880	547	72	111				0	Content		-72	-111	8246987	4979409225
8264	09:19:09.343	00:00:08.263	496	-1024	-768	-1	-1	-1	-1	4	-1024	-768	-1	-1	-1	-1	4		0	0						StimuliFarbe_gruen_rot.png	0	880	547	72	111				0	Content		-72	-111	8263654	4979425892
8280	09:19:09.359	00:00:08.279	497	-1024	-768	-1	-1	-1	-1	4	-1024	-768	-1	-1	-1	-1	4		0	0						StimuliFarbe_gruen_rot.png	0	880	547	72	111				0	Content		-72	-111	8279726	4979441964
8296	09:19:09.375	00:00:08.296	498	-1024	-768	-1	-1	-1	-1	4	-1024	-768	-1	-1	-1	-1	4		0	0						StimuliFarbe_gruen_rot.png	0	880	547	72	111				0	Content		-72	-111	8296393	4979458631
8312	09:19:09.391	00:00:08.312	499	-1024	-768	-1	-1	-1	-1	4	-1024	-768	-1	-1	-1	-1	4		0	0						StimuliFarbe_gruen_rot.png	0	880	547	72	111				0	Content		-72	-111	8312419	4979474657
8329	09:19:09.408	00:00:08.329	500	-1024	-768	-1	-1	-1	-1	4	-1024	-768	-1	-1	-1	-1	4		0	0						StimuliFarbe_gruen_rot.png	0	880	547	72	111				0	Content		-72	-111	8329170	4979491408
8346	09:19:09.425	00:00:08.345	501	-1024	-768	-1	-1	-1	-1	4	-1024	-768	-1	-1	-1	-1	4		0	0						StimuliFarbe_gruen_rot.png	0	880	547	72	111				0	Content		-72	-111	8345852	4979508090
8363	09:19:09.442	00:00:08.362	502	-1024	-768	-1	-1	-1	-1	4	-1024	-768	-1	-1	-1	-1	4		0	0						StimuliFarbe_gruen_rot.png	0	880	547	72	111				0	Content		-72	-111	8362519	4979524757
8379	09:19:09.458	00:00:08.379	503	-1024	-768	-1	-1	-1	-1	4	-1024	-768	-1	-1	-1	-1	4		0	0						StimuliFarbe_gruen_rot.png	0	880	547	72	111				0	Content		-72	-111	8379187	4979541425
8396	09:19:09.475	00:00:08.395	504	-1024	-768	-1	-1	-1	-1	4	-1024	-768	-1	-1	-1	-1	4		0	0						StimuliFarbe_gruen_rot.png	0	880	547	72	111				0	Content		-72	-111	8395801	4979558039
8412	09:19:09.491	00:00:08.412	505	-1024	-768	-1	-1	-1	-1	4	-1024	-768	-1	-1	-1	-1	4		0	0						StimuliFarbe_gruen_rot.png	0	880	547	72	111				0	Content		-72	-111	8412469	4979574707
8429	09:19:09.508	00:00:08.429	506	-1024	-768	-1	-1	-1	-1	4	-1024	-768	-1	-1	-1	-1	4		0	0						StimuliFarbe_gruen_rot.png	0	880	547	72	111				0	Content		-72	-111	8429044	4979591282
8446	09:19:09.525	00:00:08.445	507	-1024	-768	-1	-1	-1	-1	4	-1024	-768	-1	-1	-1	-1	4		0	0						StimuliFarbe_gruen_rot.png	0	880	547	72	111				0	Content		-72	-111	8445662	4979607900
8463	09:19:09.542	00:00:08.462	508	-1024	-768	-1	-1	-1	-1	4	-1024	-768	-1	-1	-1	-1	4		0	0						StimuliFarbe_gruen_rot.png	0	880	547	72	111				0	Content		-72	-111	8462982	4979625220
8480	09:19:09.559	00:00:08.479	509	-1024	-768	-1	-1	-1	-1	4	-1024	-768	-1	-1	-1	-1	4		0	0						StimuliFarbe_gruen_rot.png	0	880	547	72	111				0	Content		-72	-111	8479650	4979641888
8497	09:19:09.576	00:00:08.496	510	-1024	-768	-1	-1	-1	-1	4	-1024	-768	-1	-1	-1	-1	4		0	0						StimuliFarbe_gruen_rot.png	0	880	547	72	111				0	Content		-72	-111	8496906	4979659144
8514	09:19:09.593	00:00:08.513	511	-1024	-768	-1	-1	-1	-1	4	-1024	-768	-1	-1	-1	-1	4		0	0						StimuliFarbe_gruen_rot.png	0	880	547	72	111				0	Content		-72	-111	8513573	4979675811
8531	09:19:09.610	00:00:08.530	512	-1024	-768	-1	-1	-1	-1	4	-1024	-768	-1	-1	-1	-1	4		0	0						StimuliFarbe_gruen_rot.png	0	880	547	72	111				0	Content		-72	-111	8530910	4979693148
8546	09:19:09.625	00:00:08.545	513	-1024	-768	-1	-1	-1	-1	4	-1024	-768	-1	-1	-1	-1	4		0	0						StimuliFarbe_gruen_rot.png	0	880	547	72	111				0	Content		-72	-111	8545656	4979707894
8562	09:19:09.641	00:00:08.562	514	-1024	-768	-1	-1	-1	-1	4	-1024	-768	-1	-1	-1	-1	4		0	0						StimuliFarbe_gruen_rot.png	0	880	547	72	111				0	Content		-72	-111	8562344	4979724582
8579	09:19:09.658	00:00:08.579	515	-1024	-768	-1	-1	-1	-1	4	-1024	-768	-1	-1	-1	-1	4		0	0						StimuliFarbe_gruen_rot.png	0	880	547	72	111				0	Content		-72	-111	8579012	4979741250
8596	09:19:09.675	00:00:08.595	516	-1024	-768	-1	-1	-1	-1	4	-1024	-768	-1	-1	-1	-1	4		0	0						StimuliFarbe_gruen_rot.png	0	880	547	72	111				0	Content		-72	-111	8595702	4979757940
8612	09:19:09.691	00:00:08.612	517	-1024	-768	-1	-1	-1	-1	4	-1024	-768	-1	-1	-1	-1	4		0	0						StimuliFarbe_gruen_rot.png	0	880	547	72	111				0	Content		-72	-111	8612370	4979774608
8629	09:19:09.708	00:00:08.629	518	-1024	-768	-1	-1	-1	-1	4	-1024	-768	-1	-1	-1	-1	4		0	0						StimuliFarbe_gruen_rot.png	0	880	547	72	111				0	Content		-72	-111	8629038	4979791276
8646	09:19:09.725	00:00:08.645	519	-1024	-768	-1	-1	-1	-1	4	-1024	-768	-1	-1	-1	-1	4		0	0						StimuliFarbe_gruen_rot.png	0	880	547	72	111				0	Content		-72	-111	8645582	4979807820
8662	09:19:09.741	00:00:08.662	520	-1024	-768	-1	-1	-1	-1	4	-1024	-768	-1	-1	-1	-1	4		0	0						StimuliFarbe_gruen_rot.png	0	880	547	72	111				0	Content		-72	-111	8662276	4979824514
8679	09:19:09.758	00:00:08.679	521	-1024	-768	-1	-1	-1	-1	4	-1024	-768	-1	-1	-1	-1	4		0	0						StimuliFarbe_gruen_rot.png	0	880	547	72	111				0	Content		-72	-111	8679213	4979841451
8696	09:19:09.775	00:00:08.695	522	-1024	-768	-1	-1	-1	-1	4	-1024	-768	-1	-1	-1	-1	4		0	0						StimuliFarbe_gruen_rot.png	0	880	547	72	111				0	Content		-72	-111	8695881	4979858119
8713	09:19:09.792	00:00:08.713	523	-1024	-768	-1	-1	-1	-1	4	-1024	-768	-1	-1	-1	-1	4		0	0						StimuliFarbe_gruen_rot.png	0	880	547	72	111				0	Content		-72	-111	8713013	4979875251
8730	09:19:09.809	00:00:08.729	524	-1024	-768	-1	-1	-1	-1	4	-1024	-768	-1	-1	-1	-1	4		0	0						StimuliFarbe_gruen_rot.png	0	880	547	72	111				0	Content		-72	-111	8729681	4979891919
8747	09:19:09.826	00:00:08.746	525	-1024	-768	-1	-1	-1	-1	4	-1024	-768	-1	-1	-1	-1	4		0	0						StimuliFarbe_gruen_rot.png	0	880	547	72	111				0	Content		-72	-111	8746770	4979909008
8764	09:19:09.843	00:00:08.764	526	-1024	-768	-1	-1	-1	-1	4	-1024	-768	-1	-1	-1	-1	4		0	0						StimuliFarbe_gruen_rot.png	0	880	547	72	111				0	Content		-72	-111	8764017	4979926255
8780	09:19:09.859	00:00:08.779	527	-1024	-768	-1	-1	-1	-1	4	-1024	-768	-1	-1	-1	-1	4		0	0						StimuliFarbe_gruen_rot.png	0	880	547	72	111				0	Content		-72	-111	8779765	4979942003
8796	09:19:09.875	00:00:08.796	528	-1024	-768	-1	-1	-1	-1	4	-1024	-768	-1	-1	-1	-1	4		0	0						StimuliFarbe_gruen_rot.png	0	880	547	72	111				0	Content		-72	-111	8796433	4979958671
8813	09:19:09.892	00:00:08.812	529	-1024	-768	-1	-1	-1	-1	4	-1024	-768	-1	-1	-1	-1	4		0	0						StimuliFarbe_gruen_rot.png	0	880	547	72	111				0	Content		-72	-111	8812792	4979975030
8829	09:19:09.908	00:00:08.829	530	-1024	-768	-1	-1	-1	-1	4	-1024	-768	-1	-1	-1	-1	4		0	0						StimuliFarbe_gruen_rot.png	0	880	547	72	111				0	Content		-72	-111	8829460	4979991698
8846	09:19:09.925	00:00:08.846	531	-1024	-768	-1	-1	-1	-1	4	-1024	-768	-1	-1	-1	-1	4		0	0						StimuliFarbe_gruen_rot.png	0	880	547	72	111				0	Content		-72	-111	8846127	4980008365
8862	09:19:09.941	00:00:08.862	532	-1024	-768	-1	-1	-1	-1	4	-1024	-768	-1	-1	-1	-1	4		0	0						StimuliFarbe_gruen_rot.png	0	880	547	72	111				0	Content		-72	-111	8862132	4980024370
8879	09:19:09.958	00:00:08.878	533	-1024	-768	-1	-1	-1	-1	4	-1024	-768	-1	-1	-1	-1	4		0	0						StimuliFarbe_gruen_rot.png	0	880	547	72	111				0	Content		-72	-111	8878813	4980041051
8895	09:19:09.974	00:00:08.895	534	-1024	-768	-1	-1	-1	-1	4	-1024	-768	-1	-1	-1	-1	4		0	0						StimuliFarbe_gruen_rot.png	0	880	547	72	111				0	Content		-72	-111	8895462	4980057700
8912	09:19:09.991	00:00:08.912	535	-1024	-768	-1	-1	-1	-1	4	-1024	-768	-1	-1	-1	-1	4		0	0						StimuliFarbe_gruen_rot.png	0	880	547	72	111				0	Content		-72	-111	8912129	4980074367
8929	09:19:10.008	00:00:08.928	536	-1024	-768	-1	-1	-1	-1	4	-1024	-768	-1	-1	-1	-1	4		0	0						StimuliFarbe_gruen_rot.png	0	880	547	72	111				0	Content		-72	-111	8928797	4980091035
8946	09:19:10.025	00:00:08.945	537	-1024	-768	-1	-1	-1	-1	4	-1024	-768	-1	-1	-1	-1	4		0	0						StimuliFarbe_gruen_rot.png	0	880	547	72	111				0	Content		-72	-111	8945714	4980107952
8962	09:19:10.041	00:00:08.962	538	-1024	-768	-1	-1	-1	-1	4	-1024	-768	-1	-1	-1	-1	4		0	0						StimuliFarbe_gruen_rot.png	0	880	547	72	111				0	Content		-72	-111	8962382	4980124620
8979	09:19:10.058	00:00:08.979	539	-1024	-768	-1	-1	-1	-1	4	-1024	-768	-1	-1	-1	-1	4		0	0						StimuliFarbe_gruen_rot.png	0	880	547	72	111				0	Content		-72	-111	8979251	4980141489
8997	09:19:10.076	00:00:08.996	540	-1024	-768	-1	-1	-1	-1	4	-1024	-768	-1	-1	-1	-1	4		0	0						StimuliFarbe_gruen_rot.png	0	880	547	72	111				0	Content		-72	-111	8996623	4980158861
9013	09:19:10.092	00:00:09.012	541	-1024	-768	-1	-1	-1	-1	4	-1024	-768	-1	-1	-1	-1	4		0	0						StimuliFarbe_gruen_rot.png	0	880	547	72	111				0	Content		-72	-111	9012622	4980174860
9029	09:19:10.108	00:00:09.029	542	-1024	-768	-1	-1	-1	-1	4	-1024	-768	-1	-1	-1	-1	4		0	0						StimuliFarbe_gruen_rot.png	0	880	547	72	111				0	Content		-72	-111	9029290	4980191528
9046	09:19:10.125	00:00:09.045	543	-1024	-768	-1	-1	-1	-1	4	-1024	-768	-1	-1	-1	-1	4		0	0						StimuliFarbe_gruen_rot.png	0	880	547	72	111				0	Content		-72	-111	9045643	4980207881
9062	09:19:10.141	00:00:09.062	544	-1024	-768	-1	-1	-1	-1	4	-1024	-768	-1	-1	-1	-1	4		0	0						StimuliFarbe_gruen_rot.png	0	880	547	72	111				0	Content		-72	-111	9062311	4980224549
9079	09:19:10.158	00:00:09.078	545	-1024	-768	-1	-1	-1	-1	4	-1024	-768	-1	-1	-1	-1	4		0	0						StimuliFarbe_gruen_rot.png	0	880	547	72	111				0	Content		-72	-111	9078619	4980240857
9095	09:19:10.174	00:00:09.095	546	-1024	-768	-1	-1	-1	-1	4	-1024	-768	-1	-1	-1	-1	4		0	0						StimuliFarbe_gruen_rot.png	0	880	547	72	111				0	Content		-72	-111	9095364	4980257602
9112	09:19:10.191	00:00:09.111	547	-1024	-768	-1	-1	-1	-1	4	-1024	-768	-1	-1	-1	-1	4		0	0						StimuliFarbe_gruen_rot.png	0	880	547	72	111				0	Content		-72	-111	9111989	4980274227
9129	09:19:10.208	00:00:09.128	548	-1024	-768	-1	-1	-1	-1	4	-1024	-768	-1	-1	-1	-1	4		0	0						StimuliFarbe_gruen_rot.png	0	880	547	72	111				0	Content		-72	-111	9128657	4980290895
9145	09:19:10.224	00:00:09.145	549	-1024	-768	-1	-1	-1	-1	4	-1024	-768	-1	-1	-1	-1	4		0	0						StimuliFarbe_gruen_rot.png	0	880	547	72	111				0	Content		-72	-111	9145259	4980307497
9162	09:19:10.241	00:00:09.161	550	-1024	-768	-1	-1	-1	-1	4	-1024	-768	-1	-1	-1	-1	4		0	0						StimuliFarbe_gruen_rot.png	0	880	547	72	111				0	Content		-72	-111	9161927	4980324165
9179	09:19:10.258	00:00:09.178	551	-1024	-768	-1	-1	-1	-1	4	-1024	-768	-1	-1	-1	-1	4		0	0						StimuliFarbe_gruen_rot.png	0	880	547	72	111				0	Content		-72	-111	9178609	4980340847
9196	09:19:10.275	00:00:09.195	552	-1024	-768	-1	-1	-1	-1	4	-1024	-768	-1	-1	-1	-1	4		0	0						StimuliFarbe_gruen_rot.png	0	880	547	72	111				0	Content		-72	-111	9195733	4980357971
9213	09:19:10.292	00:00:09.213	553	-1024	-768	-1	-1	-1	-1	4	-1024	-768	-1	-1	-1	-1	4		0	0						StimuliFarbe_gruen_rot.png	0	880	547	72	111				0	Content		-72	-111	9213107	4980375345
9230	09:19:10.309	00:00:09.229	554	-1024	-768	-1	-1	-1	-1	4	-1024	-768	-1	-1	-1	-1	4		0	0						StimuliFarbe_gruen_rot.png	0	880	547	72	111				0	Content		-72	-111	9229775	4980392013
9246	09:19:10.325	00:00:09.245	555	-1024	-768	-1	-1	-1	-1	4	-1024	-768	-1	-1	-1	-1	4		0	0						StimuliFarbe_gruen_rot.png	0	880	547	72	111				0	Content		-72	-111	9245813	4980408051
9262	09:19:10.341	00:00:09.262	556	-1024	-768	-1	-1	-1	-1	4	-1024	-768	-1	-1	-1	-1	4		0	0						StimuliFarbe_gruen_rot.png	0	880	547	72	111				0	Content		-72	-111	9262481	4980424719
9278	09:19:10.357	00:00:09.278	557	-1024	-768	-1	-1	-1	-1	4	-1024	-768	-1	-1	-1	-1	4		0	0						StimuliFarbe_gruen_rot.png	0	880	547	72	111				0	Content		-72	-111	9278475	4980440713
9295	09:19:10.374	00:00:09.295	558	-1024	-768	-1	-1	-1	-1	4	-1024	-768	-1	-1	-1	-1	4		0	0						StimuliFarbe_gruen_rot.png	0	880	547	72	111				0	Content		-72	-111	9295097	4980457335
9312	09:19:10.391	00:00:09.311	559	-1024	-768	-1	-1	-1	-1	4	-1024	-768	-1	-1	-1	-1	4		0	0						StimuliFarbe_gruen_rot.png	0	880	547	72	111				0	Content		-72	-111	9311813	4980474051
9328	09:19:10.407	00:00:09.328	560	-1024	-768	-1	-1	-1	-1	4	-1024	-768	-1	-1	-1	-1	4		0	0						StimuliFarbe_gruen_rot.png	0	880	547	72	111				0	Content		-72	-111	9328481	4980490719
9345	09:19:10.424	00:00:09.345	561	-1024	-768	-1	-1	-1	-1	4	-1024	-768	-1	-1	-1	-1	4		0	0						StimuliFarbe_gruen_rot.png	0	880	547	72	111				0	Content		-72	-111	9345144	4980507382
9362	09:19:10.441	00:00:09.361	562	-1024	-768	-1	-1	-1	-1	4	-1024	-768	-1	-1	-1	-1	4		0	0						StimuliFarbe_gruen_rot.png	0	880	547	72	111				0	Content		-72	-111	9361812	4980524050
9378	09:19:10.457	00:00:09.378	563	-1024	-768	-1	-1	-1	-1	4	-1024	-768	-1	-1	-1	-1	4		0	0						StimuliFarbe_gruen_rot.png	0	880	547	72	111				0	Content		-72	-111	9378479	4980540717
9395	09:19:10.474	00:00:09.395	564	-1024	-768	-1	-1	-1	-1	4	-1024	-768	-1	-1	-1	-1	4		0	0						StimuliFarbe_gruen_rot.png	0	880	547	72	111				0	Content		-72	-111	9395101	4980557339
9412	09:19:10.491	00:00:09.411	565	-1024	-768	-1	-1	-1	-1	4	-1024	-768	-1	-1	-1	-1	4		0	0						StimuliFarbe_gruen_rot.png	0	880	547	72	111				0	Content		-72	-111	9411768	4980574006
9428	09:19:10.507	00:00:09.428	566	-1024	-768	-1	-1	-1	-1	4	-1024	-768	-1	-1	-1	-1	4		0	0						StimuliFarbe_gruen_rot.png	0	880	547	72	111				0	Content		-72	-111	9428436	4980590674
9445	09:19:10.524	00:00:09.445	567	-1024	-768	-1	-1	-1	-1	4	-1024	-768	-1	-1	-1	-1	4		0	0						StimuliFarbe_gruen_rot.png	0	880	547	72	111				0	Content		-72	-111	9445325	4980607563
9462	09:19:10.541	00:00:09.461	568	-1024	-768	-1	-1	-1	-1	4	-1024	-768	-1	-1	-1	-1	4		0	0						StimuliFarbe_gruen_rot.png	0	880	547	72	111				0	Content		-72	-111	9461993	4980624231
9479	09:19:10.558	00:00:09.478	569	-1024	-768	-1	-1	-1	-1	4	-1024	-768	-1	-1	-1	-1	4		0	0						StimuliFarbe_gruen_rot.png	0	880	547	72	111				0	Content		-72	-111	9478962	4980641200
9496	09:19:10.575	00:00:09.496	570	-1024	-768	-1	-1	-1	-1	4	-1024	-768	-1	-1	-1	-1	4		0	0						StimuliFarbe_gruen_rot.png	0	880	547	72	111				0	Content		-72	-111	9496213	4980658451
9512	09:19:10.591	00:00:09.512	571	-1024	-768	-1	-1	-1	-1	4	-1024	-768	-1	-1	-1	-1	4		0	0						StimuliFarbe_gruen_rot.png	0	880	547	72	111				0	Content		-72	-111	9512282	4980674520
9529	09:19:10.608	00:00:09.528	572	-1024	-768	-1	-1	-1	-1	4	-1024	-768	-1	-1	-1	-1	4		0	0						StimuliFarbe_gruen_rot.png	0	880	547	72	111				0	Content		-72	-111	9528950	4980691188
9545	09:19:10.624	00:00:09.545	573	-1024	-768	-1	-1	-1	-1	4	-1024	-768	-1	-1	-1	-1	4		0	0						StimuliFarbe_gruen_rot.png	0	880	547	72	111				0	Content		-72	-111	9545273	4980707511
9562	09:19:10.641	00:00:09.561	574	-1024	-768	-1	-1	-1	-1	4	-1024	-768	-1	-1	-1	-1	4		0	0						StimuliFarbe_gruen_rot.png	0	880	547	72	111				0	Content		-72	-111	9561941	4980724179
9578	09:19:10.657	00:00:09.578	575	-1024	-768	-1	-1	-1	-1	4	-1024	-768	-1	-1	-1	-1	4		0	0						StimuliFarbe_gruen_rot.png	0	880	547	72	111				0	Content		-72	-111	9578335	4980740573
9595	09:19:10.674	00:00:09.594	576	-1024	-768	-1	-1	-1	-1	4	-1024	-768	-1	-1	-1	-1	4		0	0						StimuliFarbe_gruen_rot.png	0	880	547	72	111				0	Content		-72	-111	9594959	4980757197
9612	09:19:10.691	00:00:09.611	577	-1024	-768	-1	-1	-1	-1	4	-1024	-768	-1	-1	-1	-1	4		0	0						StimuliFarbe_gruen_rot.png	0	880	547	72	111				0	Content		-72	-111	9611646	4980773884
9628	09:19:10.707	00:00:09.628	578	-1024	-768	-1	-1	-1	-1	4	-1024	-768	-1	-1	-1	-1	4		0	0						StimuliFarbe_gruen_rot.png	0	880	547	72	111				0	Content		-72	-111	9628314	4980790552
9645	09:19:10.724	00:00:09.644	579	-1024	-768	-1	-1	-1	-1	4	-1024	-768	-1	-1	-1	-1	4		0	0						StimuliFarbe_gruen_rot.png	0	880	547	72	111				0	Content		-72	-111	9644947	4980807185
9662	09:19:10.741	00:00:09.661	580	-1024	-768	-1	-1	-1	-1	4	-1024	-768	-1	-1	-1	-1	4		0	0						StimuliFarbe_gruen_rot.png	0	880	547	72	111				0	Content		-72	-111	9661615	4980823853
9678	09:19:10.757	00:00:09.678	581	-1024	-768	-1	-1	-1	-1	4	-1024	-768	-1	-1	-1	-1	4		0	0						StimuliFarbe_gruen_rot.png	0	880	547	72	111				0	Content		-72	-111	9678201	4980840439
9695	09:19:10.774	00:00:09.695	582	-1024	-768	-1	-1	-1	-1	4	-1024	-768	-1	-1	-1	-1	4		0	0						StimuliFarbe_gruen_rot.png	0	880	547	72	111				0	Content		-72	-111	9695448	4980857686
9713	09:19:10.792	00:00:09.712	583	-1024	-768	-1	-1	-1	-1	4	-1024	-768	-1	-1	-1	-1	4		0	0						StimuliFarbe_gruen_rot.png	0	880	547	72	111				0	Content		-72	-111	9712760	4980874998
9729	09:19:10.808	00:00:09.729	584	-1024	-768	-1	-1	-1	-1	4	-1024	-768	-1	-1	-1	-1	4		0	0						StimuliFarbe_gruen_rot.png	0	880	547	72	111				0	Content		-72	-111	9729427	4980891665
9745	09:19:10.824	00:00:09.745	585	-1024	-768	-1	-1	-1	-1	4	-1024	-768	-1	-1	-1	-1	4		0	0						StimuliFarbe_gruen_rot.png	0	880	547	72	111				0	Content		-72	-111	9745498	4980907736
9762	09:19:10.841	00:00:09.762	586	-1024	-768	-1	-1	-1	-1	4	-1024	-768	-1	-1	-1	-1	4		0	0						StimuliFarbe_gruen_rot.png	0	880	547	72	111				0	Content		-72	-111	9762166	4980924404
9778	09:19:10.857	00:00:09.778	587	-1024	-768	-1	-1	-1	-1	4	-1024	-768	-1	-1	-1	-1	4		0	0						StimuliFarbe_gruen_rot.png	0	880	547	72	111				0	Content		-72	-111	9778192	4980940430
9795	09:19:10.874	00:00:09.794	588	-1024	-768	-1	-1	-1	-1	4	-1024	-768	-1	-1	-1	-1	4		0	0						StimuliFarbe_gruen_rot.png	0	880	547	72	111				0	Content		-72	-111	9794815	4980957053
9812	09:19:10.891	00:00:09.811	589	-1024	-768	-1	-1	-1	-1	4	-1024	-768	-1	-1	-1	-1	4		0	0						StimuliFarbe_gruen_rot.png	0	880	547	72	111				0	Content		-72	-111	9811501	4980973739
9828	09:19:10.907	00:00:09.828	590	-1024	-768	-1	-1	-1	-1	4	-1024	-768	-1	-1	-1	-1	4		0	0						StimuliFarbe_gruen_rot.png	0	880	547	72	111				0	Content		-72	-111	9828169	4980990407
9845	09:19:10.924	00:00:09.844	591	-1024	-768	-1	-1	-1	-1	4	-1024	-768	-1	-1	-1	-1	4		0	0						StimuliFarbe_gruen_rot.png	0	880	547	72	111				0	Content		-72	-111	9844836	4981007074
9861	09:19:10.940	00:00:09.861	592	-1024	-768	-1	-1	-1	-1	4	-1024	-768	-1	-1	-1	-1	4		0	0						StimuliFarbe_gruen_rot.png	0	880	547	72	111				0	Content		-72	-111	9861449	4981023687
9878	09:19:10.957	00:00:09.878	593	-1024	-768	-1	-1	-1	-1	4	-1024	-768	-1	-1	-1	-1	4		0	0						StimuliFarbe_gruen_rot.png	0	880	547	72	111				0	Content		-72	-111	9878116	4981040354
9895	09:19:10.974	00:00:09.894	594	-1024	-768	-1	-1	-1	-1	4	-1024	-768	-1	-1	-1	-1	4		0	0						StimuliFarbe_gruen_rot.png	0	880	547	72	111				0	Content		-72	-111	9894769	4981057007
9911	09:19:10.990	00:00:09.911	595	-1024	-768	-1	-1	-1	-1	4	-1024	-768	-1	-1	-1	-1	4		0	0						StimuliFarbe_gruen_rot.png	0	880	547	72	111				0	Content		-72	-111	9911437	4981073675
9928	09:19:11.007	00:00:09.928	596	-1024	-768	-1	-1	-1	-1	4	-1024	-768	-1	-1	-1	-1	4		0	0						StimuliFarbe_gruen_rot.png	0	880	547	72	111				0	Content		-72	-111	9928104	4981090342
9945	09:19:11.024	00:00:09.945	597	-1024	-768	-1	-1	-1	-1	4	-1024	-768	-1	-1	-1	-1	4		0	0						StimuliFarbe_gruen_rot.png	0	880	547	72	111				0	Content		-72	-111	9945026	4981107264
9962	09:19:11.041	00:00:09.961	598	-1024	-768	-1	-1	-1	-1	4	-1024	-768	-1	-1	-1	-1	4		0	0						StimuliFarbe_gruen_rot.png	0	880	547	72	111				0	Content		-72	-111	9961693	4981123931
9979	09:19:11.058	00:00:09.978	599	-1024	-768	-1	-1	-1	-1	4	-1024	-768	-1	-1	-1	-1	4		0	0						StimuliFarbe_gruen_rot.png	0	880	547	72	111				0	Content		-72	-111	9978685	4981140923
9996	09:19:11.075	00:00:09.995	600	-1024	-768	-1	-1	-1	-1	4	-1024	-768	-1	-1	-1	-1	4		0	0						StimuliFarbe_gruen_rot.png	0	880	547	72	111				0	Content		-72	-111	9995932	4981158170
10012	09:19:11.091	00:00:10.011	601	-1024	-768	-1	-1	-1	-1	4	-1024	-768	-1	-1	-1	-1	4		0	0						StimuliFarbe_gruen_rot.png	0	880	547	72	111				0	Content		-72	-111	10011993	4981174231
10029	09:19:11.108	00:00:10.028	602	-1024	-768	-1	-1	-1	-1	4	-1024	-768	-1	-1	-1	-1	4		0	0						StimuliFarbe_gruen_rot.png	0	880	547	72	111				0	Content		-72	-111	10028660	4981190898
10045	09:19:11.124	00:00:10.044	603	-1024	-768	-1	-1	-1	-1	4	-1024	-768	-1	-1	-1	-1	4		0	0						StimuliFarbe_gruen_rot.png	0	880	547	72	111				0	Content		-72	-111	10044981	4981207219
10062	09:19:11.141	00:00:10.061	604	-1024	-768	-1	-1	-1	-1	4	-1024	-768	-1	-1	-1	-1	4		0	0						StimuliFarbe_gruen_rot.png	0	880	547	72	111				0	Content		-72	-111	10061648	4981223886
10078	09:19:11.157	00:00:10.078	605	-1024	-768	-1	-1	-1	-1	4	-1024	-768	-1	-1	-1	-1	4		0	0						StimuliFarbe_gruen_rot.png	0	880	547	72	111				0	Content		-72	-111	10078050	4981240288
10095	09:19:11.174	00:00:10.094	606	-1024	-768	-1	-1	-1	-1	4	-1024	-768	-1	-1	-1	-1	4		0	0						StimuliFarbe_gruen_rot.png	0	880	547	72	111				0	Content		-72	-111	10094671	4981256909
10111	09:19:11.190	00:00:10.111	607	-1024	-768	-1	-1	-1	-1	4	-1024	-768	-1	-1	-1	-1	4		0	0						StimuliFarbe_gruen_rot.png	0	880	547	72	111				0	Content		-72	-111	10111296	4981273534
10128	09:19:11.207	00:00:10.127	608	-1024	-768	-1	-1	-1	-1	4	-1024	-768	-1	-1	-1	-1	4		0	0						StimuliFarbe_gruen_rot.png	0	880	547	72	111				0	Content		-72	-111	10127963	4981290201
10145	09:19:11.224	00:00:10.144	609	-1024	-768	-1	-1	-1	-1	4	-1024	-768	-1	-1	-1	-1	4		0	0						StimuliFarbe_gruen_rot.png	0	880	547	72	111				0	Content		-72	-111	10144629	4981306867
10161	09:19:11.240	00:00:10.161	610	-1024	-768	-1	-1	-1	-1	4	-1024	-768	-1	-1	-1	-1	4		0	0						StimuliFarbe_gruen_rot.png	0	880	547	72	111				0	Content		-72	-111	10161296	4981323534
10178	09:19:11.257	00:00:10.178	611	-1024	-768	-1	-1	-1	-1	4	-1024	-768	-1	-1	-1	-1	4		0	0						StimuliFarbe_gruen_rot.png	0	880	547	72	111				0	Content		-72	-111	10178133	4981340371
10195	09:19:11.274	00:00:10.194	612	-1024	-768	-1	-1	-1	-1	4	-1024	-768	-1	-1	-1	-1	4		0	0						StimuliFarbe_gruen_rot.png	0	880	547	72	111				0	Content		-72	-111	10194800	4981357038
10211	09:19:11.290	00:00:10.211	613	-1024	-768	-1	-1	-1	-1	4	-1024	-768	-1	-1	-1	-1	4		0	0						StimuliFarbe_gruen_rot.png	0	880	547	72	111				0	Content		-72	-111	10211468	4981373706
10229	09:19:11.308	00:00:10.228	614	-1024	-768	-1	-1	-1	-1	4	-1024	-768	-1	-1	-1	-1	4		0	0						StimuliFarbe_gruen_rot.png	0	880	547	72	111				0	Content		-72	-111	10228634	4981390872
10245	09:19:11.324	00:00:10.245	615	-1024	-768	-1	-1	-1	-1	4	-1024	-768	-1	-1	-1	-1	4		0	0						StimuliFarbe_gruen_rot.png	0	880	547	72	111				0	Content		-72	-111	10245302	4981407540
10262	09:19:11.341	00:00:10.262	616	-1024	-768	-1	-1	-1	-1	4	-1024	-768	-1	-1	-1	-1	4		0	0						StimuliFarbe_gruen_rot.png	0	880	547	72	111				0	Content		-72	-111	10262410	4981424648
10280	09:19:11.359	00:00:10.279	617	-1024	-768	-1	-1	-1	-1	4	-1024	-768	-1	-1	-1	-1	4		0	0						StimuliFarbe_gruen_rot.png	0	880	547	72	111				0	Content		-72	-111	10279795	4981442033
10295	09:19:11.374	00:00:10.295	618	-1024	-768	-1	-1	-1	-1	4	-1024	-768	-1	-1	-1	-1	4		0	0						StimuliFarbe_gruen_rot.png	0	880	547	72	111				0	Content		-72	-111	10295476	4981457714
10312	09:19:11.391	00:00:10.312	619	-1024	-768	-1	-1	-1	-1	4	-1024	-768	-1	-1	-1	-1	4		0	0						StimuliFarbe_gruen_rot.png	0	880	547	72	111				0	Content		-72	-111	10312144	4981474382
10328	09:19:11.407	00:00:10.328	620	-1024	-768	-1	-1	-1	-1	4	-1024	-768	-1	-1	-1	-1	4		0	0						StimuliFarbe_gruen_rot.png	0	880	547	72	111				0	Content		-72	-111	10328338	4981490576
10345	09:19:11.424	00:00:10.345	621	-1024	-768	-1	-1	-1	-1	4	-1024	-768	-1	-1	-1	-1	4		0	0						StimuliFarbe_gruen_rot.png	0	880	547	72	111				0	Content		-72	-111	10345006	4981507244
10361	09:19:11.440	00:00:10.361	622	-1024	-768	-1	-1	-1	-1	4	-1024	-768	-1	-1	-1	-1	4		0	0						StimuliFarbe_gruen_rot.png	0	880	547	72	111				0	Content		-72	-111	10361158	4981523396
10378	09:19:11.457	00:00:10.377	623	-1024	-768	-1	-1	-1	-1	4	-1024	-768	-1	-1	-1	-1	4		0	0						StimuliFarbe_gruen_rot.png	0	880	547	72	111				0	Content		-72	-111	10377832	4981540070
10394	09:19:11.473	00:00:10.394	624	-1024	-768	-1	-1	-1	-1	4	-1024	-768	-1	-1	-1	-1	4		0	0						StimuliFarbe_gruen_rot.png	0	880	547	72	111				0	Content		-72	-111	10394492	4981556730
10411	09:19:11.490	00:00:10.411	625	-1024	-768	-1	-1	-1	-1	4	-1024	-768	-1	-1	-1	-1	4		0	0						StimuliFarbe_gruen_rot.png	0	880	547	72	111				0	Content		-72	-111	10411160	4981573398
10428	09:19:11.507	00:00:10.428	626	-1024	-768	-1	-1	-1	-1	4	-1024	-768	-1	-1	-1	-1	4		0	0						StimuliFarbe_gruen_rot.png	0	880	547	72	111				0	Content		-72	-111	10428094	4981590332
10445	09:19:11.524	00:00:10.444	627	-1024	-768	-1	-1	-1	-1	4	-1024	-768	-1	-1	-1	-1	4		0	0						StimuliFarbe_gruen_rot.png	0	880	547	72	111				0	Content		-72	-111	10444762	4981607000
10462	09:19:11.541	00:00:10.461	628	-1024	-768	-1	-1	-1	-1	4	-1024	-768	-1	-1	-1	-1	4		0	0						StimuliFarbe_gruen_rot.png	0	880	547	72	111				0	Content		-72	-111	10461648	4981623886
10479	09:19:11.558	00:00:10.479	629	-1024	-768	-1	-1	-1	-1	4	-1024	-768	-1	-1	-1	-1	4		0	0						StimuliFarbe_gruen_rot.png	0	880	547	72	111				0	Content		-72	-111	10479021	4981641259
10495	09:19:11.574	00:00:10.495	630	-1024	-768	-1	-1	-1	-1	4	-1024	-768	-1	-1	-1	-1	4		0	0						StimuliFarbe_gruen_rot.png	0	880	547	72	111				0	Content		-72	-111	10495020	4981657258
10512	09:19:11.591	00:00:10.511	631	-1024	-768	-1	-1	-1	-1	4	-1024	-768	-1	-1	-1	-1	4		0	0						StimuliFarbe_gruen_rot.png	0	880	547	72	111				0	Content		-72	-111	10511688	4981673926
10528	09:19:11.607	00:00:10.528	632	-1024	-768	-1	-1	-1	-1	4	-1024	-768	-1	-1	-1	-1	4		0	0						StimuliFarbe_gruen_rot.png	0	880	547	72	111				0	Content		-72	-111	10528042	4981690280
10545	09:19:11.624	00:00:10.544	633	-1024	-768	-1	-1	-1	-1	4	-1024	-768	-1	-1	-1	-1	4		0	0						StimuliFarbe_gruen_rot.png	0	880	547	72	111				0	Content		-72	-111	10544710	4981706948
10561	09:19:11.640	00:00:10.561	634	-1024	-768	-1	-1	-1	-1	4	-1024	-768	-1	-1	-1	-1	4		0	0						StimuliFarbe_gruen_rot.png	0	880	547	72	111				0	Content		-72	-111	10561013	4981723251
10578	09:19:11.657	00:00:10.577	635	-1024	-768	-1	-1	-1	-1	4	-1024	-768	-1	-1	-1	-1	4		0	0						StimuliFarbe_gruen_rot.png	0	880	547	72	111				0	Content		-72	-111	10577645	4981739883
10594	09:19:11.673	00:00:10.594	636	-1024	-768	-1	-1	-1	-1	4	-1024	-768	-1	-1	-1	-1	4		0	0						StimuliFarbe_gruen_rot.png	0	880	547	72	111				0	Content		-72	-111	10594331	4981756569
10611	09:19:11.690	00:00:10.610	637	-1024	-768	-1	-1	-1	-1	4	-1024	-768	-1	-1	-1	-1	4		0	0						StimuliFarbe_gruen_rot.png	0	880	547	72	111				0	Content		-72	-111	10610999	4981773237
10628	09:19:11.707	00:00:10.627	638	-1024	-768	-1	-1	-1	-1	4	-1024	-768	-1	-1	-1	-1	4		0	0						StimuliFarbe_gruen_rot.png	0	880	547	72	111				0	Content		-72	-111	10627630	4981789868
10644	09:19:11.723	00:00:10.644	639	-1024	-768	-1	-1	-1	-1	4	-1024	-768	-1	-1	-1	-1	4		0	0						StimuliFarbe_gruen_rot.png	0	880	547	72	111				0	Content		-72	-111	10644298	4981806536
10661	09:19:11.740	00:00:10.661	640	-1024	-768	-1	-1	-1	-1	4	-1024	-768	-1	-1	-1	-1	4		0	0						StimuliFarbe_gruen_rot.png	0	880	547	72	111				0	Content		-72	-111	10661159	4981823397
10678	09:19:11.757	00:00:10.677	641	-1024	-768	-1	-1	-1	-1	4	-1024	-768	-1	-1	-1	-1	4		0	0						StimuliFarbe_gruen_rot.png	0	880	547	72	111				0	Content		-72	-111	10677827	4981840065
10694	09:19:11.773	00:00:10.694	642	-1024	-768	-1	-1	-1	-1	4	-1024	-768	-1	-1	-1	-1	4		0	0						StimuliFarbe_gruen_rot.png	0	880	547	72	111				0	Content		-72	-111	10694494	4981856732
10712	09:19:11.791	00:00:10.711	643	-1024	-768	-1	-1	-1	-1	4	-1024	-768	-1	-1	-1	-1	4		0	0						StimuliFarbe_gruen_rot.png	0	880	547	72	111				0	Content		-72	-111	10711631	4981873869
10728	09:19:11.807	00:00:10.728	644	-1024	-768	-1	-1	-1	-1	4	-1024	-768	-1	-1	-1	-1	4		0	0						StimuliFarbe_gruen_rot.png	0	880	547	72	111				0	Content		-72	-111	10728298	4981890536
10746	09:19:11.825	00:00:10.745	645	-1024	-768	-1	-1	-1	-1	4	-1024	-768	-1	-1	-1	-1	4		0	0						StimuliFarbe_gruen_rot.png	0	880	547	72	111				0	Content		-72	-111	10745504	4981907742
10763	09:19:11.842	00:00:10.762	646	-1024	-768	-1	-1	-1	-1	4	-1024	-768	-1	-1	-1	-1	4		0	0						StimuliFarbe_gruen_rot.png	0	880	547	72	111				0	Content		-72	-111	10762761	4981924999
10779	09:19:11.858	00:00:10.778	647	-1024	-768	-1	-1	-1	-1	4	-1024	-768	-1	-1	-1	-1	4		0	0						StimuliFarbe_gruen_rot.png	0	880	547	72	111				0	Content		-72	-111	10778799	4981941037
10795	09:19:11.874	00:00:10.795	648	-1024	-768	-1	-1	-1	-1	4	-1024	-768	-1	-1	-1	-1	4		0	0						StimuliFarbe_gruen_rot.png	0	880	547	72	111				0	Content		-72	-111	10795466	4981957704
10812	09:19:11.891	00:00:10.812	649	-1024	-768	-1	-1	-1	-1	4	-1024	-768	-1	-1	-1	-1	4		0	0						StimuliFarbe_gruen_rot.png	0	880	547	72	111				0	Content		-72	-111	10812134	4981974372
10828	09:19:11.907	00:00:10.828	650	-1024	-768	-1	-1	-1	-1	4	-1024	-768	-1	-1	-1	-1	4		0	0						StimuliFarbe_gruen_rot.png	0	880	547	72	111				0	Content		-72	-111	10828129	4981990367
10845	09:19:11.924	00:00:10.844	651	-1024	-768	-1	-1	-1	-1	4	-1024	-768	-1	-1	-1	-1	4		0	0						StimuliFarbe_gruen_rot.png	0	880	547	72	111				0	Content		-72	-111	10844797	4982007035
10861	09:19:11.940	00:00:10.860	652	-1024	-768	-1	-1	-1	-1	4	-1024	-768	-1	-1	-1	-1	4		0	0						StimuliFarbe_gruen_rot.png	0	880	547	72	111				0	Content		-72	-111	10860871	4982023109
10878	09:19:11.957	00:00:10.877	653	-1024	-768	-1	-1	-1	-1	4	-1024	-768	-1	-1	-1	-1	4		0	0						StimuliFarbe_gruen_rot.png	0	880	547	72	111				0	Content		-72	-111	10877551	4982039789
10894	09:19:11.973	00:00:10.894	654	-1024	-768	-1	-1	-1	-1	4	-1024	-768	-1	-1	-1	-1	4		0	0						StimuliFarbe_gruen_rot.png	0	880	547	72	111				0	Content		-72	-111	10894149	4982056387
10911	09:19:11.990	00:00:10.910	655	-1024	-768	-1	-1	-1	-1	4	-1024	-768	-1	-1	-1	-1	4		0	0						StimuliFarbe_gruen_rot.png	0	880	547	72	111				0	Content		-72	-111	10910817	4982073055
10928	09:19:12.007	00:00:10.927	656	-1024	-768	-1	-1	-1	-1	4	-1024	-768	-1	-1	-1	-1	4		0	0						StimuliFarbe_gruen_rot.png	0	880	547	72	111				0	Content		-72	-111	10927716	4982089954
10944	09:19:12.023	00:00:10.944	657	-1024	-768	-1	-1	-1	-1	4	-1024	-768	-1	-1	-1	-1	4		0	0						StimuliFarbe_gruen_rot.png	0	880	547	72	111				0	Content		-72	-111	10944384	4982106622
10961	09:19:12.040	00:00:10.961	658	-1024	-768	-1	-1	-1	-1	4	-1024	-768	-1	-1	-1	-1	4		0	0						StimuliFarbe_gruen_rot.png	0	880	547	72	111				0	Content		-72	-111	10961364	4982123602
10979	09:19:12.058	00:00:10.978	659	-1024	-768	-1	-1	-1	-1	4	-1024	-768	-1	-1	-1	-1	4		0	0						StimuliFarbe_gruen_rot.png	0	880	547	72	111				0	Content		-72	-111	10978623	4982140861
10995	09:19:12.074	00:00:10.994	660	-1024	-768	-1	-1	-1	-1	4	-1024	-768	-1	-1	-1	-1	4		0	0						StimuliFarbe_gruen_rot.png	0	880	547	72	111				0	Content		-72	-111	10994681	4982156919
11011	09:19:12.090	00:00:11.011	661	-1024	-768	-1	-1	-1	-1	4	-1024	-768	-1	-1	-1	-1	4		0	0						StimuliFarbe_gruen_rot.png	0	880	547	72	111				0	Content		-72	-111	11011349	4982173587
11027	09:19:12.106	00:00:11.027	662	-1024	-768	-1	-1	-1	-1	4	-1024	-768	-1	-1	-1	-1	4		0	0						StimuliFarbe_gruen_rot.png	0	880	547	72	111				0	Content		-72	-111	11027357	4982189595
11044	09:19:12.123	00:00:11.043	663	-1024	-768	-1	-1	-1	-1	4	-1024	-768	-1	-1	-1	-1	4		0	0						StimuliFarbe_gruen_rot.png	0	880	547	72	111				0	Content		-72	-111	11043979	4982206217
11061	09:19:12.140	00:00:11.060	664	-1024	-768	-1	-1	-1	-1	4	-1024	-768	-1	-1	-1	-1	4		0	0						StimuliFarbe_gruen_rot.png	0	880	547	72	111				0	Content		-72	-111	11060732	4982222970
11077	09:19:12.156	00:00:11.077	665	-1024	-768	-1	-1	-1	-1	4	-1024	-768	-1	-1	-1	-1	4		0	0						StimuliFarbe_gruen_rot.png	0	880	547	72	111				0	Content		-72	-111	11077411	4982239649
11094	09:19:12.173	00:00:11.093	666	-1024	-768	-1	-1	-1	-1	4	-1024	-768	-1	-1	-1	-1	4		0	0						StimuliFarbe_gruen_rot.png	0	880	547	72	111				0	Content		-72	-111	11093975	4982256213
11111	09:19:12.190	00:00:11.110	667	-1024	-768	-1	-1	-1	-1	4	-1024	-768	-1	-1	-1	-1	4		0	0						StimuliFarbe_gruen_rot.png	0	880	547	72	111				0	Content		-72	-111	11110911	4982273149
11128	09:19:12.207	00:00:11.127	668	-1024	-768	-1	-1	-1	-1	4	-1024	-768	-1	-1	-1	-1	4		0	0						StimuliFarbe_gruen_rot.png	0	880	547	72	111				0	Content		-72	-111	11127579	4982289817
11145	09:19:12.224	00:00:11.144	669	-1024	-768	-1	-1	-1	-1	4	-1024	-768	-1	-1	-1	-1	4		0	0						StimuliFarbe_gruen_rot.png	0	880	547	72	111				0	Content		-72	-111	11144713	4982306951
11161	09:19:12.240	00:00:11.161	670	-1024	-768	-1	-1	-1	-1	4	-1024	-768	-1	-1	-1	-1	4		0	0						StimuliFarbe_gruen_rot.png	0	880	547	72	111				0	Content		-72	-111	11161381	4982323619
11178	09:19:12.257	00:00:11.178	671	-1024	-768	-1	-1	-1	-1	4	-1024	-768	-1	-1	-1	-1	4		0	0						StimuliFarbe_gruen_rot.png	0	880	547	72	111				0	Content		-72	-111	11178470	4982340708
11196	09:19:12.275	00:00:11.195	672	-1024	-768	-1	-1	-1	-1	4	-1024	-768	-1	-1	-1	-1	4		0	0						StimuliFarbe_gruen_rot.png	0	880	547	72	111				0	Content		-72	-111	11195844	4982358082
11212	09:19:12.291	00:00:11.211	673	-1024	-768	-1	-1	-1	-1	4	-1024	-768	-1	-1	-1	-1	4		0	0						StimuliFarbe_gruen_rot.png	0	880	547	72	111				0	Content		-72	-111	11211531	4982373769
11228	09:19:12.307	00:00:11.228	674	-1024	-768	-1	-1	-1	-1	4	-1024	-768	-1	-1	-1	-1	4		0	0						StimuliFarbe_gruen_rot.png	0	880	547	72	111				0	Content		-72	-111	11228199	4982390437
11244	09:19:12.323	00:00:11.243	675	-1024	-768	-1	-1	-1	-1	4	-1024	-768	-1	-1	-1	-1	4		0	0						StimuliFarbe_gruen_rot.png	0	880	547	72	111				0	Content		-72	-111	11243964	4982406202
11261	09:19:12.340	00:00:11.260	676	-1024	-768	-1	-1	-1	-1	4	-1024	-768	-1	-1	-1	-1	4		0	0						StimuliFarbe_gruen_rot.png	0	880	547	72	111				0	Content		-72	-111	11260590	4982422828
11277	09:19:12.356	00:00:11.277	677	-1024	-768	-1	-1	-1	-1	4	-1024	-768	-1	-1	-1	-1	4		0	0						StimuliFarbe_gruen_rot.png	0	880	547	72	111				0	Content		-72	-111	11277267	4982439505
11294	09:19:12.373	00:00:11.293	678	-1024	-768	-1	-1	-1	-1	4	-1024	-768	-1	-1	-1	-1	4		0	0						StimuliFarbe_gruen_rot.png	0	880	547	72	111				0	Content		-72	-111	11293863	4982456101
11311	09:19:12.390	00:00:11.310	679	-1024	-768	-1	-1	-1	-1	4	-1024	-768	-1	-1	-1	-1	4		0	0						StimuliFarbe_gruen_rot.png	0	880	547	72	111				0	Content		-72	-111	11310530	4982472768
11327	09:19:12.406	00:00:11.327	680	-1024	-768	-1	-1	-1	-1	4	-1024	-768	-1	-1	-1	-1	4		0	0						StimuliFarbe_gruen_rot.png	0	880	547	72	111				0	Content		-72	-111	11327432	4982489670
11344	09:19:12.423	00:00:11.344	681	-1024	-768	-1	-1	-1	-1	4	-1024	-768	-1	-1	-1	-1	4		0	0						StimuliFarbe_gruen_rot.png	0	880	547	72	111				0	Content		-72	-111	11344099	4982506337
11355	09:19:12.434																				ImageEnd	16	0	0	StimuliFarbe_gruen_rot.png
11361	09:19:12.440	00:00:11.361	682	-1024	-768	-1	-1	-1	-1	4	-1024	-768	-1	-1	-1	-1	4		0	0						No media	0	1024	768	0	0				0	Content		0	0	11361079	4982523317
11378	09:19:12.457	00:00:11.378	683	-1024	-768	-1	-1	-1	-1	4	-1024	-768	-1	-1	-1	-1	4		0	0						No media	0	1024	768	0	0				0	Content		0	0	11378328	4982540566
11379	09:19:12.458																				ImageStart	8	0	0	Fix_sw.jpg
11394	09:19:12.473	00:00:11.394	684	-1024	-768	-1	-1	-1	-1	4	-1024	-768	-1	-1	-1	-1	4		0	0						Fix_sw.jpg	0	880	547	72	111				0	Content		-72	-111	11394391	4982556629
11411	09:19:12.490	00:00:11.411	685	-1024	-768	-1	-1	-1	-1	4	-1024	-768	-1	-1	-1	-1	4		0	0						Fix_sw.jpg	0	880	547	72	111				0	Content		-72	-111	11411058	4982573296
11427	09:19:12.506	00:00:11.427	686	-1024	-768	-1	-1	-1	-1	4	-1024	-768	-1	-1	-1	-1	4		0	0						Fix_sw.jpg	0	880	547	72	111				0	Content		-72	-111	11427078	4982589316
11444	09:19:12.523	00:00:11.443	687	-1024	-768	-1	-1	-1	-1	4	-1024	-768	-1	-1	-1	-1	4		0	0						Fix_sw.jpg	0	880	547	72	111				0	Content		-72	-111	11443699	4982605937
11460	09:19:12.539	00:00:11.460	688	-1024	-768	-1	-1	-1	-1	4	-1024	-768	-1	-1	-1	-1	4		0	0						Fix_sw.jpg	0	880	547	72	111				0	Content		-72	-111	11460446	4982622684
11477	09:19:12.556	00:00:11.477	689	-1024	-768	-1	-1	-1	-1	4	-1024	-768	-1	-1	-1	-1	4		0	0						Fix_sw.jpg	0	880	547	72	111				0	Content		-72	-111	11477123	4982639361
11494	09:19:12.573	00:00:11.493	690	-1024	-768	-1	-1	-1	-1	4	-1024	-768	-1	-1	-1	-1	4		0	0						Fix_sw.jpg	0	880	547	72	111				0	Content		-72	-111	11493691	4982655929
11510	09:19:12.589	00:00:11.510	691	-1024	-768	-1	-1	-1	-1	4	-1024	-768	-1	-1	-1	-1	4		0	0						Fix_sw.jpg	0	880	547	72	111				0	Content		-72	-111	11510326	4982672564
11527	09:19:12.606	00:00:11.527	692	-1024	-768	-1	-1	-1	-1	4	-1024	-768	-1	-1	-1	-1	4		0	0						Fix_sw.jpg	0	880	547	72	111				0	Content		-72	-111	11527406	4982689644
11544	09:19:12.623	00:00:11.544	693	-1024	-768	-1	-1	-1	-1	4	-1024	-768	-1	-1	-1	-1	4		0	0						Fix_sw.jpg	0	880	547	72	111				0	Content		-72	-111	11544073	4982706311
11561	09:19:12.640	00:00:11.560	694	-1024	-768	-1	-1	-1	-1	4	-1024	-768	-1	-1	-1	-1	4		0	0						Fix_sw.jpg	0	880	547	72	111				0	Content		-72	-111	11560741	4982722979
11578	09:19:12.657	00:00:11.578	695	-1024	-768	-1	-1	-1	-1	4	-1024	-768	-1	-1	-1	-1	4		0	0						Fix_sw.jpg	0	880	547	72	111				0	Content		-72	-111	11578185	4982740423
11596	09:19:12.675	00:00:11.595	696	-1024	-768	-1	-1	-1	-1	4	-1024	-768	-1	-1	-1	-1	4		0	0						Fix_sw.jpg	0	880	547	72	111				0	Content		-72	-111	11595558	4982757796
11611	09:19:12.690	00:00:11.611	697	-1024	-768	-1	-1	-1	-1	4	-1024	-768	-1	-1	-1	-1	4		0	0						Fix_sw.jpg	0	880	547	72	111				0	Content		-72	-111	11611245	4982773483
11628	09:19:12.707	00:00:11.627	698	-1024	-768	-1	-1	-1	-1	4	-1024	-768	-1	-1	-1	-1	4		0	0						Fix_sw.jpg	0	880	547	72	111				0	Content		-72	-111	11627913	4982790151
11644	09:19:12.723	00:00:11.643	699	-1024	-768	-1	-1	-1	-1	4	-1024	-768	-1	-1	-1	-1	4		0	0						Fix_sw.jpg	0	880	547	72	111				0	Content		-72	-111	11643679	4982805917
11660	09:19:12.739	00:00:11.660	700	-1024	-768	-1	-1	-1	-1	4	-1024	-768	-1	-1	-1	-1	4		0	0						Fix_sw.jpg	0	880	547	72	111				0	Content		-72	-111	11660302	4982822540
11677	09:19:12.756	00:00:11.676	701	-1024	-768	-1	-1	-1	-1	4	-1024	-768	-1	-1	-1	-1	4		0	0						Fix_sw.jpg	0	880	547	72	111				0	Content		-72	-111	11676976	4982839214
11694	09:19:12.773	00:00:11.693	702	-1024	-768	-1	-1	-1	-1	4	-1024	-768	-1	-1	-1	-1	4		0	0						Fix_sw.jpg	0	880	547	72	111				0	Content		-72	-111	11693637	4982855875
11710	09:19:12.789	00:00:11.710	703	-1024	-768	-1	-1	-1	-1	4	-1024	-768	-1	-1	-1	-1	4		0	0						Fix_sw.jpg	0	880	547	72	111				0	Content		-72	-111	11710304	4982872542
11727	09:19:12.806	00:00:11.726	704	-1024	-768	-1	-1	-1	-1	4	-1024	-768	-1	-1	-1	-1	4		0	0						Fix_sw.jpg	0	880	547	72	111				0	Content		-72	-111	11726924	4982889162
11744	09:19:12.823	00:00:11.744	705	-1024	-768	-1	-1	-1	-1	4	-1024	-768	-1	-1	-1	-1	4		0	0						Fix_sw.jpg	0	880	547	72	111				0	Content		-72	-111	11744052	4982906290
11761	09:19:12.840	00:00:11.761	706	-1024	-768	-1	-1	-1	-1	4	-1024	-768	-1	-1	-1	-1	4		0	0						Fix_sw.jpg	0	880	547	72	111				0	Content		-72	-111	11761417	4982923655
11777	09:19:12.856	00:00:11.777	707	-1024	-768	-1	-1	-1	-1	4	-1024	-768	-1	-1	-1	-1	4		0	0						Fix_sw.jpg	0	880	547	72	111				0	Content		-72	-111	11777477	4982939715
11794	09:19:12.873	00:00:11.794	708	-1024	-768	-1	-1	-1	-1	4	-1024	-768	-1	-1	-1	-1	4		0	0						Fix_sw.jpg	0	880	547	72	111				0	Content		-72	-111	11794145	4982956383
11810	09:19:12.889	00:00:11.810	709	-1024	-768	-1	-1	-1	-1	4	-1024	-768	-1	-1	-1	-1	4		0	0						Fix_sw.jpg	0	880	547	72	111				0	Content		-72	-111	11810163	4982972401
11827	09:19:12.906	00:00:11.826	710	-1024	-768	-1	-1	-1	-1	4	-1024	-768	-1	-1	-1	-1	4		0	0						Fix_sw.jpg	0	880	547	72	111				0	Content		-72	-111	11826786	4982989024
11844	09:19:12.923	00:00:11.843	711	-1024	-768	-1	-1	-1	-1	4	-1024	-768	-1	-1	-1	-1	4		0	0						Fix_sw.jpg	0	880	547	72	111				0	Content		-72	-111	11843535	4983005773
11860	09:19:12.939	00:00:11.860	712	-1024	-768	-1	-1	-1	-1	4	-1024	-768	-1	-1	-1	-1	4		0	0						Fix_sw.jpg	0	880	547	72	111				0	Content		-72	-111	11860213	4983022451
11877	09:19:12.956	00:00:11.876	713	-1024	-768	-1	-1	-1	-1	4	-1024	-768	-1	-1	-1	-1	4		0	0						Fix_sw.jpg	0	880	547	72	111				0	Content		-72	-111	11876781	4983039019
11893	09:19:12.972	00:00:11.893	714	-1024	-768	-1	-1	-1	-1	4	-1024	-768	-1	-1	-1	-1	4		0	0						Fix_sw.jpg	0	880	547	72	111				0	Content		-72	-111	11893411	4983055649
11910	09:19:12.989	00:00:11.910	715	-1024	-768	-1	-1	-1	-1	4	-1024	-768	-1	-1	-1	-1	4		0	0						Fix_sw.jpg	0	880	547	72	111				0	Content		-72	-111	11910492	4983072730
11927	09:19:13.006	00:00:11.927	716	-1024	-768	-1	-1	-1	-1	4	-1024	-768	-1	-1	-1	-1	4		0	0						Fix_sw.jpg	0	880	547	72	111				0	Content		-72	-111	11927160	4983089398
11944	09:19:13.023	00:00:11.943	717	-1024	-768	-1	-1	-1	-1	4	-1024	-768	-1	-1	-1	-1	4		0	0						Fix_sw.jpg	0	880	547	72	111				0	Content		-72	-111	11943827	4983106065
11961	09:19:13.040	00:00:11.961	718	-1024	-768	-1	-1	-1	-1	4	-1024	-768	-1	-1	-1	-1	4		0	0						Fix_sw.jpg	0	880	547	72	111				0	Content		-72	-111	11961278	4983123516
11979	09:19:13.058	00:00:11.978	719	-1024	-768	-1	-1	-1	-1	4	-1024	-768	-1	-1	-1	-1	4		0	0						Fix_sw.jpg	0	880	547	72	111				0	Content		-72	-111	11978653	4983140891
11994	09:19:13.073	00:00:11.994	720	-1024	-768	-1	-1	-1	-1	4	-1024	-768	-1	-1	-1	-1	4		0	0						Fix_sw.jpg	0	880	547	72	111				0	Content		-72	-111	11994341	4983156579
12011	09:19:13.090	00:00:12.011	721	-1024	-768	-1	-1	-1	-1	4	-1024	-768	-1	-1	-1	-1	4		0	0						Fix_sw.jpg	0	880	547	72	111				0	Content		-72	-111	12011008	4983173246
12027	09:19:13.106	00:00:12.026	722	-1024	-768	-1	-1	-1	-1	4	-1024	-768	-1	-1	-1	-1	4		0	0						Fix_sw.jpg	0	880	547	72	111				0	Content		-72	-111	12026774	4983189012
12043	09:19:13.122	00:00:12.043	723	-1024	-768	-1	-1	-1	-1	4	-1024	-768	-1	-1	-1	-1	4		0	0						Fix_sw.jpg	0	880	547	72	111				0	Content		-72	-111	12043398	4983205636
12060	09:19:13.139	00:00:12.060	724	-1024	-768	-1	-1	-1	-1	4	-1024	-768	-1	-1	-1	-1	4		0	0						Fix_sw.jpg	0	880	547	72	111				0	Content		-72	-111	12060075	4983222313
12077	09:19:13.156	00:00:12.076	725	-1024	-768	-1	-1	-1	-1	4	-1024	-768	-1	-1	-1	-1	4		0	0						Fix_sw.jpg	0	880	547	72	111				0	Content		-72	-111	12076672	4983238910
12093	09:19:13.172	00:00:12.093	726	-1024	-768	-1	-1	-1	-1	4	-1024	-768	-1	-1	-1	-1	4		0	0						Fix_sw.jpg	0	880	547	72	111				0	Content		-72	-111	12093340	4983255578
12110	09:19:13.189	00:00:12.110	727	-1024	-768	-1	-1	-1	-1	4	-1024	-768	-1	-1	-1	-1	4		0	0						Fix_sw.jpg	0	880	547	72	111				0	Content		-72	-111	12110017	4983272255
12127	09:19:13.206	00:00:12.127	728	-1024	-768	-1	-1	-1	-1	4	-1024	-768	-1	-1	-1	-1	4		0	0						Fix_sw.jpg	0	880	547	72	111				0	Content		-72	-111	12127153	4983289391
12145	09:19:13.224	00:00:12.144	729	-1024	-768	-1	-1	-1	-1	4	-1024	-768	-1	-1	-1	-1	4		0	0						Fix_sw.jpg	0	880	547	72	111				0	Content		-72	-111	12144516	4983306754
12161	09:19:13.240	00:00:12.160	730	-1024	-768	-1	-1	-1	-1	4	-1024	-768	-1	-1	-1	-1	4		0	0						Fix_sw.jpg	0	880	547	72	111				0	Content		-72	-111	12160577	4983322815
12177	09:19:13.256	00:00:12.177	731	-1024	-768	-1	-1	-1	-1	4	-1024	-768	-1	-1	-1	-1	4		0	0						Fix_sw.jpg	0	880	547	72	111				0	Content		-72	-111	12177244	4983339482
12193	09:19:13.272	00:00:12.193	732	-1024	-768	-1	-1	-1	-1	4	-1024	-768	-1	-1	-1	-1	4		0	0						Fix_sw.jpg	0	880	547	72	111				0	Content		-72	-111	12193260	4983355498
12210	09:19:13.289	00:00:12.209	733	-1024	-768	-1	-1	-1	-1	4	-1024	-768	-1	-1	-1	-1	4		0	0						Fix_sw.jpg	0	880	547	72	111				0	Content		-72	-111	12209882	4983372120
12227	09:19:13.306	00:00:12.226	734	-1024	-768	-1	-1	-1	-1	4	-1024	-768	-1	-1	-1	-1	4		0	0						Fix_sw.jpg	0	880	547	72	111				0	Content		-72	-111	12226630	4983388868
12243	09:19:13.322	00:00:12.243	735	-1024	-768	-1	-1	-1	-1	4	-1024	-768	-1	-1	-1	-1	4		0	0						Fix_sw.jpg	0	880	547	72	111				0	Content		-72	-111	12243309	4983405547
12260	09:19:13.339	00:00:12.259	736	-1024	-768	-1	-1	-1	-1	4	-1024	-768	-1	-1	-1	-1	4		0	0						Fix_sw.jpg	0	880	547	72	111				0	Content		-72	-111	12259875	4983422113
12277	09:19:13.356	00:00:12.276	737	-1024	-768	-1	-1	-1	-1	4	-1024	-768	-1	-1	-1	-1	4		0	0						Fix_sw.jpg	0	880	547	72	111				0	Content		-72	-111	12276809	4983439047
12293	09:19:13.372	00:00:12.293	738	-1024	-768	-1	-1	-1	-1	4	-1024	-768	-1	-1	-1	-1	4		0	0						Fix_sw.jpg	0	880	547	72	111				0	Content		-72	-111	12293477	4983455715
12311	09:19:13.390	00:00:12.310	739	-1024	-768	-1	-1	-1	-1	4	-1024	-768	-1	-1	-1	-1	4		0	0						Fix_sw.jpg	0	880	547	72	111				0	Content		-72	-111	12310609	4983472847
12327	09:19:13.406	00:00:12.327	740	-1024	-768	-1	-1	-1	-1	4	-1024	-768	-1	-1	-1	-1	4		0	0						Fix_sw.jpg	0	880	547	72	111				0	Content		-72	-111	12327276	4983489514
12344	09:19:13.423	00:00:12.344	741	-1024	-768	-1	-1	-1	-1	4	-1024	-768	-1	-1	-1	-1	4		0	0						Fix_sw.jpg	0	880	547	72	111				0	Content		-72	-111	12344363	4983506601
12362	09:19:13.441	00:00:12.361	742	-1024	-768	-1	-1	-1	-1	4	-1024	-768	-1	-1	-1	-1	4		0	0						Fix_sw.jpg	0	880	547	72	111				0	Content		-72	-111	12361736	4983523974
12377	09:19:13.456	00:00:12.377	743	-1024	-768	-1	-1	-1	-1	4	-1024	-768	-1	-1	-1	-1	4		0	0						Fix_sw.jpg	0	880	547	72	111				0	Content		-72	-111	12377422	4983539660
12384	09:19:13.463																				ImageEnd	16	0	0	Fix_sw.jpg
12394	09:19:13.473	00:00:12.394	744	-1024	-768	-1	-1	-1	-1	4	-1024	-768	-1	-1	-1	-1	4		0	0						No media	0	1024	768	0	0				0	Content		0	0	12394089	4983556327
12403	09:19:13.482																				ImageStart	8	0	0	StimuliFarbe_gruen_gelb.png
12410	09:19:13.489	00:00:12.409	745	-1024	-768	-1	-1	-1	-1	4	-1024	-768	-1	-1	-1	-1	4		0	0						StimuliFarbe_gruen_gelb.png	0	880	547	72	111				0	Content		-72	-111	12409854	4983572092
12426	09:19:13.505	00:00:12.426	746	-1024	-768	-1	-1	-1	-1	4	-1024	-768	-1	-1	-1	-1	4		0	0						StimuliFarbe_gruen_gelb.png	0	880	547	72	111				0	Content		-72	-111	12426478	4983588716
12443	09:19:13.522	00:00:12.443	747	-1024	-768	-1	-1	-1	-1	4	-1024	-768	-1	-1	-1	-1	4		0	0						StimuliFarbe_gruen_gelb.png	0	880	547	72	111				0	Content		-72	-111	12443156	4983605394
12460	09:19:13.539	00:00:12.459	748	-1024	-768	-1	-1	-1	-1	4	-1024	-768	-1	-1	-1	-1	4		0	0						StimuliFarbe_gruen_gelb.png	0	880	547	72	111				0	Content		-72	-111	12459752	4983621990
12476	09:19:13.555	00:00:12.476	749	-1024	-768	-1	-1	-1	-1	4	-1024	-768	-1	-1	-1	-1	4		0	0						StimuliFarbe_gruen_gelb.png	0	880	547	72	111				0	Content		-72	-111	12476420	4983638658
12493	09:19:13.572	00:00:12.493	750	-1024	-768	-1	-1	-1	-1	4	-1024	-768	-1	-1	-1	-1	4		0	0						StimuliFarbe_gruen_gelb.png	0	880	547	72	111				0	Content		-72	-111	12493101	4983655339
12510	09:19:13.589	00:00:12.510	751	-1024	-768	-1	-1	-1	-1	4	-1024	-768	-1	-1	-1	-1	4		0	0						StimuliFarbe_gruen_gelb.png	0	880	547	72	111				0	Content		-72	-111	12510230	4983672468
12528	09:19:13.607	00:00:12.527	752	-1024	-768	-1	-1	-1	-1	4	-1024	-768	-1	-1	-1	-1	4		0	0						StimuliFarbe_gruen_gelb.png	0	880	547	72	111				0	Content		-72	-111	12527595	4983689833
12544	09:19:13.623	00:00:12.543	753	-1024	-768	-1	-1	-1	-1	4	-1024	-768	-1	-1	-1	-1	4		0	0						StimuliFarbe_gruen_gelb.png	0	880	547	72	111				0	Content		-72	-111	12543658	4983705896
12560	09:19:13.639	00:00:12.560	754	-1024	-768	-1	-1	-1	-1	4	-1024	-768	-1	-1	-1	-1	4		0	0						StimuliFarbe_gruen_gelb.png	0	880	547	72	111				0	Content		-72	-111	12560325	4983722563
12576	09:19:13.655	00:00:12.576	755	-1024	-768	-1	-1	-1	-1	4	-1024	-768	-1	-1	-1	-1	4		0	0						StimuliFarbe_gruen_gelb.png	0	880	547	72	111				0	Content		-72	-111	12576341	4983738579
12593	09:19:13.672	00:00:12.592	756	-1024	-768	-1	-1	-1	-1	4	-1024	-768	-1	-1	-1	-1	4		0	0						StimuliFarbe_gruen_gelb.png	0	880	547	72	111				0	Content		-72	-111	12592965	4983755203
12610	09:19:13.689	00:00:12.609	757	-1024	-768	-1	-1	-1	-1	4	-1024	-768	-1	-1	-1	-1	4		0	0						StimuliFarbe_gruen_gelb.png	0	880	547	72	111				0	Content		-72	-111	12609712	4983771950
12626	09:19:13.705	00:00:12.626	758	-1024	-768	-1	-1	-1	-1	4	-1024	-768	-1	-1	-1	-1	4		0	0						StimuliFarbe_gruen_gelb.png	0	880	547	72	111				0	Content		-72	-111	12626389	4983788627
12643	09:19:13.722	00:00:12.642	759	-1024	-768	-1	-1	-1	-1	4	-1024	-768	-1	-1	-1	-1	4		0	0						StimuliFarbe_gruen_gelb.png	0	880	547	72	111				0	Content		-72	-111	12642966	4983805204
12660	09:19:13.739	00:00:12.659	760	-1024	-768	-1	-1	-1	-1	4	-1024	-768	-1	-1	-1	-1	4		0	0						StimuliFarbe_gruen_gelb.png	0	880	547	72	111				0	Content		-72	-111	12659588	4983821826
12677	09:19:13.756	00:00:12.676	761	-1024	-768	-1	-1	-1	-1	4	-1024	-768	-1	-1	-1	-1	4		0	0						StimuliFarbe_gruen_gelb.png	0	880	547	72	111				0	Content		-72	-111	12676905	4983839143
12694	09:19:13.773	00:00:12.693	762	-1024	-768	-1	-1	-1	-1	4	-1024	-768	-1	-1	-1	-1	4		0	0						StimuliFarbe_gruen_gelb.png	0	880	547	72	111				0	Content		-72	-111	12693572	4983855810
12711	09:19:13.790	00:00:12.710	763	-1024	-768	-1	-1	-1	-1	4	-1024	-768	-1	-1	-1	-1	4		0	0						StimuliFarbe_gruen_gelb.png	0	880	547	72	111				0	Content		-72	-111	12710830	4983873068
12728	09:19:13.807	00:00:12.728	764	-1024	-768	-1	-1	-1	-1	4	-1024	-768	-1	-1	-1	-1	4		0	0						StimuliFarbe_gruen_gelb.png	0	880	547	72	111				0	Content		-72	-111	12728075	4983890313
12744	09:19:13.823	00:00:12.743	765	-1024	-768	-1	-1	-1	-1	4	-1024	-768	-1	-1	-1	-1	4		0	0						StimuliFarbe_gruen_gelb.png	0	880	547	72	111				0	Content		-72	-111	12743825	4983906063
12760	09:19:13.839	00:00:12.760	766	-1024	-768	-1	-1	-1	-1	4	-1024	-768	-1	-1	-1	-1	4		0	0						StimuliFarbe_gruen_gelb.png	0	880	547	72	111				0	Content		-72	-111	12760492	4983922730
12776	09:19:13.855	00:00:12.776	767	-1024	-768	-1	-1	-1	-1	4	-1024	-768	-1	-1	-1	-1	4		0	0						StimuliFarbe_gruen_gelb.png	0	880	547	72	111				0	Content		-72	-111	12776198	4983938436
12793	09:19:13.872	00:00:12.792	768	-1024	-768	-1	-1	-1	-1	4	-1024	-768	-1	-1	-1	-1	4		0	0						StimuliFarbe_gruen_gelb.png	0	880	547	72	111				0	Content		-72	-111	12792821	4983955059
12810	09:19:13.889	00:00:12.809	769	-1024	-768	-1	-1	-1	-1	4	-1024	-768	-1	-1	-1	-1	4		0	0						StimuliFarbe_gruen_gelb.png	0	880	547	72	111				0	Content		-72	-111	12809621	4983971859
12826	09:19:13.905	00:00:12.826	770	-1024	-768	-1	-1	-1	-1	4	-1024	-768	-1	-1	-1	-1	4		0	0						StimuliFarbe_gruen_gelb.png	0	880	547	72	111				0	Content		-72	-111	12826218	4983988456
12843	09:19:13.922	00:00:12.842	771	-1024	-768	-1	-1	-1	-1	4	-1024	-768	-1	-1	-1	-1	4		0	0						StimuliFarbe_gruen_gelb.png	0	880	547	72	111				0	Content		-72	-111	12842886	4984005124
12859	09:19:13.938	00:00:12.859	772	-1024	-768	-1	-1	-1	-1	4	-1024	-768	-1	-1	-1	-1	4		0	0						StimuliFarbe_gruen_gelb.png	0	880	547	72	111				0	Content		-72	-111	12859453	4984021691
12877	09:19:13.956	00:00:12.876	773	-1024	-768	-1	-1	-1	-1	4	-1024	-768	-1	-1	-1	-1	4		0	0						StimuliFarbe_gruen_gelb.png	0	880	547	72	111				0	Content		-72	-111	12876697	4984038935
12894	09:19:13.973	00:00:12.894	774	-1024	-768	-1	-1	-1	-1	4	-1024	-768	-1	-1	-1	-1	4		0	0						StimuliFarbe_gruen_gelb.png	0	880	547	72	111				0	Content		-72	-111	12894062	4984056300
12910	09:19:13.989	00:00:12.910	775	-1024	-768	-1	-1	-1	-1	4	-1024	-768	-1	-1	-1	-1	4		0	0						StimuliFarbe_gruen_gelb.png	0	880	547	72	111				0	Content		-72	-111	12910061	4984072299
12927	09:19:14.006	00:00:12.926	776	-1024	-768	-1	-1	-1	-1	4	-1024	-768	-1	-1	-1	-1	4		0	0						StimuliFarbe_gruen_gelb.png	0	880	547	72	111				0	Content		-72	-111	12926728	4984088966
12943	09:19:14.022	00:00:12.942	777	-1024	-768	-1	-1	-1	-1	4	-1024	-768	-1	-1	-1	-1	4		0	0						StimuliFarbe_gruen_gelb.png	0	880	547	72	111				0	Content		-72	-111	12942681	4984104919
12959	09:19:14.038	00:00:12.959	778	-1024	-768	-1	-1	-1	-1	4	-1024	-768	-1	-1	-1	-1	4		0	0						StimuliFarbe_gruen_gelb.png	0	880	547	72	111				0	Content		-72	-111	12959439	4984121677
12976	09:19:14.055	00:00:12.976	779	-1024	-768	-1	-1	-1	-1	4	-1024	-768	-1	-1	-1	-1	4		0	0						StimuliFarbe_gruen_gelb.png	0	880	547	72	111				0	Content		-72	-111	12976052	4984138290
12993	09:19:14.072	00:00:12.992	780	-1024	-768	-1	-1	-1	-1	4	-1024	-768	-1	-1	-1	-1	4		0	0						StimuliFarbe_gruen_gelb.png	0	880	547	72	111				0	Content		-72	-111	12992729	4984154967
13009	09:19:14.088	00:00:13.009	781	-1024	-768	-1	-1	-1	-1	4	-1024	-768	-1	-1	-1	-1	4		0	0						StimuliFarbe_gruen_gelb.png	0	880	547	72	111				0	Content		-72	-111	13009436	4984171674
13026	09:19:14.105	00:00:13.026	782	-1024	-768	-1	-1	-1	-1	4	-1024	-768	-1	-1	-1	-1	4		0	0						StimuliFarbe_gruen_gelb.png	0	880	547	72	111				0	Content		-72	-111	13026062	4984188300
13043	09:19:14.122	00:00:13.043	783	-1024	-768	-1	-1	-1	-1	4	-1024	-768	-1	-1	-1	-1	4		0	0						StimuliFarbe_gruen_gelb.png	0	880	547	72	111				0	Content		-72	-111	13043142	4984205380
13060	09:19:14.139	00:00:13.059	784	-1024	-768	-1	-1	-1	-1	4	-1024	-768	-1	-1	-1	-1	4		0	0						StimuliFarbe_gruen_gelb.png	0	880	547	72	111				0	Content		-72	-111	13059809	4984222047
13076	09:19:14.155	00:00:13.076	785	-1024	-768	-1	-1	-1	-1	4	-1024	-768	-1	-1	-1	-1	4		0	0						StimuliFarbe_gruen_gelb.png	0	880	547	72	111				0	Content		-72	-111	13076477	4984238715
13094	09:19:14.173	00:00:13.093	786	-1024	-768	-1	-1	-1	-1	4	-1024	-768	-1	-1	-1	-1	4		0	0						StimuliFarbe_gruen_gelb.png	0	880	547	72	111				0	Content		-72	-111	13093917	4984256155
13111	09:19:14.190	00:00:13.111	787	-1024	-768	-1	-1	-1	-1	4	-1024	-768	-1	-1	-1	-1	4		0	0						StimuliFarbe_gruen_gelb.png	0	880	547	72	111				0	Content		-72	-111	13111165	4984273403
13127	09:19:14.206	00:00:13.126	788	-1024	-768	-1	-1	-1	-1	4	-1024	-768	-1	-1	-1	-1	4		0	0						StimuliFarbe_gruen_gelb.png	0	880	547	72	111				0	Content		-72	-111	13126912	4984289150
13144	09:19:14.223	00:00:13.143	789	-1024	-768	-1	-1	-1	-1	4	-1024	-768	-1	-1	-1	-1	4		0	0						StimuliFarbe_gruen_gelb.png	0	880	547	72	111				0	Content		-72	-111	13143580	4984305818
13159	09:19:14.238	00:00:13.159	790	-1024	-768	-1	-1	-1	-1	4	-1024	-768	-1	-1	-1	-1	4		0	0						StimuliFarbe_gruen_gelb.png	0	880	547	72	111				0	Content		-72	-111	13159284	4984321522
13176	09:19:14.255	00:00:13.175	791	-1024	-768	-1	-1	-1	-1	4	-1024	-768	-1	-1	-1	-1	4		0	0						StimuliFarbe_gruen_gelb.png	0	880	547	72	111				0	Content		-72	-111	13175908	4984338146
13193	09:19:14.272	00:00:13.192	792	-1024	-768	-1	-1	-1	-1	4	-1024	-768	-1	-1	-1	-1	4		0	0						StimuliFarbe_gruen_gelb.png	0	880	547	72	111				0	Content		-72	-111	13192712	4984354950
13209	09:19:14.288	00:00:13.209	793	-1024	-768	-1	-1	-1	-1	4	-1024	-768	-1	-1	-1	-1	4		0	0						StimuliFarbe_gruen_gelb.png	0	880	547	72	111				0	Content		-72	-111	13209308	4984371546
13226	09:19:14.305	00:00:13.225	794	-1024	-768	-1	-1	-1	-1	4	-1024	-768	-1	-1	-1	-1	4		0	0						StimuliFarbe_gruen_gelb.png	0	880	547	72	111				0	Content		-72	-111	13225975	4984388213
13243	09:19:14.322	00:00:13.242	795	-1024	-768	-1	-1	-1	-1	4	-1024	-768	-1	-1	-1	-1	4		0	0						StimuliFarbe_gruen_gelb.png	0	880	547	72	111				0	Content		-72	-111	13242530	4984404768
13260	09:19:14.339	00:00:13.259	796	-1024	-768	-1	-1	-1	-1	4	-1024	-768	-1	-1	-1	-1	4		0	0						StimuliFarbe_gruen_gelb.png	0	880	547	72	111				0	Content		-72	-111	13259785	4984422023
13277	09:19:14.356	00:00:13.277	797	-1024	-768	-1	-1	-1	-1	4	-1024	-768	-1	-1	-1	-1	4		0	0						StimuliFarbe_gruen_gelb.png	0	880	547	72	111				0	Content		-72	-111	13277150	4984439388
13293	09:19:14.372	00:00:13.293	798	-1024	-768	-1	-1	-1	-1	4	-1024	-768	-1	-1	-1	-1	4		0	0						StimuliFarbe_gruen_gelb.png	0	880	547	72	111				0	Content		-72	-111	13293149	4984455387
13310	09:19:14.389	00:00:13.309	799	-1024	-768	-1	-1	-1	-1	4	-1024	-768	-1	-1	-1	-1	4		0	0						StimuliFarbe_gruen_gelb.png	0	880	547	72	111				0	Content		-72	-111	13309817	4984472055
13326	09:19:14.405	00:00:13.325	800	-1024	-768	-1	-1	-1	-1	4	-1024	-768	-1	-1	-1	-1	4		0	0						StimuliFarbe_gruen_gelb.png	0	880	547	72	111				0	Content		-72	-111	13325773	4984488011
13343	09:19:14.422	00:00:13.342	801	-1024	-768	-1	-1	-1	-1	4	-1024	-768	-1	-1	-1	-1	4		0	0						StimuliFarbe_gruen_gelb.png	0	880	547	72	111				0	Content		-72	-111	13342522	4984504760
13359	09:19:14.438	00:00:13.359	802	-1024	-768	-1	-1	-1	-1	4	-1024	-768	-1	-1	-1	-1	4		0	0						StimuliFarbe_gruen_gelb.png	0	880	547	72	111				0	Content		-72	-111	13359146	4984521384
13376	09:19:14.455	00:00:13.375	803	-1024	-768	-1	-1	-1	-1	4	-1024	-768	-1	-1	-1	-1	4		0	0						StimuliFarbe_gruen_gelb.png	0	880	547	72	111				0	Content		-72	-111	13375825	4984538063
13393	09:19:14.472	00:00:13.392	804	-1024	-768	-1	-1	-1	-1	4	-1024	-768	-1	-1	-1	-1	4		0	0						StimuliFarbe_gruen_gelb.png	0	880	547	72	111				0	Content		-72	-111	13392516	4984554754
13409	09:19:14.488	00:00:13.409	805	-1024	-768	-1	-1	-1	-1	4	-1024	-768	-1	-1	-1	-1	4		0	0						StimuliFarbe_gruen_gelb.png	0	880	547	72	111				0	Content		-72	-111	13409151	4984571389
13426	09:19:14.505	00:00:13.426	806	-1024	-768	-1	-1	-1	-1	4	-1024	-768	-1	-1	-1	-1	4		0	0						StimuliFarbe_gruen_gelb.png	0	880	547	72	111				0	Content		-72	-111	13426266	4984588504
13444	09:19:14.523	00:00:13.443	807	-1024	-768	-1	-1	-1	-1	4	-1024	-768	-1	-1	-1	-1	4		0	0						StimuliFarbe_gruen_gelb.png	0	880	547	72	111				0	Content		-72	-111	13443640	4984605878
13460	09:19:14.539	00:00:13.460	808	-1024	-768	-1	-1	-1	-1	4	-1024	-768	-1	-1	-1	-1	4		0	0						StimuliFarbe_gruen_gelb.png	0	880	547	72	111				0	Content		-72	-111	13460308	4984622546
13476	09:19:14.555	00:00:13.476	809	-1024	-768	-1	-1	-1	-1	4	-1024	-768	-1	-1	-1	-1	4		0	0						StimuliFarbe_gruen_gelb.png	0	880	547	72	111				0	Content		-72	-111	13476349	4984638587
13493	09:19:14.572	00:00:13.493	810	-1024	-768	-1	-1	-1	-1	4	-1024	-768	-1	-1	-1	-1	4		0	0						StimuliFarbe_gruen_gelb.png	0	880	547	72	111				0	Content		-72	-111	13493016	4984655254
13509	09:19:14.588	00:00:13.509	811	-1024	-768	-1	-1	-1	-1	4	-1024	-768	-1	-1	-1	-1	4		0	0						StimuliFarbe_gruen_gelb.png	0	880	547	72	111				0	Content		-72	-111	13509006	4984671244
13526	09:19:14.605	00:00:13.525	812	-1024	-768	-1	-1	-1	-1	4	-1024	-768	-1	-1	-1	-1	4		0	0						StimuliFarbe_gruen_gelb.png	0	880	547	72	111				0	Content		-72	-111	13525628	4984687866
13542	09:19:14.621	00:00:13.542	813	-1024	-768	-1	-1	-1	-1	4	-1024	-768	-1	-1	-1	-1	4		0	0						StimuliFarbe_gruen_gelb.png	0	880	547	72	111				0	Content		-72	-111	13542381	4984704619
13559	09:19:14.638	00:00:13.559	814	-1024	-768	-1	-1	-1	-1	4	-1024	-768	-1	-1	-1	-1	4		0	0						StimuliFarbe_gruen_gelb.png	0	880	547	72	111				0	Content		-72	-111	13559054	4984721292
13576	09:19:14.655	00:00:13.575	815	-1024	-768	-1	-1	-1	-1	4	-1024	-768	-1	-1	-1	-1	4		0	0						StimuliFarbe_gruen_gelb.png	0	880	547	72	111				0	Content		-72	-111	13575652	4984737890
13592	09:19:14.671	00:00:13.592	816	-1024	-768	-1	-1	-1	-1	4	-1024	-768	-1	-1	-1	-1	4		0	0						StimuliFarbe_gruen_gelb.png	0	880	547	72	111				0	Content		-72	-111	13592319	4984754557
13609	09:19:14.688	00:00:13.609	817	-1024	-768	-1	-1	-1	-1	4	-1024	-768	-1	-1	-1	-1	4		0	0						StimuliFarbe_gruen_gelb.png	0	880	547	72	111				0	Content		-72	-111	13609001	4984771239
13626	09:19:14.705	00:00:13.626	818	-1024	-768	-1	-1	-1	-1	4	-1024	-768	-1	-1	-1	-1	4		0	0						StimuliFarbe_gruen_gelb.png	0	880	547	72	111				0	Content		-72	-111	13626125	4984788363
13643	09:19:14.722	00:00:13.643	819	-1024	-768	-1	-1	-1	-1	4	-1024	-768	-1	-1	-1	-1	4		0	0						StimuliFarbe_gruen_gelb.png	0	880	547	72	111				0	Content		-72	-111	13643495	4984805733
13660	09:19:14.739	00:00:13.659	820	-1024	-768	-1	-1	-1	-1	4	-1024	-768	-1	-1	-1	-1	4		0	0						StimuliFarbe_gruen_gelb.png	0	880	547	72	111				0	Content		-72	-111	13659556	4984821794
13676	09:19:14.755	00:00:13.676	821	-1024	-768	-1	-1	-1	-1	4	-1024	-768	-1	-1	-1	-1	4		0	0						StimuliFarbe_gruen_gelb.png	0	880	547	72	111				0	Content		-72	-111	13676223	4984838461
13692	09:19:14.771	00:00:13.692	822	-1024	-768	-1	-1	-1	-1	4	-1024	-768	-1	-1	-1	-1	4		0	0						StimuliFarbe_gruen_gelb.png	0	880	547	72	111				0	Content		-72	-111	13692238	4984854476
13709	09:19:14.788	00:00:13.708	823	-1024	-768	-1	-1	-1	-1	4	-1024	-768	-1	-1	-1	-1	4		0	0						StimuliFarbe_gruen_gelb.png	0	880	547	72	111				0	Content		-72	-111	13708860	4984871098
13726	09:19:14.805	00:00:13.725	824	-1024	-768	-1	-1	-1	-1	4	-1024	-768	-1	-1	-1	-1	4		0	0						StimuliFarbe_gruen_gelb.png	0	880	547	72	111				0	Content		-72	-111	13725607	4984887845
13742	09:19:14.821	00:00:13.742	825	-1024	-768	-1	-1	-1	-1	4	-1024	-768	-1	-1	-1	-1	4		0	0						StimuliFarbe_gruen_gelb.png	0	880	547	72	111				0	Content		-72	-111	13742287	4984904525
13759	09:19:14.838	00:00:13.758	826	-1024	-768	-1	-1	-1	-1	4	-1024	-768	-1	-1	-1	-1	4		0	0						StimuliFarbe_gruen_gelb.png	0	880	547	72	111				0	Content		-72	-111	13758854	4984921092
13775	09:19:14.854	00:00:13.775	827	-1024	-768	-1	-1	-1	-1	4	-1024	-768	-1	-1	-1	-1	4		0	0						StimuliFarbe_gruen_gelb.png	0	880	547	72	111				0	Content		-72	-111	13775483	4984937721
13793	09:19:14.872	00:00:13.792	828	-1024	-768	-1	-1	-1	-1	4	-1024	-768	-1	-1	-1	-1	4		0	0						StimuliFarbe_gruen_gelb.png	0	880	547	72	111				0	Content		-72	-111	13792728	4984954966
13810	09:19:14.889	00:00:13.810	829	-1024	-768	-1	-1	-1	-1	4	-1024	-768	-1	-1	-1	-1	4		0	0						StimuliFarbe_gruen_gelb.png	0	880	547	72	111				0	Content		-72	-111	13810038	4984972276
13827	09:19:14.906	00:00:13.826	830	-1024	-768	-1	-1	-1	-1	4	-1024	-768	-1	-1	-1	-1	4		0	0						StimuliFarbe_gruen_gelb.png	0	880	547	72	111				0	Content		-72	-111	13826706	4984988944
13843	09:19:14.922	00:00:13.842	831	-1024	-768	-1	-1	-1	-1	4	-1024	-768	-1	-1	-1	-1	4		0	0						StimuliFarbe_gruen_gelb.png	0	880	547	72	111				0	Content		-72	-111	13842775	4985005013
13859	09:19:14.938	00:00:13.859	832	-1024	-768	-1	-1	-1	-1	4	-1024	-768	-1	-1	-1	-1	4		0	0						StimuliFarbe_gruen_gelb.png	0	880	547	72	111				0	Content		-72	-111	13859443	4985021681
13875	09:19:14.954	00:00:13.875	833	-1024	-768	-1	-1	-1	-1	4	-1024	-768	-1	-1	-1	-1	4		0	0						StimuliFarbe_gruen_gelb.png	0	880	547	72	111				0	Content		-72	-111	13875469	4985037707
13892	09:19:14.971	00:00:13.892	834	-1024	-768	-1	-1	-1	-1	4	-1024	-768	-1	-1	-1	-1	4		0	0						StimuliFarbe_gruen_gelb.png	0	880	547	72	111				0	Content		-72	-111	13892095	4985054333
13909	09:19:14.988	00:00:13.908	835	-1024	-768	-1	-1	-1	-1	4	-1024	-768	-1	-1	-1	-1	4		0	0						StimuliFarbe_gruen_gelb.png	0	880	547	72	111				0	Content		-72	-111	13908843	4985071081
13926	09:19:15.005	00:00:13.925	836	-1024	-768	-1	-1	-1	-1	4	-1024	-768	-1	-1	-1	-1	4		0	0						StimuliFarbe_gruen_gelb.png	0	880	547	72	111				0	Content		-72	-111	13925521	4985087759
13942	09:19:15.021	00:00:13.942	837	-1024	-768	-1	-1	-1	-1	4	-1024	-768	-1	-1	-1	-1	4		0	0						StimuliFarbe_gruen_gelb.png	0	880	547	72	111				0	Content		-72	-111	13942116	4985104354
13959	09:19:15.038	00:00:13.958	838	-1024	-768	-1	-1	-1	-1	4	-1024	-768	-1	-1	-1	-1	4		0	0						StimuliFarbe_gruen_gelb.png	0	880	547	72	111				0	Content		-72	-111	13958784	4985121022
13975	09:19:15.054	00:00:13.975	839	-1024	-768	-1	-1	-1	-1	4	-1024	-768	-1	-1	-1	-1	4		0	0						StimuliFarbe_gruen_gelb.png	0	880	547	72	111				0	Content		-72	-111	13975338	4985137576
13993	09:19:15.072	00:00:13.992	840	-1024	-768	-1	-1	-1	-1	4	-1024	-768	-1	-1	-1	-1	4		0	0						StimuliFarbe_gruen_gelb.png	0	880	547	72	111				0	Content		-72	-111	13992596	4985154834
14010	09:19:15.089	00:00:14.009	841	-1024	-768	-1	-1	-1	-1	4	-1024	-768	-1	-1	-1	-1	4		0	0						StimuliFarbe_gruen_gelb.png	0	880	547	72	111				0	Content		-72	-111	14009958	4985172196
14026	09:19:15.105	00:00:14.026	842	-1024	-768	-1	-1	-1	-1	4	-1024	-768	-1	-1	-1	-1	4		0	0						StimuliFarbe_gruen_gelb.png	0	880	547	72	111				0	Content		-72	-111	14026019	4985188257
14043	09:19:15.122	00:00:14.042	843	-1024	-768	-1	-1	-1	-1	4	-1024	-768	-1	-1	-1	-1	4		0	0						StimuliFarbe_gruen_gelb.png	0	880	547	72	111				0	Content		-72	-111	14042686	4985204924
14059	09:19:15.138	00:00:14.058	844	-1024	-768	-1	-1	-1	-1	4	-1024	-768	-1	-1	-1	-1	4		0	0						StimuliFarbe_gruen_gelb.png	0	880	547	72	111				0	Content		-72	-111	14058702	4985220940
14075	09:19:15.154	00:00:14.075	845	-1024	-768	-1	-1	-1	-1	4	-1024	-768	-1	-1	-1	-1	4		0	0						StimuliFarbe_gruen_gelb.png	0	880	547	72	111				0	Content		-72	-111	14075348	4985237586
14092	09:19:15.171	00:00:14.091	846	-1024	-768	-1	-1	-1	-1	4	-1024	-768	-1	-1	-1	-1	4		0	0						StimuliFarbe_gruen_gelb.png	0	880	547	72	111				0	Content		-72	-111	14091951	4985254189
14109	09:19:15.188	00:00:14.108	847	-1024	-768	-1	-1	-1	-1	4	-1024	-768	-1	-1	-1	-1	4		0	0						StimuliFarbe_gruen_gelb.png	0	880	547	72	111				0	Content		-72	-111	14108627	4985270865
14125	09:19:15.204	00:00:14.125	848	-1024	-768	-1	-1	-1	-1	4	-1024	-768	-1	-1	-1	-1	4		0	0						StimuliFarbe_gruen_gelb.png	0	880	547	72	111				0	Content		-72	-111	14125320	4985287558
14142	09:19:15.221	00:00:14.141	849	-1024	-768	-1	-1	-1	-1	4	-1024	-768	-1	-1	-1	-1	4		0	0						StimuliFarbe_gruen_gelb.png	0	880	547	72	111				0	Content		-72	-111	14141946	4985304184
14159	09:19:15.238	00:00:14.159	850	-1024	-768	-1	-1	-1	-1	4	-1024	-768	-1	-1	-1	-1	4		0	0						StimuliFarbe_gruen_gelb.png	0	880	547	72	111				0	Content		-72	-111	14159191	4985321429
14177	09:19:15.256	00:00:14.176	851	-1024	-768	-1	-1	-1	-1	4	-1024	-768	-1	-1	-1	-1	4		0	0						StimuliFarbe_gruen_gelb.png	0	880	547	72	111				0	Content		-72	-111	14176502	4985338740
14193	09:19:15.272	00:00:14.193	852	-1024	-768	-1	-1	-1	-1	4	-1024	-768	-1	-1	-1	-1	4		0	0						StimuliFarbe_gruen_gelb.png	0	880	547	72	111				0	Content		-72	-111	14193170	4985355408
14209	09:19:15.288	00:00:14.209	853	-1024	-768	-1	-1	-1	-1	4	-1024	-768	-1	-1	-1	-1	4		0	0						StimuliFarbe_gruen_gelb.png	0	880	547	72	111				0	Content		-72	-111	14209239	4985371477
14226	09:19:15.305	00:00:14.225	854	-1024	-768	-1	-1	-1	-1	4	-1024	-768	-1	-1	-1	-1	4		0	0						StimuliFarbe_gruen_gelb.png	0	880	547	72	111				0	Content		-72	-111	14225907	4985388145
14242	09:19:15.321	00:00:14.241	855	-1024	-768	-1	-1	-1	-1	4	-1024	-768	-1	-1	-1	-1	4		0	0						StimuliFarbe_gruen_gelb.png	0	880	547	72	111				0	Content		-72	-111	14241808	4985404046
14259	09:19:15.338	00:00:14.258	856	-1024	-768	-1	-1	-1	-1	4	-1024	-768	-1	-1	-1	-1	4		0	0						StimuliFarbe_gruen_gelb.png	0	880	547	72	111				0	Content		-72	-111	14258555	4985420793
14275	09:19:15.354	00:00:14.275	857	-1024	-768	-1	-1	-1	-1	4	-1024	-768	-1	-1	-1	-1	4		0	0						StimuliFarbe_gruen_gelb.png	0	880	547	72	111				0	Content		-72	-111	14275180	4985437418
14292	09:19:15.371	00:00:14.291	858	-1024	-768	-1	-1	-1	-1	4	-1024	-768	-1	-1	-1	-1	4		0	0						StimuliFarbe_gruen_gelb.png	0	880	547	72	111				0	Content		-72	-111	14291859	4985454097
14309	09:19:15.388	00:00:14.308	859	-1024	-768	-1	-1	-1	-1	4	-1024	-768	-1	-1	-1	-1	4		0	0						StimuliFarbe_gruen_gelb.png	0	880	547	72	111				0	Content		-72	-111	14308517	4985470755
14325	09:19:15.404	00:00:14.325	860	-1024	-768	-1	-1	-1	-1	4	-1024	-768	-1	-1	-1	-1	4		0	0						StimuliFarbe_gruen_gelb.png	0	880	547	72	111				0	Content		-72	-111	14325185	4985487423
14342	09:19:15.421	00:00:14.341	861	-1024	-768	-1	-1	-1	-1	4	-1024	-768	-1	-1	-1	-1	4		0	0						StimuliFarbe_gruen_gelb.png	0	880	547	72	111				0	Content		-72	-111	14341802	4985504040
14359	09:19:15.438	00:00:14.359	862	-1024	-768	-1	-1	-1	-1	4	-1024	-768	-1	-1	-1	-1	4		0	0						StimuliFarbe_gruen_gelb.png	0	880	547	72	111				0	Content		-72	-111	14359063	4985521301
14376	09:19:15.455	00:00:14.376	863	-1024	-768	-1	-1	-1	-1	4	-1024	-768	-1	-1	-1	-1	4		0	0						StimuliFarbe_gruen_gelb.png	0	880	547	72	111				0	Content		-72	-111	14376423	4985538661
14392	09:19:15.471	00:00:14.392	864	-1024	-768	-1	-1	-1	-1	4	-1024	-768	-1	-1	-1	-1	4		0	0						StimuliFarbe_gruen_gelb.png	0	880	547	72	111				0	Content		-72	-111	14392423	4985554661
14409	09:19:15.488	00:00:14.409	865	-1024	-768	-1	-1	-1	-1	4	-1024	-768	-1	-1	-1	-1	4		0	0						StimuliFarbe_gruen_gelb.png	0	880	547	72	111				0	Content		-72	-111	14409090	4985571328
14425	09:19:15.504	00:00:14.425	866	-1024	-768	-1	-1	-1	-1	4	-1024	-768	-1	-1	-1	-1	4		0	0						StimuliFarbe_gruen_gelb.png	0	880	547	72	111				0	Content		-72	-111	14425045	4985587283
14442	09:19:15.521	00:00:14.441	867	-1024	-768	-1	-1	-1	-1	4	-1024	-768	-1	-1	-1	-1	4		0	0						StimuliFarbe_gruen_gelb.png	0	880	547	72	111				0	Content		-72	-111	14441670	4985603908
14458	09:19:15.537	00:00:14.458	868	-1024	-768	-1	-1	-1	-1	4	-1024	-768	-1	-1	-1	-1	4		0	0						StimuliFarbe_gruen_gelb.png	0	880	547	72	111				0	Content		-72	-111	14458415	4985620653
14475	09:19:15.554	00:00:14.475	869	-1024	-768	-1	-1	-1	-1	4	-1024	-768	-1	-1	-1	-1	4		0	0						StimuliFarbe_gruen_gelb.png	0	880	547	72	111				0	Content		-72	-111	14475094	4985637332
14492	09:19:15.571	00:00:14.491	870	-1024	-768	-1	-1	-1	-1	4	-1024	-768	-1	-1	-1	-1	4		0	0						StimuliFarbe_gruen_gelb.png	0	880	547	72	111				0	Content		-72	-111	14491664	4985653902
14508	09:19:15.587	00:00:14.508	871	-1024	-768	-1	-1	-1	-1	4	-1024	-768	-1	-1	-1	-1	4		0	0						StimuliFarbe_gruen_gelb.png	0	880	547	72	111				0	Content		-72	-111	14508421	4985670659
14525	09:19:15.604	00:00:14.525	872	-1024	-768	-1	-1	-1	-1	4	-1024	-768	-1	-1	-1	-1	4		0	0						StimuliFarbe_gruen_gelb.png	0	880	547	72	111				0	Content		-72	-111	14525460	4985687698
14542	09:19:15.621	00:00:14.542	873	-1024	-768	-1	-1	-1	-1	4	-1024	-768	-1	-1	-1	-1	4		0	0						StimuliFarbe_gruen_gelb.png	0	880	547	72	111				0	Content		-72	-111	14542127	4985704365
14559	09:19:15.638	00:00:14.558	874	-1024	-768	-1	-1	-1	-1	4	-1024	-768	-1	-1	-1	-1	4		0	0						StimuliFarbe_gruen_gelb.png	0	880	547	72	111				0	Content		-72	-111	14558795	4985721033
14576	09:19:15.655	00:00:14.576	875	-1024	-768	-1	-1	-1	-1	4	-1024	-768	-1	-1	-1	-1	4		0	0						StimuliFarbe_gruen_gelb.png	0	880	547	72	111				0	Content		-72	-111	14576159	4985738397
14594	09:19:15.673	00:00:14.593	876	-1024	-768	-1	-1	-1	-1	4	-1024	-768	-1	-1	-1	-1	4		0	0						StimuliFarbe_gruen_gelb.png	0	880	547	72	111				0	Content		-72	-111	14593529	4985755767
14609	09:19:15.688	00:00:14.609	877	-1024	-768	-1	-1	-1	-1	4	-1024	-768	-1	-1	-1	-1	4		0	0						StimuliFarbe_gruen_gelb.png	0	880	547	72	111				0	Content		-72	-111	14609215	4985771453
14626	09:19:15.705	00:00:14.625	878	-1024	-768	-1	-1	-1	-1	4	-1024	-768	-1	-1	-1	-1	4		0	0						StimuliFarbe_gruen_gelb.png	0	880	547	72	111				0	Content		-72	-111	14625883	4985788121
14642	09:19:15.721	00:00:14.641	879	-1024	-768	-1	-1	-1	-1	4	-1024	-768	-1	-1	-1	-1	4		0	0						StimuliFarbe_gruen_gelb.png	0	880	547	72	111				0	Content		-72	-111	14641648	4985803886
14658	09:19:15.737	00:00:14.658	880	-1024	-768	-1	-1	-1	-1	4	-1024	-768	-1	-1	-1	-1	4		0	0						StimuliFarbe_gruen_gelb.png	0	880	547	72	111				0	Content		-72	-111	14658272	4985820510
14675	09:19:15.754	00:00:14.674	881	-1024	-768	-1	-1	-1	-1	4	-1024	-768	-1	-1	-1	-1	4		0	0						StimuliFarbe_gruen_gelb.png	0	880	547	72	111				0	Content		-72	-111	14674951	4985837189
14692	09:19:15.771	00:00:14.691	882	-1024	-768	-1	-1	-1	-1	4	-1024	-768	-1	-1	-1	-1	4		0	0						StimuliFarbe_gruen_gelb.png	0	880	547	72	111				0	Content		-72	-111	14691610	4985853848
14708	09:19:15.787	00:00:14.708	883	-1024	-768	-1	-1	-1	-1	4	-1024	-768	-1	-1	-1	-1	4		0	0						StimuliFarbe_gruen_gelb.png	0	880	547	72	111				0	Content		-72	-111	14708277	4985870515
14725	09:19:15.804	00:00:14.724	884	-1024	-768	-1	-1	-1	-1	4	-1024	-768	-1	-1	-1	-1	4		0	0						StimuliFarbe_gruen_gelb.png	0	880	547	72	111				0	Content		-72	-111	14724894	4985887132
14742	09:19:15.821	00:00:14.742	885	-1024	-768	-1	-1	-1	-1	4	-1024	-768	-1	-1	-1	-1	4		0	0						StimuliFarbe_gruen_gelb.png	0	880	547	72	111				0	Content		-72	-111	14742151	4985904389
14759	09:19:15.838	00:00:14.759	886	-1024	-768	-1	-1	-1	-1	4	-1024	-768	-1	-1	-1	-1	4		0	0						StimuliFarbe_gruen_gelb.png	0	880	547	72	111				0	Content		-72	-111	14759389	4985921627
14775	09:19:15.854	00:00:14.775	887	-1024	-768	-1	-1	-1	-1	4	-1024	-768	-1	-1	-1	-1	4		0	0						StimuliFarbe_gruen_gelb.png	0	880	547	72	111				0	Content		-72	-111	14775449	4985937687
14792	09:19:15.871	00:00:14.792	888	-1024	-768	-1	-1	-1	-1	4	-1024	-768	-1	-1	-1	-1	4		0	0						StimuliFarbe_gruen_gelb.png	0	880	547	72	111				0	Content		-72	-111	14792117	4985954355
14808	09:19:15.887	00:00:14.808	889	-1024	-768	-1	-1	-1	-1	4	-1024	-768	-1	-1	-1	-1	4		0	0						StimuliFarbe_gruen_gelb.png	0	880	547	72	111				0	Content		-72	-111	14808131	4985970369
14825	09:19:15.904	00:00:14.824	890	-1024	-768	-1	-1	-1	-1	4	-1024	-768	-1	-1	-1	-1	4		0	0						StimuliFarbe_gruen_gelb.png	0	880	547	72	111				0	Content		-72	-111	14824755	4985986993
14842	09:19:15.921	00:00:14.841	891	-1024	-768	-1	-1	-1	-1	4	-1024	-768	-1	-1	-1	-1	4		0	0						StimuliFarbe_gruen_gelb.png	0	880	547	72	111				0	Content		-72	-111	14841501	4986003739
14858	09:19:15.937	00:00:14.858	892	-1024	-768	-1	-1	-1	-1	4	-1024	-768	-1	-1	-1	-1	4		0	0						StimuliFarbe_gruen_gelb.png	0	880	547	72	111				0	Content		-72	-111	14858186	4986020424
14875	09:19:15.954	00:00:14.874	893	-1024	-768	-1	-1	-1	-1	4	-1024	-768	-1	-1	-1	-1	4		0	0						StimuliFarbe_gruen_gelb.png	0	880	547	72	111				0	Content		-72	-111	14874748	4986036986
14891	09:19:15.970	00:00:14.891	894	-1024	-768	-1	-1	-1	-1	4	-1024	-768	-1	-1	-1	-1	4		0	0						StimuliFarbe_gruen_gelb.png	0	880	547	72	111				0	Content		-72	-111	14891379	4986053617
14909	09:19:15.988	00:00:14.908	895	-1024	-768	-1	-1	-1	-1	4	-1024	-768	-1	-1	-1	-1	4		0	0						StimuliFarbe_gruen_gelb.png	0	880	547	72	111				0	Content		-72	-111	14908620	4986070858
14926	09:19:16.005	00:00:14.925	896	-1024	-768	-1	-1	-1	-1	4	-1024	-768	-1	-1	-1	-1	4		0	0						StimuliFarbe_gruen_gelb.png	0	880	547	72	111				0	Content		-72	-111	14925930	4986088168
14943	09:19:16.022	00:00:14.942	897	-1024	-768	-1	-1	-1	-1	4	-1024	-768	-1	-1	-1	-1	4		0	0						StimuliFarbe_gruen_gelb.png	0	880	547	72	111				0	Content		-72	-111	14942598	4986104836
14959	09:19:16.038	00:00:14.958	898	-1024	-768	-1	-1	-1	-1	4	-1024	-768	-1	-1	-1	-1	4		0	0						StimuliFarbe_gruen_gelb.png	0	880	547	72	111				0	Content		-72	-111	14958668	4986120906
14975	09:19:16.054	00:00:14.975	899	-1024	-768	-1	-1	-1	-1	4	-1024	-768	-1	-1	-1	-1	4		0	0						StimuliFarbe_gruen_gelb.png	0	880	547	72	111				0	Content		-72	-111	14975336	4986137574
14991	09:19:16.070	00:00:14.991	900	-1024	-768	-1	-1	-1	-1	4	-1024	-768	-1	-1	-1	-1	4		0	0						StimuliFarbe_gruen_gelb.png	0	880	547	72	111				0	Content		-72	-111	14991360	4986153598
15008	09:19:16.087	00:00:15.007	901	-1024	-768	-1	-1	-1	-1	4	-1024	-768	-1	-1	-1	-1	4		0	0						StimuliFarbe_gruen_gelb.png	0	880	547	72	111				0	Content		-72	-111	15007982	4986170220
15025	09:19:16.104	00:00:15.024	902	-1024	-768	-1	-1	-1	-1	4	-1024	-768	-1	-1	-1	-1	4		0	0						StimuliFarbe_gruen_gelb.png	0	880	547	72	111				0	Content		-72	-111	15024730	4986186968
15041	09:19:16.120	00:00:15.041	903	-1024	-768	-1	-1	-1	-1	4	-1024	-768	-1	-1	-1	-1	4		0	0						StimuliFarbe_gruen_gelb.png	0	880	547	72	111				0	Content		-72	-111	15041409	4986203647
15058	09:19:16.137	00:00:15.058	904	-1024	-768	-1	-1	-1	-1	4	-1024	-768	-1	-1	-1	-1	4		0	0						StimuliFarbe_gruen_gelb.png	0	880	547	72	111				0	Content		-72	-111	15058004	4986220242
15075	09:19:16.154	00:00:15.074	905	-1024	-768	-1	-1	-1	-1	4	-1024	-768	-1	-1	-1	-1	4		0	0						StimuliFarbe_gruen_gelb.png	0	880	547	72	111				0	Content		-72	-111	15074672	4986236910
15091	09:19:16.170	00:00:15.091	906	-1024	-768	-1	-1	-1	-1	4	-1024	-768	-1	-1	-1	-1	4		0	0						StimuliFarbe_gruen_gelb.png	0	880	547	72	111				0	Content		-72	-111	15091234	4986253472
15108	09:19:16.187	00:00:15.108	907	-1024	-768	-1	-1	-1	-1	4	-1024	-768	-1	-1	-1	-1	4		0	0						StimuliFarbe_gruen_gelb.png	0	880	547	72	111				0	Content		-72	-111	15108490	4986270728
15126	09:19:16.205	00:00:15.125	908	-1024	-768	-1	-1	-1	-1	4	-1024	-768	-1	-1	-1	-1	4		0	0						StimuliFarbe_gruen_gelb.png	0	880	547	72	111				0	Content		-72	-111	15125850	4986288088
15142	09:19:16.221	00:00:15.141	909	-1024	-768	-1	-1	-1	-1	4	-1024	-768	-1	-1	-1	-1	4		0	0						StimuliFarbe_gruen_gelb.png	0	880	547	72	111				0	Content		-72	-111	15141912	4986304150
15159	09:19:16.238	00:00:15.158	910	-1024	-768	-1	-1	-1	-1	4	-1024	-768	-1	-1	-1	-1	4		0	0						StimuliFarbe_gruen_gelb.png	0	880	547	72	111				0	Content		-72	-111	15158579	4986320817
15175	09:19:16.254	00:00:15.174	911	-1024	-768	-1	-1	-1	-1	4	-1024	-768	-1	-1	-1	-1	4		0	0						StimuliFarbe_gruen_gelb.png	0	880	547	72	111				0	Content		-72	-111	15174595	4986336833
15191	09:19:16.270	00:00:15.191	912	-1024	-768	-1	-1	-1	-1	4	-1024	-768	-1	-1	-1	-1	4		0	0						StimuliFarbe_gruen_gelb.png	0	880	547	72	111				0	Content		-72	-111	15191305	4986353543
15208	09:19:16.287	00:00:15.208	913	-1024	-768	-1	-1	-1	-1	4	-1024	-768	-1	-1	-1	-1	4		0	0						StimuliFarbe_gruen_gelb.png	0	880	547	72	111				0	Content		-72	-111	15208053	4986370291
15225	09:19:16.304	00:00:15.224	914	-1024	-768	-1	-1	-1	-1	4	-1024	-768	-1	-1	-1	-1	4		0	0						StimuliFarbe_gruen_gelb.png	0	880	547	72	111				0	Content		-72	-111	15224605	4986386843
15241	09:19:16.320	00:00:15.241	915	-1024	-768	-1	-1	-1	-1	4	-1024	-768	-1	-1	-1	-1	4		0	0						StimuliFarbe_gruen_gelb.png	0	880	547	72	111				0	Content		-72	-111	15241299	4986403537
15258	09:19:16.337	00:00:15.257	916	-1024	-768	-1	-1	-1	-1	4	-1024	-768	-1	-1	-1	-1	4		0	0						StimuliFarbe_gruen_gelb.png	0	880	547	72	111				0	Content		-72	-111	15257928	4986420166
15275	09:19:16.354	00:00:15.275	917	-1024	-768	-1	-1	-1	-1	4	-1024	-768	-1	-1	-1	-1	4		0	0						StimuliFarbe_gruen_gelb.png	0	880	547	72	111				0	Content		-72	-111	15275015	4986437253
15292	09:19:16.371	00:00:15.291	918	-1024	-768	-1	-1	-1	-1	4	-1024	-768	-1	-1	-1	-1	4		0	0						StimuliFarbe_gruen_gelb.png	0	880	547	72	111				0	Content		-72	-111	15291682	4986453920
15308	09:19:16.387	00:00:15.308	919	-1024	-768	-1	-1	-1	-1	4	-1024	-768	-1	-1	-1	-1	4		0	0						StimuliFarbe_gruen_gelb.png	0	880	547	72	111				0	Content		-72	-111	15308350	4986470588
15326	09:19:16.405	00:00:15.325	920	-1024	-768	-1	-1	-1	-1	4	-1024	-768	-1	-1	-1	-1	4		0	0						StimuliFarbe_gruen_gelb.png	0	880	547	72	111				0	Content		-72	-111	15325793	4986488031
15343	09:19:16.422	00:00:15.343	921	-1024	-768	-1	-1	-1	-1	4	-1024	-768	-1	-1	-1	-1	4		0	0						StimuliFarbe_gruen_gelb.png	0	880	547	72	111				0	Content		-72	-111	15343042	4986505280
15359	09:19:16.438	00:00:15.358	922	-1024	-768	-1	-1	-1	-1	4	-1024	-768	-1	-1	-1	-1	4		0	0						StimuliFarbe_gruen_gelb.png	0	880	547	72	111				0	Content		-72	-111	15358791	4986521029
15375	09:19:16.454	00:00:15.375	923	-1024	-768	-1	-1	-1	-1	4	-1024	-768	-1	-1	-1	-1	4		0	0						StimuliFarbe_gruen_gelb.png	0	880	547	72	111				0	Content		-72	-111	15375459	4986537697
15391	09:19:16.470	00:00:15.391	924	-1024	-768	-1	-1	-1	-1	4	-1024	-768	-1	-1	-1	-1	4		0	0						StimuliFarbe_gruen_gelb.png	0	880	547	72	111				0	Content		-72	-111	15391176	4986553414
15408	09:19:16.487	00:00:15.407	925	-1024	-768	-1	-1	-1	-1	4	-1024	-768	-1	-1	-1	-1	4		0	0						StimuliFarbe_gruen_gelb.png	0	880	547	72	111				0	Content		-72	-111	15407911	4986570149
15425	09:19:16.504	00:00:15.424	926	-1024	-768	-1	-1	-1	-1	4	-1024	-768	-1	-1	-1	-1	4		0	0						StimuliFarbe_gruen_gelb.png	0	880	547	72	111				0	Content		-72	-111	15424587	4986586825
15441	09:19:16.520	00:00:15.441	927	-1024	-768	-1	-1	-1	-1	4	-1024	-768	-1	-1	-1	-1	4		0	0						StimuliFarbe_gruen_gelb.png	0	880	547	72	111				0	Content		-72	-111	15441194	4986603432
15458	09:19:16.537	00:00:15.458	928	-1024	-768	-1	-1	-1	-1	4	-1024	-768	-1	-1	-1	-1	4		0	0						StimuliFarbe_gruen_gelb.png	0	880	547	72	111				0	Content		-72	-111	15458016	4986620254
15475	09:19:16.554	00:00:15.474	929	-1024	-768	-1	-1	-1	-1	4	-1024	-768	-1	-1	-1	-1	4		0	0						StimuliFarbe_gruen_gelb.png	0	880	547	72	111				0	Content		-72	-111	15474684	4986636922
15491	09:19:16.570	00:00:15.491	930	-1024	-768	-1	-1	-1	-1	4	-1024	-768	-1	-1	-1	-1	4		0	0						StimuliFarbe_gruen_gelb.png	0	880	547	72	111				0	Content		-72	-111	15491351	4986653589
15508	09:19:16.587	00:00:15.508	931	-1024	-768	-1	-1	-1	-1	4	-1024	-768	-1	-1	-1	-1	4		0	0						StimuliFarbe_gruen_gelb.png	0	880	547	72	111				0	Content		-72	-111	15508328	4986670566
15525	09:19:16.604	00:00:15.524	932	-1024	-768	-1	-1	-1	-1	4	-1024	-768	-1	-1	-1	-1	4		0	0						StimuliFarbe_gruen_gelb.png	0	880	547	72	111				0	Content		-72	-111	15524996	4986687234
15542	09:19:16.621	00:00:15.541	933	-1024	-768	-1	-1	-1	-1	4	-1024	-768	-1	-1	-1	-1	4		0	0						StimuliFarbe_gruen_gelb.png	0	880	547	72	111				0	Content		-72	-111	15541664	4986703902
15559	09:19:16.638	00:00:15.558	934	-1024	-768	-1	-1	-1	-1	4	-1024	-768	-1	-1	-1	-1	4		0	0						StimuliFarbe_gruen_gelb.png	0	880	547	72	111				0	Content		-72	-111	15558970	4986721208
15576	09:19:16.655	00:00:15.575	935	-1024	-768	-1	-1	-1	-1	4	-1024	-768	-1	-1	-1	-1	4		0	0						StimuliFarbe_gruen_gelb.png	0	880	547	72	111				0	Content		-72	-111	15575638	4986737876
15593	09:19:16.672	00:00:15.592	936	-1024	-768	-1	-1	-1	-1	4	-1024	-768	-1	-1	-1	-1	4		0	0						StimuliFarbe_gruen_gelb.png	0	880	547	72	111				0	Content		-72	-111	15592900	4986755138
15608	09:19:16.687	00:00:15.607	937	-1024	-768	-1	-1	-1	-1	4	-1024	-768	-1	-1	-1	-1	4		0	0						StimuliFarbe_gruen_gelb.png	0	880	547	72	111				0	Content		-72	-111	15607773	4986770011
15624	09:19:16.703	00:00:15.624	938	-1024	-768	-1	-1	-1	-1	4	-1024	-768	-1	-1	-1	-1	4		0	0						StimuliFarbe_gruen_gelb.png	0	880	547	72	111				0	Content		-72	-111	15624397	4986786635
15641	09:19:16.720	00:00:15.641	939	-1024	-768	-1	-1	-1	-1	4	-1024	-768	-1	-1	-1	-1	4		0	0						StimuliFarbe_gruen_gelb.png	0	880	547	72	111				0	Content		-72	-111	15641022	4986803260
15658	09:19:16.737	00:00:15.657	940	-1024	-768	-1	-1	-1	-1	4	-1024	-768	-1	-1	-1	-1	4		0	0						StimuliFarbe_gruen_gelb.png	0	880	547	72	111				0	Content		-72	-111	15657699	4986819937
15674	09:19:16.753	00:00:15.674	941	-1024	-768	-1	-1	-1	-1	4	-1024	-768	-1	-1	-1	-1	4		0	0						StimuliFarbe_gruen_gelb.png	0	880	547	72	111				0	Content		-72	-111	15674392	4986836630
15691	09:19:16.770	00:00:15.691	942	-1024	-768	-1	-1	-1	-1	4	-1024	-768	-1	-1	-1	-1	4		0	0						StimuliFarbe_gruen_gelb.png	0	880	547	72	111				0	Content		-72	-111	15691018	4986853256
15708	09:19:16.787	00:00:15.708	943	-1024	-768	-1	-1	-1	-1	4	-1024	-768	-1	-1	-1	-1	4		0	0						StimuliFarbe_gruen_gelb.png	0	880	547	72	111				0	Content		-72	-111	15708176	4986870414
15725	09:19:16.804	00:00:15.725	944	-1024	-768	-1	-1	-1	-1	4	-1024	-768	-1	-1	-1	-1	4		0	0						StimuliFarbe_gruen_gelb.png	0	880	547	72	111				0	Content		-72	-111	15725469	4986887707
15742	09:19:16.821	00:00:15.742	945	-1024	-768	-1	-1	-1	-1	4	-1024	-768	-1	-1	-1	-1	4		0	0						StimuliFarbe_gruen_gelb.png	0	880	547	72	111				0	Content		-72	-111	15742137	4986904375
15758	09:19:16.837	00:00:15.758	946	-1024	-768	-1	-1	-1	-1	4	-1024	-768	-1	-1	-1	-1	4		0	0						StimuliFarbe_gruen_gelb.png	0	880	547	72	111				0	Content		-72	-111	15758200	4986920438
15775	09:19:16.854	00:00:15.774	947	-1024	-768	-1	-1	-1	-1	4	-1024	-768	-1	-1	-1	-1	4		0	0						StimuliFarbe_gruen_gelb.png	0	880	547	72	111				0	Content		-72	-111	15774867	4986937105
15791	09:19:16.870	00:00:15.790	948	-1024	-768	-1	-1	-1	-1	4	-1024	-768	-1	-1	-1	-1	4		0	0						StimuliFarbe_gruen_gelb.png	0	880	547	72	111				0	Content		-72	-111	15790888	4986953126
15808	09:19:16.887	00:00:15.807	949	-1024	-768	-1	-1	-1	-1	4	-1024	-768	-1	-1	-1	-1	4		0	0						StimuliFarbe_gruen_gelb.png	0	880	547	72	111				0	Content		-72	-111	15807510	4986969748
15824	09:19:16.903	00:00:15.824	950	-1024	-768	-1	-1	-1	-1	4	-1024	-768	-1	-1	-1	-1	4		0	0						StimuliFarbe_gruen_gelb.png	0	880	547	72	111				0	Content		-72	-111	15824256	4986986494
15841	09:19:16.920	00:00:15.840	951	-1024	-768	-1	-1	-1	-1	4	-1024	-768	-1	-1	-1	-1	4		0	0						StimuliFarbe_gruen_gelb.png	0	880	547	72	111				0	Content		-72	-111	15840936	4987003174
15858	09:19:16.937	00:00:15.857	952	-1024	-768	-1	-1	-1	-1	4	-1024	-768	-1	-1	-1	-1	4		0	0						StimuliFarbe_gruen_gelb.png	0	880	547	72	111				0	Content		-72	-111	15857513	4987019751
15874	09:19:16.953	00:00:15.874	953	-1024	-768	-1	-1	-1	-1	4	-1024	-768	-1	-1	-1	-1	4		0	0						StimuliFarbe_gruen_gelb.png	0	880	547	72	111				0	Content		-72	-111	15874135	4987036373
15891	09:19:16.970	00:00:15.891	954	-1024	-768	-1	-1	-1	-1	4	-1024	-768	-1	-1	-1	-1	4		0	0						StimuliFarbe_gruen_gelb.png	0	880	547	72	111				0	Content		-72	-111	15891388	4987053626
15909	09:19:16.988	00:00:15.908	955	-1024	-768	-1	-1	-1	-1	4	-1024	-768	-1	-1	-1	-1	4		0	0						StimuliFarbe_gruen_gelb.png	0	880	547	72	111				0	Content		-72	-111	15908752	4987070990
15925	09:19:17.004	00:00:15.924	956	-1024	-768	-1	-1	-1	-1	4	-1024	-768	-1	-1	-1	-1	4		0	0						StimuliFarbe_gruen_gelb.png	0	880	547	72	111				0	Content		-72	-111	15924814	4987087052
15941	09:19:17.020	00:00:15.941	957	-1024	-768	-1	-1	-1	-1	4	-1024	-768	-1	-1	-1	-1	4		0	0						StimuliFarbe_gruen_gelb.png	0	880	547	72	111				0	Content		-72	-111	15941482	4987103720
15958	09:19:17.037	00:00:15.957	958	-1024	-768	-1	-1	-1	-1	4	-1024	-768	-1	-1	-1	-1	4		0	0						StimuliFarbe_gruen_gelb.png	0	880	547	72	111				0	Content		-72	-111	15957501	4987119739
15974	09:19:17.053	00:00:15.974	959	-1024	-768	-1	-1	-1	-1	4	-1024	-768	-1	-1	-1	-1	4		0	0						StimuliFarbe_gruen_gelb.png	0	880	547	72	111				0	Content		-72	-111	15974127	4987136365
15991	09:19:17.070	00:00:15.990	960	-1024	-768	-1	-1	-1	-1	4	-1024	-768	-1	-1	-1	-1	4		0	0						StimuliFarbe_gruen_gelb.png	0	880	547	72	111				0	Content		-72	-111	15990870	4987153108
16008	09:19:17.087	00:00:16.007	961	-1024	-768	-1	-1	-1	-1	4	-1024	-768	-1	-1	-1	-1	4		0	0						StimuliFarbe_gruen_gelb.png	0	880	547	72	111				0	Content		-72	-111	16007551	4987169789
16024	09:19:17.103	00:00:16.024	962	-1024	-768	-1	-1	-1	-1	4	-1024	-768	-1	-1	-1	-1	4		0	0						StimuliFarbe_gruen_gelb.png	0	880	547	72	111				0	Content		-72	-111	16024117	4987186355
16041	09:19:17.120	00:00:16.040	963	-1024	-768	-1	-1	-1	-1	4	-1024	-768	-1	-1	-1	-1	4		0	0						StimuliFarbe_gruen_gelb.png	0	880	547	72	111				0	Content		-72	-111	16040752	4987202990
16058	09:19:17.137	00:00:16.057	964	-1024	-768	-1	-1	-1	-1	4	-1024	-768	-1	-1	-1	-1	4		0	0						StimuliFarbe_gruen_gelb.png	0	880	547	72	111				0	Content		-72	-111	16057985	4987220223
16075	09:19:17.154	00:00:16.075	965	-1024	-768	-1	-1	-1	-1	4	-1024	-768	-1	-1	-1	-1	4		0	0						StimuliFarbe_gruen_gelb.png	0	880	547	72	111				0	Content		-72	-111	16075297	4987237535
16092	09:19:17.171	00:00:16.091	966	-1024	-768	-1	-1	-1	-1	4	-1024	-768	-1	-1	-1	-1	4		0	0						StimuliFarbe_gruen_gelb.png	0	880	547	72	111				0	Content		-72	-111	16091964	4987254202
16108	09:19:17.187	00:00:16.108	967	-1024	-768	-1	-1	-1	-1	4	-1024	-768	-1	-1	-1	-1	4		0	0						StimuliFarbe_gruen_gelb.png	0	880	547	72	111				0	Content		-72	-111	16108036	4987270274
16125	09:19:17.204	00:00:16.124	968	-1024	-768	-1	-1	-1	-1	4	-1024	-768	-1	-1	-1	-1	4		0	0						StimuliFarbe_gruen_gelb.png	0	880	547	72	111				0	Content		-72	-111	16124704	4987286942
16141	09:19:17.220	00:00:16.140	969	-1024	-768	-1	-1	-1	-1	4	-1024	-768	-1	-1	-1	-1	4		0	0						StimuliFarbe_gruen_gelb.png	0	880	547	72	111				0	Content		-72	-111	16140743	4987302981
16157	09:19:17.236	00:00:16.157	970	-1024	-768	-1	-1	-1	-1	4	-1024	-768	-1	-1	-1	-1	4		0	0						StimuliFarbe_gruen_gelb.png	0	880	547	72	111				0	Content		-72	-111	16157351	4987319589
16174	09:19:17.253	00:00:16.173	971	-1024	-768	-1	-1	-1	-1	4	-1024	-768	-1	-1	-1	-1	4		0	0						StimuliFarbe_gruen_gelb.png	0	880	547	72	111				0	Content		-72	-111	16173977	4987336215
16191	09:19:17.270	00:00:16.190	972	-1024	-768	-1	-1	-1	-1	4	-1024	-768	-1	-1	-1	-1	4		0	0						StimuliFarbe_gruen_gelb.png	0	880	547	72	111				0	Content		-72	-111	16190779	4987353017
16207	09:19:17.286	00:00:16.207	973	-1024	-768	-1	-1	-1	-1	4	-1024	-768	-1	-1	-1	-1	4		0	0						StimuliFarbe_gruen_gelb.png	0	880	547	72	111				0	Content		-72	-111	16207376	4987369614
16224	09:19:17.303	00:00:16.224	974	-1024	-768	-1	-1	-1	-1	4	-1024	-768	-1	-1	-1	-1	4		0	0						StimuliFarbe_gruen_gelb.png	0	880	547	72	111				0	Content		-72	-111	16224044	4987386282
16241	09:19:17.320	00:00:16.240	975	-1024	-768	-1	-1	-1	-1	4	-1024	-768	-1	-1	-1	-1	4		0	0						StimuliFarbe_gruen_gelb.png	0	880	547	72	111				0	Content		-72	-111	16240946	4987403184
16258	09:19:17.337	00:00:16.257	976	-1024	-768	-1	-1	-1	-1	4	-1024	-768	-1	-1	-1	-1	4		0	0						StimuliFarbe_gruen_gelb.png	0	880	547	72	111				0	Content		-72	-111	16257613	4987419851
16274	09:19:17.353	00:00:16.274	977	-1024	-768	-1	-1	-1	-1	4	-1024	-768	-1	-1	-1	-1	4		0	0						StimuliFarbe_gruen_gelb.png	0	880	547	72	111				0	Content		-72	-111	16274467	4987436705
16292	09:19:17.371	00:00:16.291	978	-1024	-768	-1	-1	-1	-1	4	-1024	-768	-1	-1	-1	-1	4		0	0						StimuliFarbe_gruen_gelb.png	0	880	547	72	111				0	Content		-72	-111	16291841	4987454079
16308	09:19:17.387	00:00:16.307	979	-1024	-768	-1	-1	-1	-1	4	-1024	-768	-1	-1	-1	-1	4		0	0						StimuliFarbe_gruen_gelb.png	0	880	547	72	111				0	Content		-72	-111	16307840	4987470078
16325	09:19:17.404	00:00:16.324	980	-1024	-768	-1	-1	-1	-1	4	-1024	-768	-1	-1	-1	-1	4		0	0						StimuliFarbe_gruen_gelb.png	0	880	547	72	111				0	Content		-72	-111	16324508	4987486746
16341	09:19:17.420	00:00:16.340	981	-1024	-768	-1	-1	-1	-1	4	-1024	-768	-1	-1	-1	-1	4		0	0						StimuliFarbe_gruen_gelb.png	0	880	547	72	111				0	Content		-72	-111	16340591	4987502829
16357	09:19:17.436	00:00:16.357	982	-1024	-768	-1	-1	-1	-1	4	-1024	-768	-1	-1	-1	-1	4		0	0						StimuliFarbe_gruen_gelb.png	0	880	547	72	111				0	Content		-72	-111	16357213	4987519451
16374	09:19:17.453	00:00:16.373	983	-1024	-768	-1	-1	-1	-1	4	-1024	-768	-1	-1	-1	-1	4		0	0						StimuliFarbe_gruen_gelb.png	0	880	547	72	111				0	Content		-72	-111	16373838	4987536076
16391	09:19:17.470	00:00:16.390	984	-1024	-768	-1	-1	-1	-1	4	-1024	-768	-1	-1	-1	-1	4		0	0						StimuliFarbe_gruen_gelb.png	0	880	547	72	111				0	Content		-72	-111	16390518	4987552756
16395	09:19:17.474																				ImageEnd	16	0	0	StimuliFarbe_gruen_gelb.png
16407	09:19:17.486	00:00:16.407	985	-1024	-768	-1	-1	-1	-1	4	-1024	-768	-1	-1	-1	-1	4		0	0						No media	0	1024	768	0	0				0	Content		0	0	16407210	4987569448
16410	09:19:17.489																				ImageStart	8	0	0	Fix_sw.jpg
16424	09:19:17.503	00:00:16.424	986	-1024	-768	-1	-1	-1	-1	4	-1024	-768	-1	-1	-1	-1	4		0	0						Fix_sw.jpg	0	880	547	72	111				0	Content		-72	-111	16424145	4987586383
16441	09:19:17.520	00:00:16.440	987	-1024	-768	-1	-1	-1	-1	4	-1024	-768	-1	-1	-1	-1	4		0	0						Fix_sw.jpg	0	880	547	72	111				0	Content		-72	-111	16440813	4987603051
16458	09:19:17.537	00:00:16.457	988	-1024	-768	-1	-1	-1	-1	4	-1024	-768	-1	-1	-1	-1	4		0	0						Fix_sw.jpg	0	880	547	72	111				0	Content		-72	-111	16457947	4987620185
16475	09:19:17.554	00:00:16.474	989	-1024	-768	-1	-1	-1	-1	4	-1024	-768	-1	-1	-1	-1	4		0	0						Fix_sw.jpg	0	880	547	72	111				0	Content		-72	-111	16474614	4987636852
16492	09:19:17.571	00:00:16.491	990	-1024	-768	-1	-1	-1	-1	4	-1024	-768	-1	-1	-1	-1	4		0	0						Fix_sw.jpg	0	880	547	72	111				0	Content		-72	-111	16491702	4987653940
16509	09:19:17.588	00:00:16.508	991	-1024	-768	-1	-1	-1	-1	4	-1024	-768	-1	-1	-1	-1	4		0	0						Fix_sw.jpg	0	880	547	72	111				0	Content		-72	-111	16508952	4987671190
16525	09:19:17.604	00:00:16.524	992	-1024	-768	-1	-1	-1	-1	4	-1024	-768	-1	-1	-1	-1	4		0	0						Fix_sw.jpg	0	880	547	72	111				0	Content		-72	-111	16524700	4987686938
16541	09:19:17.620	00:00:16.541	993	-1024	-768	-1	-1	-1	-1	4	-1024	-768	-1	-1	-1	-1	4		0	0						Fix_sw.jpg	0	880	547	72	111				0	Content		-72	-111	16541368	4987703606
16557	09:19:17.636	00:00:16.557	994	-1024	-768	-1	-1	-1	-1	4	-1024	-768	-1	-1	-1	-1	4		0	0						Fix_sw.jpg	0	880	547	72	111				0	Content		-72	-111	16557073	4987719311
16574	09:19:17.653	00:00:16.573	995	-1024	-768	-1	-1	-1	-1	4	-1024	-768	-1	-1	-1	-1	4		0	0						Fix_sw.jpg	0	880	547	72	111				0	Content		-72	-111	16573694	4987735932
16590	09:19:17.669	00:00:16.590	996	-1024	-768	-1	-1	-1	-1	4	-1024	-768	-1	-1	-1	-1	4		0	0						Fix_sw.jpg	0	880	547	72	111				0	Content		-72	-111	16590496	4987752734
16607	09:19:17.686	00:00:16.607	997	-1024	-768	-1	-1	-1	-1	4	-1024	-768	-1	-1	-1	-1	4		0	0						Fix_sw.jpg	0	880	547	72	111				0	Content		-72	-111	16607074	4987769312
16624	09:19:17.703	00:00:16.623	998	-1024	-768	-1	-1	-1	-1	4	-1024	-768	-1	-1	-1	-1	4		0	0						Fix_sw.jpg	0	880	547	72	111				0	Content		-72	-111	16623904	4987786142
16641	09:19:17.720	00:00:16.640	999	-1024	-768	-1	-1	-1	-1	4	-1024	-768	-1	-1	-1	-1	4		0	0						Fix_sw.jpg	0	880	547	72	111				0	Content		-72	-111	16640572	4987802810
16657	09:19:17.736	00:00:16.657	1000	-1024	-768	-1	-1	-1	-1	4	-1024	-768	-1	-1	-1	-1	4		0	0						Fix_sw.jpg	0	880	547	72	111				0	Content		-72	-111	16657240	4987819478
16674	09:19:17.753	00:00:16.674	1001	-1024	-768	-1	-1	-1	-1	4	-1024	-768	-1	-1	-1	-1	4		0	0						Fix_sw.jpg	0	880	547	72	111				0	Content		-72	-111	16674222	4987836460
16691	09:19:17.770	00:00:16.690	1002	-1024	-768	-1	-1	-1	-1	4	-1024	-768	-1	-1	-1	-1	4		0	0						Fix_sw.jpg	0	880	547	72	111				0	Content		-72	-111	16690890	4987853128
16708	09:19:17.787	00:00:16.707	1003	-1024	-768	-1	-1	-1	-1	4	-1024	-768	-1	-1	-1	-1	4		0	0						Fix_sw.jpg	0	880	547	72	111				0	Content		-72	-111	16707558	4987869796
16725	09:19:17.804	00:00:16.724	1004	-1024	-768	-1	-1	-1	-1	4	-1024	-768	-1	-1	-1	-1	4		0	0						Fix_sw.jpg	0	880	547	72	111				0	Content		-72	-111	16724879	4987887117
16742	09:19:17.821	00:00:16.741	1005	-1024	-768	-1	-1	-1	-1	4	-1024	-768	-1	-1	-1	-1	4		0	0						Fix_sw.jpg	0	880	547	72	111				0	Content		-72	-111	16741546	4987903784
16758	09:19:17.837	00:00:16.757	1006	-1024	-768	-1	-1	-1	-1	4	-1024	-768	-1	-1	-1	-1	4		0	0						Fix_sw.jpg	0	880	547	72	111				0	Content		-72	-111	16757800	4987920038
16774	09:19:17.853	00:00:16.774	1007	-1024	-768	-1	-1	-1	-1	4	-1024	-768	-1	-1	-1	-1	4		0	0						Fix_sw.jpg	0	880	547	72	111				0	Content		-72	-111	16774468	4987936706
16791	09:19:17.870	00:00:16.791	1008	-1024	-768	-1	-1	-1	-1	4	-1024	-768	-1	-1	-1	-1	4		0	0						Fix_sw.jpg	0	880	547	72	111				0	Content		-72	-111	16791135	4987953373
16807	09:19:17.886	00:00:16.806	1009	-1024	-768	-1	-1	-1	-1	4	-1024	-768	-1	-1	-1	-1	4		0	0						Fix_sw.jpg	0	880	547	72	111				0	Content		-72	-111	16806928	4987969166
16824	09:19:17.903	00:00:16.823	1010	-1024	-768	-1	-1	-1	-1	4	-1024	-768	-1	-1	-1	-1	4		0	0						Fix_sw.jpg	0	880	547	72	111				0	Content		-72	-111	16823554	4987985792
16840	09:19:17.919	00:00:16.840	1011	-1024	-768	-1	-1	-1	-1	4	-1024	-768	-1	-1	-1	-1	4		0	0						Fix_sw.jpg	0	880	547	72	111				0	Content		-72	-111	16840240	4988002478
16857	09:19:17.936	00:00:16.856	1012	-1024	-768	-1	-1	-1	-1	4	-1024	-768	-1	-1	-1	-1	4		0	0						Fix_sw.jpg	0	880	547	72	111				0	Content		-72	-111	16856908	4988019146
16874	09:19:17.953	00:00:16.873	1013	-1024	-768	-1	-1	-1	-1	4	-1024	-768	-1	-1	-1	-1	4		0	0						Fix_sw.jpg	0	880	547	72	111				0	Content		-72	-111	16873576	4988035814
16890	09:19:17.969	00:00:16.890	1014	-1024	-768	-1	-1	-1	-1	4	-1024	-768	-1	-1	-1	-1	4		0	0						Fix_sw.jpg	0	880	547	72	111				0	Content		-72	-111	16890235	4988052473
16907	09:19:17.986	00:00:16.906	1015	-1024	-768	-1	-1	-1	-1	4	-1024	-768	-1	-1	-1	-1	4		0	0						Fix_sw.jpg	0	880	547	72	111				0	Content		-72	-111	16906903	4988069141
16924	09:19:18.003	00:00:16.923	1016	-1024	-768	-1	-1	-1	-1	4	-1024	-768	-1	-1	-1	-1	4		0	0						Fix_sw.jpg	0	880	547	72	111				0	Content		-72	-111	16923571	4988085809
16940	09:19:18.019	00:00:16.940	1017	-1024	-768	-1	-1	-1	-1	4	-1024	-768	-1	-1	-1	-1	4		0	0						Fix_sw.jpg	0	880	547	72	111				0	Content		-72	-111	16940182	4988102420
16957	09:19:18.036	00:00:16.957	1018	-1024	-768	-1	-1	-1	-1	4	-1024	-768	-1	-1	-1	-1	4		0	0						Fix_sw.jpg	0	880	547	72	111				0	Content		-72	-111	16957115	4988119353
16974	09:19:18.053	00:00:16.973	1019	-1024	-768	-1	-1	-1	-1	4	-1024	-768	-1	-1	-1	-1	4		0	0						Fix_sw.jpg	0	880	547	72	111				0	Content		-72	-111	16973783	4988136021
16991	09:19:18.070	00:00:16.990	1020	-1024	-768	-1	-1	-1	-1	4	-1024	-768	-1	-1	-1	-1	4		0	0						Fix_sw.jpg	0	880	547	72	111				0	Content		-72	-111	16990914	4988153152
17008	09:19:18.087	00:00:17.007	1021	-1024	-768	-1	-1	-1	-1	4	-1024	-768	-1	-1	-1	-1	4		0	0						Fix_sw.jpg	0	880	547	72	111				0	Content		-72	-111	17007581	4988169819
17025	09:19:18.104	00:00:17.024	1022	-1024	-768	-1	-1	-1	-1	4	-1024	-768	-1	-1	-1	-1	4		0	0						Fix_sw.jpg	0	880	547	72	111				0	Content		-72	-111	17024610	4988186848
17041	09:19:18.120	00:00:17.041	1023	-1024	-768	-1	-1	-1	-1	4	-1024	-768	-1	-1	-1	-1	4		0	0						Fix_sw.jpg	0	880	547	72	111				0	Content		-72	-111	17041278	4988203516
17058	09:19:18.137	00:00:17.057	1024	-1024	-768	-1	-1	-1	-1	4	-1024	-768	-1	-1	-1	-1	4		0	0						Fix_sw.jpg	0	880	547	72	111				0	Content		-72	-111	17057945	4988220183
17074	09:19:18.153	00:00:17.073	1025	-1024	-768	-1	-1	-1	-1	4	-1024	-768	-1	-1	-1	-1	4		0	0						Fix_sw.jpg	0	880	547	72	111				0	Content		-72	-111	17073993	4988236231
17091	09:19:18.170	00:00:17.090	1026	-1024	-768	-1	-1	-1	-1	4	-1024	-768	-1	-1	-1	-1	4		0	0						Fix_sw.jpg	0	880	547	72	111				0	Content		-72	-111	17090661	4988252899
17107	09:19:18.186	00:00:17.107	1027	-1024	-768	-1	-1	-1	-1	4	-1024	-768	-1	-1	-1	-1	4		0	0						Fix_sw.jpg	0	880	547	72	111				0	Content		-72	-111	17107120	4988269358
17124	09:19:18.203	00:00:17.123	1028	-1024	-768	-1	-1	-1	-1	4	-1024	-768	-1	-1	-1	-1	4		0	0						Fix_sw.jpg	0	880	547	72	111				0	Content		-72	-111	17123788	4988286026
17140	09:19:18.219	00:00:17.140	1029	-1024	-768	-1	-1	-1	-1	4	-1024	-768	-1	-1	-1	-1	4		0	0						Fix_sw.jpg	0	880	547	72	111				0	Content		-72	-111	17140456	4988302694
17157	09:19:18.236	00:00:17.156	1030	-1024	-768	-1	-1	-1	-1	4	-1024	-768	-1	-1	-1	-1	4		0	0						Fix_sw.jpg	0	880	547	72	111				0	Content		-72	-111	17156673	4988318911
17173	09:19:18.252	00:00:17.173	1031	-1024	-768	-1	-1	-1	-1	4	-1024	-768	-1	-1	-1	-1	4		0	0						Fix_sw.jpg	0	880	547	72	111				0	Content		-72	-111	17173409	4988335647
17190	09:19:18.269	00:00:17.190	1032	-1024	-768	-1	-1	-1	-1	4	-1024	-768	-1	-1	-1	-1	4		0	0						Fix_sw.jpg	0	880	547	72	111				0	Content		-72	-111	17190034	4988352272
17207	09:19:18.286	00:00:17.206	1033	-1024	-768	-1	-1	-1	-1	4	-1024	-768	-1	-1	-1	-1	4		0	0						Fix_sw.jpg	0	880	547	72	111				0	Content		-72	-111	17206702	4988368940
17223	09:19:18.302	00:00:17.223	1034	-1024	-768	-1	-1	-1	-1	4	-1024	-768	-1	-1	-1	-1	4		0	0						Fix_sw.jpg	0	880	547	72	111				0	Content		-72	-111	17223369	4988385607
17240	09:19:18.319	00:00:17.240	1035	-1024	-768	-1	-1	-1	-1	4	-1024	-768	-1	-1	-1	-1	4		0	0						Fix_sw.jpg	0	880	547	72	111				0	Content		-72	-111	17240006	4988402244
17257	09:19:18.336	00:00:17.256	1036	-1024	-768	-1	-1	-1	-1	4	-1024	-768	-1	-1	-1	-1	4		0	0						Fix_sw.jpg	0	880	547	72	111				0	Content		-72	-111	17256674	4988418912
17273	09:19:18.352	00:00:17.273	1037	-1024	-768	-1	-1	-1	-1	4	-1024	-768	-1	-1	-1	-1	4		0	0						Fix_sw.jpg	0	880	547	72	111				0	Content		-72	-111	17273341	4988435579
17290	09:19:18.369	00:00:17.289	1038	-1024	-768	-1	-1	-1	-1	4	-1024	-768	-1	-1	-1	-1	4		0	0						Fix_sw.jpg	0	880	547	72	111				0	Content		-72	-111	17289906	4988452144
17307	09:19:18.386	00:00:17.307	1039	-1024	-768	-1	-1	-1	-1	4	-1024	-768	-1	-1	-1	-1	4		0	0						Fix_sw.jpg	0	880	547	72	111				0	Content		-72	-111	17307153	4988469391
17324	09:19:18.403	00:00:17.324	1040	-1024	-768	-1	-1	-1	-1	4	-1024	-768	-1	-1	-1	-1	4		0	0						Fix_sw.jpg	0	880	547	72	111				0	Content		-72	-111	17324236	4988486474
17341	09:19:18.420	00:00:17.340	1041	-1024	-768	-1	-1	-1	-1	4	-1024	-768	-1	-1	-1	-1	4		0	0						Fix_sw.jpg	0	880	547	72	111				0	Content		-72	-111	17340904	4988503142
17358	09:19:18.437	00:00:17.357	1042	-1024	-768	-1	-1	-1	-1	4	-1024	-768	-1	-1	-1	-1	4		0	0						Fix_sw.jpg	0	880	547	72	111				0	Content		-72	-111	17357572	4988519810
17374	09:19:18.453	00:00:17.373	1043	-1024	-768	-1	-1	-1	-1	4	-1024	-768	-1	-1	-1	-1	4		0	0						Fix_sw.jpg	0	880	547	72	111				0	Content		-72	-111	17373889	4988536127
17391	09:19:18.470	00:00:17.390	1044	-1024	-768	-1	-1	-1	-1	4	-1024	-768	-1	-1	-1	-1	4		0	0						Fix_sw.jpg	0	880	547	72	111				0	Content		-72	-111	17390557	4988552795
17407	09:19:18.486																				ImageEnd	16	0	0	Fix_sw.jpg
17407	09:19:18.486	00:00:17.407	1045	-1024	-768	-1	-1	-1	-1	4	-1024	-768	-1	-1	-1	-1	4		0	0						No media	0	1024	768	0	0				0	Content		0	0	17407225	4988569463
17423	09:19:18.502	00:00:17.423	1046	-1024	-768	-1	-1	-1	-1	4	-1024	-768	-1	-1	-1	-1	4		0	0						No media	0	1024	768	0	0				0	Content		0	0	17423146	4988585384
17425	09:19:18.504																				ImageStart	8	0	0	StimuliFarbe_blau_gruen.png
17440	09:19:18.519	00:00:17.439	1047	-1024	-768	-1	-1	-1	-1	4	-1024	-768	-1	-1	-1	-1	4		0	0						StimuliFarbe_blau_gruen.png	0	880	547	72	111				0	Content		-72	-111	17439894	4988602132
17457	09:19:18.536	00:00:17.456	1048	-1024	-768	-1	-1	-1	-1	4	-1024	-768	-1	-1	-1	-1	4		0	0						StimuliFarbe_blau_gruen.png	0	880	547	72	111				0	Content		-72	-111	17456537	4988618775
17473	09:19:18.552	00:00:17.473	1049	-1024	-768	-1	-1	-1	-1	4	-1024	-768	-1	-1	-1	-1	4		0	0						StimuliFarbe_blau_gruen.png	0	880	547	72	111				0	Content		-72	-111	17473205	4988635443
17490	09:19:18.569	00:00:17.489	1050	-1024	-768	-1	-1	-1	-1	4	-1024	-768	-1	-1	-1	-1	4		0	0						StimuliFarbe_blau_gruen.png	0	880	547	72	111				0	Content		-72	-111	17489872	4988652110
17507	09:19:18.586	00:00:17.506	1051	-1024	-768	-1	-1	-1	-1	4	-1024	-768	-1	-1	-1	-1	4		0	0						StimuliFarbe_blau_gruen.png	0	880	547	72	111				0	Content		-72	-111	17506502	4988668740
17523	09:19:18.602	00:00:17.523	1052	-1024	-768	-1	-1	-1	-1	4	-1024	-768	-1	-1	-1	-1	4		0	0						StimuliFarbe_blau_gruen.png	0	880	547	72	111				0	Content		-72	-111	17523170	4988685408
17540	09:19:18.619	00:00:17.539	1053	-1024	-768	-1	-1	-1	-1	4	-1024	-768	-1	-1	-1	-1	4		0	0						StimuliFarbe_blau_gruen.png	0	880	547	72	111				0	Content		-72	-111	17539837	4988702075
17556	09:19:18.635	00:00:17.556	1054	-1024	-768	-1	-1	-1	-1	4	-1024	-768	-1	-1	-1	-1	4		0	0						StimuliFarbe_blau_gruen.png	0	880	547	72	111				0	Content		-72	-111	17556391	4988718629
17573	09:19:18.652	00:00:17.573	1055	-1024	-768	-1	-1	-1	-1	4	-1024	-768	-1	-1	-1	-1	4		0	0						StimuliFarbe_blau_gruen.png	0	880	547	72	111				0	Content		-72	-111	17573146	4988735384
17590	09:19:18.669	00:00:17.590	1056	-1024	-768	-1	-1	-1	-1	4	-1024	-768	-1	-1	-1	-1	4		0	0						StimuliFarbe_blau_gruen.png	0	880	547	72	111				0	Content		-72	-111	17590183	4988752421
17607	09:19:18.686	00:00:17.606	1057	-1024	-768	-1	-1	-1	-1	4	-1024	-768	-1	-1	-1	-1	4		0	0						StimuliFarbe_blau_gruen.png	0	880	547	72	111				0	Content		-72	-111	17606851	4988769089
17624	09:19:18.703	00:00:17.623	1058	-1024	-768	-1	-1	-1	-1	4	-1024	-768	-1	-1	-1	-1	4		0	0						StimuliFarbe_blau_gruen.png	0	880	547	72	111				0	Content		-72	-111	17623519	4988785757
17641	09:19:18.720	00:00:17.640	1059	-1024	-768	-1	-1	-1	-1	4	-1024	-768	-1	-1	-1	-1	4		0	0						StimuliFarbe_blau_gruen.png	0	880	547	72	111				0	Content		-72	-111	17640645	4988802883
17657	09:19:18.736	00:00:17.657	1060	-1024	-768	-1	-1	-1	-1	4	-1024	-768	-1	-1	-1	-1	4		0	0						StimuliFarbe_blau_gruen.png	0	880	547	72	111				0	Content		-72	-111	17657312	4988819550
17674	09:19:18.753	00:00:17.673	1061	-1024	-768	-1	-1	-1	-1	4	-1024	-768	-1	-1	-1	-1	4		0	0						StimuliFarbe_blau_gruen.png	0	880	547	72	111				0	Content		-72	-111	17673980	4988836218
17690	09:19:18.769	00:00:17.690	1062	-1024	-768	-1	-1	-1	-1	4	-1024	-768	-1	-1	-1	-1	4		0	0						StimuliFarbe_blau_gruen.png	0	880	547	72	111				0	Content		-72	-111	17690181	4988852419
17707	09:19:18.786	00:00:17.706	1063	-1024	-768	-1	-1	-1	-1	4	-1024	-768	-1	-1	-1	-1	4		0	0						StimuliFarbe_blau_gruen.png	0	880	547	72	111				0	Content		-72	-111	17706848	4988869086
17723	09:19:18.802	00:00:17.723	1064	-1024	-768	-1	-1	-1	-1	4	-1024	-768	-1	-1	-1	-1	4		0	0						StimuliFarbe_blau_gruen.png	0	880	547	72	111				0	Content		-72	-111	17723360	4988885598
17740	09:19:18.819	00:00:17.740	1065	-1024	-768	-1	-1	-1	-1	4	-1024	-768	-1	-1	-1	-1	4		0	0						StimuliFarbe_blau_gruen.png	0	880	547	72	111				0	Content		-72	-111	17740028	4988902266
17757	09:19:18.836	00:00:17.756	1066	-1024	-768	-1	-1	-1	-1	4	-1024	-768	-1	-1	-1	-1	4		0	0						StimuliFarbe_blau_gruen.png	0	880	547	72	111				0	Content		-72	-111	17756695	4988918933
17773	09:19:18.852	00:00:17.773	1067	-1024	-768	-1	-1	-1	-1	4	-1024	-768	-1	-1	-1	-1	4		0	0						StimuliFarbe_blau_gruen.png	0	880	547	72	111				0	Content		-72	-111	17773003	4988935241
17790	09:19:18.869	00:00:17.789	1068	-1024	-768	-1	-1	-1	-1	4	-1024	-768	-1	-1	-1	-1	4		0	0						StimuliFarbe_blau_gruen.png	0	880	547	72	111				0	Content		-72	-111	17789630	4988951868
17806	09:19:18.885	00:00:17.806	1069	-1024	-768	-1	-1	-1	-1	4	-1024	-768	-1	-1	-1	-1	4		0	0						StimuliFarbe_blau_gruen.png	0	880	547	72	111				0	Content		-72	-111	17806295	4988968533
17823	09:19:18.902	00:00:17.822	1070	-1024	-768	-1	-1	-1	-1	4	-1024	-768	-1	-1	-1	-1	4		0	0						StimuliFarbe_blau_gruen.png	0	880	547	72	111				0	Content		-72	-111	17822963	4988985201
17840	09:19:18.919	00:00:17.839	1071	-1024	-768	-1	-1	-1	-1	4	-1024	-768	-1	-1	-1	-1	4		0	0						StimuliFarbe_blau_gruen.png	0	880	547	72	111				0	Content		-72	-111	17839631	4989001869
17856	09:19:18.935	00:00:17.856	1072	-1024	-768	-1	-1	-1	-1	4	-1024	-768	-1	-1	-1	-1	4		0	0						StimuliFarbe_blau_gruen.png	0	880	547	72	111				0	Content		-72	-111	17856253	4989018491
17873	09:19:18.952	00:00:17.872	1073	-1024	-768	-1	-1	-1	-1	4	-1024	-768	-1	-1	-1	-1	4		0	0						StimuliFarbe_blau_gruen.png	0	880	547	72	111				0	Content		-72	-111	17872921	4989035159
17890	09:19:18.969	00:00:17.889	1074	-1024	-768	-1	-1	-1	-1	4	-1024	-768	-1	-1	-1	-1	4		0	0						StimuliFarbe_blau_gruen.png	0	880	547	72	111				0	Content		-72	-111	17889589	4989051827
17906	09:19:18.985	00:00:17.906	1075	-1024	-768	-1	-1	-1	-1	4	-1024	-768	-1	-1	-1	-1	4		0	0						StimuliFarbe_blau_gruen.png	0	880	547	72	111				0	Content		-72	-111	17906248	4989068486
17923	09:19:19.002	00:00:17.923	1076	-1024	-768	-1	-1	-1	-1	4	-1024	-768	-1	-1	-1	-1	4		0	0						StimuliFarbe_blau_gruen.png	0	880	547	72	111				0	Content		-72	-111	17923371	4989085609
17940	09:19:19.019	00:00:17.940	1077	-1024	-768	-1	-1	-1	-1	4	-1024	-768	-1	-1	-1	-1	4		0	0						StimuliFarbe_blau_gruen.png	0	880	547	72	111				0	Content		-72	-111	17940496	4989102734
17957	09:19:19.036	00:00:17.957	1078	-1024	-768	-1	-1	-1	-1	4	-1024	-768	-1	-1	-1	-1	4		0	0						StimuliFarbe_blau_gruen.png	0	880	547	72	111				0	Content		-72	-111	17957164	4989119402
17974	09:19:19.053	00:00:17.973	1079	-1024	-768	-1	-1	-1	-1	4	-1024	-768	-1	-1	-1	-1	4		0	0						StimuliFarbe_blau_gruen.png	0	880	547	72	111				0	Content		-72	-111	17973831	4989136069
17990	09:19:19.069	00:00:17.990	1080	-1024	-768	-1	-1	-1	-1	4	-1024	-768	-1	-1	-1	-1	4		0	0						StimuliFarbe_blau_gruen.png	0	880	547	72	111				0	Content		-72	-111	17990181	4989152419
18007	09:19:19.086	00:00:18.006	1081	-1024	-768	-1	-1	-1	-1	4	-1024	-768	-1	-1	-1	-1	4		0	0						StimuliFarbe_blau_gruen.png	0	880	547	72	111				0	Content		-72	-111	18006849	4989169087
18024	09:19:19.103	00:00:18.023	1082	-1024	-768	-1	-1	-1	-1	4	-1024	-768	-1	-1	-1	-1	4		0	0						StimuliFarbe_blau_gruen.png	0	880	547	72	111				0	Content		-72	-111	18023516	4989185754
18039	09:19:19.118	00:00:18.039	1083	-1024	-768	-1	-1	-1	-1	4	-1024	-768	-1	-1	-1	-1	4		0	0						StimuliFarbe_blau_gruen.png	0	880	547	72	111				0	Content		-72	-111	18039489	4989201727
18056	09:19:19.135	00:00:18.056	1084	-1024	-768	-1	-1	-1	-1	4	-1024	-768	-1	-1	-1	-1	4		0	0						StimuliFarbe_blau_gruen.png	0	880	547	72	111				0	Content		-72	-111	18056112	4989218350
18073	09:19:19.152	00:00:18.072	1085	-1024	-768	-1	-1	-1	-1	4	-1024	-768	-1	-1	-1	-1	4		0	0						StimuliFarbe_blau_gruen.png	0	880	547	72	111				0	Content		-72	-111	18072796	4989235034
18089	09:19:19.168	00:00:18.089	1086	-1024	-768	-1	-1	-1	-1	4	-1024	-768	-1	-1	-1	-1	4		0	0						StimuliFarbe_blau_gruen.png	0	880	547	72	111				0	Content		-72	-111	18089464	4989251702
18106	09:19:19.185	00:00:18.106	1087	-1024	-768	-1	-1	-1	-1	4	-1024	-768	-1	-1	-1	-1	4		0	0						StimuliFarbe_blau_gruen.png	0	880	547	72	111				0	Content		-72	-111	18106132	4989268370
18123	09:19:19.202	00:00:18.122	1088	-1024	-768	-1	-1	-1	-1	4	-1024	-768	-1	-1	-1	-1	4		0	0						StimuliFarbe_blau_gruen.png	0	880	547	72	111				0	Content		-72	-111	18122792	4989285030
18139	09:19:19.218	00:00:18.139	1089	-1024	-768	-1	-1	-1	-1	4	-1024	-768	-1	-1	-1	-1	4		0	0						StimuliFarbe_blau_gruen.png	0	880	547	72	111				0	Content		-72	-111	18139460	4989301698
18156	09:19:19.235	00:00:18.156	1090	-1024	-768	-1	-1	-1	-1	4	-1024	-768	-1	-1	-1	-1	4		0	0						StimuliFarbe_blau_gruen.png	0	880	547	72	111				0	Content		-72	-111	18156128	4989318366
18173	09:19:19.252	00:00:18.172	1091	-1024	-768	-1	-1	-1	-1	4	-1024	-768	-1	-1	-1	-1	4		0	0						StimuliFarbe_blau_gruen.png	0	880	547	72	111				0	Content		-72	-111	18172743	4989334981
18189	09:19:19.268	00:00:18.189	1092	-1024	-768	-1	-1	-1	-1	4	-1024	-768	-1	-1	-1	-1	4		0	0						StimuliFarbe_blau_gruen.png	0	880	547	72	111				0	Content		-72	-111	18189410	4989351648
18206	09:19:19.285	00:00:18.206	1093	-1024	-768	-1	-1	-1	-1	4	-1024	-768	-1	-1	-1	-1	4		0	0						StimuliFarbe_blau_gruen.png	0	880	547	72	111				0	Content		-72	-111	18206267	4989368505
18223	09:19:19.302	00:00:18.222	1094	-1024	-768	-1	-1	-1	-1	4	-1024	-768	-1	-1	-1	-1	4		0	0						StimuliFarbe_blau_gruen.png	0	880	547	72	111				0	Content		-72	-111	18222935	4989385173
18240	09:19:19.319	00:00:18.239	1095	-1024	-768	-1	-1	-1	-1	4	-1024	-768	-1	-1	-1	-1	4		0	0						StimuliFarbe_blau_gruen.png	0	880	547	72	111				0	Content		-72	-111	18239602	4989401840
18257	09:19:19.336	00:00:18.256	1096	-1024	-768	-1	-1	-1	-1	4	-1024	-768	-1	-1	-1	-1	4		0	0						StimuliFarbe_blau_gruen.png	0	880	547	72	111				0	Content		-72	-111	18256727	4989418965
18273	09:19:19.352	00:00:18.273	1097	-1024	-768	-1	-1	-1	-1	4	-1024	-768	-1	-1	-1	-1	4		0	0						StimuliFarbe_blau_gruen.png	0	880	547	72	111				0	Content		-72	-111	18273395	4989435633
18290	09:19:19.369	00:00:18.290	1098	-1024	-768	-1	-1	-1	-1	4	-1024	-768	-1	-1	-1	-1	4		0	0						StimuliFarbe_blau_gruen.png	0	880	547	72	111				0	Content		-72	-111	18290422	4989452660
18307	09:19:19.386	00:00:18.307	1099	-1024	-768	-1	-1	-1	-1	4	-1024	-768	-1	-1	-1	-1	4		0	0						StimuliFarbe_blau_gruen.png	0	880	547	72	111				0	Content		-72	-111	18307090	4989469328
18324	09:19:19.403	00:00:18.323	1100	-1024	-768	-1	-1	-1	-1	4	-1024	-768	-1	-1	-1	-1	4		0	0						StimuliFarbe_blau_gruen.png	0	880	547	72	111				0	Content		-72	-111	18323758	4989485996
18340	09:19:19.419	00:00:18.339	1101	-1024	-768	-1	-1	-1	-1	4	-1024	-768	-1	-1	-1	-1	4		0	0						StimuliFarbe_blau_gruen.png	0	880	547	72	111				0	Content		-72	-111	18339866	4989502104
18357	09:19:19.436	00:00:18.356	1102	-1024	-768	-1	-1	-1	-1	4	-1024	-768	-1	-1	-1	-1	4		0	0						StimuliFarbe_blau_gruen.png	0	880	547	72	111				0	Content		-72	-111	18356533	4989518771
18373	09:19:19.452	00:00:18.373	1103	-1024	-768	-1	-1	-1	-1	4	-1024	-768	-1	-1	-1	-1	4		0	0						StimuliFarbe_blau_gruen.png	0	880	547	72	111				0	Content		-72	-111	18373013	4989535251
18390	09:19:19.469	00:00:18.389	1104	-1024	-768	-1	-1	-1	-1	4	-1024	-768	-1	-1	-1	-1	4		0	0						StimuliFarbe_blau_gruen.png	0	880	547	72	111				0	Content		-72	-111	18389681	4989551919
18406	09:19:19.485	00:00:18.406	1105	-1024	-768	-1	-1	-1	-1	4	-1024	-768	-1	-1	-1	-1	4		0	0						StimuliFarbe_blau_gruen.png	0	880	547	72	111				0	Content		-72	-111	18406348	4989568586
18423	09:19:19.502	00:00:18.422	1106	-1024	-768	-1	-1	-1	-1	4	-1024	-768	-1	-1	-1	-1	4		0	0						StimuliFarbe_blau_gruen.png	0	880	547	72	111				0	Content		-72	-111	18422597	4989584835
18439	09:19:19.518	00:00:18.439	1107	-1024	-768	-1	-1	-1	-1	4	-1024	-768	-1	-1	-1	-1	4		0	0						StimuliFarbe_blau_gruen.png	0	880	547	72	111				0	Content		-72	-111	18439218	4989601456
18456	09:19:19.535	00:00:18.455	1108	-1024	-768	-1	-1	-1	-1	4	-1024	-768	-1	-1	-1	-1	4		0	0						StimuliFarbe_blau_gruen.png	0	880	547	72	111				0	Content		-72	-111	18455883	4989618121
18473	09:19:19.552	00:00:18.472	1109	-1024	-768	-1	-1	-1	-1	4	-1024	-768	-1	-1	-1	-1	4		0	0						StimuliFarbe_blau_gruen.png	0	880	547	72	111				0	Content		-72	-111	18472551	4989634789
18489	09:19:19.568	00:00:18.489	1110	-1024	-768	-1	-1	-1	-1	4	-1024	-768	-1	-1	-1	-1	4		0	0						StimuliFarbe_blau_gruen.png	0	880	547	72	111				0	Content		-72	-111	18489219	4989651457
18506	09:19:19.585	00:00:18.505	1111	-1024	-768	-1	-1	-1	-1	4	-1024	-768	-1	-1	-1	-1	4		0	0						StimuliFarbe_blau_gruen.png	0	880	547	72	111				0	Content		-72	-111	18505841	4989668079
18523	09:19:19.602	00:00:18.522	1112	-1024	-768	-1	-1	-1	-1	4	-1024	-768	-1	-1	-1	-1	4		0	0						StimuliFarbe_blau_gruen.png	0	880	547	72	111				0	Content		-72	-111	18522509	4989684747
18539	09:19:19.618	00:00:18.539	1113	-1024	-768	-1	-1	-1	-1	4	-1024	-768	-1	-1	-1	-1	4		0	0						StimuliFarbe_blau_gruen.png	0	880	547	72	111				0	Content		-72	-111	18539177	4989701415
18556	09:19:19.635	00:00:18.555	1114	-1024	-768	-1	-1	-1	-1	4	-1024	-768	-1	-1	-1	-1	4		0	0						StimuliFarbe_blau_gruen.png	0	880	547	72	111				0	Content		-72	-111	18555840	4989718078
18573	09:19:19.652	00:00:18.572	1115	-1024	-768	-1	-1	-1	-1	4	-1024	-768	-1	-1	-1	-1	4		0	0						StimuliFarbe_blau_gruen.png	0	880	547	72	111				0	Content		-72	-111	18572962	4989735200
18590	09:19:19.669	00:00:18.590	1116	-1024	-768	-1	-1	-1	-1	4	-1024	-768	-1	-1	-1	-1	4		0	0						StimuliFarbe_blau_gruen.png	0	880	547	72	111				0	Content		-72	-111	18590086	4989752324
18607	09:19:19.686	00:00:18.606	1117	-1024	-768	-1	-1	-1	-1	4	-1024	-768	-1	-1	-1	-1	4		0	0						StimuliFarbe_blau_gruen.png	0	880	547	72	111				0	Content		-72	-111	18606754	4989768992
18623	09:19:19.702	00:00:18.623	1118	-1024	-768	-1	-1	-1	-1	4	-1024	-768	-1	-1	-1	-1	4		0	0						StimuliFarbe_blau_gruen.png	0	880	547	72	111				0	Content		-72	-111	18623421	4989785659
18640	09:19:19.719	00:00:18.639	1119	-1024	-768	-1	-1	-1	-1	4	-1024	-768	-1	-1	-1	-1	4		0	0						StimuliFarbe_blau_gruen.png	0	880	547	72	111				0	Content		-72	-111	18639726	4989801964
18656	09:19:19.735	00:00:18.656	1120	-1024	-768	-1	-1	-1	-1	4	-1024	-768	-1	-1	-1	-1	4		0	0						StimuliFarbe_blau_gruen.png	0	880	547	72	111				0	Content		-72	-111	18656394	4989818632
18673	09:19:19.752	00:00:18.673	1121	-1024	-768	-1	-1	-1	-1	4	-1024	-768	-1	-1	-1	-1	4		0	0						StimuliFarbe_blau_gruen.png	0	880	547	72	111				0	Content		-72	-111	18673061	4989835299
18689	09:19:19.768	00:00:18.689	1122	-1024	-768	-1	-1	-1	-1	4	-1024	-768	-1	-1	-1	-1	4		0	0						StimuliFarbe_blau_gruen.png	0	880	547	72	111				0	Content		-72	-111	18689078	4989851316
18706	09:19:19.785	00:00:18.705	1123	-1024	-768	-1	-1	-1	-1	4	-1024	-768	-1	-1	-1	-1	4		0	0						StimuliFarbe_blau_gruen.png	0	880	547	72	111				0	Content		-72	-111	18705700	4989867938
18722	09:19:19.801	00:00:18.722	1124	-1024	-768	-1	-1	-1	-1	4	-1024	-768	-1	-1	-1	-1	4		0	0						StimuliFarbe_blau_gruen.png	0	880	547	72	111				0	Content		-72	-111	18722386	4989884624
18739	09:19:19.818	00:00:18.739	1125	-1024	-768	-1	-1	-1	-1	4	-1024	-768	-1	-1	-1	-1	4		0	0						StimuliFarbe_blau_gruen.png	0	880	547	72	111				0	Content		-72	-111	18739054	4989901292
18756	09:19:19.835	00:00:18.755	1126	-1024	-768	-1	-1	-1	-1	4	-1024	-768	-1	-1	-1	-1	4		0	0						StimuliFarbe_blau_gruen.png	0	880	547	72	111				0	Content		-72	-111	18755722	4989917960
18772	09:19:19.851	00:00:18.772	1127	-1024	-768	-1	-1	-1	-1	4	-1024	-768	-1	-1	-1	-1	4		0	0						StimuliFarbe_blau_gruen.png	0	880	547	72	111				0	Content		-72	-111	18772380	4989934618
18789	09:19:19.868	00:00:18.789	1128	-1024	-768	-1	-1	-1	-1	4	-1024	-768	-1	-1	-1	-1	4		0	0						StimuliFarbe_blau_gruen.png	0	880	547	72	111				0	Content		-72	-111	18789048	4989951286
18806	09:19:19.885	00:00:18.805	1129	-1024	-768	-1	-1	-1	-1	4	-1024	-768	-1	-1	-1	-1	4		0	0						StimuliFarbe_blau_gruen.png	0	880	547	72	111				0	Content		-72	-111	18805716	4989967954
18822	09:19:19.901	00:00:18.822	1130	-1024	-768	-1	-1	-1	-1	4	-1024	-768	-1	-1	-1	-1	4		0	0						StimuliFarbe_blau_gruen.png	0	880	547	72	111				0	Content		-72	-111	18822338	4989984576
18839	09:19:19.918	00:00:18.839	1131	-1024	-768	-1	-1	-1	-1	4	-1024	-768	-1	-1	-1	-1	4		0	0						StimuliFarbe_blau_gruen.png	0	880	547	72	111				0	Content		-72	-111	18839006	4990001244
18856	09:19:19.935	00:00:18.855	1132	-1024	-768	-1	-1	-1	-1	4	-1024	-768	-1	-1	-1	-1	4		0	0						StimuliFarbe_blau_gruen.png	0	880	547	72	111				0	Content		-72	-111	18855862	4990018100
18873	09:19:19.952	00:00:18.872	1133	-1024	-768	-1	-1	-1	-1	4	-1024	-768	-1	-1	-1	-1	4		0	0						StimuliFarbe_blau_gruen.png	0	880	547	72	111				0	Content		-72	-111	18872530	4990034768
18889	09:19:19.968	00:00:18.889	1134	-1024	-768	-1	-1	-1	-1	4	-1024	-768	-1	-1	-1	-1	4		0	0						StimuliFarbe_blau_gruen.png	0	880	547	72	111				0	Content		-72	-111	18889197	4990051435
18906	09:19:19.985	00:00:18.906	1135	-1024	-768	-1	-1	-1	-1	4	-1024	-768	-1	-1	-1	-1	4		0	0						StimuliFarbe_blau_gruen.png	0	880	547	72	111				0	Content		-72	-111	18906318	4990068556
18923	09:19:20.002	00:00:18.922	1136	-1024	-768	-1	-1	-1	-1	4	-1024	-768	-1	-1	-1	-1	4		0	0						StimuliFarbe_blau_gruen.png	0	880	547	72	111				0	Content		-72	-111	18922986	4990085224
18940	09:19:20.019	00:00:18.940	1137	-1024	-768	-1	-1	-1	-1	4	-1024	-768	-1	-1	-1	-1	4		0	0						StimuliFarbe_blau_gruen.png	0	880	547	72	111				0	Content		-72	-111	18940011	4990102249
18957	09:19:20.036	00:00:18.956	1138	-1024	-768	-1	-1	-1	-1	4	-1024	-768	-1	-1	-1	-1	4		0	0						StimuliFarbe_blau_gruen.png	0	880	547	72	111				0	Content		-72	-111	18956679	4990118917
18973	09:19:20.052	00:00:18.973	1139	-1024	-768	-1	-1	-1	-1	4	-1024	-768	-1	-1	-1	-1	4		0	0						StimuliFarbe_blau_gruen.png	0	880	547	72	111				0	Content		-72	-111	18973347	4990135585
18989	09:19:20.068	00:00:18.989	1140	-1024	-768	-1	-1	-1	-1	4	-1024	-768	-1	-1	-1	-1	4		0	0						StimuliFarbe_blau_gruen.png	0	880	547	72	111				0	Content		-72	-111	18989454	4990151692
19006	09:19:20.085	00:00:19.006	1141	-1024	-768	-1	-1	-1	-1	4	-1024	-768	-1	-1	-1	-1	4		0	0						StimuliFarbe_blau_gruen.png	0	880	547	72	111				0	Content		-72	-111	19006122	4990168360
19023	09:19:20.102	00:00:19.022	1142	-1024	-768	-1	-1	-1	-1	4	-1024	-768	-1	-1	-1	-1	4		0	0						StimuliFarbe_blau_gruen.png	0	880	547	72	111				0	Content		-72	-111	19022602	4990184840
19039	09:19:20.118	00:00:19.039	1143	-1024	-768	-1	-1	-1	-1	4	-1024	-768	-1	-1	-1	-1	4		0	0						StimuliFarbe_blau_gruen.png	0	880	547	72	111				0	Content		-72	-111	19039269	4990201507
19056	09:19:20.135	00:00:19.055	1144	-1024	-768	-1	-1	-1	-1	4	-1024	-768	-1	-1	-1	-1	4		0	0						StimuliFarbe_blau_gruen.png	0	880	547	72	111				0	Content		-72	-111	19055937	4990218175
19072	09:19:20.151	00:00:19.072	1145	-1024	-768	-1	-1	-1	-1	4	-1024	-768	-1	-1	-1	-1	4		0	0						StimuliFarbe_blau_gruen.png	0	880	547	72	111				0	Content		-72	-111	19072182	4990234420
19089	09:19:20.168	00:00:19.088	1146	-1024	-768	-1	-1	-1	-1	4	-1024	-768	-1	-1	-1	-1	4		0	0						StimuliFarbe_blau_gruen.png	0	880	547	72	111				0	Content		-72	-111	19088804	4990251042
19105	09:19:20.184	00:00:19.105	1147	-1024	-768	-1	-1	-1	-1	4	-1024	-768	-1	-1	-1	-1	4		0	0						StimuliFarbe_blau_gruen.png	0	880	547	72	111				0	Content		-72	-111	19105470	4990267708
19122	09:19:20.201	00:00:19.122	1148	-1024	-768	-1	-1	-1	-1	4	-1024	-768	-1	-1	-1	-1	4		0	0						StimuliFarbe_blau_gruen.png	0	880	547	72	111				0	Content		-72	-111	19122138	4990284376
19139	09:19:20.218	00:00:19.138	1149	-1024	-768	-1	-1	-1	-1	4	-1024	-768	-1	-1	-1	-1	4		0	0						StimuliFarbe_blau_gruen.png	0	880	547	72	111				0	Content		-72	-111	19138806	4990301044
19155	09:19:20.234	00:00:19.155	1150	-1024	-768	-1	-1	-1	-1	4	-1024	-768	-1	-1	-1	-1	4		0	0						StimuliFarbe_blau_gruen.png	0	880	547	72	111				0	Content		-72	-111	19155435	4990317673
19172	09:19:20.251	00:00:19.172	1151	-1024	-768	-1	-1	-1	-1	4	-1024	-768	-1	-1	-1	-1	4		0	0						StimuliFarbe_blau_gruen.png	0	880	547	72	111				0	Content		-72	-111	19172103	4990334341
19189	09:19:20.268	00:00:19.188	1152	-1024	-768	-1	-1	-1	-1	4	-1024	-768	-1	-1	-1	-1	4		0	0						StimuliFarbe_blau_gruen.png	0	880	547	72	111				0	Content		-72	-111	19188771	4990351009
19205	09:19:20.284	00:00:19.205	1153	-1024	-768	-1	-1	-1	-1	4	-1024	-768	-1	-1	-1	-1	4		0	0						StimuliFarbe_blau_gruen.png	0	880	547	72	111				0	Content		-72	-111	19205435	4990367673
19223	09:19:20.302	00:00:19.222	1154	-1024	-768	-1	-1	-1	-1	4	-1024	-768	-1	-1	-1	-1	4		0	0						StimuliFarbe_blau_gruen.png	0	880	547	72	111				0	Content		-72	-111	19222567	4990384805
19240	09:19:20.319	00:00:19.239	1155	-1024	-768	-1	-1	-1	-1	4	-1024	-768	-1	-1	-1	-1	4		0	0						StimuliFarbe_blau_gruen.png	0	880	547	72	111				0	Content		-72	-111	19239686	4990401924
19256	09:19:20.335	00:00:19.256	1156	-1024	-768	-1	-1	-1	-1	4	-1024	-768	-1	-1	-1	-1	4		0	0						StimuliFarbe_blau_gruen.png	0	880	547	72	111				0	Content		-72	-111	19256354	4990418592
19273	09:19:20.352	00:00:19.273	1157	-1024	-768	-1	-1	-1	-1	4	-1024	-768	-1	-1	-1	-1	4		0	0						StimuliFarbe_blau_gruen.png	0	880	547	72	111				0	Content		-72	-111	19273021	4990435259
19289	09:19:20.368	00:00:19.289	1158	-1024	-768	-1	-1	-1	-1	4	-1024	-768	-1	-1	-1	-1	4		0	0						StimuliFarbe_blau_gruen.png	0	880	547	72	111				0	Content		-72	-111	19289323	4990451561
19306	09:19:20.385	00:00:19.305	1159	-1024	-768	-1	-1	-1	-1	4	-1024	-768	-1	-1	-1	-1	4		0	0						StimuliFarbe_blau_gruen.png	0	880	547	72	111				0	Content		-72	-111	19305991	4990468229
19323	09:19:20.402	00:00:19.322	1160	-1024	-768	-1	-1	-1	-1	4	-1024	-768	-1	-1	-1	-1	4		0	0						StimuliFarbe_blau_gruen.png	0	880	547	72	111				0	Content		-72	-111	19322658	4990484896
19339	09:19:20.418	00:00:19.338	1161	-1024	-768	-1	-1	-1	-1	4	-1024	-768	-1	-1	-1	-1	4		0	0						StimuliFarbe_blau_gruen.png	0	880	547	72	111				0	Content		-72	-111	19338672	4990500910
19355	09:19:20.434	00:00:19.355	1162	-1024	-768	-1	-1	-1	-1	4	-1024	-768	-1	-1	-1	-1	4		0	0						StimuliFarbe_blau_gruen.png	0	880	547	72	111				0	Content		-72	-111	19355293	4990517531
19372	09:19:20.451	00:00:19.371	1163	-1024	-768	-1	-1	-1	-1	4	-1024	-768	-1	-1	-1	-1	4		0	0						StimuliFarbe_blau_gruen.png	0	880	547	72	111				0	Content		-72	-111	19371978	4990534216
19389	09:19:20.468	00:00:19.388	1164	-1024	-768	-1	-1	-1	-1	4	-1024	-768	-1	-1	-1	-1	4		0	0						StimuliFarbe_blau_gruen.png	0	880	547	72	111				0	Content		-72	-111	19388646	4990550884
19405	09:19:20.484	00:00:19.405	1165	-1024	-768	-1	-1	-1	-1	4	-1024	-768	-1	-1	-1	-1	4		0	0						StimuliFarbe_blau_gruen.png	0	880	547	72	111				0	Content		-72	-111	19405314	4990567552
19422	09:19:20.501	00:00:19.421	1166	-1024	-768	-1	-1	-1	-1	4	-1024	-768	-1	-1	-1	-1	4		0	0						StimuliFarbe_blau_gruen.png	0	880	547	72	111				0	Content		-72	-111	19421973	4990584211
19439	09:19:20.518	00:00:19.438	1167	-1024	-768	-1	-1	-1	-1	4	-1024	-768	-1	-1	-1	-1	4		0	0						StimuliFarbe_blau_gruen.png	0	880	547	72	111				0	Content		-72	-111	19438641	4990600879
19455	09:19:20.534	00:00:19.455	1168	-1024	-768	-1	-1	-1	-1	4	-1024	-768	-1	-1	-1	-1	4		0	0						StimuliFarbe_blau_gruen.png	0	880	547	72	111				0	Content		-72	-111	19455309	4990617547
19472	09:19:20.551	00:00:19.471	1169	-1024	-768	-1	-1	-1	-1	4	-1024	-768	-1	-1	-1	-1	4		0	0						StimuliFarbe_blau_gruen.png	0	880	547	72	111				0	Content		-72	-111	19471925	4990634163
19489	09:19:20.568	00:00:19.488	1170	-1024	-768	-1	-1	-1	-1	4	-1024	-768	-1	-1	-1	-1	4		0	0						StimuliFarbe_blau_gruen.png	0	880	547	72	111				0	Content		-72	-111	19488555	4990650793
19506	09:19:20.585	00:00:19.505	1171	-1024	-768	-1	-1	-1	-1	4	-1024	-768	-1	-1	-1	-1	4		0	0						StimuliFarbe_blau_gruen.png	0	880	547	72	111				0	Content		-72	-111	19505866	4990668104
19523	09:19:20.602	00:00:19.522	1172	-1024	-768	-1	-1	-1	-1	4	-1024	-768	-1	-1	-1	-1	4		0	0						StimuliFarbe_blau_gruen.png	0	880	547	72	111				0	Content		-72	-111	19522534	4990684772
19540	09:19:20.619	00:00:19.539	1173	-1024	-768	-1	-1	-1	-1	4	-1024	-768	-1	-1	-1	-1	4		0	0						StimuliFarbe_blau_gruen.png	0	880	547	72	111				0	Content		-72	-111	19539620	4990701858
19556	09:19:20.635	00:00:19.556	1174	-1024	-768	-1	-1	-1	-1	4	-1024	-768	-1	-1	-1	-1	4		0	0						StimuliFarbe_blau_gruen.png	0	880	547	72	111				0	Content		-72	-111	19556288	4990718526
19573	09:19:20.652	00:00:19.572	1175	-1024	-768	-1	-1	-1	-1	4	-1024	-768	-1	-1	-1	-1	4		0	0						StimuliFarbe_blau_gruen.png	0	880	547	72	111				0	Content		-72	-111	19572956	4990735194
19589	09:19:20.668	00:00:19.589	1176	-1024	-768	-1	-1	-1	-1	4	-1024	-768	-1	-1	-1	-1	4		0	0						StimuliFarbe_blau_gruen.png	0	880	547	72	111				0	Content		-72	-111	19589059	4990751297
19606	09:19:20.685	00:00:19.605	1177	-1024	-768	-1	-1	-1	-1	4	-1024	-768	-1	-1	-1	-1	4		0	0						StimuliFarbe_blau_gruen.png	0	880	547	72	111				0	Content		-72	-111	19605727	4990767965
19622	09:19:20.701	00:00:19.622	1178	-1024	-768	-1	-1	-1	-1	4	-1024	-768	-1	-1	-1	-1	4		0	0						StimuliFarbe_blau_gruen.png	0	880	547	72	111				0	Content		-72	-111	19622205	4990784443
19639	09:19:20.718	00:00:19.638	1179	-1024	-768	-1	-1	-1	-1	4	-1024	-768	-1	-1	-1	-1	4		0	0						StimuliFarbe_blau_gruen.png	0	880	547	72	111				0	Content		-72	-111	19638872	4990801110
19656	09:19:20.735	00:00:19.655	1180	-1024	-768	-1	-1	-1	-1	4	-1024	-768	-1	-1	-1	-1	4		0	0						StimuliFarbe_blau_gruen.png	0	880	547	72	111				0	Content		-72	-111	19655540	4990817778
19672	09:19:20.751	00:00:19.671	1181	-1024	-768	-1	-1	-1	-1	4	-1024	-768	-1	-1	-1	-1	4		0	0						StimuliFarbe_blau_gruen.png	0	880	547	72	111				0	Content		-72	-111	19671782	4990834020
19688	09:19:20.767	00:00:19.688	1182	-1024	-768	-1	-1	-1	-1	4	-1024	-768	-1	-1	-1	-1	4		0	0						StimuliFarbe_blau_gruen.png	0	880	547	72	111				0	Content		-72	-111	19688403	4990850641
19705	09:19:20.784	00:00:19.705	1183	-1024	-768	-1	-1	-1	-1	4	-1024	-768	-1	-1	-1	-1	4		0	0						StimuliFarbe_blau_gruen.png	0	880	547	72	111				0	Content		-72	-111	19705070	4990867308
19722	09:19:20.801	00:00:19.721	1184	-1024	-768	-1	-1	-1	-1	4	-1024	-768	-1	-1	-1	-1	4		0	0						StimuliFarbe_blau_gruen.png	0	880	547	72	111				0	Content		-72	-111	19721738	4990883976
19738	09:19:20.817	00:00:19.738	1185	-1024	-768	-1	-1	-1	-1	4	-1024	-768	-1	-1	-1	-1	4		0	0						StimuliFarbe_blau_gruen.png	0	880	547	72	111				0	Content		-72	-111	19738405	4990900643
19755	09:19:20.834	00:00:19.755	1186	-1024	-768	-1	-1	-1	-1	4	-1024	-768	-1	-1	-1	-1	4		0	0						StimuliFarbe_blau_gruen.png	0	880	547	72	111				0	Content		-72	-111	19755031	4990917269
19772	09:19:20.851	00:00:19.771	1187	-1024	-768	-1	-1	-1	-1	4	-1024	-768	-1	-1	-1	-1	4		0	0						StimuliFarbe_blau_gruen.png	0	880	547	72	111				0	Content		-72	-111	19771699	4990933937
19788	09:19:20.867	00:00:19.788	1188	-1024	-768	-1	-1	-1	-1	4	-1024	-768	-1	-1	-1	-1	4		0	0						StimuliFarbe_blau_gruen.png	0	880	547	72	111				0	Content		-72	-111	19788402	4990950640
19806	09:19:20.885	00:00:19.805	1189	-1024	-768	-1	-1	-1	-1	4	-1024	-768	-1	-1	-1	-1	4		0	0						StimuliFarbe_blau_gruen.png	0	880	547	72	111				0	Content		-72	-111	19805524	4990967762
19823	09:19:20.902	00:00:19.822	1190	-1024	-768	-1	-1	-1	-1	4	-1024	-768	-1	-1	-1	-1	4		0	0						StimuliFarbe_blau_gruen.png	0	880	547	72	111				0	Content		-72	-111	19822648	4990984886
19839	09:19:20.918	00:00:19.839	1191	-1024	-768	-1	-1	-1	-1	4	-1024	-768	-1	-1	-1	-1	4		0	0						StimuliFarbe_blau_gruen.png	0	880	547	72	111				0	Content		-72	-111	19839316	4991001554
19856	09:19:20.935	00:00:19.855	1192	-1024	-768	-1	-1	-1	-1	4	-1024	-768	-1	-1	-1	-1	4		0	0						StimuliFarbe_blau_gruen.png	0	880	547	72	111				0	Content		-72	-111	19855983	4991018221
19872	09:19:20.951	00:00:19.872	1193	-1024	-768	-1	-1	-1	-1	4	-1024	-768	-1	-1	-1	-1	4		0	0						StimuliFarbe_blau_gruen.png	0	880	547	72	111				0	Content		-72	-111	19872292	4991034530
19889	09:19:20.968	00:00:19.888	1194	-1024	-768	-1	-1	-1	-1	4	-1024	-768	-1	-1	-1	-1	4		0	0						StimuliFarbe_blau_gruen.png	0	880	547	72	111				0	Content		-72	-111	19888960	4991051198
19906	09:19:20.985	00:00:19.905	1195	-1024	-768	-1	-1	-1	-1	4	-1024	-768	-1	-1	-1	-1	4		0	0						StimuliFarbe_blau_gruen.png	0	880	547	72	111				0	Content		-72	-111	19905627	4991067865
19922	09:19:21.001	00:00:19.921	1196	-1024	-768	-1	-1	-1	-1	4	-1024	-768	-1	-1	-1	-1	4		0	0						StimuliFarbe_blau_gruen.png	0	880	547	72	111				0	Content		-72	-111	19921642	4991083880
19938	09:19:21.017	00:00:19.938	1197	-1024	-768	-1	-1	-1	-1	4	-1024	-768	-1	-1	-1	-1	4		0	0						StimuliFarbe_blau_gruen.png	0	880	547	72	111				0	Content		-72	-111	19938267	4991100505
19955	09:19:21.034	00:00:19.954	1198	-1024	-768	-1	-1	-1	-1	4	-1024	-768	-1	-1	-1	-1	4		0	0						StimuliFarbe_blau_gruen.png	0	880	547	72	111				0	Content		-72	-111	19954951	4991117189
19972	09:19:21.051	00:00:19.971	1199	-1024	-768	-1	-1	-1	-1	4	-1024	-768	-1	-1	-1	-1	4		0	0						StimuliFarbe_blau_gruen.png	0	880	547	72	111				0	Content		-72	-111	19971619	4991133857
19988	09:19:21.067	00:00:19.988	1200	-1024	-768	-1	-1	-1	-1	4	-1024	-768	-1	-1	-1	-1	4		0	0						StimuliFarbe_blau_gruen.png	0	880	547	72	111				0	Content		-72	-111	19988287	4991150525
20005	09:19:21.084	00:00:20.004	1201	-1024	-768	-1	-1	-1	-1	4	-1024	-768	-1	-1	-1	-1	4		0	0						StimuliFarbe_blau_gruen.png	0	880	547	72	111				0	Content		-72	-111	20004904	4991167142
20022	09:19:21.101	00:00:20.021	1202	-1024	-768	-1	-1	-1	-1	4	-1024	-768	-1	-1	-1	-1	4		0	0						StimuliFarbe_blau_gruen.png	0	880	547	72	111				0	Content		-72	-111	20021572	4991183810
20038	09:19:21.117	00:00:20.038	1203	-1024	-768	-1	-1	-1	-1	4	-1024	-768	-1	-1	-1	-1	4		0	0						StimuliFarbe_blau_gruen.png	0	880	547	72	111				0	Content		-72	-111	20038240	4991200478
20055	09:19:21.134	00:00:20.054	1204	-1024	-768	-1	-1	-1	-1	4	-1024	-768	-1	-1	-1	-1	4		0	0						StimuliFarbe_blau_gruen.png	0	880	547	72	111				0	Content		-72	-111	20054897	4991217135
20072	09:19:21.151	00:00:20.071	1205	-1024	-768	-1	-1	-1	-1	4	-1024	-768	-1	-1	-1	-1	4		0	0						StimuliFarbe_blau_gruen.png	0	880	547	72	111				0	Content		-72	-111	20071826	4991234064
20088	09:19:21.167	00:00:20.088	1206	-1024	-768	-1	-1	-1	-1	4	-1024	-768	-1	-1	-1	-1	4		0	0						StimuliFarbe_blau_gruen.png	0	880	547	72	111				0	Content		-72	-111	20088494	4991250732
20106	09:19:21.185	00:00:20.105	1207	-1024	-768	-1	-1	-1	-1	4	-1024	-768	-1	-1	-1	-1	4		0	0						StimuliFarbe_blau_gruen.png	0	880	547	72	111				0	Content		-72	-111	20105626	4991267864
20122	09:19:21.201	00:00:20.122	1208	-1024	-768	-1	-1	-1	-1	4	-1024	-768	-1	-1	-1	-1	4		0	0						StimuliFarbe_blau_gruen.png	0	880	547	72	111				0	Content		-72	-111	20122293	4991284531
20139	09:19:21.218	00:00:20.139	1209	-1024	-768	-1	-1	-1	-1	4	-1024	-768	-1	-1	-1	-1	4		0	0						StimuliFarbe_blau_gruen.png	0	880	547	72	111				0	Content		-72	-111	20139323	4991301561
20156	09:19:21.235	00:00:20.155	1210	-1024	-768	-1	-1	-1	-1	4	-1024	-768	-1	-1	-1	-1	4		0	0						StimuliFarbe_blau_gruen.png	0	880	547	72	111				0	Content		-72	-111	20155991	4991318229
20173	09:19:21.252	00:00:20.172	1211	-1024	-768	-1	-1	-1	-1	4	-1024	-768	-1	-1	-1	-1	4		0	0						StimuliFarbe_blau_gruen.png	0	880	547	72	111				0	Content		-72	-111	20172658	4991334896
20189	09:19:21.268	00:00:20.188	1212	-1024	-768	-1	-1	-1	-1	4	-1024	-768	-1	-1	-1	-1	4		0	0						StimuliFarbe_blau_gruen.png	0	880	547	72	111				0	Content		-72	-111	20188705	4991350943
20205	09:19:21.284	00:00:20.205	1213	-1024	-768	-1	-1	-1	-1	4	-1024	-768	-1	-1	-1	-1	4		0	0						StimuliFarbe_blau_gruen.png	0	880	547	72	111				0	Content		-72	-111	20205373	4991367611
20222	09:19:21.301	00:00:20.221	1214	-1024	-768	-1	-1	-1	-1	4	-1024	-768	-1	-1	-1	-1	4		0	0						StimuliFarbe_blau_gruen.png	0	880	547	72	111				0	Content		-72	-111	20221831	4991384069
20238	09:19:21.317	00:00:20.238	1215	-1024	-768	-1	-1	-1	-1	4	-1024	-768	-1	-1	-1	-1	4		0	0						StimuliFarbe_blau_gruen.png	0	880	547	72	111				0	Content		-72	-111	20238499	4991400737
20255	09:19:21.334	00:00:20.255	1216	-1024	-768	-1	-1	-1	-1	4	-1024	-768	-1	-1	-1	-1	4		0	0						StimuliFarbe_blau_gruen.png	0	880	547	72	111				0	Content		-72	-111	20255167	4991417405
20271	09:19:21.350	00:00:20.271	1217	-1024	-768	-1	-1	-1	-1	4	-1024	-768	-1	-1	-1	-1	4		0	0						StimuliFarbe_blau_gruen.png	0	880	547	72	111				0	Content		-72	-111	20271383	4991433621
20288	09:19:21.367	00:00:20.287	1218	-1024	-768	-1	-1	-1	-1	4	-1024	-768	-1	-1	-1	-1	4		0	0						StimuliFarbe_blau_gruen.png	0	880	547	72	111				0	Content		-72	-111	20287999	4991450237
20305	09:19:21.384	00:00:20.304	1219	-1024	-768	-1	-1	-1	-1	4	-1024	-768	-1	-1	-1	-1	4		0	0						StimuliFarbe_blau_gruen.png	0	880	547	72	111				0	Content		-72	-111	20304665	4991466903
20321	09:19:21.400	00:00:20.321	1220	-1024	-768	-1	-1	-1	-1	4	-1024	-768	-1	-1	-1	-1	4		0	0						StimuliFarbe_blau_gruen.png	0	880	547	72	111				0	Content		-72	-111	20321333	4991483571
20338	09:19:21.417	00:00:20.338	1221	-1024	-768	-1	-1	-1	-1	4	-1024	-768	-1	-1	-1	-1	4		0	0						StimuliFarbe_blau_gruen.png	0	880	547	72	111				0	Content		-72	-111	20338000	4991500238
20355	09:19:21.434	00:00:20.354	1222	-1024	-768	-1	-1	-1	-1	4	-1024	-768	-1	-1	-1	-1	4		0	0						StimuliFarbe_blau_gruen.png	0	880	547	72	111				0	Content		-72	-111	20354691	4991516929
20371	09:19:21.450	00:00:20.371	1223	-1024	-768	-1	-1	-1	-1	4	-1024	-768	-1	-1	-1	-1	4		0	0						StimuliFarbe_blau_gruen.png	0	880	547	72	111				0	Content		-72	-111	20371359	4991533597
20388	09:19:21.467	00:00:20.387	1224	-1024	-768	-1	-1	-1	-1	4	-1024	-768	-1	-1	-1	-1	4		0	0						StimuliFarbe_blau_gruen.png	0	880	547	72	111				0	Content		-72	-111	20387999	4991550237
20405	09:19:21.484	00:00:20.405	1225	-1024	-768	-1	-1	-1	-1	4	-1024	-768	-1	-1	-1	-1	4		0	0						StimuliFarbe_blau_gruen.png	0	880	547	72	111				0	Content		-72	-111	20405245	4991567483
20422	09:19:21.501	00:00:20.422	1226	-1024	-768	-1	-1	-1	-1	4	-1024	-768	-1	-1	-1	-1	4		0	0						StimuliFarbe_blau_gruen.png	0	880	547	72	111				0	Content		-72	-111	20422329	4991584567
20439	09:19:21.518	00:00:20.438	1227	-1024	-768	-1	-1	-1	-1	4	-1024	-768	-1	-1	-1	-1	4		0	0						StimuliFarbe_blau_gruen.png	0	880	547	72	111				0	Content		-72	-111	20438997	4991601235
20456	09:19:21.535	00:00:20.455	1228	-1024	-768	-1	-1	-1	-1	4	-1024	-768	-1	-1	-1	-1	4		0	0						StimuliFarbe_blau_gruen.png	0	880	547	72	111				0	Content		-72	-111	20455664	4991617902
20472	09:19:21.551	00:00:20.471	1229	-1024	-768	-1	-1	-1	-1	4	-1024	-768	-1	-1	-1	-1	4		0	0						StimuliFarbe_blau_gruen.png	0	880	547	72	111				0	Content		-72	-111	20471987	4991634225
20489	09:19:21.568	00:00:20.488	1230	-1024	-768	-1	-1	-1	-1	4	-1024	-768	-1	-1	-1	-1	4		0	0						StimuliFarbe_blau_gruen.png	0	880	547	72	111				0	Content		-72	-111	20488655	4991650893
20505	09:19:21.584	00:00:20.505	1231	-1024	-768	-1	-1	-1	-1	4	-1024	-768	-1	-1	-1	-1	4		0	0						StimuliFarbe_blau_gruen.png	0	880	547	72	111				0	Content		-72	-111	20505322	4991667560
20521	09:19:21.600	00:00:20.521	1232	-1024	-768	-1	-1	-1	-1	4	-1024	-768	-1	-1	-1	-1	4		0	0						StimuliFarbe_blau_gruen.png	0	880	547	72	111				0	Content		-72	-111	20521239	4991683477
20538	09:19:21.617	00:00:20.537	1233	-1024	-768	-1	-1	-1	-1	4	-1024	-768	-1	-1	-1	-1	4		0	0						StimuliFarbe_blau_gruen.png	0	880	547	72	111				0	Content		-72	-111	20537860	4991700098
20555	09:19:21.634	00:00:20.554	1234	-1024	-768	-1	-1	-1	-1	4	-1024	-768	-1	-1	-1	-1	4		0	0						StimuliFarbe_blau_gruen.png	0	880	547	72	111				0	Content		-72	-111	20554547	4991716785
20571	09:19:21.650	00:00:20.571	1235	-1024	-768	-1	-1	-1	-1	4	-1024	-768	-1	-1	-1	-1	4		0	0						StimuliFarbe_blau_gruen.png	0	880	547	72	111				0	Content		-72	-111	20571215	4991733453
20588	09:19:21.667	00:00:20.587	1236	-1024	-768	-1	-1	-1	-1	4	-1024	-768	-1	-1	-1	-1	4		0	0						StimuliFarbe_blau_gruen.png	0	880	547	72	111				0	Content		-72	-111	20587883	4991750121
20605	09:19:21.684	00:00:20.604	1237	-1024	-768	-1	-1	-1	-1	4	-1024	-768	-1	-1	-1	-1	4		0	0						StimuliFarbe_blau_gruen.png	0	880	547	72	111				0	Content		-72	-111	20604541	4991766779
20621	09:19:21.700	00:00:20.621	1238	-1024	-768	-1	-1	-1	-1	4	-1024	-768	-1	-1	-1	-1	4		0	0						StimuliFarbe_blau_gruen.png	0	880	547	72	111				0	Content		-72	-111	20621209	4991783447
20638	09:19:21.717	00:00:20.637	1239	-1024	-768	-1	-1	-1	-1	4	-1024	-768	-1	-1	-1	-1	4		0	0						StimuliFarbe_blau_gruen.png	0	880	547	72	111				0	Content		-72	-111	20637877	4991800115
20654	09:19:21.733	00:00:20.654	1240	-1024	-768	-1	-1	-1	-1	4	-1024	-768	-1	-1	-1	-1	4		0	0						StimuliFarbe_blau_gruen.png	0	880	547	72	111				0	Content		-72	-111	20654492	4991816730
20671	09:19:21.750	00:00:20.671	1241	-1024	-768	-1	-1	-1	-1	4	-1024	-768	-1	-1	-1	-1	4		0	0						StimuliFarbe_blau_gruen.png	0	880	547	72	111				0	Content		-72	-111	20671160	4991833398
20688	09:19:21.767	00:00:20.688	1242	-1024	-768	-1	-1	-1	-1	4	-1024	-768	-1	-1	-1	-1	4		0	0						StimuliFarbe_blau_gruen.png	0	880	547	72	111				0	Content		-72	-111	20688017	4991850255
20705	09:19:21.784	00:00:20.704	1243	-1024	-768	-1	-1	-1	-1	4	-1024	-768	-1	-1	-1	-1	4		0	0						StimuliFarbe_blau_gruen.png	0	880	547	72	111				0	Content		-72	-111	20704684	4991866922
20721	09:19:21.800	00:00:20.721	1244	-1024	-768	-1	-1	-1	-1	4	-1024	-768	-1	-1	-1	-1	4		0	0						StimuliFarbe_blau_gruen.png	0	880	547	72	111				0	Content		-72	-111	20721352	4991883590
20738	09:19:21.817	00:00:20.738	1245	-1024	-768	-1	-1	-1	-1	4	-1024	-768	-1	-1	-1	-1	4		0	0						StimuliFarbe_blau_gruen.png	0	880	547	72	111				0	Content		-72	-111	20738478	4991900716
20755	09:19:21.834	00:00:20.755	1246	-1024	-768	-1	-1	-1	-1	4	-1024	-768	-1	-1	-1	-1	4		0	0						StimuliFarbe_blau_gruen.png	0	880	547	72	111				0	Content		-72	-111	20755146	4991917384
20772	09:19:21.851	00:00:20.772	1247	-1024	-768	-1	-1	-1	-1	4	-1024	-768	-1	-1	-1	-1	4		0	0						StimuliFarbe_blau_gruen.png	0	880	547	72	111				0	Content		-72	-111	20772173	4991934411
20789	09:19:21.868	00:00:20.788	1248	-1024	-768	-1	-1	-1	-1	4	-1024	-768	-1	-1	-1	-1	4		0	0						StimuliFarbe_blau_gruen.png	0	880	547	72	111				0	Content		-72	-111	20788841	4991951079
20806	09:19:21.885	00:00:20.805	1249	-1024	-768	-1	-1	-1	-1	4	-1024	-768	-1	-1	-1	-1	4		0	0						StimuliFarbe_blau_gruen.png	0	880	547	72	111				0	Content		-72	-111	20805509	4991967747
20822	09:19:21.901	00:00:20.821	1250	-1024	-768	-1	-1	-1	-1	4	-1024	-768	-1	-1	-1	-1	4		0	0						StimuliFarbe_blau_gruen.png	0	880	547	72	111				0	Content		-72	-111	20821615	4991983853
20838	09:19:21.917	00:00:20.838	1251	-1024	-768	-1	-1	-1	-1	4	-1024	-768	-1	-1	-1	-1	4		0	0						StimuliFarbe_blau_gruen.png	0	880	547	72	111				0	Content		-72	-111	20838283	4992000521
20855	09:19:21.934	00:00:20.854	1252	-1024	-768	-1	-1	-1	-1	4	-1024	-768	-1	-1	-1	-1	4		0	0						StimuliFarbe_blau_gruen.png	0	880	547	72	111				0	Content		-72	-111	20854764	4992017002
20871	09:19:21.950	00:00:20.871	1253	-1024	-768	-1	-1	-1	-1	4	-1024	-768	-1	-1	-1	-1	4		0	0						StimuliFarbe_blau_gruen.png	0	880	547	72	111				0	Content		-72	-111	20871431	4992033669
20888	09:19:21.967	00:00:20.888	1254	-1024	-768	-1	-1	-1	-1	4	-1024	-768	-1	-1	-1	-1	4		0	0						StimuliFarbe_blau_gruen.png	0	880	547	72	111				0	Content		-72	-111	20888099	4992050337
20904	09:19:21.983	00:00:20.904	1255	-1024	-768	-1	-1	-1	-1	4	-1024	-768	-1	-1	-1	-1	4		0	0						StimuliFarbe_blau_gruen.png	0	880	547	72	111				0	Content		-72	-111	20904347	4992066585
20921	09:19:22.000	00:00:20.920	1256	-1024	-768	-1	-1	-1	-1	4	-1024	-768	-1	-1	-1	-1	4		0	0						StimuliFarbe_blau_gruen.png	0	880	547	72	111				0	Content		-72	-111	20920974	4992083212
20938	09:19:22.017	00:00:20.937	1257	-1024	-768	-1	-1	-1	-1	4	-1024	-768	-1	-1	-1	-1	4		0	0						StimuliFarbe_blau_gruen.png	0	880	547	72	111				0	Content		-72	-111	20937640	4992099878
20954	09:19:22.033	00:00:20.954	1258	-1024	-768	-1	-1	-1	-1	4	-1024	-768	-1	-1	-1	-1	4		0	0						StimuliFarbe_blau_gruen.png	0	880	547	72	111				0	Content		-72	-111	20954308	4992116546
20971	09:19:22.050	00:00:20.970	1259	-1024	-768	-1	-1	-1	-1	4	-1024	-768	-1	-1	-1	-1	4		0	0						StimuliFarbe_blau_gruen.png	0	880	547	72	111				0	Content		-72	-111	20970975	4992133213
20988	09:19:22.067	00:00:20.987	1260	-1024	-768	-1	-1	-1	-1	4	-1024	-768	-1	-1	-1	-1	4		0	0						StimuliFarbe_blau_gruen.png	0	880	547	72	111				0	Content		-72	-111	20987639	4992149877
21004	09:19:22.083	00:00:21.004	1261	-1024	-768	-1	-1	-1	-1	4	-1024	-768	-1	-1	-1	-1	4		0	0						StimuliFarbe_blau_gruen.png	0	880	547	72	111				0	Content		-72	-111	21004307	4992166545
21021	09:19:22.100	00:00:21.020	1262	-1024	-768	-1	-1	-1	-1	4	-1024	-768	-1	-1	-1	-1	4		0	0						StimuliFarbe_blau_gruen.png	0	880	547	72	111				0	Content		-72	-111	21020975	4992183213
21038	09:19:22.117	00:00:21.037	1263	-1024	-768	-1	-1	-1	-1	4	-1024	-768	-1	-1	-1	-1	4		0	0						StimuliFarbe_blau_gruen.png	0	880	547	72	111				0	Content		-72	-111	21037593	4992199831
21055	09:19:22.134	00:00:21.054	1264	-1024	-768	-1	-1	-1	-1	4	-1024	-768	-1	-1	-1	-1	4		0	0						StimuliFarbe_blau_gruen.png	0	880	547	72	111				0	Content		-72	-111	21054847	4992217085
21072	09:19:22.151	00:00:21.071	1265	-1024	-768	-1	-1	-1	-1	4	-1024	-768	-1	-1	-1	-1	4		0	0						StimuliFarbe_blau_gruen.png	0	880	547	72	111				0	Content		-72	-111	21071929	4992234167
21089	09:19:22.168	00:00:21.088	1266	-1024	-768	-1	-1	-1	-1	4	-1024	-768	-1	-1	-1	-1	4		0	0						StimuliFarbe_blau_gruen.png	0	880	547	72	111				0	Content		-72	-111	21088596	4992250834
21105	09:19:22.184	00:00:21.105	1267	-1024	-768	-1	-1	-1	-1	4	-1024	-768	-1	-1	-1	-1	4		0	0						StimuliFarbe_blau_gruen.png	0	880	547	72	111				0	Content		-72	-111	21105264	4992267502
21122	09:19:22.201	00:00:21.121	1268	-1024	-768	-1	-1	-1	-1	4	-1024	-768	-1	-1	-1	-1	4		0	0						StimuliFarbe_blau_gruen.png	0	880	547	72	111				0	Content		-72	-111	21121580	4992283818
21138	09:19:22.217	00:00:21.138	1269	-1024	-768	-1	-1	-1	-1	4	-1024	-768	-1	-1	-1	-1	4		0	0						StimuliFarbe_blau_gruen.png	0	880	547	72	111				0	Content		-72	-111	21138247	4992300485
21155	09:19:22.234	00:00:21.154	1270	-1024	-768	-1	-1	-1	-1	4	-1024	-768	-1	-1	-1	-1	4		0	0						StimuliFarbe_blau_gruen.png	0	880	547	72	111				0	Content		-72	-111	21154915	4992317153
21171	09:19:22.250	00:00:21.170	1271	-1024	-768	-1	-1	-1	-1	4	-1024	-768	-1	-1	-1	-1	4		0	0						StimuliFarbe_blau_gruen.png	0	880	547	72	111				0	Content		-72	-111	21170833	4992333071
21187	09:19:22.266	00:00:21.187	1272	-1024	-768	-1	-1	-1	-1	4	-1024	-768	-1	-1	-1	-1	4		0	0						StimuliFarbe_blau_gruen.png	0	880	547	72	111				0	Content		-72	-111	21187452	4992349690
21204	09:19:22.283	00:00:21.204	1273	-1024	-768	-1	-1	-1	-1	4	-1024	-768	-1	-1	-1	-1	4		0	0						StimuliFarbe_blau_gruen.png	0	880	547	72	111				0	Content		-72	-111	21204137	4992366375
21221	09:19:22.300	00:00:21.220	1274	-1024	-768	-1	-1	-1	-1	4	-1024	-768	-1	-1	-1	-1	4		0	0						StimuliFarbe_blau_gruen.png	0	880	547	72	111				0	Content		-72	-111	21220805	4992383043
21237	09:19:22.316	00:00:21.237	1275	-1024	-768	-1	-1	-1	-1	4	-1024	-768	-1	-1	-1	-1	4		0	0						StimuliFarbe_blau_gruen.png	0	880	547	72	111				0	Content		-72	-111	21237473	4992399711
21254	09:19:22.333	00:00:21.254	1276	-1024	-768	-1	-1	-1	-1	4	-1024	-768	-1	-1	-1	-1	4		0	0						StimuliFarbe_blau_gruen.png	0	880	547	72	111				0	Content		-72	-111	21254138	4992416376
21271	09:19:22.350	00:00:21.270	1277	-1024	-768	-1	-1	-1	-1	4	-1024	-768	-1	-1	-1	-1	4		0	0						StimuliFarbe_blau_gruen.png	0	880	547	72	111				0	Content		-72	-111	21270806	4992433044
21287	09:19:22.366	00:00:21.287	1278	-1024	-768	-1	-1	-1	-1	4	-1024	-768	-1	-1	-1	-1	4		0	0						StimuliFarbe_blau_gruen.png	0	880	547	72	111				0	Content		-72	-111	21287474	4992449712
21304	09:19:22.383	00:00:21.304	1279	-1024	-768	-1	-1	-1	-1	4	-1024	-768	-1	-1	-1	-1	4		0	0						StimuliFarbe_blau_gruen.png	0	880	547	72	111				0	Content		-72	-111	21304087	4992466325
21321	09:19:22.400	00:00:21.320	1280	-1024	-768	-1	-1	-1	-1	4	-1024	-768	-1	-1	-1	-1	4		0	0						StimuliFarbe_blau_gruen.png	0	880	547	72	111				0	Content		-72	-111	21320755	4992482993
21338	09:19:22.417	00:00:21.337	1281	-1024	-768	-1	-1	-1	-1	4	-1024	-768	-1	-1	-1	-1	4		0	0						StimuliFarbe_blau_gruen.png	0	880	547	72	111				0	Content		-72	-111	21337611	4992499849
21354	09:19:22.433	00:00:21.354	1282	-1024	-768	-1	-1	-1	-1	4	-1024	-768	-1	-1	-1	-1	4		0	0						StimuliFarbe_blau_gruen.png	0	880	547	72	111				0	Content		-72	-111	21354278	4992516516
21371	09:19:22.450	00:00:21.370	1283	-1024	-768	-1	-1	-1	-1	4	-1024	-768	-1	-1	-1	-1	4		0	0						StimuliFarbe_blau_gruen.png	0	880	547	72	111				0	Content		-72	-111	21370946	4992533184
21388	09:19:22.467	00:00:21.388	1284	-1024	-768	-1	-1	-1	-1	4	-1024	-768	-1	-1	-1	-1	4		0	0						StimuliFarbe_blau_gruen.png	0	880	547	72	111				0	Content		-72	-111	21388071	4992550309
21405	09:19:22.484	00:00:21.404	1285	-1024	-768	-1	-1	-1	-1	4	-1024	-768	-1	-1	-1	-1	4		0	0						StimuliFarbe_blau_gruen.png	0	880	547	72	111				0	Content		-72	-111	21404739	4992566977
21422	09:19:22.501	00:00:21.421	1286	-1024	-768	-1	-1	-1	-1	4	-1024	-768	-1	-1	-1	-1	4		0	0						StimuliFarbe_blau_gruen.png	0	880	547	72	111				0	Content		-72	-111	21421765	4992584003
21437	09:19:22.516																				ImageEnd	16	0	0	StimuliFarbe_blau_gruen.png
21438	09:19:22.517	00:00:21.438	1287	-1024	-768	-1	-1	-1	-1	4	-1024	-768	-1	-1	-1	-1	4		0	0						No media	0	1024	768	0	0				0	Content		0	0	21438433	4992600671
21455	09:19:22.534																				ImageStart	8	0	0	Fix_sw.jpg
21455	09:19:22.534	00:00:21.455	1288	-1024	-768	-1	-1	-1	-1	4	-1024	-768	-1	-1	-1	-1	4		0	0						Fix_sw.jpg	0	880	547	72	111				0	Content		-72	-111	21455101	4992617339
21471	09:19:22.550	00:00:21.471	1289	-1024	-768	-1	-1	-1	-1	4	-1024	-768	-1	-1	-1	-1	4		0	0						Fix_sw.jpg	0	880	547	72	111				0	Content		-72	-111	21471210	4992633448
21488	09:19:22.567	00:00:21.487	1290	-1024	-768	-1	-1	-1	-1	4	-1024	-768	-1	-1	-1	-1	4		0	0						Fix_sw.jpg	0	880	547	72	111				0	Content		-72	-111	21487878	4992650116
21504	09:19:22.583	00:00:21.504	1291	-1024	-768	-1	-1	-1	-1	4	-1024	-768	-1	-1	-1	-1	4		0	0						Fix_sw.jpg	0	880	547	72	111				0	Content		-72	-111	21504358	4992666596
21521	09:19:22.600	00:00:21.521	1292	-1024	-768	-1	-1	-1	-1	4	-1024	-768	-1	-1	-1	-1	4		0	0						Fix_sw.jpg	0	880	547	72	111				0	Content		-72	-111	21521025	4992683263
21538	09:19:22.617	00:00:21.537	1293	-1024	-768	-1	-1	-1	-1	4	-1024	-768	-1	-1	-1	-1	4		0	0						Fix_sw.jpg	0	880	547	72	111				0	Content		-72	-111	21537693	4992699931
21554	09:19:22.633	00:00:21.553	1294	-1024	-768	-1	-1	-1	-1	4	-1024	-768	-1	-1	-1	-1	4		0	0						Fix_sw.jpg	0	880	547	72	111				0	Content		-72	-111	21553936	4992716174
21571	09:19:22.650	00:00:21.570	1295	-1024	-768	-1	-1	-1	-1	4	-1024	-768	-1	-1	-1	-1	4		0	0						Fix_sw.jpg	0	880	547	72	111				0	Content		-72	-111	21570559	4992732797
21587	09:19:22.666	00:00:21.587	1296	-1024	-768	-1	-1	-1	-1	4	-1024	-768	-1	-1	-1	-1	4		0	0						Fix_sw.jpg	0	880	547	72	111				0	Content		-72	-111	21587225	4992749463
21604	09:19:22.683	00:00:21.603	1297	-1024	-768	-1	-1	-1	-1	4	-1024	-768	-1	-1	-1	-1	4		0	0						Fix_sw.jpg	0	880	547	72	111				0	Content		-72	-111	21603893	4992766131
21621	09:19:22.700	00:00:21.620	1298	-1024	-768	-1	-1	-1	-1	4	-1024	-768	-1	-1	-1	-1	4		0	0						Fix_sw.jpg	0	880	547	72	111				0	Content		-72	-111	21620560	4992782798
21637	09:19:22.716	00:00:21.637	1299	-1024	-768	-1	-1	-1	-1	4	-1024	-768	-1	-1	-1	-1	4		0	0						Fix_sw.jpg	0	880	547	72	111				0	Content		-72	-111	21637225	4992799463
21654	09:19:22.733	00:00:21.653	1300	-1024	-768	-1	-1	-1	-1	4	-1024	-768	-1	-1	-1	-1	4		0	0						Fix_sw.jpg	0	880	547	72	111				0	Content		-72	-111	21653893	4992816131
21671	09:19:22.750	00:00:21.670	1301	-1024	-768	-1	-1	-1	-1	4	-1024	-768	-1	-1	-1	-1	4		0	0						Fix_sw.jpg	0	880	547	72	111				0	Content		-72	-111	21670560	4992832798
21687	09:19:22.766	00:00:21.687	1302	-1024	-768	-1	-1	-1	-1	4	-1024	-768	-1	-1	-1	-1	4		0	0						Fix_sw.jpg	0	880	547	72	111				0	Content		-72	-111	21687177	4992849415
21704	09:19:22.783	00:00:21.704	1303	-1024	-768	-1	-1	-1	-1	4	-1024	-768	-1	-1	-1	-1	4		0	0						Fix_sw.jpg	0	880	547	72	111				0	Content		-72	-111	21704301	4992866539
21721	09:19:22.800	00:00:21.721	1304	-1024	-768	-1	-1	-1	-1	4	-1024	-768	-1	-1	-1	-1	4		0	0						Fix_sw.jpg	0	880	547	72	111				0	Content		-72	-111	21721425	4992883663
21738	09:19:22.817	00:00:21.738	1305	-1024	-768	-1	-1	-1	-1	4	-1024	-768	-1	-1	-1	-1	4		0	0						Fix_sw.jpg	0	880	547	72	111				0	Content		-72	-111	21738092	4992900330
21755	09:19:22.834	00:00:21.754	1306	-1024	-768	-1	-1	-1	-1	4	-1024	-768	-1	-1	-1	-1	4		0	0						Fix_sw.jpg	0	880	547	72	111				0	Content		-72	-111	21754760	4992916998
21771	09:19:22.850	00:00:21.771	1307	-1024	-768	-1	-1	-1	-1	4	-1024	-768	-1	-1	-1	-1	4		0	0						Fix_sw.jpg	0	880	547	72	111				0	Content		-72	-111	21771107	4992933345
21788	09:19:22.867	00:00:21.787	1308	-1024	-768	-1	-1	-1	-1	4	-1024	-768	-1	-1	-1	-1	4		0	0						Fix_sw.jpg	0	880	547	72	111				0	Content		-72	-111	21787774	4992950012
21804	09:19:22.883	00:00:21.804	1309	-1024	-768	-1	-1	-1	-1	4	-1024	-768	-1	-1	-1	-1	4		0	0						Fix_sw.jpg	0	880	547	72	111				0	Content		-72	-111	21804442	4992966680
21820	09:19:22.899	00:00:21.820	1310	-1024	-768	-1	-1	-1	-1	4	-1024	-768	-1	-1	-1	-1	4		0	0						Fix_sw.jpg	0	880	547	72	111				0	Content		-72	-111	21820417	4992982655
21837	09:19:22.916	00:00:21.837	1311	-1024	-768	-1	-1	-1	-1	4	-1024	-768	-1	-1	-1	-1	4		0	0						Fix_sw.jpg	0	880	547	72	111				0	Content		-72	-111	21837042	4992999280
21854	09:19:22.933	00:00:21.853	1312	-1024	-768	-1	-1	-1	-1	4	-1024	-768	-1	-1	-1	-1	4		0	0						Fix_sw.jpg	0	880	547	72	111				0	Content		-72	-111	21853728	4993015966
21870	09:19:22.949	00:00:21.870	1313	-1024	-768	-1	-1	-1	-1	4	-1024	-768	-1	-1	-1	-1	4		0	0						Fix_sw.jpg	0	880	547	72	111				0	Content		-72	-111	21870396	4993032634
21887	09:19:22.966	00:00:21.887	1314	-1024	-768	-1	-1	-1	-1	4	-1024	-768	-1	-1	-1	-1	4		0	0						Fix_sw.jpg	0	880	547	72	111				0	Content		-72	-111	21887063	4993049301
21904	09:19:22.983	00:00:21.903	1315	-1024	-768	-1	-1	-1	-1	4	-1024	-768	-1	-1	-1	-1	4		0	0						Fix_sw.jpg	0	880	547	72	111				0	Content		-72	-111	21903723	4993065961
21920	09:19:22.999	00:00:21.920	1316	-1024	-768	-1	-1	-1	-1	4	-1024	-768	-1	-1	-1	-1	4		0	0						Fix_sw.jpg	0	880	547	72	111				0	Content		-72	-111	21920391	4993082629
21937	09:19:23.016	00:00:21.937	1317	-1024	-768	-1	-1	-1	-1	4	-1024	-768	-1	-1	-1	-1	4		0	0						Fix_sw.jpg	0	880	547	72	111				0	Content		-72	-111	21937059	4993099297
21954	09:19:23.033	00:00:21.953	1318	-1024	-768	-1	-1	-1	-1	4	-1024	-768	-1	-1	-1	-1	4		0	0						Fix_sw.jpg	0	880	547	72	111				0	Content		-72	-111	21953671	4993115909
21970	09:19:23.049	00:00:21.970	1319	-1024	-768	-1	-1	-1	-1	4	-1024	-768	-1	-1	-1	-1	4		0	0						Fix_sw.jpg	0	880	547	72	111				0	Content		-72	-111	21970333	4993132571
21987	09:19:23.066	00:00:21.987	1320	-1024	-768	-1	-1	-1	-1	4	-1024	-768	-1	-1	-1	-1	4		0	0						Fix_sw.jpg	0	880	547	72	111				0	Content		-72	-111	21987403	4993149641
22004	09:19:23.083	00:00:22.004	1321	-1024	-768	-1	-1	-1	-1	4	-1024	-768	-1	-1	-1	-1	4		0	0						Fix_sw.jpg	0	880	547	72	111				0	Content		-72	-111	22004070	4993166308
22021	09:19:23.100	00:00:22.020	1322	-1024	-768	-1	-1	-1	-1	4	-1024	-768	-1	-1	-1	-1	4		0	0						Fix_sw.jpg	0	880	547	72	111				0	Content		-72	-111	22020738	4993182976
22038	09:19:23.117	00:00:22.037	1323	-1024	-768	-1	-1	-1	-1	4	-1024	-768	-1	-1	-1	-1	4		0	0						Fix_sw.jpg	0	880	547	72	111				0	Content		-72	-111	22037881	4993200119
22055	09:19:23.134	00:00:22.054	1324	-1024	-768	-1	-1	-1	-1	4	-1024	-768	-1	-1	-1	-1	4		0	0						Fix_sw.jpg	0	880	547	72	111				0	Content		-72	-111	22054548	4993216786
22071	09:19:23.150	00:00:22.071	1325	-1024	-768	-1	-1	-1	-1	4	-1024	-768	-1	-1	-1	-1	4		0	0						Fix_sw.jpg	0	880	547	72	111				0	Content		-72	-111	22071216	4993233454
22087	09:19:23.166	00:00:22.087	1326	-1024	-768	-1	-1	-1	-1	4	-1024	-768	-1	-1	-1	-1	4		0	0						Fix_sw.jpg	0	880	547	72	111				0	Content		-72	-111	22087438	4993249676
22104	09:19:23.183	00:00:22.104	1327	-1024	-768	-1	-1	-1	-1	4	-1024	-768	-1	-1	-1	-1	4		0	0						Fix_sw.jpg	0	880	547	72	111				0	Content		-72	-111	22104105	4993266343
22121	09:19:23.200	00:00:22.120	1328	-1024	-768	-1	-1	-1	-1	4	-1024	-768	-1	-1	-1	-1	4		0	0						Fix_sw.jpg	0	880	547	72	111				0	Content		-72	-111	22120583	4993282821
22137	09:19:23.216	00:00:22.137	1329	-1024	-768	-1	-1	-1	-1	4	-1024	-768	-1	-1	-1	-1	4		0	0						Fix_sw.jpg	0	880	547	72	111				0	Content		-72	-111	22137251	4993299489
22154	09:19:23.233	00:00:22.153	1330	-1024	-768	-1	-1	-1	-1	4	-1024	-768	-1	-1	-1	-1	4		0	0						Fix_sw.jpg	0	880	547	72	111				0	Content		-72	-111	22153919	4993316157
22170	09:19:23.249	00:00:22.170	1331	-1024	-768	-1	-1	-1	-1	4	-1024	-768	-1	-1	-1	-1	4		0	0						Fix_sw.jpg	0	880	547	72	111				0	Content		-72	-111	22170155	4993332393
22187	09:19:23.266	00:00:22.186	1332	-1024	-768	-1	-1	-1	-1	4	-1024	-768	-1	-1	-1	-1	4		0	0						Fix_sw.jpg	0	880	547	72	111				0	Content		-72	-111	22186905	4993349143
22204	09:19:23.283	00:00:22.203	1333	-1024	-768	-1	-1	-1	-1	4	-1024	-768	-1	-1	-1	-1	4		0	0						Fix_sw.jpg	0	880	547	72	111				0	Content		-72	-111	22203529	4993365767
22220	09:19:23.299	00:00:22.220	1334	-1024	-768	-1	-1	-1	-1	4	-1024	-768	-1	-1	-1	-1	4		0	0						Fix_sw.jpg	0	880	547	72	111				0	Content		-72	-111	22220196	4993382434
22237	09:19:23.316	00:00:22.236	1335	-1024	-768	-1	-1	-1	-1	4	-1024	-768	-1	-1	-1	-1	4		0	0						Fix_sw.jpg	0	880	547	72	111				0	Content		-72	-111	22236864	4993399102
22254	09:19:23.333	00:00:22.253	1336	-1024	-768	-1	-1	-1	-1	4	-1024	-768	-1	-1	-1	-1	4		0	0						Fix_sw.jpg	0	880	547	72	111				0	Content		-72	-111	22253501	4993415739
22270	09:19:23.349	00:00:22.270	1337	-1024	-768	-1	-1	-1	-1	4	-1024	-768	-1	-1	-1	-1	4		0	0						Fix_sw.jpg	0	880	547	72	111				0	Content		-72	-111	22270168	4993432406
22287	09:19:23.366	00:00:22.286	1338	-1024	-768	-1	-1	-1	-1	4	-1024	-768	-1	-1	-1	-1	4		0	0						Fix_sw.jpg	0	880	547	72	111				0	Content		-72	-111	22286836	4993449074
22303	09:19:23.382	00:00:22.303	1339	-1024	-768	-1	-1	-1	-1	4	-1024	-768	-1	-1	-1	-1	4		0	0						Fix_sw.jpg	0	880	547	72	111				0	Content		-72	-111	22303397	4993465635
22321	09:19:23.400	00:00:22.320	1340	-1024	-768	-1	-1	-1	-1	4	-1024	-768	-1	-1	-1	-1	4		0	0						Fix_sw.jpg	0	880	547	72	111				0	Content		-72	-111	22320665	4993482903
22338	09:19:23.417	00:00:22.337	1341	-1024	-768	-1	-1	-1	-1	4	-1024	-768	-1	-1	-1	-1	4		0	0						Fix_sw.jpg	0	880	547	72	111				0	Content		-72	-111	22337743	4993499981
22354	09:19:23.433	00:00:22.354	1342	-1024	-768	-1	-1	-1	-1	4	-1024	-768	-1	-1	-1	-1	4		0	0						Fix_sw.jpg	0	880	547	72	111				0	Content		-72	-111	22354411	4993516649
22371	09:19:23.450	00:00:22.371	1343	-1024	-768	-1	-1	-1	-1	4	-1024	-768	-1	-1	-1	-1	4		0	0						Fix_sw.jpg	0	880	547	72	111				0	Content		-72	-111	22371079	4993533317
22387	09:19:23.466	00:00:22.387	1344	-1024	-768	-1	-1	-1	-1	4	-1024	-768	-1	-1	-1	-1	4		0	0						Fix_sw.jpg	0	880	547	72	111				0	Content		-72	-111	22387393	4993549631
22404	09:19:23.483	00:00:22.404	1345	-1024	-768	-1	-1	-1	-1	4	-1024	-768	-1	-1	-1	-1	4		0	0						Fix_sw.jpg	0	880	547	72	111				0	Content		-72	-111	22404061	4993566299
22421	09:19:23.500	00:00:22.420	1346	-1024	-768	-1	-1	-1	-1	4	-1024	-768	-1	-1	-1	-1	4		0	0						Fix_sw.jpg	0	880	547	72	111				0	Content		-72	-111	22420729	4993582967
22437	09:19:23.516	00:00:22.436	1347	-1024	-768	-1	-1	-1	-1	4	-1024	-768	-1	-1	-1	-1	4		0	0						Fix_sw.jpg	0	880	547	72	111				0	Content		-72	-111	22436641	4993598879
22453	09:19:23.532	00:00:22.453	1348	-1024	-768	-1	-1	-1	-1	4	-1024	-768	-1	-1	-1	-1	4		0	0						Fix_sw.jpg	0	880	547	72	111				0	Content		-72	-111	22453389	4993615627
22470	09:19:23.549	00:00:22.470	1349	-1024	-768	-1	-1	-1	-1	4	-1024	-768	-1	-1	-1	-1	4		0	0						Fix_sw.jpg	0	880	547	72	111				0	Content		-72	-111	22470032	4993632270
22477	09:19:23.556																				ImageEnd	16	0	0	Fix_sw.jpg
22487	09:19:23.566	00:00:22.486	1350	-1024	-768	-1	-1	-1	-1	4	-1024	-768	-1	-1	-1	-1	4		0	0						No media	0	1024	768	0	0				0	Content		0	0	22486699	4993648937
22495	09:19:23.574																				ImageStart	8	0	0	StimuliFarbe_rot_gelb.png
22503	09:19:23.582	00:00:22.503	1351	-1024	-768	-1	-1	-1	-1	4	-1024	-768	-1	-1	-1	-1	4		0	0						StimuliFarbe_rot_gelb.png	0	880	547	72	111				0	Content		-72	-111	22503367	4993665605
22520	09:19:23.599	00:00:22.519	1352	-1024	-768	-1	-1	-1	-1	4	-1024	-768	-1	-1	-1	-1	4		0	0						StimuliFarbe_rot_gelb.png	0	880	547	72	111				0	Content		-72	-111	22519998	4993682236
22537	09:19:23.616	00:00:22.536	1353	-1024	-768	-1	-1	-1	-1	4	-1024	-768	-1	-1	-1	-1	4		0	0						StimuliFarbe_rot_gelb.png	0	880	547	72	111				0	Content		-72	-111	22536665	4993698903
22553	09:19:23.632	00:00:22.553	1354	-1024	-768	-1	-1	-1	-1	4	-1024	-768	-1	-1	-1	-1	4		0	0						StimuliFarbe_rot_gelb.png	0	880	547	72	111				0	Content		-72	-111	22553333	4993715571
22570	09:19:23.649	00:00:22.569	1355	-1024	-768	-1	-1	-1	-1	4	-1024	-768	-1	-1	-1	-1	4		0	0						StimuliFarbe_rot_gelb.png	0	880	547	72	111				0	Content		-72	-111	22569980	4993732218
22587	09:19:23.666	00:00:22.586	1356	-1024	-768	-1	-1	-1	-1	4	-1024	-768	-1	-1	-1	-1	4		0	0						StimuliFarbe_rot_gelb.png	0	880	547	72	111				0	Content		-72	-111	22586647	4993748885
22603	09:19:23.682	00:00:22.603	1357	-1024	-768	-1	-1	-1	-1	4	-1024	-768	-1	-1	-1	-1	4		0	0						StimuliFarbe_rot_gelb.png	0	880	547	72	111				0	Content		-72	-111	22603474	4993765712
22620	09:19:23.699	00:00:22.620	1358	-1024	-768	-1	-1	-1	-1	4	-1024	-768	-1	-1	-1	-1	4		0	0						StimuliFarbe_rot_gelb.png	0	880	547	72	111				0	Content		-72	-111	22620142	4993782380
22637	09:19:23.716	00:00:22.636	1359	-1024	-768	-1	-1	-1	-1	4	-1024	-768	-1	-1	-1	-1	4		0	0						StimuliFarbe_rot_gelb.png	0	880	547	72	111				0	Content		-72	-111	22636810	4993799048
22654	09:19:23.733	00:00:22.653	1360	-1024	-768	-1	-1	-1	-1	4	-1024	-768	-1	-1	-1	-1	4		0	0						StimuliFarbe_rot_gelb.png	0	880	547	72	111				0	Content		-72	-111	22653964	4993816202
22671	09:19:23.750	00:00:22.670	1361	-1024	-768	-1	-1	-1	-1	4	-1024	-768	-1	-1	-1	-1	4		0	0						StimuliFarbe_rot_gelb.png	0	880	547	72	111				0	Content		-72	-111	22670632	4993832870
22688	09:19:23.767	00:00:22.687	1362	-1024	-768	-1	-1	-1	-1	4	-1024	-768	-1	-1	-1	-1	4		0	0						StimuliFarbe_rot_gelb.png	0	880	547	72	111				0	Content		-72	-111	22687669	4993849907
22704	09:19:23.783	00:00:22.704	1363	-1024	-768	-1	-1	-1	-1	4	-1024	-768	-1	-1	-1	-1	4		0	0						StimuliFarbe_rot_gelb.png	0	880	547	72	111				0	Content		-72	-111	22704336	4993866574
22721	09:19:23.800	00:00:22.721	1364	-1024	-768	-1	-1	-1	-1	4	-1024	-768	-1	-1	-1	-1	4		0	0						StimuliFarbe_rot_gelb.png	0	880	547	72	111				0	Content		-72	-111	22721004	4993883242
22737	09:19:23.816	00:00:22.737	1365	-1024	-768	-1	-1	-1	-1	4	-1024	-768	-1	-1	-1	-1	4		0	0						StimuliFarbe_rot_gelb.png	0	880	547	72	111				0	Content		-72	-111	22737060	4993899298
22754	09:19:23.833	00:00:22.753	1366	-1024	-768	-1	-1	-1	-1	4	-1024	-768	-1	-1	-1	-1	4		0	0						StimuliFarbe_rot_gelb.png	0	880	547	72	111				0	Content		-72	-111	22753727	4993915965
22770	09:19:23.849	00:00:22.770	1367	-1024	-768	-1	-1	-1	-1	4	-1024	-768	-1	-1	-1	-1	4		0	0						StimuliFarbe_rot_gelb.png	0	880	547	72	111				0	Content		-72	-111	22770190	4993932428
22787	09:19:23.866	00:00:22.786	1368	-1024	-768	-1	-1	-1	-1	4	-1024	-768	-1	-1	-1	-1	4		0	0						StimuliFarbe_rot_gelb.png	0	880	547	72	111				0	Content		-72	-111	22786858	4993949096
22804	09:19:23.883	00:00:22.803	1369	-1024	-768	-1	-1	-1	-1	4	-1024	-768	-1	-1	-1	-1	4		0	0						StimuliFarbe_rot_gelb.png	0	880	547	72	111				0	Content		-72	-111	22803525	4993965763
22820	09:19:23.899	00:00:22.819	1370	-1024	-768	-1	-1	-1	-1	4	-1024	-768	-1	-1	-1	-1	4		0	0						StimuliFarbe_rot_gelb.png	0	880	547	72	111				0	Content		-72	-111	22819734	4993981972
22836	09:19:23.915	00:00:22.836	1371	-1024	-768	-1	-1	-1	-1	4	-1024	-768	-1	-1	-1	-1	4		0	0						StimuliFarbe_rot_gelb.png	0	880	547	72	111				0	Content		-72	-111	22836479	4993998717
22853	09:19:23.932	00:00:22.853	1372	-1024	-768	-1	-1	-1	-1	4	-1024	-768	-1	-1	-1	-1	4		0	0						StimuliFarbe_rot_gelb.png	0	880	547	72	111				0	Content		-72	-111	22853109	4994015347
22870	09:19:23.949	00:00:22.869	1373	-1024	-768	-1	-1	-1	-1	4	-1024	-768	-1	-1	-1	-1	4		0	0						StimuliFarbe_rot_gelb.png	0	880	547	72	111				0	Content		-72	-111	22869777	4994032015
22886	09:19:23.965	00:00:22.886	1374	-1024	-768	-1	-1	-1	-1	4	-1024	-768	-1	-1	-1	-1	4		0	0						StimuliFarbe_rot_gelb.png	0	880	547	72	111				0	Content		-72	-111	22886445	4994048683
22903	09:19:23.982	00:00:22.903	1375	-1024	-768	-1	-1	-1	-1	4	-1024	-768	-1	-1	-1	-1	4		0	0						StimuliFarbe_rot_gelb.png	0	880	547	72	111				0	Content		-72	-111	22903085	4994065323
22920	09:19:23.999	00:00:22.919	1376	-1024	-768	-1	-1	-1	-1	4	-1024	-768	-1	-1	-1	-1	4		0	0						StimuliFarbe_rot_gelb.png	0	880	547	72	111				0	Content		-72	-111	22919752	4994081990
22936	09:19:24.015	00:00:22.936	1377	-1024	-768	-1	-1	-1	-1	4	-1024	-768	-1	-1	-1	-1	4		0	0						StimuliFarbe_rot_gelb.png	0	880	547	72	111				0	Content		-72	-111	22936420	4994098658
22953	09:19:24.032	00:00:22.952	1378	-1024	-768	-1	-1	-1	-1	4	-1024	-768	-1	-1	-1	-1	4		0	0						StimuliFarbe_rot_gelb.png	0	880	547	72	111				0	Content		-72	-111	22952975	4994115213
22970	09:19:24.049	00:00:22.970	1379	-1024	-768	-1	-1	-1	-1	4	-1024	-768	-1	-1	-1	-1	4		0	0						StimuliFarbe_rot_gelb.png	0	880	547	72	111				0	Content		-72	-111	22970223	4994132461
22987	09:19:24.066	00:00:22.987	1380	-1024	-768	-1	-1	-1	-1	4	-1024	-768	-1	-1	-1	-1	4		0	0						StimuliFarbe_rot_gelb.png	0	880	547	72	111				0	Content		-72	-111	22987310	4994149548
23004	09:19:24.083	00:00:23.003	1381	-1024	-768	-1	-1	-1	-1	4	-1024	-768	-1	-1	-1	-1	4		0	0						StimuliFarbe_rot_gelb.png	0	880	547	72	111				0	Content		-72	-111	23003978	4994166216
23021	09:19:24.100	00:00:23.020	1382	-1024	-768	-1	-1	-1	-1	4	-1024	-768	-1	-1	-1	-1	4		0	0						StimuliFarbe_rot_gelb.png	0	880	547	72	111				0	Content		-72	-111	23020645	4994182883
23037	09:19:24.116	00:00:23.036	1383	-1024	-768	-1	-1	-1	-1	4	-1024	-768	-1	-1	-1	-1	4		0	0						StimuliFarbe_rot_gelb.png	0	880	547	72	111				0	Content		-72	-111	23036962	4994199200
23054	09:19:24.133	00:00:23.053	1384	-1024	-768	-1	-1	-1	-1	4	-1024	-768	-1	-1	-1	-1	4		0	0						StimuliFarbe_rot_gelb.png	0	880	547	72	111				0	Content		-72	-111	23053630	4994215868
23070	09:19:24.149	00:00:23.070	1385	-1024	-768	-1	-1	-1	-1	4	-1024	-768	-1	-1	-1	-1	4		0	0						StimuliFarbe_rot_gelb.png	0	880	547	72	111				0	Content		-72	-111	23070298	4994232536
23086	09:19:24.165	00:00:23.086	1386	-1024	-768	-1	-1	-1	-1	4	-1024	-768	-1	-1	-1	-1	4		0	0						StimuliFarbe_rot_gelb.png	0	880	547	72	111				0	Content		-72	-111	23086220	4994248458
23103	09:19:24.182	00:00:23.102	1387	-1024	-768	-1	-1	-1	-1	4	-1024	-768	-1	-1	-1	-1	4		0	0						StimuliFarbe_rot_gelb.png	0	880	547	72	111				0	Content		-72	-111	23102967	4994265205
23120	09:19:24.199	00:00:23.119	1388	-1024	-768	-1	-1	-1	-1	4	-1024	-768	-1	-1	-1	-1	4		0	0						StimuliFarbe_rot_gelb.png	0	880	547	72	111				0	Content		-72	-111	23119610	4994281848
23136	09:19:24.215	00:00:23.136	1389	-1024	-768	-1	-1	-1	-1	4	-1024	-768	-1	-1	-1	-1	4		0	0						StimuliFarbe_rot_gelb.png	0	880	547	72	111				0	Content		-72	-111	23136277	4994298515
23153	09:19:24.232	00:00:23.152	1390	-1024	-768	-1	-1	-1	-1	4	-1024	-768	-1	-1	-1	-1	4		0	0						StimuliFarbe_rot_gelb.png	0	880	547	72	111				0	Content		-72	-111	23152945	4994315183
23170	09:19:24.249	00:00:23.169	1391	-1024	-768	-1	-1	-1	-1	4	-1024	-768	-1	-1	-1	-1	4		0	0						StimuliFarbe_rot_gelb.png	0	880	547	72	111				0	Content		-72	-111	23169577	4994331815
23186	09:19:24.265	00:00:23.186	1392	-1024	-768	-1	-1	-1	-1	4	-1024	-768	-1	-1	-1	-1	4		0	0						StimuliFarbe_rot_gelb.png	0	880	547	72	111				0	Content		-72	-111	23186244	4994348482
23203	09:19:24.282	00:00:23.202	1393	-1024	-768	-1	-1	-1	-1	4	-1024	-768	-1	-1	-1	-1	4		0	0						StimuliFarbe_rot_gelb.png	0	880	547	72	111				0	Content		-72	-111	23202912	4994365150
23220	09:19:24.299	00:00:23.219	1394	-1024	-768	-1	-1	-1	-1	4	-1024	-768	-1	-1	-1	-1	4		0	0						StimuliFarbe_rot_gelb.png	0	880	547	72	111				0	Content		-72	-111	23219560	4994381798
23236	09:19:24.315	00:00:23.236	1395	-1024	-768	-1	-1	-1	-1	4	-1024	-768	-1	-1	-1	-1	4		0	0						StimuliFarbe_rot_gelb.png	0	880	547	72	111				0	Content		-72	-111	23236227	4994398465
23253	09:19:24.332	00:00:23.253	1396	-1024	-768	-1	-1	-1	-1	4	-1024	-768	-1	-1	-1	-1	4		0	0						StimuliFarbe_rot_gelb.png	0	880	547	72	111				0	Content		-72	-111	23253055	4994415293
23270	09:19:24.349	00:00:23.269	1397	-1024	-768	-1	-1	-1	-1	4	-1024	-768	-1	-1	-1	-1	4		0	0						StimuliFarbe_rot_gelb.png	0	880	547	72	111				0	Content		-72	-111	23269723	4994431961
23286	09:19:24.365	00:00:23.286	1398	-1024	-768	-1	-1	-1	-1	4	-1024	-768	-1	-1	-1	-1	4		0	0						StimuliFarbe_rot_gelb.png	0	880	547	72	111				0	Content		-72	-111	23286390	4994448628
23304	09:19:24.383	00:00:23.303	1399	-1024	-768	-1	-1	-1	-1	4	-1024	-768	-1	-1	-1	-1	4		0	0						StimuliFarbe_rot_gelb.png	0	880	547	72	111				0	Content		-72	-111	23303547	4994465785
23320	09:19:24.399	00:00:23.320	1400	-1024	-768	-1	-1	-1	-1	4	-1024	-768	-1	-1	-1	-1	4		0	0						StimuliFarbe_rot_gelb.png	0	880	547	72	111				0	Content		-72	-111	23320215	4994482453
23337	09:19:24.416	00:00:23.337	1401	-1024	-768	-1	-1	-1	-1	4	-1024	-768	-1	-1	-1	-1	4		0	0						StimuliFarbe_rot_gelb.png	0	880	547	72	111				0	Content		-72	-111	23337264	4994499502
23354	09:19:24.433	00:00:23.353	1402	-1024	-768	-1	-1	-1	-1	4	-1024	-768	-1	-1	-1	-1	4		0	0						StimuliFarbe_rot_gelb.png	0	880	547	72	111				0	Content		-72	-111	23353931	4994516169
23371	09:19:24.450	00:00:23.370	1403	-1024	-768	-1	-1	-1	-1	4	-1024	-768	-1	-1	-1	-1	4		0	0						StimuliFarbe_rot_gelb.png	0	880	547	72	111				0	Content		-72	-111	23370599	4994532837
23387	09:19:24.466	00:00:23.386	1404	-1024	-768	-1	-1	-1	-1	4	-1024	-768	-1	-1	-1	-1	4		0	0						StimuliFarbe_rot_gelb.png	0	880	547	72	111				0	Content		-72	-111	23386650	4994548888
23403	09:19:24.482	00:00:23.403	1405	-1024	-768	-1	-1	-1	-1	4	-1024	-768	-1	-1	-1	-1	4		0	0						StimuliFarbe_rot_gelb.png	0	880	547	72	111				0	Content		-72	-111	23403317	4994565555
23420	09:19:24.499	00:00:23.419	1406	-1024	-768	-1	-1	-1	-1	4	-1024	-768	-1	-1	-1	-1	4		0	0						StimuliFarbe_rot_gelb.png	0	880	547	72	111				0	Content		-72	-111	23419778	4994582016
23436	09:19:24.515	00:00:23.436	1407	-1024	-768	-1	-1	-1	-1	4	-1024	-768	-1	-1	-1	-1	4		0	0						StimuliFarbe_rot_gelb.png	0	880	547	72	111				0	Content		-72	-111	23436446	4994598684
23453	09:19:24.532	00:00:23.453	1408	-1024	-768	-1	-1	-1	-1	4	-1024	-768	-1	-1	-1	-1	4		0	0						StimuliFarbe_rot_gelb.png	0	880	547	72	111				0	Content		-72	-111	23453113	4994615351
23469	09:19:24.548	00:00:23.469	1409	-1024	-768	-1	-1	-1	-1	4	-1024	-768	-1	-1	-1	-1	4		0	0						StimuliFarbe_rot_gelb.png	0	880	547	72	111				0	Content		-72	-111	23469324	4994631562
23486	09:19:24.565	00:00:23.485	1410	-1024	-768	-1	-1	-1	-1	4	-1024	-768	-1	-1	-1	-1	4		0	0						StimuliFarbe_rot_gelb.png	0	880	547	72	111				0	Content		-72	-111	23485946	4994648184
23503	09:19:24.582	00:00:23.502	1411	-1024	-768	-1	-1	-1	-1	4	-1024	-768	-1	-1	-1	-1	4		0	0						StimuliFarbe_rot_gelb.png	0	880	547	72	111				0	Content		-72	-111	23502612	4994664850
23519	09:19:24.598	00:00:23.519	1412	-1024	-768	-1	-1	-1	-1	4	-1024	-768	-1	-1	-1	-1	4		0	0						StimuliFarbe_rot_gelb.png	0	880	547	72	111				0	Content		-72	-111	23519280	4994681518
23536	09:19:24.615	00:00:23.535	1413	-1024	-768	-1	-1	-1	-1	4	-1024	-768	-1	-1	-1	-1	4		0	0						StimuliFarbe_rot_gelb.png	0	880	547	72	111				0	Content		-72	-111	23535948	4994698186
23553	09:19:24.632	00:00:23.552	1414	-1024	-768	-1	-1	-1	-1	4	-1024	-768	-1	-1	-1	-1	4		0	0						StimuliFarbe_rot_gelb.png	0	880	547	72	111				0	Content		-72	-111	23552610	4994714848
23569	09:19:24.648	00:00:23.569	1415	-1024	-768	-1	-1	-1	-1	4	-1024	-768	-1	-1	-1	-1	4		0	0						StimuliFarbe_rot_gelb.png	0	880	547	72	111				0	Content		-72	-111	23569278	4994731516
23586	09:19:24.665	00:00:23.585	1416	-1024	-768	-1	-1	-1	-1	4	-1024	-768	-1	-1	-1	-1	4		0	0						StimuliFarbe_rot_gelb.png	0	880	547	72	111				0	Content		-72	-111	23585946	4994748184
23603	09:19:24.682	00:00:23.602	1417	-1024	-768	-1	-1	-1	-1	4	-1024	-768	-1	-1	-1	-1	4		0	0						StimuliFarbe_rot_gelb.png	0	880	547	72	111				0	Content		-72	-111	23602565	4994764803
23620	09:19:24.699	00:00:23.619	1418	-1024	-768	-1	-1	-1	-1	4	-1024	-768	-1	-1	-1	-1	4		0	0						StimuliFarbe_rot_gelb.png	0	880	547	72	111				0	Content		-72	-111	23619813	4994782051
23637	09:19:24.716	00:00:23.636	1419	-1024	-768	-1	-1	-1	-1	4	-1024	-768	-1	-1	-1	-1	4		0	0						StimuliFarbe_rot_gelb.png	0	880	547	72	111				0	Content		-72	-111	23636895	4994799133
23654	09:19:24.733	00:00:23.653	1420	-1024	-768	-1	-1	-1	-1	4	-1024	-768	-1	-1	-1	-1	4		0	0						StimuliFarbe_rot_gelb.png	0	880	547	72	111				0	Content		-72	-111	23653563	4994815801
23670	09:19:24.749	00:00:23.670	1421	-1024	-768	-1	-1	-1	-1	4	-1024	-768	-1	-1	-1	-1	4		0	0						StimuliFarbe_rot_gelb.png	0	880	547	72	111				0	Content		-72	-111	23670230	4994832468
23687	09:19:24.766	00:00:23.686	1422	-1024	-768	-1	-1	-1	-1	4	-1024	-768	-1	-1	-1	-1	4		0	0						StimuliFarbe_rot_gelb.png	0	880	547	72	111				0	Content		-72	-111	23686549	4994848787
23703	09:19:24.782	00:00:23.703	1423	-1024	-768	-1	-1	-1	-1	4	-1024	-768	-1	-1	-1	-1	4		0	0						StimuliFarbe_rot_gelb.png	0	880	547	72	111				0	Content		-72	-111	23703217	4994865455
23720	09:19:24.799	00:00:23.719	1424	-1024	-768	-1	-1	-1	-1	4	-1024	-768	-1	-1	-1	-1	4		0	0						StimuliFarbe_rot_gelb.png	0	880	547	72	111				0	Content		-72	-111	23719884	4994882122
23736	09:19:24.815	00:00:23.735	1425	-1024	-768	-1	-1	-1	-1	4	-1024	-768	-1	-1	-1	-1	4		0	0						StimuliFarbe_rot_gelb.png	0	880	547	72	111				0	Content		-72	-111	23735805	4994898043
23753	09:19:24.832	00:00:23.752	1426	-1024	-768	-1	-1	-1	-1	4	-1024	-768	-1	-1	-1	-1	4		0	0						StimuliFarbe_rot_gelb.png	0	880	547	72	111				0	Content		-72	-111	23752550	4994914788
23769	09:19:24.848	00:00:23.769	1427	-1024	-768	-1	-1	-1	-1	4	-1024	-768	-1	-1	-1	-1	4		0	0						StimuliFarbe_rot_gelb.png	0	880	547	72	111				0	Content		-72	-111	23769194	4994931432
23786	09:19:24.865	00:00:23.785	1428	-1024	-768	-1	-1	-1	-1	4	-1024	-768	-1	-1	-1	-1	4		0	0						StimuliFarbe_rot_gelb.png	0	880	547	72	111				0	Content		-72	-111	23785862	4994948100
23803	09:19:24.882	00:00:23.802	1429	-1024	-768	-1	-1	-1	-1	4	-1024	-768	-1	-1	-1	-1	4		0	0						StimuliFarbe_rot_gelb.png	0	880	547	72	111				0	Content		-72	-111	23802530	4994964768
23819	09:19:24.898	00:00:23.819	1430	-1024	-768	-1	-1	-1	-1	4	-1024	-768	-1	-1	-1	-1	4		0	0						StimuliFarbe_rot_gelb.png	0	880	547	72	111				0	Content		-72	-111	23819162	4994981400
23836	09:19:24.915	00:00:23.835	1431	-1024	-768	-1	-1	-1	-1	4	-1024	-768	-1	-1	-1	-1	4		0	0						StimuliFarbe_rot_gelb.png	0	880	547	72	111				0	Content		-72	-111	23835829	4994998067
23852	09:19:24.931	00:00:23.852	1432	-1024	-768	-1	-1	-1	-1	4	-1024	-768	-1	-1	-1	-1	4		0	0						StimuliFarbe_rot_gelb.png	0	880	547	72	111				0	Content		-72	-111	23852497	4995014735
23869	09:19:24.948	00:00:23.869	1433	-1024	-768	-1	-1	-1	-1	4	-1024	-768	-1	-1	-1	-1	4		0	0						StimuliFarbe_rot_gelb.png	0	880	547	72	111				0	Content		-72	-111	23869062	4995031300
23886	09:19:24.965	00:00:23.885	1434	-1024	-768	-1	-1	-1	-1	4	-1024	-768	-1	-1	-1	-1	4		0	0						StimuliFarbe_rot_gelb.png	0	880	547	72	111				0	Content		-72	-111	23885810	4995048048
23903	09:19:24.982	00:00:23.903	1435	-1024	-768	-1	-1	-1	-1	4	-1024	-768	-1	-1	-1	-1	4		0	0						StimuliFarbe_rot_gelb.png	0	880	547	72	111				0	Content		-72	-111	23903061	4995065299
23920	09:19:24.999	00:00:23.919	1436	-1024	-768	-1	-1	-1	-1	4	-1024	-768	-1	-1	-1	-1	4		0	0						StimuliFarbe_rot_gelb.png	0	880	547	72	111				0	Content		-72	-111	23919729	4995081967
23937	09:19:25.016	00:00:23.936	1437	-1024	-768	-1	-1	-1	-1	4	-1024	-768	-1	-1	-1	-1	4		0	0						StimuliFarbe_rot_gelb.png	0	880	547	72	111				0	Content		-72	-111	23936795	4995099033
23953	09:19:25.032	00:00:23.953	1438	-1024	-768	-1	-1	-1	-1	4	-1024	-768	-1	-1	-1	-1	4		0	0						StimuliFarbe_rot_gelb.png	0	880	547	72	111				0	Content		-72	-111	23953463	4995115701
23970	09:19:25.049	00:00:23.970	1439	-1024	-768	-1	-1	-1	-1	4	-1024	-768	-1	-1	-1	-1	4		0	0						StimuliFarbe_rot_gelb.png	0	880	547	72	111				0	Content		-72	-111	23970131	4995132369
23986	09:19:25.065	00:00:23.986	1440	-1024	-768	-1	-1	-1	-1	4	-1024	-768	-1	-1	-1	-1	4		0	0						StimuliFarbe_rot_gelb.png	0	880	547	72	111				0	Content		-72	-111	23986276	4995148514
24003	09:19:25.082	00:00:24.002	1441	-1024	-768	-1	-1	-1	-1	4	-1024	-768	-1	-1	-1	-1	4		0	0						StimuliFarbe_rot_gelb.png	0	880	547	72	111				0	Content		-72	-111	24002944	4995165182
24019	09:19:25.098	00:00:24.019	1442	-1024	-768	-1	-1	-1	-1	4	-1024	-768	-1	-1	-1	-1	4		0	0						StimuliFarbe_rot_gelb.png	0	880	547	72	111				0	Content		-72	-111	24019396	4995181634
24036	09:19:25.115	00:00:24.036	1443	-1024	-768	-1	-1	-1	-1	4	-1024	-768	-1	-1	-1	-1	4		0	0						StimuliFarbe_rot_gelb.png	0	880	547	72	111				0	Content		-72	-111	24036064	4995198302
24053	09:19:25.132	00:00:24.052	1444	-1024	-768	-1	-1	-1	-1	4	-1024	-768	-1	-1	-1	-1	4		0	0						StimuliFarbe_rot_gelb.png	0	880	547	72	111				0	Content		-72	-111	24052731	4995214969
24069	09:19:25.148	00:00:24.069	1445	-1024	-768	-1	-1	-1	-1	4	-1024	-768	-1	-1	-1	-1	4		0	0						StimuliFarbe_rot_gelb.png	0	880	547	72	111				0	Content		-72	-111	24069058	4995231296
24086	09:19:25.165	00:00:24.085	1446	-1024	-768	-1	-1	-1	-1	4	-1024	-768	-1	-1	-1	-1	4		0	0						StimuliFarbe_rot_gelb.png	0	880	547	72	111				0	Content		-72	-111	24085672	4995247910
24102	09:19:25.181	00:00:24.102	1447	-1024	-768	-1	-1	-1	-1	4	-1024	-768	-1	-1	-1	-1	4		0	0						StimuliFarbe_rot_gelb.png	0	880	547	72	111				0	Content		-72	-111	24102296	4995264534
24119	09:19:25.198	00:00:24.118	1448	-1024	-768	-1	-1	-1	-1	4	-1024	-768	-1	-1	-1	-1	4		0	0						StimuliFarbe_rot_gelb.png	0	880	547	72	111				0	Content		-72	-111	24118964	4995281202
24136	09:19:25.215	00:00:24.135	1449	-1024	-768	-1	-1	-1	-1	4	-1024	-768	-1	-1	-1	-1	4		0	0						StimuliFarbe_rot_gelb.png	0	880	547	72	111				0	Content		-72	-111	24135632	4995297870
24152	09:19:25.231	00:00:24.152	1450	-1024	-768	-1	-1	-1	-1	4	-1024	-768	-1	-1	-1	-1	4		0	0						StimuliFarbe_rot_gelb.png	0	880	547	72	111				0	Content		-72	-111	24152266	4995314504
24169	09:19:25.248	00:00:24.168	1451	-1024	-768	-1	-1	-1	-1	4	-1024	-768	-1	-1	-1	-1	4		0	0						StimuliFarbe_rot_gelb.png	0	880	547	72	111				0	Content		-72	-111	24168934	4995331172
24186	09:19:25.265	00:00:24.185	1452	-1024	-768	-1	-1	-1	-1	4	-1024	-768	-1	-1	-1	-1	4		0	0						StimuliFarbe_rot_gelb.png	0	880	547	72	111				0	Content		-72	-111	24185602	4995347840
24202	09:19:25.281	00:00:24.202	1453	-1024	-768	-1	-1	-1	-1	4	-1024	-768	-1	-1	-1	-1	4		0	0						StimuliFarbe_rot_gelb.png	0	880	547	72	111				0	Content		-72	-111	24202161	4995364399
24219	09:19:25.298	00:00:24.219	1454	-1024	-768	-1	-1	-1	-1	4	-1024	-768	-1	-1	-1	-1	4		0	0						StimuliFarbe_rot_gelb.png	0	880	547	72	111				0	Content		-72	-111	24219410	4995381648
24237	09:19:25.316	00:00:24.236	1455	-1024	-768	-1	-1	-1	-1	4	-1024	-768	-1	-1	-1	-1	4		0	0						StimuliFarbe_rot_gelb.png	0	880	547	72	111				0	Content		-72	-111	24236536	4995398774
24253	09:19:25.332	00:00:24.253	1456	-1024	-768	-1	-1	-1	-1	4	-1024	-768	-1	-1	-1	-1	4		0	0						StimuliFarbe_rot_gelb.png	0	880	547	72	111				0	Content		-72	-111	24253204	4995415442
24270	09:19:25.349	00:00:24.269	1457	-1024	-768	-1	-1	-1	-1	4	-1024	-768	-1	-1	-1	-1	4		0	0						StimuliFarbe_rot_gelb.png	0	880	547	72	111				0	Content		-72	-111	24269871	4995432109
24286	09:19:25.365	00:00:24.286	1458	-1024	-768	-1	-1	-1	-1	4	-1024	-768	-1	-1	-1	-1	4		0	0						StimuliFarbe_rot_gelb.png	0	880	547	72	111				0	Content		-72	-111	24286176	4995448414
24303	09:19:25.382	00:00:24.302	1459	-1024	-768	-1	-1	-1	-1	4	-1024	-768	-1	-1	-1	-1	4		0	0						StimuliFarbe_rot_gelb.png	0	880	547	72	111				0	Content		-72	-111	24302844	4995465082
24320	09:19:25.399	00:00:24.319	1460	-1024	-768	-1	-1	-1	-1	4	-1024	-768	-1	-1	-1	-1	4		0	0						StimuliFarbe_rot_gelb.png	0	880	547	72	111				0	Content		-72	-111	24319511	4995481749
24336	09:19:25.415	00:00:24.335	1461	-1024	-768	-1	-1	-1	-1	4	-1024	-768	-1	-1	-1	-1	4		0	0						StimuliFarbe_rot_gelb.png	0	880	547	72	111				0	Content		-72	-111	24335532	4995497770
24352	09:19:25.431	00:00:24.352	1462	-1024	-768	-1	-1	-1	-1	4	-1024	-768	-1	-1	-1	-1	4		0	0						StimuliFarbe_rot_gelb.png	0	880	547	72	111				0	Content		-72	-111	24352154	4995514392
24369	09:19:25.448	00:00:24.368	1463	-1024	-768	-1	-1	-1	-1	4	-1024	-768	-1	-1	-1	-1	4		0	0						StimuliFarbe_rot_gelb.png	0	880	547	72	111				0	Content		-72	-111	24368854	4995531092
24386	09:19:25.465	00:00:24.385	1464	-1024	-768	-1	-1	-1	-1	4	-1024	-768	-1	-1	-1	-1	4		0	0						StimuliFarbe_rot_gelb.png	0	880	547	72	111				0	Content		-72	-111	24385522	4995547760
24402	09:19:25.481	00:00:24.402	1465	-1024	-768	-1	-1	-1	-1	4	-1024	-768	-1	-1	-1	-1	4		0	0						StimuliFarbe_rot_gelb.png	0	880	547	72	111				0	Content		-72	-111	24402190	4995564428
24419	09:19:25.498	00:00:24.418	1466	-1024	-768	-1	-1	-1	-1	4	-1024	-768	-1	-1	-1	-1	4		0	0						StimuliFarbe_rot_gelb.png	0	880	547	72	111				0	Content		-72	-111	24418803	4995581041
24435	09:19:25.514	00:00:24.435	1467	-1024	-768	-1	-1	-1	-1	4	-1024	-768	-1	-1	-1	-1	4		0	0						StimuliFarbe_rot_gelb.png	0	880	547	72	111				0	Content		-72	-111	24435471	4995597709
24452	09:19:25.531	00:00:24.452	1468	-1024	-768	-1	-1	-1	-1	4	-1024	-768	-1	-1	-1	-1	4		0	0						StimuliFarbe_rot_gelb.png	0	880	547	72	111				0	Content		-72	-111	24452139	4995614377
24469	09:19:25.548	00:00:24.468	1469	-1024	-768	-1	-1	-1	-1	4	-1024	-768	-1	-1	-1	-1	4		0	0						StimuliFarbe_rot_gelb.png	0	880	547	72	111				0	Content		-72	-111	24468769	4995631007
24485	09:19:25.564	00:00:24.485	1470	-1024	-768	-1	-1	-1	-1	4	-1024	-768	-1	-1	-1	-1	4		0	0						StimuliFarbe_rot_gelb.png	0	880	547	72	111				0	Content		-72	-111	24485437	4995647675
24502	09:19:25.581	00:00:24.502	1471	-1024	-768	-1	-1	-1	-1	4	-1024	-768	-1	-1	-1	-1	4		0	0						StimuliFarbe_rot_gelb.png	0	880	547	72	111				0	Content		-72	-111	24502259	4995664497
24519	09:19:25.598	00:00:24.518	1472	-1024	-768	-1	-1	-1	-1	4	-1024	-768	-1	-1	-1	-1	4		0	0						StimuliFarbe_rot_gelb.png	0	880	547	72	111				0	Content		-72	-111	24518927	4995681165
24536	09:19:25.615	00:00:24.535	1473	-1024	-768	-1	-1	-1	-1	4	-1024	-768	-1	-1	-1	-1	4		0	0						StimuliFarbe_rot_gelb.png	0	880	547	72	111				0	Content		-72	-111	24535594	4995697832
24553	09:19:25.632	00:00:24.552	1474	-1024	-768	-1	-1	-1	-1	4	-1024	-768	-1	-1	-1	-1	4		0	0						StimuliFarbe_rot_gelb.png	0	880	547	72	111				0	Content		-72	-111	24552744	4995714982
24569	09:19:25.648	00:00:24.569	1475	-1024	-768	-1	-1	-1	-1	4	-1024	-768	-1	-1	-1	-1	4		0	0						StimuliFarbe_rot_gelb.png	0	880	547	72	111				0	Content		-72	-111	24569412	4995731650
24586	09:19:25.665	00:00:24.586	1476	-1024	-768	-1	-1	-1	-1	4	-1024	-768	-1	-1	-1	-1	4		0	0						StimuliFarbe_rot_gelb.png	0	880	547	72	111				0	Content		-72	-111	24586447	4995748685
24603	09:19:25.682	00:00:24.603	1477	-1024	-768	-1	-1	-1	-1	4	-1024	-768	-1	-1	-1	-1	4		0	0						StimuliFarbe_rot_gelb.png	0	880	547	72	111				0	Content		-72	-111	24603115	4995765353
24620	09:19:25.699	00:00:24.619	1478	-1024	-768	-1	-1	-1	-1	4	-1024	-768	-1	-1	-1	-1	4		0	0						StimuliFarbe_rot_gelb.png	0	880	547	72	111				0	Content		-72	-111	24619783	4995782021
24636	09:19:25.715	00:00:24.635	1479	-1024	-768	-1	-1	-1	-1	4	-1024	-768	-1	-1	-1	-1	4		0	0						StimuliFarbe_rot_gelb.png	0	880	547	72	111				0	Content		-72	-111	24635837	4995798075
24653	09:19:25.732	00:00:24.652	1480	-1024	-768	-1	-1	-1	-1	4	-1024	-768	-1	-1	-1	-1	4		0	0						StimuliFarbe_rot_gelb.png	0	880	547	72	111				0	Content		-72	-111	24652505	4995814743
24669	09:19:25.748	00:00:24.668	1481	-1024	-768	-1	-1	-1	-1	4	-1024	-768	-1	-1	-1	-1	4		0	0						StimuliFarbe_rot_gelb.png	0	880	547	72	111				0	Content		-72	-111	24668966	4995831204
24686	09:19:25.765	00:00:24.685	1482	-1024	-768	-1	-1	-1	-1	4	-1024	-768	-1	-1	-1	-1	4		0	0						StimuliFarbe_rot_gelb.png	0	880	547	72	111				0	Content		-72	-111	24685633	4995847871
24702	09:19:25.781	00:00:24.702	1483	-1024	-768	-1	-1	-1	-1	4	-1024	-768	-1	-1	-1	-1	4		0	0						StimuliFarbe_rot_gelb.png	0	880	547	72	111				0	Content		-72	-111	24702301	4995864539
24719	09:19:25.798	00:00:24.718	1484	-1024	-768	-1	-1	-1	-1	4	-1024	-768	-1	-1	-1	-1	4		0	0						StimuliFarbe_rot_gelb.png	0	880	547	72	111				0	Content		-72	-111	24718636	4995880874
24735	09:19:25.814	00:00:24.735	1485	-1024	-768	-1	-1	-1	-1	4	-1024	-768	-1	-1	-1	-1	4		0	0						StimuliFarbe_rot_gelb.png	0	880	547	72	111				0	Content		-72	-111	24735257	4995897495
24752	09:19:25.831	00:00:24.751	1486	-1024	-768	-1	-1	-1	-1	4	-1024	-768	-1	-1	-1	-1	4		0	0						StimuliFarbe_rot_gelb.png	0	880	547	72	111				0	Content		-72	-111	24751882	4995914120
24769	09:19:25.848	00:00:24.768	1487	-1024	-768	-1	-1	-1	-1	4	-1024	-768	-1	-1	-1	-1	4		0	0						StimuliFarbe_rot_gelb.png	0	880	547	72	111				0	Content		-72	-111	24768550	4995930788
24785	09:19:25.864	00:00:24.785	1488	-1024	-768	-1	-1	-1	-1	4	-1024	-768	-1	-1	-1	-1	4		0	0						StimuliFarbe_rot_gelb.png	0	880	547	72	111				0	Content		-72	-111	24785218	4995947456
24802	09:19:25.881	00:00:24.801	1489	-1024	-768	-1	-1	-1	-1	4	-1024	-768	-1	-1	-1	-1	4		0	0						StimuliFarbe_rot_gelb.png	0	880	547	72	111				0	Content		-72	-111	24801855	4995964093
24819	09:19:25.898	00:00:24.818	1490	-1024	-768	-1	-1	-1	-1	4	-1024	-768	-1	-1	-1	-1	4		0	0						StimuliFarbe_rot_gelb.png	0	880	547	72	111				0	Content		-72	-111	24818523	4995980761
24835	09:19:25.914	00:00:24.835	1491	-1024	-768	-1	-1	-1	-1	4	-1024	-768	-1	-1	-1	-1	4		0	0						StimuliFarbe_rot_gelb.png	0	880	547	72	111				0	Content		-72	-111	24835191	4995997429
24852	09:19:25.931	00:00:24.851	1492	-1024	-768	-1	-1	-1	-1	4	-1024	-768	-1	-1	-1	-1	4		0	0						StimuliFarbe_rot_gelb.png	0	880	547	72	111				0	Content		-72	-111	24851752	4996013990
24869	09:19:25.948	00:00:24.869	1493	-1024	-768	-1	-1	-1	-1	4	-1024	-768	-1	-1	-1	-1	4		0	0						StimuliFarbe_rot_gelb.png	0	880	547	72	111				0	Content		-72	-111	24869002	4996031240
24886	09:19:25.965	00:00:24.886	1494	-1024	-768	-1	-1	-1	-1	4	-1024	-768	-1	-1	-1	-1	4		0	0						StimuliFarbe_rot_gelb.png	0	880	547	72	111				0	Content		-72	-111	24886126	4996048364
24903	09:19:25.982	00:00:24.902	1495	-1024	-768	-1	-1	-1	-1	4	-1024	-768	-1	-1	-1	-1	4		0	0						StimuliFarbe_rot_gelb.png	0	880	547	72	111				0	Content		-72	-111	24902793	4996065031
24919	09:19:25.998	00:00:24.919	1496	-1024	-768	-1	-1	-1	-1	4	-1024	-768	-1	-1	-1	-1	4		0	0						StimuliFarbe_rot_gelb.png	0	880	547	72	111				0	Content		-72	-111	24919461	4996081699
24936	09:19:26.015	00:00:24.935	1497	-1024	-768	-1	-1	-1	-1	4	-1024	-768	-1	-1	-1	-1	4		0	0						StimuliFarbe_rot_gelb.png	0	880	547	72	111				0	Content		-72	-111	24935766	4996098004
24952	09:19:26.031	00:00:24.952	1498	-1024	-768	-1	-1	-1	-1	4	-1024	-768	-1	-1	-1	-1	4		0	0						StimuliFarbe_rot_gelb.png	0	880	547	72	111				0	Content		-72	-111	24952434	4996114672
24969	09:19:26.048	00:00:24.969	1499	-1024	-768	-1	-1	-1	-1	4	-1024	-768	-1	-1	-1	-1	4		0	0						StimuliFarbe_rot_gelb.png	0	880	547	72	111				0	Content		-72	-111	24969101	4996131339
24985	09:19:26.064	00:00:24.984	1500	-1024	-768	-1	-1	-1	-1	4	-1024	-768	-1	-1	-1	-1	4		0	0						StimuliFarbe_rot_gelb.png	0	880	547	72	111				0	Content		-72	-111	24984993	4996147231
25002	09:19:26.081	00:00:25.001	1501	-1024	-768	-1	-1	-1	-1	4	-1024	-768	-1	-1	-1	-1	4		0	0						StimuliFarbe_rot_gelb.png	0	880	547	72	111				0	Content		-72	-111	25001740	4996163978
25018	09:19:26.097	00:00:25.018	1502	-1024	-768	-1	-1	-1	-1	4	-1024	-768	-1	-1	-1	-1	4		0	0						StimuliFarbe_rot_gelb.png	0	880	547	72	111				0	Content		-72	-111	25018423	4996180661
25035	09:19:26.114	00:00:25.035	1503	-1024	-768	-1	-1	-1	-1	4	-1024	-768	-1	-1	-1	-1	4		0	0						StimuliFarbe_rot_gelb.png	0	880	547	72	111				0	Content		-72	-111	25035091	4996197329
25052	09:19:26.131	00:00:25.051	1504	-1024	-768	-1	-1	-1	-1	4	-1024	-768	-1	-1	-1	-1	4		0	0						StimuliFarbe_rot_gelb.png	0	880	547	72	111				0	Content		-72	-111	25051759	4996213997
25068	09:19:26.147	00:00:25.068	1505	-1024	-768	-1	-1	-1	-1	4	-1024	-768	-1	-1	-1	-1	4		0	0						StimuliFarbe_rot_gelb.png	0	880	547	72	111				0	Content		-72	-111	25068381	4996230619
25085	09:19:26.164	00:00:25.085	1506	-1024	-768	-1	-1	-1	-1	4	-1024	-768	-1	-1	-1	-1	4		0	0						StimuliFarbe_rot_gelb.png	0	880	547	72	111				0	Content		-72	-111	25085049	4996247287
25102	09:19:26.181	00:00:25.101	1507	-1024	-768	-1	-1	-1	-1	4	-1024	-768	-1	-1	-1	-1	4		0	0						StimuliFarbe_rot_gelb.png	0	880	547	72	111				0	Content		-72	-111	25101717	4996263955
25118	09:19:26.197	00:00:25.118	1508	-1024	-768	-1	-1	-1	-1	4	-1024	-768	-1	-1	-1	-1	4		0	0						StimuliFarbe_rot_gelb.png	0	880	547	72	111				0	Content		-72	-111	25118349	4996280587
25135	09:19:26.214	00:00:25.135	1509	-1024	-768	-1	-1	-1	-1	4	-1024	-768	-1	-1	-1	-1	4		0	0						StimuliFarbe_rot_gelb.png	0	880	547	72	111				0	Content		-72	-111	25135017	4996297255
25152	09:19:26.231	00:00:25.151	1510	-1024	-768	-1	-1	-1	-1	4	-1024	-768	-1	-1	-1	-1	4		0	0						StimuliFarbe_rot_gelb.png	0	880	547	72	111				0	Content		-72	-111	25151839	4996314077
25169	09:19:26.248	00:00:25.168	1511	-1024	-768	-1	-1	-1	-1	4	-1024	-768	-1	-1	-1	-1	4		0	0						StimuliFarbe_rot_gelb.png	0	880	547	72	111				0	Content		-72	-111	25168506	4996330744
25185	09:19:26.264	00:00:25.185	1512	-1024	-768	-1	-1	-1	-1	4	-1024	-768	-1	-1	-1	-1	4		0	0						StimuliFarbe_rot_gelb.png	0	880	547	72	111				0	Content		-72	-111	25185174	4996347412
25202	09:19:26.281	00:00:25.202	1513	-1024	-768	-1	-1	-1	-1	4	-1024	-768	-1	-1	-1	-1	4		0	0						StimuliFarbe_rot_gelb.png	0	880	547	72	111				0	Content		-72	-111	25202324	4996364562
25219	09:19:26.298	00:00:25.218	1514	-1024	-768	-1	-1	-1	-1	4	-1024	-768	-1	-1	-1	-1	4		0	0						StimuliFarbe_rot_gelb.png	0	880	547	72	111				0	Content		-72	-111	25218992	4996381230
25236	09:19:26.315	00:00:25.236	1515	-1024	-768	-1	-1	-1	-1	4	-1024	-768	-1	-1	-1	-1	4		0	0						StimuliFarbe_rot_gelb.png	0	880	547	72	111				0	Content		-72	-111	25236031	4996398269
25253	09:19:26.332	00:00:25.252	1516	-1024	-768	-1	-1	-1	-1	4	-1024	-768	-1	-1	-1	-1	4		0	0						StimuliFarbe_rot_gelb.png	0	880	547	72	111				0	Content		-72	-111	25252699	4996414937
25269	09:19:26.348	00:00:25.269	1517	-1024	-768	-1	-1	-1	-1	4	-1024	-768	-1	-1	-1	-1	4		0	0						StimuliFarbe_rot_gelb.png	0	880	547	72	111				0	Content		-72	-111	25269367	4996431605
25285	09:19:26.364	00:00:25.285	1518	-1024	-768	-1	-1	-1	-1	4	-1024	-768	-1	-1	-1	-1	4		0	0						StimuliFarbe_rot_gelb.png	0	880	547	72	111				0	Content		-72	-111	25285417	4996447655
25302	09:19:26.381	00:00:25.302	1519	-1024	-768	-1	-1	-1	-1	4	-1024	-768	-1	-1	-1	-1	4		0	0						StimuliFarbe_rot_gelb.png	0	880	547	72	111				0	Content		-72	-111	25302085	4996464323
25319	09:19:26.398	00:00:25.318	1520	-1024	-768	-1	-1	-1	-1	4	-1024	-768	-1	-1	-1	-1	4		0	0						StimuliFarbe_rot_gelb.png	0	880	547	72	111				0	Content		-72	-111	25318548	4996480786
25335	09:19:26.414	00:00:25.335	1521	-1024	-768	-1	-1	-1	-1	4	-1024	-768	-1	-1	-1	-1	4		0	0						StimuliFarbe_rot_gelb.png	0	880	547	72	111				0	Content		-72	-111	25335215	4996497453
25352	09:19:26.431	00:00:25.351	1522	-1024	-768	-1	-1	-1	-1	4	-1024	-768	-1	-1	-1	-1	4		0	0						StimuliFarbe_rot_gelb.png	0	880	547	72	111				0	Content		-72	-111	25351883	4996514121
25368	09:19:26.447	00:00:25.368	1523	-1024	-768	-1	-1	-1	-1	4	-1024	-768	-1	-1	-1	-1	4		0	0						StimuliFarbe_rot_gelb.png	0	880	547	72	111				0	Content		-72	-111	25368216	4996530454
25385	09:19:26.464	00:00:25.384	1524	-1024	-768	-1	-1	-1	-1	4	-1024	-768	-1	-1	-1	-1	4		0	0						StimuliFarbe_rot_gelb.png	0	880	547	72	111				0	Content		-72	-111	25384840	4996547078
25401	09:19:26.480	00:00:25.401	1525	-1024	-768	-1	-1	-1	-1	4	-1024	-768	-1	-1	-1	-1	4		0	0						StimuliFarbe_rot_gelb.png	0	880	547	72	111				0	Content		-72	-111	25401465	4996563703
25418	09:19:26.497	00:00:25.418	1526	-1024	-768	-1	-1	-1	-1	4	-1024	-768	-1	-1	-1	-1	4		0	0						StimuliFarbe_rot_gelb.png	0	880	547	72	111				0	Content		-72	-111	25418133	4996580371
25435	09:19:26.514	00:00:25.434	1527	-1024	-768	-1	-1	-1	-1	4	-1024	-768	-1	-1	-1	-1	4		0	0						StimuliFarbe_rot_gelb.png	0	880	547	72	111				0	Content		-72	-111	25434800	4996597038
25451	09:19:26.530	00:00:25.451	1528	-1024	-768	-1	-1	-1	-1	4	-1024	-768	-1	-1	-1	-1	4		0	0						StimuliFarbe_rot_gelb.png	0	880	547	72	111				0	Content		-72	-111	25451438	4996613676
25468	09:19:26.547	00:00:25.468	1529	-1024	-768	-1	-1	-1	-1	4	-1024	-768	-1	-1	-1	-1	4		0	0						StimuliFarbe_rot_gelb.png	0	880	547	72	111				0	Content		-72	-111	25468106	4996630344
25485	09:19:26.564	00:00:25.484	1530	-1024	-768	-1	-1	-1	-1	4	-1024	-768	-1	-1	-1	-1	4		0	0						StimuliFarbe_rot_gelb.png	0	880	547	72	111				0	Content		-72	-111	25484774	4996647012
25501	09:19:26.580	00:00:25.501	1531	-1024	-768	-1	-1	-1	-1	4	-1024	-768	-1	-1	-1	-1	4		0	0						StimuliFarbe_rot_gelb.png	0	880	547	72	111				0	Content		-72	-111	25501335	4996663573
25519	09:19:26.598	00:00:25.518	1532	-1024	-768	-1	-1	-1	-1	4	-1024	-768	-1	-1	-1	-1	4		0	0						StimuliFarbe_rot_gelb.png	0	880	547	72	111				0	Content		-72	-111	25518583	4996680821
25536	09:19:26.615	00:00:25.535	1533	-1024	-768	-1	-1	-1	-1	4	-1024	-768	-1	-1	-1	-1	4		0	0						StimuliFarbe_rot_gelb.png	0	880	547	72	111				0	Content		-72	-111	25535709	4996697947
25552	09:19:26.631	00:00:25.552	1534	-1024	-768	-1	-1	-1	-1	4	-1024	-768	-1	-1	-1	-1	4		0	0						StimuliFarbe_rot_gelb.png	0	880	547	72	111				0	Content		-72	-111	25552376	4996714614
25569	09:19:26.648	00:00:25.569	1535	-1024	-768	-1	-1	-1	-1	4	-1024	-768	-1	-1	-1	-1	4		0	0						StimuliFarbe_rot_gelb.png	0	880	547	72	111				0	Content		-72	-111	25569044	4996731282
25585	09:19:26.664	00:00:25.585	1536	-1024	-768	-1	-1	-1	-1	4	-1024	-768	-1	-1	-1	-1	4		0	0						StimuliFarbe_rot_gelb.png	0	880	547	72	111				0	Content		-72	-111	25585347	4996747585
25602	09:19:26.681	00:00:25.602	1537	-1024	-768	-1	-1	-1	-1	4	-1024	-768	-1	-1	-1	-1	4		0	0						StimuliFarbe_rot_gelb.png	0	880	547	72	111				0	Content		-72	-111	25602014	4996764252
25619	09:19:26.698	00:00:25.618	1538	-1024	-768	-1	-1	-1	-1	4	-1024	-768	-1	-1	-1	-1	4		0	0						StimuliFarbe_rot_gelb.png	0	880	547	72	111				0	Content		-72	-111	25618682	4996780920
25635	09:19:26.714	00:00:25.634	1539	-1024	-768	-1	-1	-1	-1	4	-1024	-768	-1	-1	-1	-1	4		0	0						StimuliFarbe_rot_gelb.png	0	880	547	72	111				0	Content		-72	-111	25634575	4996796813
25651	09:19:26.730	00:00:25.651	1540	-1024	-768	-1	-1	-1	-1	4	-1024	-768	-1	-1	-1	-1	4		0	0						StimuliFarbe_rot_gelb.png	0	880	547	72	111				0	Content		-72	-111	25651320	4996813558
25668	09:19:26.747	00:00:25.668	1541	-1024	-768	-1	-1	-1	-1	4	-1024	-768	-1	-1	-1	-1	4		0	0						StimuliFarbe_rot_gelb.png	0	880	547	72	111				0	Content		-72	-111	25668007	4996830245
25685	09:19:26.764	00:00:25.684	1542	-1024	-768	-1	-1	-1	-1	4	-1024	-768	-1	-1	-1	-1	4		0	0						StimuliFarbe_rot_gelb.png	0	880	547	72	111				0	Content		-72	-111	25684675	4996846913
25701	09:19:26.780	00:00:25.701	1543	-1024	-768	-1	-1	-1	-1	4	-1024	-768	-1	-1	-1	-1	4		0	0						StimuliFarbe_rot_gelb.png	0	880	547	72	111				0	Content		-72	-111	25701343	4996863581
25718	09:19:26.797	00:00:25.717	1544	-1024	-768	-1	-1	-1	-1	4	-1024	-768	-1	-1	-1	-1	4		0	0						StimuliFarbe_rot_gelb.png	0	880	547	72	111				0	Content		-72	-111	25717961	4996880199
25735	09:19:26.814	00:00:25.734	1545	-1024	-768	-1	-1	-1	-1	4	-1024	-768	-1	-1	-1	-1	4		0	0						StimuliFarbe_rot_gelb.png	0	880	547	72	111				0	Content		-72	-111	25734629	4996896867
25751	09:19:26.830	00:00:25.751	1546	-1024	-768	-1	-1	-1	-1	4	-1024	-768	-1	-1	-1	-1	4		0	0						StimuliFarbe_rot_gelb.png	0	880	547	72	111				0	Content		-72	-111	25751297	4996913535
25768	09:19:26.847	00:00:25.767	1547	-1024	-768	-1	-1	-1	-1	4	-1024	-768	-1	-1	-1	-1	4		0	0						StimuliFarbe_rot_gelb.png	0	880	547	72	111				0	Content		-72	-111	25767827	4996930065
25785	09:19:26.864	00:00:25.784	1548	-1024	-768	-1	-1	-1	-1	4	-1024	-768	-1	-1	-1	-1	4		0	0						StimuliFarbe_rot_gelb.png	0	880	547	72	111				0	Content		-72	-111	25784759	4996946997
25801	09:19:26.880	00:00:25.801	1549	-1024	-768	-1	-1	-1	-1	4	-1024	-768	-1	-1	-1	-1	4		0	0						StimuliFarbe_rot_gelb.png	0	880	547	72	111				0	Content		-72	-111	25801427	4996963665
25819	09:19:26.898	00:00:25.818	1550	-1024	-768	-1	-1	-1	-1	4	-1024	-768	-1	-1	-1	-1	4		0	0						StimuliFarbe_rot_gelb.png	0	880	547	72	111				0	Content		-72	-111	25818559	4996980797
25835	09:19:26.914	00:00:25.835	1551	-1024	-768	-1	-1	-1	-1	4	-1024	-768	-1	-1	-1	-1	4		0	0						StimuliFarbe_rot_gelb.png	0	880	547	72	111				0	Content		-72	-111	25835227	4996997465
25852	09:19:26.931	00:00:25.852	1552	-1024	-768	-1	-1	-1	-1	4	-1024	-768	-1	-1	-1	-1	4		0	0						StimuliFarbe_rot_gelb.png	0	880	547	72	111				0	Content		-72	-111	25852257	4997014495
25869	09:19:26.948	00:00:25.868	1553	-1024	-768	-1	-1	-1	-1	4	-1024	-768	-1	-1	-1	-1	4		0	0						StimuliFarbe_rot_gelb.png	0	880	547	72	111				0	Content		-72	-111	25868925	4997031163
25886	09:19:26.965	00:00:25.885	1554	-1024	-768	-1	-1	-1	-1	4	-1024	-768	-1	-1	-1	-1	4		0	0						StimuliFarbe_rot_gelb.png	0	880	547	72	111				0	Content		-72	-111	25885592	4997047830
25902	09:19:26.981	00:00:25.901	1555	-1024	-768	-1	-1	-1	-1	4	-1024	-768	-1	-1	-1	-1	4		0	0						StimuliFarbe_rot_gelb.png	0	880	547	72	111				0	Content		-72	-111	25901875	4997064113
25919	09:19:26.998	00:00:25.918	1556	-1024	-768	-1	-1	-1	-1	4	-1024	-768	-1	-1	-1	-1	4		0	0						StimuliFarbe_rot_gelb.png	0	880	547	72	111				0	Content		-72	-111	25918543	4997080781
25935	09:19:27.014	00:00:25.935	1557	-1024	-768	-1	-1	-1	-1	4	-1024	-768	-1	-1	-1	-1	4		0	0						StimuliFarbe_rot_gelb.png	0	880	547	72	111				0	Content		-72	-111	25935210	4997097448
25952	09:19:27.031	00:00:25.951	1558	-1024	-768	-1	-1	-1	-1	4	-1024	-768	-1	-1	-1	-1	4		0	0						StimuliFarbe_rot_gelb.png	0	880	547	72	111				0	Content		-72	-111	25951619	4997113857
25968	09:19:27.047	00:00:25.968	1559	-1024	-768	-1	-1	-1	-1	4	-1024	-768	-1	-1	-1	-1	4		0	0						StimuliFarbe_rot_gelb.png	0	880	547	72	111				0	Content		-72	-111	25968287	4997130525
25985	09:19:27.064	00:00:25.984	1560	-1024	-768	-1	-1	-1	-1	4	-1024	-768	-1	-1	-1	-1	4		0	0						StimuliFarbe_rot_gelb.png	0	880	547	72	111				0	Content		-72	-111	25984954	4997147192
26001	09:19:27.080	00:00:26.001	1561	-1024	-768	-1	-1	-1	-1	4	-1024	-768	-1	-1	-1	-1	4		0	0						StimuliFarbe_rot_gelb.png	0	880	547	72	111				0	Content		-72	-111	26001059	4997163297
26018	09:19:27.097	00:00:26.017	1562	-1024	-768	-1	-1	-1	-1	4	-1024	-768	-1	-1	-1	-1	4		0	0						StimuliFarbe_rot_gelb.png	0	880	547	72	111				0	Content		-72	-111	26017681	4997179919
26034	09:19:27.113	00:00:26.034	1563	-1024	-768	-1	-1	-1	-1	4	-1024	-768	-1	-1	-1	-1	4		0	0						StimuliFarbe_rot_gelb.png	0	880	547	72	111				0	Content		-72	-111	26034368	4997196606
26051	09:19:27.130	00:00:26.051	1564	-1024	-768	-1	-1	-1	-1	4	-1024	-768	-1	-1	-1	-1	4		0	0						StimuliFarbe_rot_gelb.png	0	880	547	72	111				0	Content		-72	-111	26051036	4997213274
26068	09:19:27.147	00:00:26.067	1565	-1024	-768	-1	-1	-1	-1	4	-1024	-768	-1	-1	-1	-1	4		0	0						StimuliFarbe_rot_gelb.png	0	880	547	72	111				0	Content		-72	-111	26067709	4997229947
26084	09:19:27.163	00:00:26.084	1566	-1024	-768	-1	-1	-1	-1	4	-1024	-768	-1	-1	-1	-1	4		0	0						StimuliFarbe_rot_gelb.png	0	880	547	72	111				0	Content		-72	-111	26084376	4997246614
26101	09:19:27.180	00:00:26.101	1567	-1024	-768	-1	-1	-1	-1	4	-1024	-768	-1	-1	-1	-1	4		0	0						StimuliFarbe_rot_gelb.png	0	880	547	72	111				0	Content		-72	-111	26101044	4997263282
26118	09:19:27.197	00:00:26.117	1568	-1024	-768	-1	-1	-1	-1	4	-1024	-768	-1	-1	-1	-1	4		0	0						StimuliFarbe_rot_gelb.png	0	880	547	72	111				0	Content		-72	-111	26117991	4997280229
26135	09:19:27.214	00:00:26.134	1569	-1024	-768	-1	-1	-1	-1	4	-1024	-768	-1	-1	-1	-1	4		0	0						StimuliFarbe_rot_gelb.png	0	880	547	72	111				0	Content		-72	-111	26134658	4997296896
26152	09:19:27.231	00:00:26.151	1570	-1024	-768	-1	-1	-1	-1	4	-1024	-768	-1	-1	-1	-1	4		0	0						StimuliFarbe_rot_gelb.png	0	880	547	72	111				0	Content		-72	-111	26151621	4997313859
26168	09:19:27.247	00:00:26.168	1571	-1024	-768	-1	-1	-1	-1	4	-1024	-768	-1	-1	-1	-1	4		0	0						StimuliFarbe_rot_gelb.png	0	880	547	72	111				0	Content		-72	-111	26168289	4997330527
26185	09:19:27.264	00:00:26.184	1572	-1024	-768	-1	-1	-1	-1	4	-1024	-768	-1	-1	-1	-1	4		0	0						StimuliFarbe_rot_gelb.png	0	880	547	72	111				0	Content		-72	-111	26184957	4997347195
26202	09:19:27.281	00:00:26.202	1573	-1024	-768	-1	-1	-1	-1	4	-1024	-768	-1	-1	-1	-1	4		0	0						StimuliFarbe_rot_gelb.png	0	880	547	72	111				0	Content		-72	-111	26202187	4997364425
26219	09:19:27.298	00:00:26.218	1574	-1024	-768	-1	-1	-1	-1	4	-1024	-768	-1	-1	-1	-1	4		0	0						StimuliFarbe_rot_gelb.png	0	880	547	72	111				0	Content		-72	-111	26218855	4997381093
26235	09:19:27.314	00:00:26.235	1575	-1024	-768	-1	-1	-1	-1	4	-1024	-768	-1	-1	-1	-1	4		0	0						StimuliFarbe_rot_gelb.png	0	880	547	72	111				0	Content		-72	-111	26235085	4997397323
26252	09:19:27.331	00:00:26.251	1576	-1024	-768	-1	-1	-1	-1	4	-1024	-768	-1	-1	-1	-1	4		0	0						StimuliFarbe_rot_gelb.png	0	880	547	72	111				0	Content		-72	-111	26251752	4997413990
26268	09:19:27.347	00:00:26.268	1577	-1024	-768	-1	-1	-1	-1	4	-1024	-768	-1	-1	-1	-1	4		0	0						StimuliFarbe_rot_gelb.png	0	880	547	72	111				0	Content		-72	-111	26268420	4997430658
26284	09:19:27.363	00:00:26.284	1578	-1024	-768	-1	-1	-1	-1	4	-1024	-768	-1	-1	-1	-1	4		0	0						StimuliFarbe_rot_gelb.png	0	880	547	72	111				0	Content		-72	-111	26284164	4997446402
26301	09:19:27.380	00:00:26.300	1579	-1024	-768	-1	-1	-1	-1	4	-1024	-768	-1	-1	-1	-1	4		0	0						StimuliFarbe_rot_gelb.png	0	880	547	72	111				0	Content		-72	-111	26300914	4997463152
26318	09:19:27.397	00:00:26.317	1580	-1024	-768	-1	-1	-1	-1	4	-1024	-768	-1	-1	-1	-1	4		0	0						StimuliFarbe_rot_gelb.png	0	880	547	72	111				0	Content		-72	-111	26317566	4997479804
26334	09:19:27.413	00:00:26.334	1581	-1024	-768	-1	-1	-1	-1	4	-1024	-768	-1	-1	-1	-1	4		0	0						StimuliFarbe_rot_gelb.png	0	880	547	72	111				0	Content		-72	-111	26334234	4997496472
26351	09:19:27.430	00:00:26.350	1582	-1024	-768	-1	-1	-1	-1	4	-1024	-768	-1	-1	-1	-1	4		0	0						StimuliFarbe_rot_gelb.png	0	880	547	72	111				0	Content		-72	-111	26350884	4997513122
26368	09:19:27.447	00:00:26.367	1583	-1024	-768	-1	-1	-1	-1	4	-1024	-768	-1	-1	-1	-1	4		0	0						StimuliFarbe_rot_gelb.png	0	880	547	72	111				0	Content		-72	-111	26367552	4997529790
26384	09:19:27.463	00:00:26.384	1584	-1024	-768	-1	-1	-1	-1	4	-1024	-768	-1	-1	-1	-1	4		0	0						StimuliFarbe_rot_gelb.png	0	880	547	72	111				0	Content		-72	-111	26384165	4997546403
26401	09:19:27.480	00:00:26.401	1585	-1024	-768	-1	-1	-1	-1	4	-1024	-768	-1	-1	-1	-1	4		0	0						StimuliFarbe_rot_gelb.png	0	880	547	72	111				0	Content		-72	-111	26401100	4997563338
26418	09:19:27.497	00:00:26.417	1586	-1024	-768	-1	-1	-1	-1	4	-1024	-768	-1	-1	-1	-1	4		0	0						StimuliFarbe_rot_gelb.png	0	880	547	72	111				0	Content		-72	-111	26417767	4997580005
26435	09:19:27.514	00:00:26.434	1587	-1024	-768	-1	-1	-1	-1	4	-1024	-768	-1	-1	-1	-1	4		0	0						StimuliFarbe_rot_gelb.png	0	880	547	72	111				0	Content		-72	-111	26434900	4997597138
26452	09:19:27.531	00:00:26.451	1588	-1024	-768	-1	-1	-1	-1	4	-1024	-768	-1	-1	-1	-1	4		0	0						StimuliFarbe_rot_gelb.png	0	880	547	72	111				0	Content		-72	-111	26451568	4997613806
26469	09:19:27.548	00:00:26.468	1589	-1024	-768	-1	-1	-1	-1	4	-1024	-768	-1	-1	-1	-1	4		0	0						StimuliFarbe_rot_gelb.png	0	880	547	72	111				0	Content		-72	-111	26468600	4997630838
26485	09:19:27.564	00:00:26.485	1590	-1024	-768	-1	-1	-1	-1	4	-1024	-768	-1	-1	-1	-1	4		0	0						StimuliFarbe_rot_gelb.png	0	880	547	72	111				0	Content		-72	-111	26485268	4997647506
26490	09:19:27.569																				ImageEnd	16	0	0	StimuliFarbe_rot_gelb.png
26502	09:19:27.581	00:00:26.501	1591	-1024	-768	-1	-1	-1	-1	4	-1024	-768	-1	-1	-1	-1	4		0	0						No media	0	1024	768	0	0				0	Content		0	0	26501936	4997664174
26509	09:19:27.588																				ImageStart	8	0	0	Fix_sw.jpg
26518	09:19:27.597	00:00:26.518	1592	-1024	-768	-1	-1	-1	-1	4	-1024	-768	-1	-1	-1	-1	4		0	0						Fix_sw.jpg	0	880	547	72	111				0	Content		-72	-111	26518216	4997680454
26535	09:19:27.614	00:00:26.534	1593	-1024	-768	-1	-1	-1	-1	4	-1024	-768	-1	-1	-1	-1	4		0	0						Fix_sw.jpg	0	880	547	72	111				0	Content		-72	-111	26534884	4997697122
26552	09:19:27.631	00:00:26.551	1594	-1024	-768	-1	-1	-1	-1	4	-1024	-768	-1	-1	-1	-1	4		0	0						Fix_sw.jpg	0	880	547	72	111				0	Content		-72	-111	26551552	4997713790
26568	09:19:27.647	00:00:26.567	1595	-1024	-768	-1	-1	-1	-1	4	-1024	-768	-1	-1	-1	-1	4		0	0						Fix_sw.jpg	0	880	547	72	111				0	Content		-72	-111	26567960	4997730198
26585	09:19:27.664	00:00:26.584	1596	-1024	-768	-1	-1	-1	-1	4	-1024	-768	-1	-1	-1	-1	4		0	0						Fix_sw.jpg	0	880	547	72	111				0	Content		-72	-111	26584628	4997746866
26601	09:19:27.680	00:00:26.601	1597	-1024	-768	-1	-1	-1	-1	4	-1024	-768	-1	-1	-1	-1	4		0	0						Fix_sw.jpg	0	880	547	72	111				0	Content		-72	-111	26601296	4997763534
26617	09:19:27.696	00:00:26.617	1598	-1024	-768	-1	-1	-1	-1	4	-1024	-768	-1	-1	-1	-1	4		0	0						Fix_sw.jpg	0	880	547	72	111				0	Content		-72	-111	26617398	4997779636
26634	09:19:27.713	00:00:26.634	1599	-1024	-768	-1	-1	-1	-1	4	-1024	-768	-1	-1	-1	-1	4		0	0						Fix_sw.jpg	0	880	547	72	111				0	Content		-72	-111	26634020	4997796258
26651	09:19:27.730	00:00:26.650	1600	-1024	-768	-1	-1	-1	-1	4	-1024	-768	-1	-1	-1	-1	4		0	0						Fix_sw.jpg	0	880	547	72	111				0	Content		-72	-111	26650708	4997812946
26667	09:19:27.746	00:00:26.667	1601	-1024	-768	-1	-1	-1	-1	4	-1024	-768	-1	-1	-1	-1	4		0	0						Fix_sw.jpg	0	880	547	72	111				0	Content		-72	-111	26667376	4997829614
26684	09:19:27.763	00:00:26.684	1602	-1024	-768	-1	-1	-1	-1	4	-1024	-768	-1	-1	-1	-1	4		0	0						Fix_sw.jpg	0	880	547	72	111				0	Content		-72	-111	26684006	4997846244
26701	09:19:27.780	00:00:26.700	1603	-1024	-768	-1	-1	-1	-1	4	-1024	-768	-1	-1	-1	-1	4		0	0						Fix_sw.jpg	0	880	547	72	111				0	Content		-72	-111	26700674	4997862912
26717	09:19:27.796	00:00:26.717	1604	-1024	-768	-1	-1	-1	-1	4	-1024	-768	-1	-1	-1	-1	4		0	0						Fix_sw.jpg	0	880	547	72	111				0	Content		-72	-111	26717342	4997879580
26734	09:19:27.813	00:00:26.733	1605	-1024	-768	-1	-1	-1	-1	4	-1024	-768	-1	-1	-1	-1	4		0	0						Fix_sw.jpg	0	880	547	72	111				0	Content		-72	-111	26733901	4997896139
26751	09:19:27.830	00:00:26.751	1606	-1024	-768	-1	-1	-1	-1	4	-1024	-768	-1	-1	-1	-1	4		0	0						Fix_sw.jpg	0	880	547	72	111				0	Content		-72	-111	26751139	4997913377
26768	09:19:27.847	00:00:26.768	1607	-1024	-768	-1	-1	-1	-1	4	-1024	-768	-1	-1	-1	-1	4		0	0						Fix_sw.jpg	0	880	547	72	111				0	Content		-72	-111	26768222	4997930460
26785	09:19:27.864	00:00:26.784	1608	-1024	-768	-1	-1	-1	-1	4	-1024	-768	-1	-1	-1	-1	4		0	0						Fix_sw.jpg	0	880	547	72	111				0	Content		-72	-111	26784889	4997947127
26802	09:19:27.881	00:00:26.801	1609	-1024	-768	-1	-1	-1	-1	4	-1024	-768	-1	-1	-1	-1	4		0	0						Fix_sw.jpg	0	880	547	72	111				0	Content		-72	-111	26801557	4997963795
26818	09:19:27.897	00:00:26.817	1610	-1024	-768	-1	-1	-1	-1	4	-1024	-768	-1	-1	-1	-1	4		0	0						Fix_sw.jpg	0	880	547	72	111				0	Content		-72	-111	26817877	4997980115
26835	09:19:27.914	00:00:26.834	1611	-1024	-768	-1	-1	-1	-1	4	-1024	-768	-1	-1	-1	-1	4		0	0						Fix_sw.jpg	0	880	547	72	111				0	Content		-72	-111	26834544	4997996782
26851	09:19:27.930	00:00:26.851	1612	-1024	-768	-1	-1	-1	-1	4	-1024	-768	-1	-1	-1	-1	4		0	0						Fix_sw.jpg	0	880	547	72	111				0	Content		-72	-111	26851212	4998013450
26867	09:19:27.946	00:00:26.867	1613	-1024	-768	-1	-1	-1	-1	4	-1024	-768	-1	-1	-1	-1	4		0	0						Fix_sw.jpg	0	880	547	72	111				0	Content		-72	-111	26867133	4998029371
26884	09:19:27.963	00:00:26.883	1614	-1024	-768	-1	-1	-1	-1	4	-1024	-768	-1	-1	-1	-1	4		0	0						Fix_sw.jpg	0	880	547	72	111				0	Content		-72	-111	26883884	4998046122
26901	09:19:27.980	00:00:26.900	1615	-1024	-768	-1	-1	-1	-1	4	-1024	-768	-1	-1	-1	-1	4		0	0						Fix_sw.jpg	0	880	547	72	111				0	Content		-72	-111	26900574	4998062812
26917	09:19:27.996	00:00:26.917	1616	-1024	-768	-1	-1	-1	-1	4	-1024	-768	-1	-1	-1	-1	4		0	0						Fix_sw.jpg	0	880	547	72	111				0	Content		-72	-111	26917242	4998079480
26934	09:19:28.013	00:00:26.933	1617	-1024	-768	-1	-1	-1	-1	4	-1024	-768	-1	-1	-1	-1	4		0	0						Fix_sw.jpg	0	880	547	72	111				0	Content		-72	-111	26933910	4998096148
26951	09:19:28.030	00:00:26.950	1618	-1024	-768	-1	-1	-1	-1	4	-1024	-768	-1	-1	-1	-1	4		0	0						Fix_sw.jpg	0	880	547	72	111				0	Content		-72	-111	26950520	4998112758
26967	09:19:28.046	00:00:26.967	1619	-1024	-768	-1	-1	-1	-1	4	-1024	-768	-1	-1	-1	-1	4		0	0						Fix_sw.jpg	0	880	547	72	111				0	Content		-72	-111	26967188	4998129426
26984	09:19:28.063	00:00:26.983	1620	-1024	-768	-1	-1	-1	-1	4	-1024	-768	-1	-1	-1	-1	4		0	0						Fix_sw.jpg	0	880	547	72	111				0	Content		-72	-111	26983756	4998145994
27001	09:19:28.080	00:00:27.000	1621	-1024	-768	-1	-1	-1	-1	4	-1024	-768	-1	-1	-1	-1	4		0	0						Fix_sw.jpg	0	880	547	72	111				0	Content		-72	-111	27000691	4998162929
27017	09:19:28.096	00:00:27.017	1622	-1024	-768	-1	-1	-1	-1	4	-1024	-768	-1	-1	-1	-1	4		0	0						Fix_sw.jpg	0	880	547	72	111				0	Content		-72	-111	27017359	4998179597
27034	09:19:28.113	00:00:27.034	1623	-1024	-768	-1	-1	-1	-1	4	-1024	-768	-1	-1	-1	-1	4		0	0						Fix_sw.jpg	0	880	547	72	111				0	Content		-72	-111	27034491	4998196729
27051	09:19:28.130	00:00:27.051	1624	-1024	-768	-1	-1	-1	-1	4	-1024	-768	-1	-1	-1	-1	4		0	0						Fix_sw.jpg	0	880	547	72	111				0	Content		-72	-111	27051158	4998213396
27068	09:19:28.147	00:00:27.068	1625	-1024	-768	-1	-1	-1	-1	4	-1024	-768	-1	-1	-1	-1	4		0	0						Fix_sw.jpg	0	880	547	72	111				0	Content		-72	-111	27068188	4998230426
27085	09:19:28.164	00:00:27.084	1626	-1024	-768	-1	-1	-1	-1	4	-1024	-768	-1	-1	-1	-1	4		0	0						Fix_sw.jpg	0	880	547	72	111				0	Content		-72	-111	27084856	4998247094
27102	09:19:28.181	00:00:27.101	1627	-1024	-768	-1	-1	-1	-1	4	-1024	-768	-1	-1	-1	-1	4		0	0						Fix_sw.jpg	0	880	547	72	111				0	Content		-72	-111	27101524	4998263762
27118	09:19:28.197	00:00:27.117	1628	-1024	-768	-1	-1	-1	-1	4	-1024	-768	-1	-1	-1	-1	4		0	0						Fix_sw.jpg	0	880	547	72	111				0	Content		-72	-111	27117639	4998279877
27134	09:19:28.213	00:00:27.134	1629	-1024	-768	-1	-1	-1	-1	4	-1024	-768	-1	-1	-1	-1	4		0	0						Fix_sw.jpg	0	880	547	72	111				0	Content		-72	-111	27134307	4998296545
27151	09:19:28.230	00:00:27.150	1630	-1024	-768	-1	-1	-1	-1	4	-1024	-768	-1	-1	-1	-1	4		0	0						Fix_sw.jpg	0	880	547	72	111				0	Content		-72	-111	27150792	4998313030
27167	09:19:28.246	00:00:27.167	1631	-1024	-768	-1	-1	-1	-1	4	-1024	-768	-1	-1	-1	-1	4		0	0						Fix_sw.jpg	0	880	547	72	111				0	Content		-72	-111	27167459	4998329697
27184	09:19:28.263	00:00:27.184	1632	-1024	-768	-1	-1	-1	-1	4	-1024	-768	-1	-1	-1	-1	4		0	0						Fix_sw.jpg	0	880	547	72	111				0	Content		-72	-111	27184127	4998346365
27200	09:19:28.279	00:00:27.200	1633	-1024	-768	-1	-1	-1	-1	4	-1024	-768	-1	-1	-1	-1	4		0	0						Fix_sw.jpg	0	880	547	72	111				0	Content		-72	-111	27200369	4998362607
27217	09:19:28.296	00:00:27.216	1634	-1024	-768	-1	-1	-1	-1	4	-1024	-768	-1	-1	-1	-1	4		0	0						Fix_sw.jpg	0	880	547	72	111				0	Content		-72	-111	27216991	4998379229
27234	09:19:28.313	00:00:27.233	1635	-1024	-768	-1	-1	-1	-1	4	-1024	-768	-1	-1	-1	-1	4		0	0						Fix_sw.jpg	0	880	547	72	111				0	Content		-72	-111	27233677	4998395915
27250	09:19:28.329	00:00:27.250	1636	-1024	-768	-1	-1	-1	-1	4	-1024	-768	-1	-1	-1	-1	4		0	0						Fix_sw.jpg	0	880	547	72	111				0	Content		-72	-111	27250345	4998412583
27267	09:19:28.346	00:00:27.266	1637	-1024	-768	-1	-1	-1	-1	4	-1024	-768	-1	-1	-1	-1	4		0	0						Fix_sw.jpg	0	880	547	72	111				0	Content		-72	-111	27266975	4998429213
27284	09:19:28.363	00:00:27.283	1638	-1024	-768	-1	-1	-1	-1	4	-1024	-768	-1	-1	-1	-1	4		0	0						Fix_sw.jpg	0	880	547	72	111				0	Content		-72	-111	27283643	4998445881
27300	09:19:28.379	00:00:27.300	1639	-1024	-768	-1	-1	-1	-1	4	-1024	-768	-1	-1	-1	-1	4		0	0						Fix_sw.jpg	0	880	547	72	111				0	Content		-72	-111	27300311	4998462549
27317	09:19:28.396	00:00:27.316	1640	-1024	-768	-1	-1	-1	-1	4	-1024	-768	-1	-1	-1	-1	4		0	0						Fix_sw.jpg	0	880	547	72	111				0	Content		-72	-111	27316865	4998479103
27334	09:19:28.413	00:00:27.334	1641	-1024	-768	-1	-1	-1	-1	4	-1024	-768	-1	-1	-1	-1	4		0	0						Fix_sw.jpg	0	880	547	72	111				0	Content		-72	-111	27334114	4998496352
27351	09:19:28.430	00:00:27.351	1642	-1024	-768	-1	-1	-1	-1	4	-1024	-768	-1	-1	-1	-1	4		0	0						Fix_sw.jpg	0	880	547	72	111				0	Content		-72	-111	27351197	4998513435
27368	09:19:28.447	00:00:27.367	1643	-1024	-768	-1	-1	-1	-1	4	-1024	-768	-1	-1	-1	-1	4		0	0						Fix_sw.jpg	0	880	547	72	111				0	Content		-72	-111	27367865	4998530103
27385	09:19:28.464	00:00:27.384	1644	-1024	-768	-1	-1	-1	-1	4	-1024	-768	-1	-1	-1	-1	4		0	0						Fix_sw.jpg	0	880	547	72	111				0	Content		-72	-111	27384532	4998546770
27401	09:19:28.480	00:00:27.400	1645	-1024	-768	-1	-1	-1	-1	4	-1024	-768	-1	-1	-1	-1	4		0	0						Fix_sw.jpg	0	880	547	72	111				0	Content		-72	-111	27400928	4998563166
27418	09:19:28.497	00:00:27.417	1646	-1024	-768	-1	-1	-1	-1	4	-1024	-768	-1	-1	-1	-1	4		0	0						Fix_sw.jpg	0	880	547	72	111				0	Content		-72	-111	27417596	4998579834
27434	09:19:28.513	00:00:27.434	1647	-1024	-768	-1	-1	-1	-1	4	-1024	-768	-1	-1	-1	-1	4		0	0						Fix_sw.jpg	0	880	547	72	111				0	Content		-72	-111	27434263	4998596501
27451	09:19:28.530	00:00:27.450	1648	-1024	-768	-1	-1	-1	-1	4	-1024	-768	-1	-1	-1	-1	4		0	0						Fix_sw.jpg	0	880	547	72	111				0	Content		-72	-111	27450931	4998613169
27467	09:19:28.546	00:00:27.466	1649	-1024	-768	-1	-1	-1	-1	4	-1024	-768	-1	-1	-1	-1	4		0	0						Fix_sw.jpg	0	880	547	72	111				0	Content		-72	-111	27466853	4998629091
27483	09:19:28.562	00:00:27.483	1650	-1024	-768	-1	-1	-1	-1	4	-1024	-768	-1	-1	-1	-1	4		0	0						Fix_sw.jpg	0	880	547	72	111				0	Content		-72	-111	27483476	4998645714
27500	09:19:28.579	00:00:27.500	1651	-1024	-768	-1	-1	-1	-1	4	-1024	-768	-1	-1	-1	-1	4		0	0						Fix_sw.jpg	0	880	547	72	111				0	Content		-72	-111	27500130	4998662368
27517	09:19:28.596	00:00:27.516	1652	-1024	-768	-1	-1	-1	-1	4	-1024	-768	-1	-1	-1	-1	4		0	0						Fix_sw.jpg	0	880	547	72	111				0	Content		-72	-111	27516798	4998679036
27517	09:19:28.596																				ImageEnd	16	0	0	Fix_sw.jpg
27533	09:19:28.612	00:00:27.533	1653	-1024	-768	-1	-1	-1	-1	4	-1024	-768	-1	-1	-1	-1	4		0	0						No media	0	1024	768	0	0				0	Content		0	0	27533454	4998695692
27535	09:19:28.614																				ImageStart	8	0	0	StimuliFarbe_gelb_rot.png
27550	09:19:28.629	00:00:27.550	1654	-1024	-768	-1	-1	-1	-1	4	-1024	-768	-1	-1	-1	-1	4		0	0						StimuliFarbe_gelb_rot.png	0	880	547	72	111				0	Content		-72	-111	27550122	4998712360
27567	09:19:28.646	00:00:27.566	1655	-1024	-768	-1	-1	-1	-1	4	-1024	-768	-1	-1	-1	-1	4		0	0						StimuliFarbe_gelb_rot.png	0	880	547	72	111				0	Content		-72	-111	27566740	4998728978
27584	09:19:28.663	00:00:27.583	1656	-1024	-768	-1	-1	-1	-1	4	-1024	-768	-1	-1	-1	-1	4		0	0						StimuliFarbe_gelb_rot.png	0	880	547	72	111				0	Content		-72	-111	27583669	4998745907
27600	09:19:28.679	00:00:27.600	1657	-1024	-768	-1	-1	-1	-1	4	-1024	-768	-1	-1	-1	-1	4		0	0						StimuliFarbe_gelb_rot.png	0	880	547	72	111				0	Content		-72	-111	27600336	4998762574
27617	09:19:28.696	00:00:27.617	1658	-1024	-768	-1	-1	-1	-1	4	-1024	-768	-1	-1	-1	-1	4		0	0						StimuliFarbe_gelb_rot.png	0	880	547	72	111				0	Content		-72	-111	27617464	4998779702
27634	09:19:28.713	00:00:27.634	1659	-1024	-768	-1	-1	-1	-1	4	-1024	-768	-1	-1	-1	-1	4		0	0						StimuliFarbe_gelb_rot.png	0	880	547	72	111				0	Content		-72	-111	27634132	4998796370
27651	09:19:28.730	00:00:27.651	1660	-1024	-768	-1	-1	-1	-1	4	-1024	-768	-1	-1	-1	-1	4		0	0						StimuliFarbe_gelb_rot.png	0	880	547	72	111				0	Content		-72	-111	27651161	4998813399
27668	09:19:28.747	00:00:27.667	1661	-1024	-768	-1	-1	-1	-1	4	-1024	-768	-1	-1	-1	-1	4		0	0						StimuliFarbe_gelb_rot.png	0	880	547	72	111				0	Content		-72	-111	27667829	4998830067
27684	09:19:28.763	00:00:27.684	1662	-1024	-768	-1	-1	-1	-1	4	-1024	-768	-1	-1	-1	-1	4		0	0						StimuliFarbe_gelb_rot.png	0	880	547	72	111				0	Content		-72	-111	27684497	4998846735
27701	09:19:28.780	00:00:27.700	1663	-1024	-768	-1	-1	-1	-1	4	-1024	-768	-1	-1	-1	-1	4		0	0						StimuliFarbe_gelb_rot.png	0	880	547	72	111				0	Content		-72	-111	27700777	4998863015
27717	09:19:28.796	00:00:27.717	1664	-1024	-768	-1	-1	-1	-1	4	-1024	-768	-1	-1	-1	-1	4		0	0						StimuliFarbe_gelb_rot.png	0	880	547	72	111				0	Content		-72	-111	27717445	4998879683
27734	09:19:28.813	00:00:27.734	1665	-1024	-768	-1	-1	-1	-1	4	-1024	-768	-1	-1	-1	-1	4		0	0						StimuliFarbe_gelb_rot.png	0	880	547	72	111				0	Content		-72	-111	27734113	4998896351
27751	09:19:28.830	00:00:27.750	1666	-1024	-768	-1	-1	-1	-1	4	-1024	-768	-1	-1	-1	-1	4		0	0						StimuliFarbe_gelb_rot.png	0	880	547	72	111				0	Content		-72	-111	27750521	4998912759
27767	09:19:28.846	00:00:27.767	1667	-1024	-768	-1	-1	-1	-1	4	-1024	-768	-1	-1	-1	-1	4		0	0						StimuliFarbe_gelb_rot.png	0	880	547	72	111				0	Content		-72	-111	27767189	4998929427
27784	09:19:28.863	00:00:27.783	1668	-1024	-768	-1	-1	-1	-1	4	-1024	-768	-1	-1	-1	-1	4		0	0						StimuliFarbe_gelb_rot.png	0	880	547	72	111				0	Content		-72	-111	27783857	4998946095
27800	09:19:28.879	00:00:27.799	1669	-1024	-768	-1	-1	-1	-1	4	-1024	-768	-1	-1	-1	-1	4		0	0						StimuliFarbe_gelb_rot.png	0	880	547	72	111				0	Content		-72	-111	27799957	4998962195
27817	09:19:28.896	00:00:27.816	1670	-1024	-768	-1	-1	-1	-1	4	-1024	-768	-1	-1	-1	-1	4		0	0						StimuliFarbe_gelb_rot.png	0	880	547	72	111				0	Content		-72	-111	27816583	4998978821
27833	09:19:28.912	00:00:27.833	1671	-1024	-768	-1	-1	-1	-1	4	-1024	-768	-1	-1	-1	-1	4		0	0						StimuliFarbe_gelb_rot.png	0	880	547	72	111				0	Content		-72	-111	27833270	4998995508
27850	09:19:28.929	00:00:27.849	1672	-1024	-768	-1	-1	-1	-1	4	-1024	-768	-1	-1	-1	-1	4		0	0						StimuliFarbe_gelb_rot.png	0	880	547	72	111				0	Content		-72	-111	27849938	4999012176
27867	09:19:28.946	00:00:27.866	1673	-1024	-768	-1	-1	-1	-1	4	-1024	-768	-1	-1	-1	-1	4		0	0						StimuliFarbe_gelb_rot.png	0	880	547	72	111				0	Content		-72	-111	27866573	4999028811
27883	09:19:28.962	00:00:27.883	1674	-1024	-768	-1	-1	-1	-1	4	-1024	-768	-1	-1	-1	-1	4		0	0						StimuliFarbe_gelb_rot.png	0	880	547	72	111				0	Content		-72	-111	27883241	4999045479
27900	09:19:28.979	00:00:27.899	1675	-1024	-768	-1	-1	-1	-1	4	-1024	-768	-1	-1	-1	-1	4		0	0						StimuliFarbe_gelb_rot.png	0	880	547	72	111				0	Content		-72	-111	27899909	4999062147
27917	09:19:28.996	00:00:27.916	1676	-1024	-768	-1	-1	-1	-1	4	-1024	-768	-1	-1	-1	-1	4		0	0						StimuliFarbe_gelb_rot.png	0	880	547	72	111				0	Content		-72	-111	27916581	4999078819
27934	09:19:29.013	00:00:27.933	1677	-1024	-768	-1	-1	-1	-1	4	-1024	-768	-1	-1	-1	-1	4		0	0						StimuliFarbe_gelb_rot.png	0	880	547	72	111				0	Content		-72	-111	27933719	4999095957
27951	09:19:29.030	00:00:27.950	1678	-1024	-768	-1	-1	-1	-1	4	-1024	-768	-1	-1	-1	-1	4		0	0						StimuliFarbe_gelb_rot.png	0	880	547	72	111				0	Content		-72	-111	27950839	4999113077
27968	09:19:29.047	00:00:27.967	1679	-1024	-768	-1	-1	-1	-1	4	-1024	-768	-1	-1	-1	-1	4		0	0						StimuliFarbe_gelb_rot.png	0	880	547	72	111				0	Content		-72	-111	27967506	4999129744
27984	09:19:29.063	00:00:27.984	1680	-1024	-768	-1	-1	-1	-1	4	-1024	-768	-1	-1	-1	-1	4		0	0						StimuliFarbe_gelb_rot.png	0	880	547	72	111				0	Content		-72	-111	27984174	4999146412
28000	09:19:29.079	00:00:28.000	1681	-1024	-768	-1	-1	-1	-1	4	-1024	-768	-1	-1	-1	-1	4		0	0						StimuliFarbe_gelb_rot.png	0	880	547	72	111				0	Content		-72	-111	28000475	4999162713
28017	09:19:29.096	00:00:28.017	1682	-1024	-768	-1	-1	-1	-1	4	-1024	-768	-1	-1	-1	-1	4		0	0						StimuliFarbe_gelb_rot.png	0	880	547	72	111				0	Content		-72	-111	28017143	4999179381
28034	09:19:29.113	00:00:28.033	1683	-1024	-768	-1	-1	-1	-1	4	-1024	-768	-1	-1	-1	-1	4		0	0						StimuliFarbe_gelb_rot.png	0	880	547	72	111				0	Content		-72	-111	28033810	4999196048
28050	09:19:29.129	00:00:28.049	1684	-1024	-768	-1	-1	-1	-1	4	-1024	-768	-1	-1	-1	-1	4		0	0						StimuliFarbe_gelb_rot.png	0	880	547	72	111				0	Content		-72	-111	28049832	4999212070
28066	09:19:29.145	00:00:28.066	1685	-1024	-768	-1	-1	-1	-1	4	-1024	-768	-1	-1	-1	-1	4		0	0						StimuliFarbe_gelb_rot.png	0	880	547	72	111				0	Content		-72	-111	28066447	4999228685
28083	09:19:29.162	00:00:28.083	1686	-1024	-768	-1	-1	-1	-1	4	-1024	-768	-1	-1	-1	-1	4		0	0						StimuliFarbe_gelb_rot.png	0	880	547	72	111				0	Content		-72	-111	28083100	4999245338
28100	09:19:29.179	00:00:28.099	1687	-1024	-768	-1	-1	-1	-1	4	-1024	-768	-1	-1	-1	-1	4		0	0						StimuliFarbe_gelb_rot.png	0	880	547	72	111				0	Content		-72	-111	28099768	4999262006
28116	09:19:29.195	00:00:28.116	1688	-1024	-768	-1	-1	-1	-1	4	-1024	-768	-1	-1	-1	-1	4		0	0						StimuliFarbe_gelb_rot.png	0	880	547	72	111				0	Content		-72	-111	28116419	4999278657
28133	09:19:29.212	00:00:28.133	1689	-1024	-768	-1	-1	-1	-1	4	-1024	-768	-1	-1	-1	-1	4		0	0						StimuliFarbe_gelb_rot.png	0	880	547	72	111				0	Content		-72	-111	28133086	4999295324
28150	09:19:29.229	00:00:28.149	1690	-1024	-768	-1	-1	-1	-1	4	-1024	-768	-1	-1	-1	-1	4		0	0						StimuliFarbe_gelb_rot.png	0	880	547	72	111				0	Content		-72	-111	28149698	4999311936
28167	09:19:29.246	00:00:28.166	1691	-1024	-768	-1	-1	-1	-1	4	-1024	-768	-1	-1	-1	-1	4		0	0						StimuliFarbe_gelb_rot.png	0	880	547	72	111				0	Content		-72	-111	28166633	4999328871
28183	09:19:29.262	00:00:28.183	1692	-1024	-768	-1	-1	-1	-1	4	-1024	-768	-1	-1	-1	-1	4		0	0						StimuliFarbe_gelb_rot.png	0	880	547	72	111				0	Content		-72	-111	28183300	4999345538
28200	09:19:29.279	00:00:28.200	1693	-1024	-768	-1	-1	-1	-1	4	-1024	-768	-1	-1	-1	-1	4		0	0						StimuliFarbe_gelb_rot.png	0	880	547	72	111				0	Content		-72	-111	28200433	4999362671
28217	09:19:29.296	00:00:28.217	1694	-1024	-768	-1	-1	-1	-1	4	-1024	-768	-1	-1	-1	-1	4		0	0						StimuliFarbe_gelb_rot.png	0	880	547	72	111				0	Content		-72	-111	28217101	4999379339
28234	09:19:29.313	00:00:28.234	1695	-1024	-768	-1	-1	-1	-1	4	-1024	-768	-1	-1	-1	-1	4		0	0						StimuliFarbe_gelb_rot.png	0	880	547	72	111				0	Content		-72	-111	28234130	4999396368
28251	09:19:29.330	00:00:28.250	1696	-1024	-768	-1	-1	-1	-1	4	-1024	-768	-1	-1	-1	-1	4		0	0						StimuliFarbe_gelb_rot.png	0	880	547	72	111				0	Content		-72	-111	28250797	4999413035
28267	09:19:29.346	00:00:28.267	1697	-1024	-768	-1	-1	-1	-1	4	-1024	-768	-1	-1	-1	-1	4		0	0						StimuliFarbe_gelb_rot.png	0	880	547	72	111				0	Content		-72	-111	28267465	4999429703
28284	09:19:29.363	00:00:28.283	1698	-1024	-768	-1	-1	-1	-1	4	-1024	-768	-1	-1	-1	-1	4		0	0						StimuliFarbe_gelb_rot.png	0	880	547	72	111				0	Content		-72	-111	28283580	4999445818
28300	09:19:29.379	00:00:28.300	1699	-1024	-768	-1	-1	-1	-1	4	-1024	-768	-1	-1	-1	-1	4		0	0						StimuliFarbe_gelb_rot.png	0	880	547	72	111				0	Content		-72	-111	28300247	4999462485
28317	09:19:29.396	00:00:28.316	1700	-1024	-768	-1	-1	-1	-1	4	-1024	-768	-1	-1	-1	-1	4		0	0						StimuliFarbe_gelb_rot.png	0	880	547	72	111				0	Content		-72	-111	28316686	4999478924
28333	09:19:29.412	00:00:28.333	1701	-1024	-768	-1	-1	-1	-1	4	-1024	-768	-1	-1	-1	-1	4		0	0						StimuliFarbe_gelb_rot.png	0	880	547	72	111				0	Content		-72	-111	28333354	4999495592
28350	09:19:29.429	00:00:28.350	1702	-1024	-768	-1	-1	-1	-1	4	-1024	-768	-1	-1	-1	-1	4		0	0						StimuliFarbe_gelb_rot.png	0	880	547	72	111				0	Content		-72	-111	28350021	4999512259
28366	09:19:29.445	00:00:28.366	1703	-1024	-768	-1	-1	-1	-1	4	-1024	-768	-1	-1	-1	-1	4		0	0						StimuliFarbe_gelb_rot.png	0	880	547	72	111				0	Content		-72	-111	28366311	4999528549
28383	09:19:29.462	00:00:28.382	1704	-1024	-768	-1	-1	-1	-1	4	-1024	-768	-1	-1	-1	-1	4		0	0						StimuliFarbe_gelb_rot.png	0	880	547	72	111				0	Content		-72	-111	28382933	4999545171
28400	09:19:29.479	00:00:28.399	1705	-1024	-768	-1	-1	-1	-1	4	-1024	-768	-1	-1	-1	-1	4		0	0						StimuliFarbe_gelb_rot.png	0	880	547	72	111				0	Content		-72	-111	28399620	4999561858
28416	09:19:29.495	00:00:28.416	1706	-1024	-768	-1	-1	-1	-1	4	-1024	-768	-1	-1	-1	-1	4		0	0						StimuliFarbe_gelb_rot.png	0	880	547	72	111				0	Content		-72	-111	28416288	4999578526
28433	09:19:29.512	00:00:28.432	1707	-1024	-768	-1	-1	-1	-1	4	-1024	-768	-1	-1	-1	-1	4		0	0						StimuliFarbe_gelb_rot.png	0	880	547	72	111				0	Content		-72	-111	28432920	4999595158
28450	09:19:29.529	00:00:28.449	1708	-1024	-768	-1	-1	-1	-1	4	-1024	-768	-1	-1	-1	-1	4		0	0						StimuliFarbe_gelb_rot.png	0	880	547	72	111				0	Content		-72	-111	28449587	4999611825
28466	09:19:29.545	00:00:28.466	1709	-1024	-768	-1	-1	-1	-1	4	-1024	-768	-1	-1	-1	-1	4		0	0						StimuliFarbe_gelb_rot.png	0	880	547	72	111				0	Content		-72	-111	28466255	4999628493
28483	09:19:29.562	00:00:28.482	1710	-1024	-768	-1	-1	-1	-1	4	-1024	-768	-1	-1	-1	-1	4		0	0						StimuliFarbe_gelb_rot.png	0	880	547	72	111				0	Content		-72	-111	28482812	4999645050
28500	09:19:29.579	00:00:28.500	1711	-1024	-768	-1	-1	-1	-1	4	-1024	-768	-1	-1	-1	-1	4		0	0						StimuliFarbe_gelb_rot.png	0	880	547	72	111				0	Content		-72	-111	28500060	4999662298
28517	09:19:29.596	00:00:28.517	1712	-1024	-768	-1	-1	-1	-1	4	-1024	-768	-1	-1	-1	-1	4		0	0						StimuliFarbe_gelb_rot.png	0	880	547	72	111				0	Content		-72	-111	28517141	4999679379
28534	09:19:29.613	00:00:28.533	1713	-1024	-768	-1	-1	-1	-1	4	-1024	-768	-1	-1	-1	-1	4		0	0						StimuliFarbe_gelb_rot.png	0	880	547	72	111				0	Content		-72	-111	28533809	4999696047
28550	09:19:29.629	00:00:28.550	1714	-1024	-768	-1	-1	-1	-1	4	-1024	-768	-1	-1	-1	-1	4		0	0						StimuliFarbe_gelb_rot.png	0	880	547	72	111				0	Content		-72	-111	28550477	4999712715
28567	09:19:29.646	00:00:28.566	1715	-1024	-768	-1	-1	-1	-1	4	-1024	-768	-1	-1	-1	-1	4		0	0						StimuliFarbe_gelb_rot.png	0	880	547	72	111				0	Content		-72	-111	28566798	4999729036
28583	09:19:29.662	00:00:28.583	1716	-1024	-768	-1	-1	-1	-1	4	-1024	-768	-1	-1	-1	-1	4		0	0						StimuliFarbe_gelb_rot.png	0	880	547	72	111				0	Content		-72	-111	28583466	4999745704
28600	09:19:29.679	00:00:28.600	1717	-1024	-768	-1	-1	-1	-1	4	-1024	-768	-1	-1	-1	-1	4		0	0						StimuliFarbe_gelb_rot.png	0	880	547	72	111				0	Content		-72	-111	28600134	4999762372
28616	09:19:29.695	00:00:28.616	1718	-1024	-768	-1	-1	-1	-1	4	-1024	-768	-1	-1	-1	-1	4		0	0						StimuliFarbe_gelb_rot.png	0	880	547	72	111				0	Content		-72	-111	28616055	4999778293
28633	09:19:29.712	00:00:28.632	1719	-1024	-768	-1	-1	-1	-1	4	-1024	-768	-1	-1	-1	-1	4		0	0						StimuliFarbe_gelb_rot.png	0	880	547	72	111				0	Content		-72	-111	28632798	4999795036
28649	09:19:29.728	00:00:28.649	1720	-1024	-768	-1	-1	-1	-1	4	-1024	-768	-1	-1	-1	-1	4		0	0						StimuliFarbe_gelb_rot.png	0	880	547	72	111				0	Content		-72	-111	28649457	4999811695
28666	09:19:29.745	00:00:28.666	1721	-1024	-768	-1	-1	-1	-1	4	-1024	-768	-1	-1	-1	-1	4		0	0						StimuliFarbe_gelb_rot.png	0	880	547	72	111				0	Content		-72	-111	28666124	4999828362
28683	09:19:29.762	00:00:28.682	1722	-1024	-768	-1	-1	-1	-1	4	-1024	-768	-1	-1	-1	-1	4		0	0						StimuliFarbe_gelb_rot.png	0	880	547	72	111				0	Content		-72	-111	28682772	4999845010
28699	09:19:29.778	00:00:28.699	1723	-1024	-768	-1	-1	-1	-1	4	-1024	-768	-1	-1	-1	-1	4		0	0						StimuliFarbe_gelb_rot.png	0	880	547	72	111				0	Content		-72	-111	28699440	4999861678
28716	09:19:29.795	00:00:28.716	1724	-1024	-768	-1	-1	-1	-1	4	-1024	-768	-1	-1	-1	-1	4		0	0						StimuliFarbe_gelb_rot.png	0	880	547	72	111				0	Content		-72	-111	28716048	4999878286
28733	09:19:29.812	00:00:28.732	1725	-1024	-768	-1	-1	-1	-1	4	-1024	-768	-1	-1	-1	-1	4		0	0						StimuliFarbe_gelb_rot.png	0	880	547	72	111				0	Content		-72	-111	28732982	4999895220
28750	09:19:29.829	00:00:28.749	1726	-1024	-768	-1	-1	-1	-1	4	-1024	-768	-1	-1	-1	-1	4		0	0						StimuliFarbe_gelb_rot.png	0	880	547	72	111				0	Content		-72	-111	28749650	4999911888
28767	09:19:29.846	00:00:28.766	1727	-1024	-768	-1	-1	-1	-1	4	-1024	-768	-1	-1	-1	-1	4		0	0						StimuliFarbe_gelb_rot.png	0	880	547	72	111				0	Content		-72	-111	28766782	4999929020
28783	09:19:29.862	00:00:28.783	1728	-1024	-768	-1	-1	-1	-1	4	-1024	-768	-1	-1	-1	-1	4		0	0						StimuliFarbe_gelb_rot.png	0	880	547	72	111				0	Content		-72	-111	28783449	4999945687
28800	09:19:29.879	00:00:28.800	1729	-1024	-768	-1	-1	-1	-1	4	-1024	-768	-1	-1	-1	-1	4		0	0						StimuliFarbe_gelb_rot.png	0	880	547	72	111				0	Content		-72	-111	28800479	4999962717
28817	09:19:29.896	00:00:28.817	1730	-1024	-768	-1	-1	-1	-1	4	-1024	-768	-1	-1	-1	-1	4		0	0						StimuliFarbe_gelb_rot.png	0	880	547	72	111				0	Content		-72	-111	28817147	4999979385
28834	09:19:29.913	00:00:28.833	1731	-1024	-768	-1	-1	-1	-1	4	-1024	-768	-1	-1	-1	-1	4		0	0						StimuliFarbe_gelb_rot.png	0	880	547	72	111				0	Content		-72	-111	28833814	4999996052
28850	09:19:29.929	00:00:28.849	1732	-1024	-768	-1	-1	-1	-1	4	-1024	-768	-1	-1	-1	-1	4		0	0						StimuliFarbe_gelb_rot.png	0	880	547	72	111				0	Content		-72	-111	28849865	5000012103
28867	09:19:29.946	00:00:28.866	1733	-1024	-768	-1	-1	-1	-1	4	-1024	-768	-1	-1	-1	-1	4		0	0						StimuliFarbe_gelb_rot.png	0	880	547	72	111				0	Content		-72	-111	28866533	5000028771
28883	09:19:29.962	00:00:28.882	1734	-1024	-768	-1	-1	-1	-1	4	-1024	-768	-1	-1	-1	-1	4		0	0						StimuliFarbe_gelb_rot.png	0	880	547	72	111				0	Content		-72	-111	28882992	5000045230
28900	09:19:29.979	00:00:28.899	1735	-1024	-768	-1	-1	-1	-1	4	-1024	-768	-1	-1	-1	-1	4		0	0						StimuliFarbe_gelb_rot.png	0	880	547	72	111				0	Content		-72	-111	28899660	5000061898
28916	09:19:29.995	00:00:28.916	1736	-1024	-768	-1	-1	-1	-1	4	-1024	-768	-1	-1	-1	-1	4		0	0						StimuliFarbe_gelb_rot.png	0	880	547	72	111				0	Content		-72	-111	28916328	5000078566
28933	09:19:30.012	00:00:28.932	1737	-1024	-768	-1	-1	-1	-1	4	-1024	-768	-1	-1	-1	-1	4		0	0						StimuliFarbe_gelb_rot.png	0	880	547	72	111				0	Content		-72	-111	28932534	5000094772
28949	09:19:30.028	00:00:28.949	1738	-1024	-768	-1	-1	-1	-1	4	-1024	-768	-1	-1	-1	-1	4		0	0						StimuliFarbe_gelb_rot.png	0	880	547	72	111				0	Content		-72	-111	28949160	5000111398
28966	09:19:30.045	00:00:28.965	1739	-1024	-768	-1	-1	-1	-1	4	-1024	-768	-1	-1	-1	-1	4		0	0						StimuliFarbe_gelb_rot.png	0	880	547	72	111				0	Content		-72	-111	28965848	5000128086
28983	09:19:30.062	00:00:28.982	1740	-1024	-768	-1	-1	-1	-1	4	-1024	-768	-1	-1	-1	-1	4		0	0						StimuliFarbe_gelb_rot.png	0	880	547	72	111				0	Content		-72	-111	28982515	5000144753
28999	09:19:30.078	00:00:28.999	1741	-1024	-768	-1	-1	-1	-1	4	-1024	-768	-1	-1	-1	-1	4		0	0						StimuliFarbe_gelb_rot.png	0	880	547	72	111				0	Content		-72	-111	28999188	5000161426
29016	09:19:30.095	00:00:29.015	1742	-1024	-768	-1	-1	-1	-1	4	-1024	-768	-1	-1	-1	-1	4		0	0						StimuliFarbe_gelb_rot.png	0	880	547	72	111				0	Content		-72	-111	29015856	5000178094
29033	09:19:30.112	00:00:29.032	1743	-1024	-768	-1	-1	-1	-1	4	-1024	-768	-1	-1	-1	-1	4		0	0						StimuliFarbe_gelb_rot.png	0	880	547	72	111				0	Content		-72	-111	29032524	5000194762
29049	09:19:30.128	00:00:29.049	1744	-1024	-768	-1	-1	-1	-1	4	-1024	-768	-1	-1	-1	-1	4		0	0						StimuliFarbe_gelb_rot.png	0	880	547	72	111				0	Content		-72	-111	29049163	5000211401
29066	09:19:30.145	00:00:29.066	1745	-1024	-768	-1	-1	-1	-1	4	-1024	-768	-1	-1	-1	-1	4		0	0						StimuliFarbe_gelb_rot.png	0	880	547	72	111				0	Content		-72	-111	29066414	5000228652
29083	09:19:30.162	00:00:29.083	1746	-1024	-768	-1	-1	-1	-1	4	-1024	-768	-1	-1	-1	-1	4		0	0						StimuliFarbe_gelb_rot.png	0	880	547	72	111				0	Content		-72	-111	29083495	5000245733
29100	09:19:30.179	00:00:29.100	1747	-1024	-768	-1	-1	-1	-1	4	-1024	-768	-1	-1	-1	-1	4		0	0						StimuliFarbe_gelb_rot.png	0	880	547	72	111				0	Content		-72	-111	29100162	5000262400
29117	09:19:30.196	00:00:29.116	1748	-1024	-768	-1	-1	-1	-1	4	-1024	-768	-1	-1	-1	-1	4		0	0						StimuliFarbe_gelb_rot.png	0	880	547	72	111				0	Content		-72	-111	29116830	5000279068
29133	09:19:30.212	00:00:29.133	1749	-1024	-768	-1	-1	-1	-1	4	-1024	-768	-1	-1	-1	-1	4		0	0						StimuliFarbe_gelb_rot.png	0	880	547	72	111				0	Content		-72	-111	29133150	5000295388
29150	09:19:30.229	00:00:29.149	1750	-1024	-768	-1	-1	-1	-1	4	-1024	-768	-1	-1	-1	-1	4		0	0						StimuliFarbe_gelb_rot.png	0	880	547	72	111				0	Content		-72	-111	29149817	5000312055
29166	09:19:30.245	00:00:29.166	1751	-1024	-768	-1	-1	-1	-1	4	-1024	-768	-1	-1	-1	-1	4		0	0						StimuliFarbe_gelb_rot.png	0	880	547	72	111				0	Content		-72	-111	29166485	5000328723
29182	09:19:30.261	00:00:29.182	1752	-1024	-768	-1	-1	-1	-1	4	-1024	-768	-1	-1	-1	-1	4		0	0						StimuliFarbe_gelb_rot.png	0	880	547	72	111				0	Content		-72	-111	29182401	5000344639
29199	09:19:30.278	00:00:29.199	1753	-1024	-768	-1	-1	-1	-1	4	-1024	-768	-1	-1	-1	-1	4		0	0						StimuliFarbe_gelb_rot.png	0	880	547	72	111				0	Content		-72	-111	29199022	5000361260
29216	09:19:30.295	00:00:29.215	1754	-1024	-768	-1	-1	-1	-1	4	-1024	-768	-1	-1	-1	-1	4		0	0						StimuliFarbe_gelb_rot.png	0	880	547	72	111				0	Content		-72	-111	29215740	5000377978
29232	09:19:30.311	00:00:29.232	1755	-1024	-768	-1	-1	-1	-1	4	-1024	-768	-1	-1	-1	-1	4		0	0						StimuliFarbe_gelb_rot.png	0	880	547	72	111				0	Content		-72	-111	29232408	5000394646
29249	09:19:30.328	00:00:29.249	1756	-1024	-768	-1	-1	-1	-1	4	-1024	-768	-1	-1	-1	-1	4		0	0						StimuliFarbe_gelb_rot.png	0	880	547	72	111				0	Content		-72	-111	29249100	5000411338
29266	09:19:30.345	00:00:29.265	1757	-1024	-768	-1	-1	-1	-1	4	-1024	-768	-1	-1	-1	-1	4		0	0						StimuliFarbe_gelb_rot.png	0	880	547	72	111				0	Content		-72	-111	29265767	5000428005
29282	09:19:30.361	00:00:29.282	1758	-1024	-768	-1	-1	-1	-1	4	-1024	-768	-1	-1	-1	-1	4		0	0						StimuliFarbe_gelb_rot.png	0	880	547	72	111				0	Content		-72	-111	29282274	5000444512
29299	09:19:30.378	00:00:29.299	1759	-1024	-768	-1	-1	-1	-1	4	-1024	-768	-1	-1	-1	-1	4		0	0						StimuliFarbe_gelb_rot.png	0	880	547	72	111				0	Content		-72	-111	29299028	5000461266
29316	09:19:30.395	00:00:29.316	1760	-1024	-768	-1	-1	-1	-1	4	-1024	-768	-1	-1	-1	-1	4		0	0						StimuliFarbe_gelb_rot.png	0	880	547	72	111				0	Content		-72	-111	29316066	5000478304
29333	09:19:30.412	00:00:29.332	1761	-1024	-768	-1	-1	-1	-1	4	-1024	-768	-1	-1	-1	-1	4		0	0						StimuliFarbe_gelb_rot.png	0	880	547	72	111				0	Content		-72	-111	29332734	5000494972
29349	09:19:30.428	00:00:29.349	1762	-1024	-768	-1	-1	-1	-1	4	-1024	-768	-1	-1	-1	-1	4		0	0						StimuliFarbe_gelb_rot.png	0	880	547	72	111				0	Content		-72	-111	29349402	5000511640
29367	09:19:30.446	00:00:29.366	1763	-1024	-768	-1	-1	-1	-1	4	-1024	-768	-1	-1	-1	-1	4		0	0						StimuliFarbe_gelb_rot.png	0	880	547	72	111				0	Content		-72	-111	29366565	5000528803
29383	09:19:30.462	00:00:29.383	1764	-1024	-768	-1	-1	-1	-1	4	-1024	-768	-1	-1	-1	-1	4		0	0						StimuliFarbe_gelb_rot.png	0	880	547	72	111				0	Content		-72	-111	29383233	5000545471
29400	09:19:30.479	00:00:29.399	1765	-1024	-768	-1	-1	-1	-1	4	-1024	-768	-1	-1	-1	-1	4		0	0						StimuliFarbe_gelb_rot.png	0	880	547	72	111				0	Content		-72	-111	29399901	5000562139
29416	09:19:30.495	00:00:29.416	1766	-1024	-768	-1	-1	-1	-1	4	-1024	-768	-1	-1	-1	-1	4		0	0						StimuliFarbe_gelb_rot.png	0	880	547	72	111				0	Content		-72	-111	29416085	5000578323
29433	09:19:30.512	00:00:29.432	1767	-1024	-768	-1	-1	-1	-1	4	-1024	-768	-1	-1	-1	-1	4		0	0						StimuliFarbe_gelb_rot.png	0	880	547	72	111				0	Content		-72	-111	29432753	5000594991
29449	09:19:30.528	00:00:29.449	1768	-1024	-768	-1	-1	-1	-1	4	-1024	-768	-1	-1	-1	-1	4		0	0						StimuliFarbe_gelb_rot.png	0	880	547	72	111				0	Content		-72	-111	29449258	5000611496
29466	09:19:30.545	00:00:29.465	1769	-1024	-768	-1	-1	-1	-1	4	-1024	-768	-1	-1	-1	-1	4		0	0						StimuliFarbe_gelb_rot.png	0	880	547	72	111				0	Content		-72	-111	29465926	5000628164
29483	09:19:30.562	00:00:29.482	1770	-1024	-768	-1	-1	-1	-1	4	-1024	-768	-1	-1	-1	-1	4		0	0						StimuliFarbe_gelb_rot.png	0	880	547	72	111				0	Content		-72	-111	29482593	5000644831
29499	09:19:30.578	00:00:29.498	1771	-1024	-768	-1	-1	-1	-1	4	-1024	-768	-1	-1	-1	-1	4		0	0						StimuliFarbe_gelb_rot.png	0	880	547	72	111				0	Content		-72	-111	29498886	5000661124
29516	09:19:30.595	00:00:29.515	1772	-1024	-768	-1	-1	-1	-1	4	-1024	-768	-1	-1	-1	-1	4		0	0						StimuliFarbe_gelb_rot.png	0	880	547	72	111				0	Content		-72	-111	29515509	5000677747
29532	09:19:30.611	00:00:29.532	1773	-1024	-768	-1	-1	-1	-1	4	-1024	-768	-1	-1	-1	-1	4		0	0						StimuliFarbe_gelb_rot.png	0	880	547	72	111				0	Content		-72	-111	29532195	5000694433
29549	09:19:30.628	00:00:29.548	1774	-1024	-768	-1	-1	-1	-1	4	-1024	-768	-1	-1	-1	-1	4		0	0						StimuliFarbe_gelb_rot.png	0	880	547	72	111				0	Content		-72	-111	29548863	5000711101
29565	09:19:30.644	00:00:29.565	1775	-1024	-768	-1	-1	-1	-1	4	-1024	-768	-1	-1	-1	-1	4		0	0						StimuliFarbe_gelb_rot.png	0	880	547	72	111				0	Content		-72	-111	29565495	5000727733
29582	09:19:30.661	00:00:29.582	1776	-1024	-768	-1	-1	-1	-1	4	-1024	-768	-1	-1	-1	-1	4		0	0						StimuliFarbe_gelb_rot.png	0	880	547	72	111				0	Content		-72	-111	29582162	5000744400
29599	09:19:30.678	00:00:29.598	1777	-1024	-768	-1	-1	-1	-1	4	-1024	-768	-1	-1	-1	-1	4		0	0						StimuliFarbe_gelb_rot.png	0	880	547	72	111				0	Content		-72	-111	29598830	5000761068
29616	09:19:30.695	00:00:29.615	1778	-1024	-768	-1	-1	-1	-1	4	-1024	-768	-1	-1	-1	-1	4		0	0						StimuliFarbe_gelb_rot.png	0	880	547	72	111				0	Content		-72	-111	29615512	5000777750
29633	09:19:30.712	00:00:29.632	1779	-1024	-768	-1	-1	-1	-1	4	-1024	-768	-1	-1	-1	-1	4		0	0						StimuliFarbe_gelb_rot.png	0	880	547	72	111				0	Content		-72	-111	29632642	5000794880
29650	09:19:30.729	00:00:29.649	1780	-1024	-768	-1	-1	-1	-1	4	-1024	-768	-1	-1	-1	-1	4		0	0						StimuliFarbe_gelb_rot.png	0	880	547	72	111				0	Content		-72	-111	29649763	5000812001
29666	09:19:30.745	00:00:29.666	1781	-1024	-768	-1	-1	-1	-1	4	-1024	-768	-1	-1	-1	-1	4		0	0						StimuliFarbe_gelb_rot.png	0	880	547	72	111				0	Content		-72	-111	29666431	5000828669
29683	09:19:30.762	00:00:29.683	1782	-1024	-768	-1	-1	-1	-1	4	-1024	-768	-1	-1	-1	-1	4		0	0						StimuliFarbe_gelb_rot.png	0	880	547	72	111				0	Content		-72	-111	29683099	5000845337
29699	09:19:30.778	00:00:29.699	1783	-1024	-768	-1	-1	-1	-1	4	-1024	-768	-1	-1	-1	-1	4		0	0						StimuliFarbe_gelb_rot.png	0	880	547	72	111				0	Content		-72	-111	29699399	5000861637
29716	09:19:30.795	00:00:29.716	1784	-1024	-768	-1	-1	-1	-1	4	-1024	-768	-1	-1	-1	-1	4		0	0						StimuliFarbe_gelb_rot.png	0	880	547	72	111				0	Content		-72	-111	29716067	5000878305
29733	09:19:30.812	00:00:29.732	1785	-1024	-768	-1	-1	-1	-1	4	-1024	-768	-1	-1	-1	-1	4		0	0						StimuliFarbe_gelb_rot.png	0	880	547	72	111				0	Content		-72	-111	29732735	5000894973
29749	09:19:30.828	00:00:29.748	1786	-1024	-768	-1	-1	-1	-1	4	-1024	-768	-1	-1	-1	-1	4		0	0						StimuliFarbe_gelb_rot.png	0	880	547	72	111				0	Content		-72	-111	29748747	5000910985
29765	09:19:30.844	00:00:29.765	1787	-1024	-768	-1	-1	-1	-1	4	-1024	-768	-1	-1	-1	-1	4		0	0						StimuliFarbe_gelb_rot.png	0	880	547	72	111				0	Content		-72	-111	29765369	5000927607
29782	09:19:30.861	00:00:29.782	1788	-1024	-768	-1	-1	-1	-1	4	-1024	-768	-1	-1	-1	-1	4		0	0						StimuliFarbe_gelb_rot.png	0	880	547	72	111				0	Content		-72	-111	29782025	5000944263
29799	09:19:30.878	00:00:29.798	1789	-1024	-768	-1	-1	-1	-1	4	-1024	-768	-1	-1	-1	-1	4		0	0						StimuliFarbe_gelb_rot.png	0	880	547	72	111				0	Content		-72	-111	29798692	5000960930
29815	09:19:30.894	00:00:29.815	1790	-1024	-768	-1	-1	-1	-1	4	-1024	-768	-1	-1	-1	-1	4		0	0						StimuliFarbe_gelb_rot.png	0	880	547	72	111				0	Content		-72	-111	29815342	5000977580
29832	09:19:30.911	00:00:29.832	1791	-1024	-768	-1	-1	-1	-1	4	-1024	-768	-1	-1	-1	-1	4		0	0						StimuliFarbe_gelb_rot.png	0	880	547	72	111				0	Content		-72	-111	29832010	5000994248
29849	09:19:30.928	00:00:29.848	1792	-1024	-768	-1	-1	-1	-1	4	-1024	-768	-1	-1	-1	-1	4		0	0						StimuliFarbe_gelb_rot.png	0	880	547	72	111				0	Content		-72	-111	29848621	5001010859
29865	09:19:30.944	00:00:29.865	1793	-1024	-768	-1	-1	-1	-1	4	-1024	-768	-1	-1	-1	-1	4		0	0						StimuliFarbe_gelb_rot.png	0	880	547	72	111				0	Content		-72	-111	29865336	5001027574
29882	09:19:30.961	00:00:29.882	1794	-1024	-768	-1	-1	-1	-1	4	-1024	-768	-1	-1	-1	-1	4		0	0						StimuliFarbe_gelb_rot.png	0	880	547	72	111				0	Content		-72	-111	29882387	5001044625
29899	09:19:30.978	00:00:29.899	1795	-1024	-768	-1	-1	-1	-1	4	-1024	-768	-1	-1	-1	-1	4		0	0						StimuliFarbe_gelb_rot.png	0	880	547	72	111				0	Content		-72	-111	29899054	5001061292
29916	09:19:30.995	00:00:29.915	1796	-1024	-768	-1	-1	-1	-1	4	-1024	-768	-1	-1	-1	-1	4		0	0						StimuliFarbe_gelb_rot.png	0	880	547	72	111				0	Content		-72	-111	29915722	5001077960
29933	09:19:31.012	00:00:29.932	1797	-1024	-768	-1	-1	-1	-1	4	-1024	-768	-1	-1	-1	-1	4		0	0						StimuliFarbe_gelb_rot.png	0	880	547	72	111				0	Content		-72	-111	29932852	5001095090
29950	09:19:31.029	00:00:29.949	1798	-1024	-768	-1	-1	-1	-1	4	-1024	-768	-1	-1	-1	-1	4		0	0						StimuliFarbe_gelb_rot.png	0	880	547	72	111				0	Content		-72	-111	29949520	5001111758
29966	09:19:31.045	00:00:29.966	1799	-1024	-768	-1	-1	-1	-1	4	-1024	-768	-1	-1	-1	-1	4		0	0						StimuliFarbe_gelb_rot.png	0	880	547	72	111				0	Content		-72	-111	29966187	5001128425
29983	09:19:31.062	00:00:29.982	1800	-1024	-768	-1	-1	-1	-1	4	-1024	-768	-1	-1	-1	-1	4		0	0						StimuliFarbe_gelb_rot.png	0	880	547	72	111				0	Content		-72	-111	29982536	5001144774
29999	09:19:31.078	00:00:29.999	1801	-1024	-768	-1	-1	-1	-1	4	-1024	-768	-1	-1	-1	-1	4		0	0						StimuliFarbe_gelb_rot.png	0	880	547	72	111				0	Content		-72	-111	29999204	5001161442
30016	09:19:31.095	00:00:30.015	1802	-1024	-768	-1	-1	-1	-1	4	-1024	-768	-1	-1	-1	-1	4		0	0						StimuliFarbe_gelb_rot.png	0	880	547	72	111				0	Content		-72	-111	30015871	5001178109
30032	09:19:31.111	00:00:30.032	1803	-1024	-768	-1	-1	-1	-1	4	-1024	-768	-1	-1	-1	-1	4		0	0						StimuliFarbe_gelb_rot.png	0	880	547	72	111				0	Content		-72	-111	30032176	5001194414
30049	09:19:31.128	00:00:30.048	1804	-1024	-768	-1	-1	-1	-1	4	-1024	-768	-1	-1	-1	-1	4		0	0						StimuliFarbe_gelb_rot.png	0	880	547	72	111				0	Content		-72	-111	30048844	5001211082
30065	09:19:31.144	00:00:30.065	1805	-1024	-768	-1	-1	-1	-1	4	-1024	-768	-1	-1	-1	-1	4		0	0						StimuliFarbe_gelb_rot.png	0	880	547	72	111				0	Content		-72	-111	30065229	5001227467
30082	09:19:31.161	00:00:30.081	1806	-1024	-768	-1	-1	-1	-1	4	-1024	-768	-1	-1	-1	-1	4		0	0						StimuliFarbe_gelb_rot.png	0	880	547	72	111				0	Content		-72	-111	30081851	5001244089
30098	09:19:31.177	00:00:30.098	1807	-1024	-768	-1	-1	-1	-1	4	-1024	-768	-1	-1	-1	-1	4		0	0						StimuliFarbe_gelb_rot.png	0	880	547	72	111				0	Content		-72	-111	30098475	5001260713
30115	09:19:31.194	00:00:30.115	1808	-1024	-768	-1	-1	-1	-1	4	-1024	-768	-1	-1	-1	-1	4		0	0						StimuliFarbe_gelb_rot.png	0	880	547	72	111				0	Content		-72	-111	30115142	5001277380
30132	09:19:31.211	00:00:30.131	1809	-1024	-768	-1	-1	-1	-1	4	-1024	-768	-1	-1	-1	-1	4		0	0						StimuliFarbe_gelb_rot.png	0	880	547	72	111				0	Content		-72	-111	30131807	5001294045
30148	09:19:31.227	00:00:30.148	1810	-1024	-768	-1	-1	-1	-1	4	-1024	-768	-1	-1	-1	-1	4		0	0						StimuliFarbe_gelb_rot.png	0	880	547	72	111				0	Content		-72	-111	30148475	5001310713
30165	09:19:31.244	00:00:30.165	1811	-1024	-768	-1	-1	-1	-1	4	-1024	-768	-1	-1	-1	-1	4		0	0						StimuliFarbe_gelb_rot.png	0	880	547	72	111				0	Content		-72	-111	30165097	5001327335
30182	09:19:31.261	00:00:30.182	1812	-1024	-768	-1	-1	-1	-1	4	-1024	-768	-1	-1	-1	-1	4		0	0						StimuliFarbe_gelb_rot.png	0	880	547	72	111				0	Content		-72	-111	30182354	5001344592
30199	09:19:31.278	00:00:30.199	1813	-1024	-768	-1	-1	-1	-1	4	-1024	-768	-1	-1	-1	-1	4		0	0						StimuliFarbe_gelb_rot.png	0	880	547	72	111				0	Content		-72	-111	30199438	5001361676
30216	09:19:31.295	00:00:30.216	1814	-1024	-768	-1	-1	-1	-1	4	-1024	-768	-1	-1	-1	-1	4		0	0						StimuliFarbe_gelb_rot.png	0	880	547	72	111				0	Content		-72	-111	30216106	5001378344
30233	09:19:31.312	00:00:30.232	1815	-1024	-768	-1	-1	-1	-1	4	-1024	-768	-1	-1	-1	-1	4		0	0						StimuliFarbe_gelb_rot.png	0	880	547	72	111				0	Content		-72	-111	30232773	5001395011
30249	09:19:31.328	00:00:30.249	1816	-1024	-768	-1	-1	-1	-1	4	-1024	-768	-1	-1	-1	-1	4		0	0						StimuliFarbe_gelb_rot.png	0	880	547	72	111				0	Content		-72	-111	30249092	5001411330
30266	09:19:31.345	00:00:30.265	1817	-1024	-768	-1	-1	-1	-1	4	-1024	-768	-1	-1	-1	-1	4		0	0						StimuliFarbe_gelb_rot.png	0	880	547	72	111				0	Content		-72	-111	30265760	5001427998
30282	09:19:31.361	00:00:30.282	1818	-1024	-768	-1	-1	-1	-1	4	-1024	-768	-1	-1	-1	-1	4		0	0						StimuliFarbe_gelb_rot.png	0	880	547	72	111				0	Content		-72	-111	30282427	5001444665
30298	09:19:31.377	00:00:30.298	1819	-1024	-768	-1	-1	-1	-1	4	-1024	-768	-1	-1	-1	-1	4		0	0						StimuliFarbe_gelb_rot.png	0	880	547	72	111				0	Content		-72	-111	30298344	5001460582
30315	09:19:31.394	00:00:30.314	1820	-1024	-768	-1	-1	-1	-1	4	-1024	-768	-1	-1	-1	-1	4		0	0						StimuliFarbe_gelb_rot.png	0	880	547	72	111				0	Content		-72	-111	30314968	5001477206
30332	09:19:31.411	00:00:30.331	1821	-1024	-768	-1	-1	-1	-1	4	-1024	-768	-1	-1	-1	-1	4		0	0						StimuliFarbe_gelb_rot.png	0	880	547	72	111				0	Content		-72	-111	30331683	5001493921
30348	09:19:31.427	00:00:30.348	1822	-1024	-768	-1	-1	-1	-1	4	-1024	-768	-1	-1	-1	-1	4		0	0						StimuliFarbe_gelb_rot.png	0	880	547	72	111				0	Content		-72	-111	30348351	5001510589
30365	09:19:31.444	00:00:30.365	1823	-1024	-768	-1	-1	-1	-1	4	-1024	-768	-1	-1	-1	-1	4		0	0						StimuliFarbe_gelb_rot.png	0	880	547	72	111				0	Content		-72	-111	30365034	5001527272
30382	09:19:31.461	00:00:30.381	1824	-1024	-768	-1	-1	-1	-1	4	-1024	-768	-1	-1	-1	-1	4		0	0						StimuliFarbe_gelb_rot.png	0	880	547	72	111				0	Content		-72	-111	30381701	5001543939
30398	09:19:31.477	00:00:30.398	1825	-1024	-768	-1	-1	-1	-1	4	-1024	-768	-1	-1	-1	-1	4		0	0						StimuliFarbe_gelb_rot.png	0	880	547	72	111				0	Content		-72	-111	30398349	5001560587
30415	09:19:31.494	00:00:30.414	1826	-1024	-768	-1	-1	-1	-1	4	-1024	-768	-1	-1	-1	-1	4		0	0						StimuliFarbe_gelb_rot.png	0	880	547	72	111				0	Content		-72	-111	30414978	5001577216
30432	09:19:31.511	00:00:30.432	1827	-1024	-768	-1	-1	-1	-1	4	-1024	-768	-1	-1	-1	-1	4		0	0						StimuliFarbe_gelb_rot.png	0	880	547	72	111				0	Content		-72	-111	30432016	5001594254
30449	09:19:31.528	00:00:30.448	1828	-1024	-768	-1	-1	-1	-1	4	-1024	-768	-1	-1	-1	-1	4		0	0						StimuliFarbe_gelb_rot.png	0	880	547	72	111				0	Content		-72	-111	30448683	5001610921
30465	09:19:31.544	00:00:30.465	1829	-1024	-768	-1	-1	-1	-1	4	-1024	-768	-1	-1	-1	-1	4		0	0						StimuliFarbe_gelb_rot.png	0	880	547	72	111				0	Content		-72	-111	30465351	5001627589
30483	09:19:31.562	00:00:30.482	1830	-1024	-768	-1	-1	-1	-1	4	-1024	-768	-1	-1	-1	-1	4		0	0						StimuliFarbe_gelb_rot.png	0	880	547	72	111				0	Content		-72	-111	30482513	5001644751
30499	09:19:31.578	00:00:30.499	1831	-1024	-768	-1	-1	-1	-1	4	-1024	-768	-1	-1	-1	-1	4		0	0						StimuliFarbe_gelb_rot.png	0	880	547	72	111				0	Content		-72	-111	30499180	5001661418
30516	09:19:31.595	00:00:30.515	1832	-1024	-768	-1	-1	-1	-1	4	-1024	-768	-1	-1	-1	-1	4		0	0						StimuliFarbe_gelb_rot.png	0	880	547	72	111				0	Content		-72	-111	30515848	5001678086
30532	09:19:31.611	00:00:30.532	1833	-1024	-768	-1	-1	-1	-1	4	-1024	-768	-1	-1	-1	-1	4		0	0						StimuliFarbe_gelb_rot.png	0	880	547	72	111				0	Content		-72	-111	30532029	5001694267
30549	09:19:31.628	00:00:30.548	1834	-1024	-768	-1	-1	-1	-1	4	-1024	-768	-1	-1	-1	-1	4		0	0						StimuliFarbe_gelb_rot.png	0	880	547	72	111				0	Content		-72	-111	30548696	5001710934
30565	09:19:31.644	00:00:30.565	1835	-1024	-768	-1	-1	-1	-1	4	-1024	-768	-1	-1	-1	-1	4		0	0						StimuliFarbe_gelb_rot.png	0	880	547	72	111				0	Content		-72	-111	30565200	5001727438
30582	09:19:31.661	00:00:30.581	1836	-1024	-768	-1	-1	-1	-1	4	-1024	-768	-1	-1	-1	-1	4		0	0						StimuliFarbe_gelb_rot.png	0	880	547	72	111				0	Content		-72	-111	30581868	5001744106
30599	09:19:31.678	00:00:30.598	1837	-1024	-768	-1	-1	-1	-1	4	-1024	-768	-1	-1	-1	-1	4		0	0						StimuliFarbe_gelb_rot.png	0	880	547	72	111				0	Content		-72	-111	30598535	5001760773
30615	09:19:31.694	00:00:30.614	1838	-1024	-768	-1	-1	-1	-1	4	-1024	-768	-1	-1	-1	-1	4		0	0						StimuliFarbe_gelb_rot.png	0	880	547	72	111				0	Content		-72	-111	30614828	5001777066
30631	09:19:31.710	00:00:30.631	1839	-1024	-768	-1	-1	-1	-1	4	-1024	-768	-1	-1	-1	-1	4		0	0						StimuliFarbe_gelb_rot.png	0	880	547	72	111				0	Content		-72	-111	30631454	5001793692
30648	09:19:31.727	00:00:30.648	1840	-1024	-768	-1	-1	-1	-1	4	-1024	-768	-1	-1	-1	-1	4		0	0						StimuliFarbe_gelb_rot.png	0	880	547	72	111				0	Content		-72	-111	30648140	5001810378
30665	09:19:31.744	00:00:30.664	1841	-1024	-768	-1	-1	-1	-1	4	-1024	-768	-1	-1	-1	-1	4		0	0						StimuliFarbe_gelb_rot.png	0	880	547	72	111				0	Content		-72	-111	30664808	5001827046
30681	09:19:31.760	00:00:30.681	1842	-1024	-768	-1	-1	-1	-1	4	-1024	-768	-1	-1	-1	-1	4		0	0						StimuliFarbe_gelb_rot.png	0	880	547	72	111				0	Content		-72	-111	30681441	5001843679
30698	09:19:31.777	00:00:30.698	1843	-1024	-768	-1	-1	-1	-1	4	-1024	-768	-1	-1	-1	-1	4		0	0						StimuliFarbe_gelb_rot.png	0	880	547	72	111				0	Content		-72	-111	30698109	5001860347
30715	09:19:31.794	00:00:30.714	1844	-1024	-768	-1	-1	-1	-1	4	-1024	-768	-1	-1	-1	-1	4		0	0						StimuliFarbe_gelb_rot.png	0	880	547	72	111				0	Content		-72	-111	30714776	5001877014
30731	09:19:31.810	00:00:30.731	1845	-1024	-768	-1	-1	-1	-1	4	-1024	-768	-1	-1	-1	-1	4		0	0						StimuliFarbe_gelb_rot.png	0	880	547	72	111				0	Content		-72	-111	30731450	5001893688
30749	09:19:31.828	00:00:30.748	1846	-1024	-768	-1	-1	-1	-1	4	-1024	-768	-1	-1	-1	-1	4		0	0						StimuliFarbe_gelb_rot.png	0	880	547	72	111				0	Content		-72	-111	30748576	5001910814
30766	09:19:31.845	00:00:30.765	1847	-1024	-768	-1	-1	-1	-1	4	-1024	-768	-1	-1	-1	-1	4		0	0						StimuliFarbe_gelb_rot.png	0	880	547	72	111				0	Content		-72	-111	30765699	5001927937
30782	09:19:31.861	00:00:30.782	1848	-1024	-768	-1	-1	-1	-1	4	-1024	-768	-1	-1	-1	-1	4		0	0						StimuliFarbe_gelb_rot.png	0	880	547	72	111				0	Content		-72	-111	30782367	5001944605
30799	09:19:31.878	00:00:30.799	1849	-1024	-768	-1	-1	-1	-1	4	-1024	-768	-1	-1	-1	-1	4		0	0						StimuliFarbe_gelb_rot.png	0	880	547	72	111				0	Content		-72	-111	30799035	5001961273
30815	09:19:31.894	00:00:30.815	1850	-1024	-768	-1	-1	-1	-1	4	-1024	-768	-1	-1	-1	-1	4		0	0						StimuliFarbe_gelb_rot.png	0	880	547	72	111				0	Content		-72	-111	30815381	5001977619
30832	09:19:31.911	00:00:30.832	1851	-1024	-768	-1	-1	-1	-1	4	-1024	-768	-1	-1	-1	-1	4		0	0						StimuliFarbe_gelb_rot.png	0	880	547	72	111				0	Content		-72	-111	30832049	5001994287
30849	09:19:31.928	00:00:30.848	1852	-1024	-768	-1	-1	-1	-1	4	-1024	-768	-1	-1	-1	-1	4		0	0						StimuliFarbe_gelb_rot.png	0	880	547	72	111				0	Content		-72	-111	30848717	5002010955
30865	09:19:31.944	00:00:30.864	1853	-1024	-768	-1	-1	-1	-1	4	-1024	-768	-1	-1	-1	-1	4		0	0						StimuliFarbe_gelb_rot.png	0	880	547	72	111				0	Content		-72	-111	30864698	5002026936
30881	09:19:31.960	00:00:30.881	1854	-1024	-768	-1	-1	-1	-1	4	-1024	-768	-1	-1	-1	-1	4		0	0						StimuliFarbe_gelb_rot.png	0	880	547	72	111				0	Content		-72	-111	30881323	5002043561
30898	09:19:31.977	00:00:30.898	1855	-1024	-768	-1	-1	-1	-1	4	-1024	-768	-1	-1	-1	-1	4		0	0						StimuliFarbe_gelb_rot.png	0	880	547	72	111				0	Content		-72	-111	30898008	5002060246
30915	09:19:31.994	00:00:30.914	1856	-1024	-768	-1	-1	-1	-1	4	-1024	-768	-1	-1	-1	-1	4		0	0						StimuliFarbe_gelb_rot.png	0	880	547	72	111				0	Content		-72	-111	30914676	5002076914
30931	09:19:32.010	00:00:30.931	1857	-1024	-768	-1	-1	-1	-1	4	-1024	-768	-1	-1	-1	-1	4		0	0						StimuliFarbe_gelb_rot.png	0	880	547	72	111				0	Content		-72	-111	30931343	5002093581
30948	09:19:32.027	00:00:30.948	1858	-1024	-768	-1	-1	-1	-1	4	-1024	-768	-1	-1	-1	-1	4		0	0						StimuliFarbe_gelb_rot.png	0	880	547	72	111				0	Content		-72	-111	30948001	5002110239
30965	09:19:32.044	00:00:30.964	1859	-1024	-768	-1	-1	-1	-1	4	-1024	-768	-1	-1	-1	-1	4		0	0						StimuliFarbe_gelb_rot.png	0	880	547	72	111				0	Content		-72	-111	30964669	5002126907
30981	09:19:32.060	00:00:30.981	1860	-1024	-768	-1	-1	-1	-1	4	-1024	-768	-1	-1	-1	-1	4		0	0						StimuliFarbe_gelb_rot.png	0	880	547	72	111				0	Content		-72	-111	30981336	5002143574
30998	09:19:32.077	00:00:30.997	1861	-1024	-768	-1	-1	-1	-1	4	-1024	-768	-1	-1	-1	-1	4		0	0						StimuliFarbe_gelb_rot.png	0	880	547	72	111				0	Content		-72	-111	30997952	5002160190
31015	09:19:32.094	00:00:31.014	1862	-1024	-768	-1	-1	-1	-1	4	-1024	-768	-1	-1	-1	-1	4		0	0						StimuliFarbe_gelb_rot.png	0	880	547	72	111				0	Content		-72	-111	31014620	5002176858
31031	09:19:32.110	00:00:31.031	1863	-1024	-768	-1	-1	-1	-1	4	-1024	-768	-1	-1	-1	-1	4		0	0						StimuliFarbe_gelb_rot.png	0	880	547	72	111				0	Content		-72	-111	31031474	5002193712
31048	09:19:32.127	00:00:31.048	1864	-1024	-768	-1	-1	-1	-1	4	-1024	-768	-1	-1	-1	-1	4		0	0						StimuliFarbe_gelb_rot.png	0	880	547	72	111				0	Content		-72	-111	31048142	5002210380
31065	09:19:32.144	00:00:31.064	1865	-1024	-768	-1	-1	-1	-1	4	-1024	-768	-1	-1	-1	-1	4		0	0						StimuliFarbe_gelb_rot.png	0	880	547	72	111				0	Content		-72	-111	31064810	5002227048
31082	09:19:32.161	00:00:31.081	1866	-1024	-768	-1	-1	-1	-1	4	-1024	-768	-1	-1	-1	-1	4		0	0						StimuliFarbe_gelb_rot.png	0	880	547	72	111				0	Content		-72	-111	31081933	5002244171
31099	09:19:32.178	00:00:31.098	1867	-1024	-768	-1	-1	-1	-1	4	-1024	-768	-1	-1	-1	-1	4		0	0						StimuliFarbe_gelb_rot.png	0	880	547	72	111				0	Content		-72	-111	31098600	5002260838
31116	09:19:32.195	00:00:31.115	1868	-1024	-768	-1	-1	-1	-1	4	-1024	-768	-1	-1	-1	-1	4		0	0						StimuliFarbe_gelb_rot.png	0	880	547	72	111				0	Content		-72	-111	31115628	5002277866
31132	09:19:32.211	00:00:31.132	1869	-1024	-768	-1	-1	-1	-1	4	-1024	-768	-1	-1	-1	-1	4		0	0						StimuliFarbe_gelb_rot.png	0	880	547	72	111				0	Content		-72	-111	31132296	5002294534
31149	09:19:32.228	00:00:31.148	1870	-1024	-768	-1	-1	-1	-1	4	-1024	-768	-1	-1	-1	-1	4		0	0						StimuliFarbe_gelb_rot.png	0	880	547	72	111				0	Content		-72	-111	31148963	5002311201
31165	09:19:32.244	00:00:31.164	1871	-1024	-768	-1	-1	-1	-1	4	-1024	-768	-1	-1	-1	-1	4		0	0						StimuliFarbe_gelb_rot.png	0	880	547	72	111				0	Content		-72	-111	31164999	5002327237
31182	09:19:32.261	00:00:31.181	1872	-1024	-768	-1	-1	-1	-1	4	-1024	-768	-1	-1	-1	-1	4		0	0						StimuliFarbe_gelb_rot.png	0	880	547	72	111				0	Content		-72	-111	31181666	5002343904
31198	09:19:32.277	00:00:31.198	1873	-1024	-768	-1	-1	-1	-1	4	-1024	-768	-1	-1	-1	-1	4		0	0						StimuliFarbe_gelb_rot.png	0	880	547	72	111				0	Content		-72	-111	31198334	5002360572
31215	09:19:32.294	00:00:31.214	1874	-1024	-768	-1	-1	-1	-1	4	-1024	-768	-1	-1	-1	-1	4		0	0						StimuliFarbe_gelb_rot.png	0	880	547	72	111				0	Content		-72	-111	31214742	5002376980
31231	09:19:32.310	00:00:31.231	1875	-1024	-768	-1	-1	-1	-1	4	-1024	-768	-1	-1	-1	-1	4		0	0						StimuliFarbe_gelb_rot.png	0	880	547	72	111				0	Content		-72	-111	31231410	5002393648
31248	09:19:32.327	00:00:31.248	1876	-1024	-768	-1	-1	-1	-1	4	-1024	-768	-1	-1	-1	-1	4		0	0						StimuliFarbe_gelb_rot.png	0	880	547	72	111				0	Content		-72	-111	31248077	5002410315
31264	09:19:32.343	00:00:31.264	1877	-1024	-768	-1	-1	-1	-1	4	-1024	-768	-1	-1	-1	-1	4		0	0						StimuliFarbe_gelb_rot.png	0	880	547	72	111				0	Content		-72	-111	31264177	5002426415
31281	09:19:32.360	00:00:31.280	1878	-1024	-768	-1	-1	-1	-1	4	-1024	-768	-1	-1	-1	-1	4		0	0						StimuliFarbe_gelb_rot.png	0	880	547	72	111				0	Content		-72	-111	31280802	5002443040
31297	09:19:32.376	00:00:31.297	1879	-1024	-768	-1	-1	-1	-1	4	-1024	-768	-1	-1	-1	-1	4		0	0						StimuliFarbe_gelb_rot.png	0	880	547	72	111				0	Content		-72	-111	31297473	5002459711
31314	09:19:32.393	00:00:31.314	1880	-1024	-768	-1	-1	-1	-1	4	-1024	-768	-1	-1	-1	-1	4		0	0						StimuliFarbe_gelb_rot.png	0	880	547	72	111				0	Content		-72	-111	31314141	5002476379
31331	09:19:32.410	00:00:31.330	1881	-1024	-768	-1	-1	-1	-1	4	-1024	-768	-1	-1	-1	-1	4		0	0						StimuliFarbe_gelb_rot.png	0	880	547	72	111				0	Content		-72	-111	31330808	5002493046
31347	09:19:32.426	00:00:31.347	1882	-1024	-768	-1	-1	-1	-1	4	-1024	-768	-1	-1	-1	-1	4		0	0						StimuliFarbe_gelb_rot.png	0	880	547	72	111				0	Content		-72	-111	31347473	5002509711
31364	09:19:32.443	00:00:31.364	1883	-1024	-768	-1	-1	-1	-1	4	-1024	-768	-1	-1	-1	-1	4		0	0						StimuliFarbe_gelb_rot.png	0	880	547	72	111				0	Content		-72	-111	31364140	5002526378
31381	09:19:32.460	00:00:31.380	1884	-1024	-768	-1	-1	-1	-1	4	-1024	-768	-1	-1	-1	-1	4		0	0						StimuliFarbe_gelb_rot.png	0	880	547	72	111				0	Content		-72	-111	31380808	5002543046
31397	09:19:32.476	00:00:31.397	1885	-1024	-768	-1	-1	-1	-1	4	-1024	-768	-1	-1	-1	-1	4		0	0						StimuliFarbe_gelb_rot.png	0	880	547	72	111				0	Content		-72	-111	31397425	5002559663
31415	09:19:32.494	00:00:31.414	1886	-1024	-768	-1	-1	-1	-1	4	-1024	-768	-1	-1	-1	-1	4		0	0						StimuliFarbe_gelb_rot.png	0	880	547	72	111				0	Content		-72	-111	31414675	5002576913
31432	09:19:32.511	00:00:31.431	1887	-1024	-768	-1	-1	-1	-1	4	-1024	-768	-1	-1	-1	-1	4		0	0						StimuliFarbe_gelb_rot.png	0	880	547	72	111				0	Content		-72	-111	31431758	5002593996
31448	09:19:32.527	00:00:31.448	1888	-1024	-768	-1	-1	-1	-1	4	-1024	-768	-1	-1	-1	-1	4		0	0						StimuliFarbe_gelb_rot.png	0	880	547	72	111				0	Content		-72	-111	31448425	5002610663
31465	09:19:32.544	00:00:31.465	1889	-1024	-768	-1	-1	-1	-1	4	-1024	-768	-1	-1	-1	-1	4		0	0						StimuliFarbe_gelb_rot.png	0	880	547	72	111				0	Content		-72	-111	31465093	5002627331
31481	09:19:32.560	00:00:31.481	1890	-1024	-768	-1	-1	-1	-1	4	-1024	-768	-1	-1	-1	-1	4		0	0						StimuliFarbe_gelb_rot.png	0	880	547	72	111				0	Content		-72	-111	31481411	5002643649
31498	09:19:32.577	00:00:31.498	1891	-1024	-768	-1	-1	-1	-1	4	-1024	-768	-1	-1	-1	-1	4		0	0						StimuliFarbe_gelb_rot.png	0	880	547	72	111				0	Content		-72	-111	31498079	5002660317
31515	09:19:32.594	00:00:31.514	1892	-1024	-768	-1	-1	-1	-1	4	-1024	-768	-1	-1	-1	-1	4		0	0						StimuliFarbe_gelb_rot.png	0	880	547	72	111				0	Content		-72	-111	31514746	5002676984
31531	09:19:32.610	00:00:31.530	1893	-1024	-768	-1	-1	-1	-1	4	-1024	-768	-1	-1	-1	-1	4		0	0						StimuliFarbe_gelb_rot.png	0	880	547	72	111				0	Content		-72	-111	31530666	5002692904
31543	09:19:32.622																				ImageEnd	16	0	0	StimuliFarbe_gelb_rot.png
31547	09:19:32.626	00:00:31.547	1894	-1024	-768	-1	-1	-1	-1	4	-1024	-768	-1	-1	-1	-1	4		0	0						No media	0	1024	768	0	0				0	Content		0	0	31547292	5002709530
31562	09:19:32.641																				ImageStart	8	0	0	Fix_sw.jpg
31564	09:19:32.643	00:00:31.563	1895	-1024	-768	-1	-1	-1	-1	4	-1024	-768	-1	-1	-1	-1	4		0	0						Fix_sw.jpg	0	880	547	72	111				0	Content		-72	-111	31563977	5002726215
31581	09:19:32.660	00:00:31.580	1896	-1024	-768	-1	-1	-1	-1	4	-1024	-768	-1	-1	-1	-1	4		0	0						Fix_sw.jpg	0	880	547	72	111				0	Content		-72	-111	31580645	5002742883
31597	09:19:32.676	00:00:31.597	1897	-1024	-768	-1	-1	-1	-1	4	-1024	-768	-1	-1	-1	-1	4		0	0						Fix_sw.jpg	0	880	547	72	111				0	Content		-72	-111	31597312	5002759550
31614	09:19:32.693	00:00:31.613	1898	-1024	-768	-1	-1	-1	-1	4	-1024	-768	-1	-1	-1	-1	4		0	0						Fix_sw.jpg	0	880	547	72	111				0	Content		-72	-111	31613972	5002776210
31631	09:19:32.710	00:00:31.630	1899	-1024	-768	-1	-1	-1	-1	4	-1024	-768	-1	-1	-1	-1	4		0	0						Fix_sw.jpg	0	880	547	72	111				0	Content		-72	-111	31630639	5002792877
31647	09:19:32.726	00:00:31.647	1900	-1024	-768	-1	-1	-1	-1	4	-1024	-768	-1	-1	-1	-1	4		0	0						Fix_sw.jpg	0	880	547	72	111				0	Content		-72	-111	31647306	5002809544
31664	09:19:32.743	00:00:31.663	1901	-1024	-768	-1	-1	-1	-1	4	-1024	-768	-1	-1	-1	-1	4		0	0						Fix_sw.jpg	0	880	547	72	111				0	Content		-72	-111	31663917	5002826155
31681	09:19:32.760	00:00:31.680	1902	-1024	-768	-1	-1	-1	-1	4	-1024	-768	-1	-1	-1	-1	4		0	0						Fix_sw.jpg	0	880	547	72	111				0	Content		-72	-111	31680643	5002842881
31698	09:19:32.777	00:00:31.697	1903	-1024	-768	-1	-1	-1	-1	4	-1024	-768	-1	-1	-1	-1	4		0	0						Fix_sw.jpg	0	880	547	72	111				0	Content		-72	-111	31697691	5002859929
31714	09:19:32.793	00:00:31.714	1904	-1024	-768	-1	-1	-1	-1	4	-1024	-768	-1	-1	-1	-1	4		0	0						Fix_sw.jpg	0	880	547	72	111				0	Content		-72	-111	31714358	5002876596
31731	09:19:32.810	00:00:31.731	1905	-1024	-768	-1	-1	-1	-1	4	-1024	-768	-1	-1	-1	-1	4		0	0						Fix_sw.jpg	0	880	547	72	111				0	Content		-72	-111	31731026	5002893264
31748	09:19:32.827	00:00:31.748	1906	-1024	-768	-1	-1	-1	-1	4	-1024	-768	-1	-1	-1	-1	4		0	0						Fix_sw.jpg	0	880	547	72	111				0	Content		-72	-111	31748155	5002910393
31765	09:19:32.844	00:00:31.764	1907	-1024	-768	-1	-1	-1	-1	4	-1024	-768	-1	-1	-1	-1	4		0	0						Fix_sw.jpg	0	880	547	72	111				0	Content		-72	-111	31764823	5002927061
31781	09:19:32.860	00:00:31.781	1908	-1024	-768	-1	-1	-1	-1	4	-1024	-768	-1	-1	-1	-1	4		0	0						Fix_sw.jpg	0	880	547	72	111				0	Content		-72	-111	31781490	5002943728
31798	09:19:32.877	00:00:31.797	1909	-1024	-768	-1	-1	-1	-1	4	-1024	-768	-1	-1	-1	-1	4		0	0						Fix_sw.jpg	0	880	547	72	111				0	Content		-72	-111	31797699	5002959937
31814	09:19:32.893	00:00:31.814	1910	-1024	-768	-1	-1	-1	-1	4	-1024	-768	-1	-1	-1	-1	4		0	0						Fix_sw.jpg	0	880	547	72	111				0	Content		-72	-111	31814367	5002976605
31831	09:19:32.910	00:00:31.830	1911	-1024	-768	-1	-1	-1	-1	4	-1024	-768	-1	-1	-1	-1	4		0	0						Fix_sw.jpg	0	880	547	72	111				0	Content		-72	-111	31830838	5002993076
31848	09:19:32.927	00:00:31.847	1912	-1024	-768	-1	-1	-1	-1	4	-1024	-768	-1	-1	-1	-1	4		0	0						Fix_sw.jpg	0	880	547	72	111				0	Content		-72	-111	31847506	5003009744
31864	09:19:32.943	00:00:31.864	1913	-1024	-768	-1	-1	-1	-1	4	-1024	-768	-1	-1	-1	-1	4		0	0						Fix_sw.jpg	0	880	547	72	111				0	Content		-72	-111	31864173	5003026411
31881	09:19:32.960	00:00:31.880	1914	-1024	-768	-1	-1	-1	-1	4	-1024	-768	-1	-1	-1	-1	4		0	0						Fix_sw.jpg	0	880	547	72	111				0	Content		-72	-111	31880525	5003042763
31897	09:19:32.976	00:00:31.897	1915	-1024	-768	-1	-1	-1	-1	4	-1024	-768	-1	-1	-1	-1	4		0	0						Fix_sw.jpg	0	880	547	72	111				0	Content		-72	-111	31897147	5003059385
31914	09:19:32.993	00:00:31.913	1916	-1024	-768	-1	-1	-1	-1	4	-1024	-768	-1	-1	-1	-1	4		0	0						Fix_sw.jpg	0	880	547	72	111				0	Content		-72	-111	31913772	5003076010
31930	09:19:33.009	00:00:31.930	1917	-1024	-768	-1	-1	-1	-1	4	-1024	-768	-1	-1	-1	-1	4		0	0						Fix_sw.jpg	0	880	547	72	111				0	Content		-72	-111	31930440	5003092678
31947	09:19:33.026	00:00:31.947	1918	-1024	-768	-1	-1	-1	-1	4	-1024	-768	-1	-1	-1	-1	4		0	0						Fix_sw.jpg	0	880	547	72	111				0	Content		-72	-111	31947107	5003109345
31964	09:19:33.043	00:00:31.963	1919	-1024	-768	-1	-1	-1	-1	4	-1024	-768	-1	-1	-1	-1	4		0	0						Fix_sw.jpg	0	880	547	72	111				0	Content		-72	-111	31963744	5003125982
31980	09:19:33.059	00:00:31.980	1920	-1024	-768	-1	-1	-1	-1	4	-1024	-768	-1	-1	-1	-1	4		0	0						Fix_sw.jpg	0	880	547	72	111				0	Content		-72	-111	31980411	5003142649
31997	09:19:33.076	00:00:31.997	1921	-1024	-768	-1	-1	-1	-1	4	-1024	-768	-1	-1	-1	-1	4		0	0						Fix_sw.jpg	0	880	547	72	111				0	Content		-72	-111	31997079	5003159317
32014	09:19:33.093	00:00:32.013	1922	-1024	-768	-1	-1	-1	-1	4	-1024	-768	-1	-1	-1	-1	4		0	0						Fix_sw.jpg	0	880	547	72	111				0	Content		-72	-111	32013640	5003175878
32031	09:19:33.110	00:00:32.030	1923	-1024	-768	-1	-1	-1	-1	4	-1024	-768	-1	-1	-1	-1	4		0	0						Fix_sw.jpg	0	880	547	72	111				0	Content		-72	-111	32030890	5003193128
32048	09:19:33.127	00:00:32.048	1924	-1024	-768	-1	-1	-1	-1	4	-1024	-768	-1	-1	-1	-1	4		0	0						Fix_sw.jpg	0	880	547	72	111				0	Content		-72	-111	32048016	5003210254
32065	09:19:33.144	00:00:32.064	1925	-1024	-768	-1	-1	-1	-1	4	-1024	-768	-1	-1	-1	-1	4		0	0						Fix_sw.jpg	0	880	547	72	111				0	Content		-72	-111	32064683	5003226921
32081	09:19:33.160	00:00:32.081	1926	-1024	-768	-1	-1	-1	-1	4	-1024	-768	-1	-1	-1	-1	4		0	0						Fix_sw.jpg	0	880	547	72	111				0	Content		-72	-111	32081351	5003243589
32098	09:19:33.177	00:00:32.097	1927	-1024	-768	-1	-1	-1	-1	4	-1024	-768	-1	-1	-1	-1	4		0	0						Fix_sw.jpg	0	880	547	72	111				0	Content		-72	-111	32097654	5003259892
32114	09:19:33.193	00:00:32.114	1928	-1024	-768	-1	-1	-1	-1	4	-1024	-768	-1	-1	-1	-1	4		0	0						Fix_sw.jpg	0	880	547	72	111				0	Content		-72	-111	32114322	5003276560
32131	09:19:33.210	00:00:32.130	1929	-1024	-768	-1	-1	-1	-1	4	-1024	-768	-1	-1	-1	-1	4		0	0						Fix_sw.jpg	0	880	547	72	111				0	Content		-72	-111	32130989	5003293227
32147	09:19:33.226	00:00:32.146	1930	-1024	-768	-1	-1	-1	-1	4	-1024	-768	-1	-1	-1	-1	4		0	0						Fix_sw.jpg	0	880	547	72	111				0	Content		-72	-111	32146882	5003309120
32164	09:19:33.243	00:00:32.163	1931	-1024	-768	-1	-1	-1	-1	4	-1024	-768	-1	-1	-1	-1	4		0	0						Fix_sw.jpg	0	880	547	72	111				0	Content		-72	-111	32163632	5003325870
32180	09:19:33.259	00:00:32.180	1932	-1024	-768	-1	-1	-1	-1	4	-1024	-768	-1	-1	-1	-1	4		0	0						Fix_sw.jpg	0	880	547	72	111				0	Content		-72	-111	32180317	5003342555
32197	09:19:33.276	00:00:32.196	1933	-1024	-768	-1	-1	-1	-1	4	-1024	-768	-1	-1	-1	-1	4		0	0						Fix_sw.jpg	0	880	547	72	111				0	Content		-72	-111	32196985	5003359223
32214	09:19:33.293	00:00:32.213	1934	-1024	-768	-1	-1	-1	-1	4	-1024	-768	-1	-1	-1	-1	4		0	0						Fix_sw.jpg	0	880	547	72	111				0	Content		-72	-111	32213652	5003375890
32230	09:19:33.309	00:00:32.230	1935	-1024	-768	-1	-1	-1	-1	4	-1024	-768	-1	-1	-1	-1	4		0	0						Fix_sw.jpg	0	880	547	72	111				0	Content		-72	-111	32230268	5003392506
32247	09:19:33.326	00:00:32.246	1936	-1024	-768	-1	-1	-1	-1	4	-1024	-768	-1	-1	-1	-1	4		0	0						Fix_sw.jpg	0	880	547	72	111				0	Content		-72	-111	32246935	5003409173
32264	09:19:33.343	00:00:32.263	1937	-1024	-768	-1	-1	-1	-1	4	-1024	-768	-1	-1	-1	-1	4		0	0						Fix_sw.jpg	0	880	547	72	111				0	Content		-72	-111	32263603	5003425841
32280	09:19:33.359	00:00:32.280	1938	-1024	-768	-1	-1	-1	-1	4	-1024	-768	-1	-1	-1	-1	4		0	0						Fix_sw.jpg	0	880	547	72	111				0	Content		-72	-111	32280259	5003442497
32297	09:19:33.376	00:00:32.297	1939	-1024	-768	-1	-1	-1	-1	4	-1024	-768	-1	-1	-1	-1	4		0	0						Fix_sw.jpg	0	880	547	72	111				0	Content		-72	-111	32297188	5003459426
32314	09:19:33.393	00:00:32.313	1940	-1024	-768	-1	-1	-1	-1	4	-1024	-768	-1	-1	-1	-1	4		0	0						Fix_sw.jpg	0	880	547	72	111				0	Content		-72	-111	32313856	5003476094
32331	09:19:33.410	00:00:32.330	1941	-1024	-768	-1	-1	-1	-1	4	-1024	-768	-1	-1	-1	-1	4		0	0						Fix_sw.jpg	0	880	547	72	111				0	Content		-72	-111	32330986	5003493224
32348	09:19:33.427	00:00:32.347	1942	-1024	-768	-1	-1	-1	-1	4	-1024	-768	-1	-1	-1	-1	4		0	0						Fix_sw.jpg	0	880	547	72	111				0	Content		-72	-111	32347654	5003509892
32365	09:19:33.444	00:00:32.364	1943	-1024	-768	-1	-1	-1	-1	4	-1024	-768	-1	-1	-1	-1	4		0	0						Fix_sw.jpg	0	880	547	72	111				0	Content		-72	-111	32364645	5003526883
32381	09:19:33.460	00:00:32.381	1944	-1024	-768	-1	-1	-1	-1	4	-1024	-768	-1	-1	-1	-1	4		0	0						Fix_sw.jpg	0	880	547	72	111				0	Content		-72	-111	32381313	5003543551
32398	09:19:33.477	00:00:32.397	1945	-1024	-768	-1	-1	-1	-1	4	-1024	-768	-1	-1	-1	-1	4		0	0						Fix_sw.jpg	0	880	547	72	111				0	Content		-72	-111	32397980	5003560218
32414	09:19:33.493	00:00:32.414	1946	-1024	-768	-1	-1	-1	-1	4	-1024	-768	-1	-1	-1	-1	4		0	0						Fix_sw.jpg	0	880	547	72	111				0	Content		-72	-111	32414045	5003576283
32431	09:19:33.510	00:00:32.430	1947	-1024	-768	-1	-1	-1	-1	4	-1024	-768	-1	-1	-1	-1	4		0	0						Fix_sw.jpg	0	880	547	72	111				0	Content		-72	-111	32430713	5003592951
32447	09:19:33.526	00:00:32.447	1948	-1024	-768	-1	-1	-1	-1	4	-1024	-768	-1	-1	-1	-1	4		0	0						Fix_sw.jpg	0	880	547	72	111				0	Content		-72	-111	32447182	5003609420
32464	09:19:33.543	00:00:32.463	1949	-1024	-768	-1	-1	-1	-1	4	-1024	-768	-1	-1	-1	-1	4		0	0						Fix_sw.jpg	0	880	547	72	111				0	Content		-72	-111	32463850	5003626088
32481	09:19:33.560	00:00:32.480	1950	-1024	-768	-1	-1	-1	-1	4	-1024	-768	-1	-1	-1	-1	4		0	0						Fix_sw.jpg	0	880	547	72	111				0	Content		-72	-111	32480517	5003642755
32497	09:19:33.576	00:00:32.496	1951	-1024	-768	-1	-1	-1	-1	4	-1024	-768	-1	-1	-1	-1	4		0	0						Fix_sw.jpg	0	880	547	72	111				0	Content		-72	-111	32496728	5003658966
32513	09:19:33.592	00:00:32.513	1952	-1024	-768	-1	-1	-1	-1	4	-1024	-768	-1	-1	-1	-1	4		0	0						Fix_sw.jpg	0	880	547	72	111				0	Content		-72	-111	32513349	5003675587
32530	09:19:33.609	00:00:32.530	1953	-1024	-768	-1	-1	-1	-1	4	-1024	-768	-1	-1	-1	-1	4		0	0						Fix_sw.jpg	0	880	547	72	111				0	Content		-72	-111	32530015	5003692253
32547	09:19:33.626	00:00:32.546	1954	-1024	-768	-1	-1	-1	-1	4	-1024	-768	-1	-1	-1	-1	4		0	0						Fix_sw.jpg	0	880	547	72	111				0	Content		-72	-111	32546683	5003708921
32563	09:19:33.642	00:00:32.563	1955	-1024	-768	-1	-1	-1	-1	4	-1024	-768	-1	-1	-1	-1	4		0	0						Fix_sw.jpg	0	880	547	72	111				0	Content		-72	-111	32563350	5003725588
[truncated: 1,836 more rows]
