# Supplementary material for: Gaze Duration Biases for Colours in Combination with Dissonant and Consonant Sounds: A Comparative Eye-Tracking Study with Orangutans
Source: PLoS One. 2015 Oct 14;10(10):e0139894. doi: 10.1371/journal.pone.0139894 (PMC4605782; doi:10.1371/journal.pone.0139894)
Supplement: S1 Data — (ZIP) [file pone.0139894.s004.zip › Plos ColourSound Data/Apes/Nur_Farben_Bilder_U2/Rec 01-All-Data.tsv]

System Properties:
Operating System:	Microsoft Windows NT 6.1.7601 Service Pack 1
System User Name:	admin
Machine Name:	PSYCHO19
Data properties:
Recording name:	Rec 01
Recording date:	26.07.2013
Recording time:	08:38:17
Recording resolution:	1024 x 768
Export date:	02.09.2013
Export time:	16:41:31
Participant:	Dokana
Filter settings:
Eye: Average
Validity: Normal
Fixation filter: Tobii fixation filter
Velocity threshold: 35
Distance threshold: 35
Timestamp	DateTimeStamp	DateTimeStampStartOffset	Number	GazePointXLeft	GazePointYLeft	CamXLeft	CamYLeft	DistanceLeft	PupilLeft	ValidityLeft	GazePointXRight	GazePointYRight	CamXRight	CamYRight	DistanceRight	PupilRight	ValidityRight	FixationIndex	GazePointX	GazePointY	Event	EventKey	Data1	Data2	Descriptor	StimuliName	StimuliID	MediaWidth	MediaHeight	MediaPosX	MediaPosY	MappedFixationPointX	MappedFixationPointY	FixationDuration	AoiIds	AoiNames	WebGroupImage	MappedGazeDataPointX	MappedGazeDataPointY	MicroSecondTimestamp	AbsoluteMicroSecondTimestamp
15	08:38:17.876	00:00:00.015	0	152,7132	72,40117	0,526475	0,5614571	445,7004	3,116103	0	219,1839	79,68204	0,3511576	0,5859126	447,3878	2,981967	0	1	186	76						No media	0	1024	768	0	0	175	61	665	0	Content		186	76	15413	300183528
32	08:38:17.893	00:00:00.032	1	199,7379	77,63351	0,5266894	0,5618944	445,7004	3,1558	0	201,6623	67,18245	0,3511274	0,5865114	447,3675	3,015291	0	1	201	72						No media	0	1024	768	0	0	175	61	665	0	Content		201	72	32036	300200151
49	08:38:17.910	00:00:00.048	2	153,5011	60,85001	0,5265778	0,5627695	445,8304	3,13138	0	198,2231	69,36508	0,3511313	0,5869035	447,4405	2,975532	0	1	176	65						No media	0	1024	768	0	0	175	61	665	0	Content		176	65	48786	300216901
65	08:38:17.926	00:00:00.065	3	152,7678	65,52432	0,5266317	0,563269	445,932	3,215037	0	198,8163	68,42194	0,3510665	0,5874029	447,3989	3,005762	0	1	176	67						No media	0	1024	768	0	0	175	61	665	0	Content		176	67	65413	300233528
82	08:38:17.943	00:00:00.082	4	152,8698	65,30162	0,526628	0,5637215	445,9513	3,214478	0	201,3462	63,98589	0,3510241	0,5878261	447,3528	3,050076	0	1	177	65						No media	0	1024	768	0	0	175	61	665	0	Content		177	65	82036	300250151
99	08:38:17.960	00:00:00.098	5	159,2981	65,81697	0,5266502	0,5640773	445,8491	3,213058	0	197,6497	69,12775	0,3509769	0,5881392	447,3546	3,034572	0	1	178	67						No media	0	1024	768	0	0	175	61	665	0	Content		178	67	98676	300266791
115	08:38:17.976	00:00:00.115	6	158,8677	69,78941	0,5265909	0,5641121	445,66	3,223021	0	190,7211	56,46819	0,3509096	0,5881851	447,2848	2,992064	0	1	175	63						No media	0	1024	768	0	0	175	61	665	0	Content		175	63	115426	300283541
132	08:38:17.993	00:00:00.132	7	152,7177	68,057	0,5266195	0,5638618	445,9432	3,23265	0	197,2023	58,89484	0,3509071	0,5880004	447,3108	3,01659	0	1	175	63						No media	0	1024	768	0	0	175	61	665	0	Content		175	63	132061	300300176
149	08:38:18.010	00:00:00.148	8	153,1918	51,3821	0,5265741	0,5634215	445,747	3,171896	0	200,36	67,91687	0,3508625	0,5875011	447,2394	3,0957	0	1	177	60						No media	0	1024	768	0	0	175	61	665	0	Content		177	60	148676	300316791
165	08:38:18.026	00:00:00.165	9	154,0636	65,07025	0,526616	0,5628447	445,9232	3,249604	0	206,3405	67,61201	0,3508694	0,5868753	447,3546	3,069058	0	1	180	66						No media	0	1024	768	0	0	175	61	665	0	Content		180	66	165299	300333414
182	08:38:18.043	00:00:00.182	10	153,1225	58,34371	0,526592	0,5622028	445,8981	3,2587	0	194,8341	65,5415	0,350796	0,5861967	447,2466	3,113119	0	1	174	62						No media	0	1024	768	0	0	175	61	665	0	Content		174	62	182051	300350166
199	08:38:18.060	00:00:00.198	11	154,4009	70,75112	0,5266007	0,5614341	445,9926	3,298694	0	196,0487	62,68848	0,3507396	0,5855347	447,0929	3,08047	0	1	175	67						No media	0	1024	768	0	0	175	61	665	0	Content		175	67	198676	300366791
215	08:38:18.076	00:00:00.215	12	157,8058	66,51212	0,5266381	0,5609011	445,8014	3,361628	0	193,2713	61,86507	0,3507637	0,5849032	447,1799	3,116573	0	1	176	64						No media	0	1024	768	0	0	175	61	665	0	Content		176	64	215300	300383415
232	08:38:18.093	00:00:00.231	13	161,2199	62,42488	0,5266988	0,5605568	446,0308	3,270045	0	202,203	75,5273	0,3508286	0,5845243	447,3128	3,182161	0	1	182	69						No media	0	1024	768	0	0	175	61	665	0	Content		182	69	231926	300400041
249	08:38:18.110	00:00:00.248	14	162,3925	63,10816	0,526965	0,5608274	446,7219	3,285003	0	201,2868	61,65915	0,3508734	0,5847732	447,2663	3,189048	0	1	182	62						No media	0	1024	768	0	0	175	61	665	0	Content		182	62	248676	300416791
265	08:38:18.126	00:00:00.265	15	158,1692	69,44182	0,5269181	0,561724	446,2599	3,338974	0	200,1809	64,24416	0,3508626	0,5855016	447,1946	3,163375	0	1	179	67						No media	0	1024	768	0	0	175	61	665	0	Content		179	67	265302	300433417
282	08:38:18.143	00:00:00.281	16	155,6895	56,24303	0,5267741	0,5626824	445,8952	3,316871	0	200,7709	68,00195	0,3508267	0,5863613	447,2042	3,215358	0	1	178	62						No media	0	1024	768	0	0	175	61	665	0	Content		178	62	281931	300450046
299	08:38:18.160	00:00:00.298	17	153,0426	59,33482	0,5268409	0,5637371	446,2853	3,387407	0	200,8752	66,46617	0,350776	0,5872859	447,1423	3,26289	0	1	177	63						No media	0	1024	768	0	0	175	61	665	0	Content		177	63	298557	300466672
315	08:38:18.176	00:00:00.315	18	160,6321	54,11008	0,5268343	0,5640801	446,5409	3,332206	0	198,8352	50,674	0,3508579	0,5877647	447,3069	3,256972	0	1	180	52						No media	0	1024	768	0	0	175	61	665	0	Content		180	52	315306	300483421
332	08:38:18.193	00:00:00.331	19	147,5622	49,17762	0,5267504	0,5645187	446,1745	3,404165	0	196,5973	60,8365	0,3509287	0,5883029	447,3376	3,327051	0	1	172	55						No media	0	1024	768	0	0	175	61	665	0	Content		172	55	331935	300500050
349	08:38:18.210	00:00:00.348	20	146,8053	44,96154	0,5266654	0,5649608	446,0338	3,439072	0	191,7663	55,26523	0,3508137	0,5888375	447,3143	3,310047	0	1	169	50						No media	0	1024	768	0	0	175	61	665	0	Content		169	50	348559	300516674
365	08:38:18.226	00:00:00.365	21	156,7361	39,58385	0,5268001	0,5651506	446,4652	3,443164	0	194,2928	53,08098	0,3508223	0,5890536	447,3333	3,29701	0	1	176	46						No media	0	1024	768	0	0	175	61	665	0	Content		176	46	365185	300533300
382	08:38:18.243	00:00:00.381	22	154,2422	43,61464	0,5268022	0,5652248	446,3046	3,471504	0	194,2473	40,78167	0,3508804	0,5890879	447,331	3,282795	0	1	174	42						No media	0	1024	768	0	0	175	61	665	0	Content		174	42	381934	300550049
399	08:38:18.260	00:00:00.398	23	156,1646	43,2538	0,5269198	0,5652071	445,9286	3,487999	0	192,8428	50,01241	0,351015	0,5890468	447,3654	3,382062	0	1	175	47						No media	0	1024	768	0	0	175	61	665	0	Content		175	47	398560	300566675
415	08:38:18.276	00:00:00.415	24	142,7421	46,03003	0,5270785	0,5649289	446,0415	3,460277	0	187,0197	55,01499	0,3511373	0,588807	447,1325	3,440506	0	1	165	51						No media	0	1024	768	0	0	175	61	665	0	Content		165	51	415187	300583302
432	08:38:18.293	00:00:00.431	25	143,6042	40,97845	0,5271535	0,5644322	445,8501	3,502656	0	193,8335	46,42831	0,3512978	0,588219	447,3348	3,365373	0	1	169	44						No media	0	1024	768	0	0	175	61	665	0	Content		169	44	431810	300599925
449	08:38:18.310	00:00:00.448	26	146,9722	40,84142	0,5273929	0,5636714	445,9398	3,509976	0	192,6533	45,56696	0,3514457	0,5874392	447,3746	3,368347	0	1	170	43						No media	0	1024	768	0	0	175	61	665	0	Content		170	43	448560	300616675
465	08:38:18.326	00:00:00.465	27	149,2577	51,75828	0,5275236	0,5629514	445,7933	3,511899	0	194,5734	47,51188	0,3515365	0,5867	447,3557	3,399764	0	1	172	50						No media	0	1024	768	0	0	175	61	665	0	Content		172	50	465188	300633303
482	08:38:18.343	00:00:00.481	28	156,203	48,62228	0,5276321	0,5624717	445,8393	3,561876	0	199,9083	62,25299	0,351626	0,5861079	447,1343	3,4635	0	1	178	55						No media	0	1024	768	0	0	175	61	665	0	Content		178	55	481812	300649927
498	08:38:18.359	00:00:00.498	29	145,9796	42,3513	0,5277855	0,5622281	445,8209	3,589638	0	196,8456	52,97858	0,3517665	0,5857544	447,13	3,441657	0	1	171	48						No media	0	1024	768	0	0	175	61	665	0	Content		171	48	498444	300666559
515	08:38:18.376	00:00:00.515	30	147,5774	39,13551	0,5279633	0,5617213	445,872	3,520218	0	195,9625	50,17849	0,3519766	0,5852992	447,2932	3,382721	0	1	172	45						No media	0	1024	768	0	0	175	61	665	0	Content		172	45	515195	300683310
532	08:38:18.393	00:00:00.531	31	155,1462	45,59552	0,5282147	0,5614325	445,9646	3,59793	0	186,7557	46,36287	0,3521453	0,5849065	447,0572	3,420549	0	1	171	46						No media	0	1024	768	0	0	175	61	665	0	Content		171	46	531817	300699932
548	08:38:18.409	00:00:00.548	32	148,4159	47,11605	0,5283958	0,5611283	445,8685	3,602488	0	193,349	58,33118	0,3523598	0,5844797	447,2118	3,451457	0	1	171	53						No media	0	1024	768	0	0	175	61	665	0	Content		171	53	548438	300716553
565	08:38:18.426	00:00:00.565	33	146,3189	34,31069	0,5285506	0,5610874	445,9976	3,569323	0	197,7226	61,45192	0,3524986	0,5843025	447,2351	3,490446	0	1	172	48						No media	0	1024	768	0	0	175	61	665	0	Content		172	48	565190	300733305
582	08:38:18.443	00:00:00.581	34	150,0221	43,52089	0,5287324	0,5612268	445,9435	3,629517	0	194,4252	52,35912	0,3525642	0,5843726	447,1365	3,485746	0	1	172	48						No media	0	1024	768	0	0	175	61	665	0	Content		172	48	581813	300749928
598	08:38:18.459	00:00:00.598	35	152,5383	39,25416	0,5287398	0,5615689	445,818	3,555485	0	183,9825	45,86507	0,3525604	0,5847307	446,9911	3,421409	0	1	168	43						No media	0	1024	768	0	0	175	61	665	0	Content		168	43	598438	300766553
615	08:38:18.476	00:00:00.615	36	156,1178	52,07393	0,5287343	0,5621479	445,8402	3,610004	0	193,1653	61,7851	0,3525633	0,5851953	447,1658	3,49856	0	1	175	57						No media	0	1024	768	0	0	175	61	665	0	Content		175	57	615063	300783178
632	08:38:18.493	00:00:00.631	37	159,3333	48,13611	0,5287422	0,5627996	446,4784	3,630111	0	193,6846	68,61681	0,3524572	0,585914	447,1537	3,54651	0	1	177	58						No media	0	1024	768	0	0	175	61	665	0	Content		177	58	631814	300799929
648	08:38:18.509	00:00:00.648	38	154,739	48,3721	0,5285423	0,563422	446,0708	3,583787	0	190,3151	58,89137	0,3523428	0,5865484	447,1749	3,556	0	1	173	54						No media	0	1024	768	0	0	175	61	665	0	Content		173	54	648440	300816555
665	08:38:18.526	00:00:00.665	39	124,3878	70,19305	0,5290444	0,5646882	445,8716	3,652025	0	161,2798	74,74483	0,3530335	0,5876188	447,0353	3,530778	0	2	143	72						No media	0	1024	768	0	0	82	141	483	0	Content		143	72	665065	300833180
682	08:38:18.543	00:00:00.681	40	74,71764	102,2669	0,5301899	0,5662621	445,9344	3,625277	0	103,0366	109,9782	0,3546063	0,5889828	447,2455	3,524328	0	2	89	106						No media	0	1024	768	0	0	82	141	483	0	Content		89	106	681692	300849807
698	08:38:18.559	00:00:00.698	41	59,92472	121,5917	0,5304362	0,5669304	445,6489	3,63648	0	92,06507	121,3287	0,3550545	0,5895224	447,1646	3,466624	0	2	76	121						No media	0	1024	768	0	0	82	141	483	0	Content		76	121	698442	300866557
715	08:38:18.576	00:00:00.715	42	63,12533	128,4377	0,5306134	0,5664795	445,9684	3,6918	0	53,16351	123,5068	0,3550757	0,5890808	447,166	3,515928	0	2	58	126						No media	0	1024	768	0	0	82	141	483	0	Content		58	126	715066	300883181
732	08:38:18.593	00:00:00.731	43	55,71228	122,9261	0,5308208	0,5658336	445,8524	3,637566	0	96,63974	153,3129	0,3552279	0,5884598	447,1786	3,689584	0	2	76	138						No media	0	1024	768	0	0	82	141	483	0	Content		76	138	731692	300899807
748	08:38:18.609	00:00:00.748	44	61,80046	133,2305	0,5311989	0,564827	445,8697	3,63406	0	91,34999	129,6662	0,3553509	0,5875987	447,0896	3,517562	0	2	77	131						No media	0	1024	768	0	0	82	141	483	0	Content		77	131	748317	300916432
765	08:38:18.626	00:00:00.765	45	70,73045	130,9794	0,5314938	0,56406	445,3625	3,620476	0	98,73252	138,842	0,355489	0,5866719	447,1392	3,606464	0	2	85	135						No media	0	1024	768	0	0	82	141	483	0	Content		85	135	765066	300933181
782	08:38:18.643	00:00:00.781	46	66,80756	133,7461	0,5315599	0,5631359	445,7225	3,644512	0	94,93804	147,275	0,3556385	0,5856103	447,1352	3,582719	0	2	81	141						No media	0	1024	768	0	0	82	141	483	0	Content		81	141	781692	300949807
798	08:38:18.659	00:00:00.798	47	66,66548	141,2344	0,5316675	0,5623096	445,8171	3,755527	0	98,26564	143,4855	0,3556527	0,5846278	447,2119	3,595187	0	2	82	142						No media	0	1024	768	0	0	82	141	483	0	Content		82	142	798316	300966431
815	08:38:18.676	00:00:00.814	48	67,03333	140,2482	0,5317996	0,5617604	445,5926	3,662482	0	100,8844	135,4441	0,3557201	0,583917	447,1299	3,571435	0	2	84	138						No media	0	1024	768	0	0	82	141	483	0	Content		84	138	814943	300983058
832	08:38:18.693	00:00:00.831	49	68,36373	143,8636	0,5318339	0,5614347	445,3995	3,70906	0	91,90119	140,335	0,3557495	0,5835561	447,1118	3,583593	0	2	80	142						No media	0	1024	768	0	0	82	141	483	0	Content		80	142	831693	300999808
848	08:38:18.709	00:00:00.848	50	70,09656	140,2559	0,5319765	0,5614434	445,6215	3,701642	0	96,55989	146,2794	0,3558455	0,5834628	447,1892	3,605956	0	2	83	143						No media	0	1024	768	0	0	82	141	483	0	Content		83	143	848319	301016434
865	08:38:18.726	00:00:00.864	51	70,23779	134,5313	0,5321005	0,5615841	445,7331	3,65727	0	93,76462	138,2107	0,3559055	0,5835328	447,0105	3,586612	0	2	82	136						No media	0	1024	768	0	0	82	141	483	0	Content		82	136	864942	301033057
882	08:38:18.743	00:00:00.881	52	64,988	143,7394	0,5322995	0,5618429	445,5125	3,728491	0	101,4442	137,4677	0,3560325	0,5836861	447,1283	3,612662	0	2	83	141						No media	0	1024	768	0	0	82	141	483	0	Content		83	141	881568	301049683
898	08:38:18.759	00:00:00.898	53	65,69813	137,5186	0,5324079	0,5619919	445,581	3,667206	0	96,05704	147,111	0,3561333	0,5837805	447,1894	3,654338	0	2	81	142						No media	0	1024	768	0	0	82	141	483	0	Content		81	142	898316	301066431
904	08:38:18.765																				ImageStart	8	0	0	Fix_sw.jpg
915	08:38:18.776	00:00:00.914	54	65,50625	139,4042	0,5324584	0,5622186	445,5796	3,707272	0	97,05434	147,2667	0,3561864	0,583941	447,1104	3,592595	0	2	81	143						Fix_sw.jpg	0	880	547	72	111	10	30	483	0	Content		9	32	914944	301083059
932	08:38:18.793	00:00:00.931	55	64,58688	136,7644	0,5324941	0,5623555	445,5782	3,67726	0	101,2848	136,6592	0,3562208	0,5841303	447,153	3,556552	0	2	83	137						Fix_sw.jpg	0	880	547	72	111	10	30	483	0	Content		11	26	931565	301099680
948	08:38:18.809	00:00:00.948	56	65,08031	143,9715	0,5325148	0,5624577	445,5714	3,692357	0	101,2678	142,6102	0,3562539	0,5842764	447,101	3,590097	0	2	83	143						Fix_sw.jpg	0	880	547	72	111	10	30	483	0	Content		11	32	948190	301116305
965	08:38:18.826	00:00:00.964	57	60,9693	141,9722	0,5325503	0,5624841	445,6357	3,709645	0	96,59521	139,0888	0,3562506	0,5842959	447,0915	3,555381	0	2	79	141						Fix_sw.jpg	0	880	547	72	111	10	30	483	0	Content		7	30	964940	301133055
982	08:38:18.843	00:00:00.981	58	63,9268	140,1346	0,5325032	0,5624324	445,5426	3,713545	0	98,50098	149,2682	0,3562202	0,5841788	447,1553	3,595546	0	2	81	145						Fix_sw.jpg	0	880	547	72	111	10	30	483	0	Content		9	34	981566	301149681
998	08:38:18.859	00:00:00.998	59	65,6064	137,71	0,5325224	0,5623038	445,5403	3,721382	0	100,7129	146,0969	0,3561883	0,5840238	447,055	3,644866	0	2	83	142						Fix_sw.jpg	0	880	547	72	111	10	30	483	0	Content		11	31	998192	301166307
1015	08:38:18.876	00:00:01.014	60	69,53746	141,9498	0,5326934	0,5620407	445,368	3,763996	0	94,75941	140,2535	0,3562814	0,5838161	446,9621	3,581036	0	2	82	141						Fix_sw.jpg	0	880	547	72	111	10	30	483	0	Content		10	30	1014818	301182933
1032	08:38:18.893	00:00:01.031	61	114,0816	156,0381	0,532993	0,5617847	445,368	3,751285	0	95,48771	140,4577	0,3564778	0,5836917	447,0323	3,601906	0	2	105	148						Fix_sw.jpg	0	880	547	72	111	10	30	483	0	Content		33	37	1031568	301199683
1048	08:38:18.909	00:00:01.048	62	61,26573	147,3215	0,5330263	0,5616662	445,5345	3,740375	0	103,7073	151,306	0,3566857	0,583355	446,9627	3,598255	0	2	82	149						Fix_sw.jpg	0	880	547	72	111	10	30	483	0	Content		10	38	1048191	301216306
1065	08:38:18.926	00:00:01.064	63	67,37224	139,236	0,5332292	0,5612024	445,5332	3,692996	0	98,03098	142,7108	0,3567824	0,5828414	446,9213	3,562197	0	2	83	141						Fix_sw.jpg	0	880	547	72	111	10	30	483	0	Content		11	30	1064816	301232931
1081	08:38:18.942	00:00:01.081	64	66,08618	138,5248	0,5332322	0,5610101	445,4927	3,701208	0	98,23919	146,4	0,3568144	0,5825874	446,9144	3,636901	0	2	82	142						Fix_sw.jpg	0	880	547	72	111	10	30	483	0	Content		10	31	1081442	301249557
1098	08:38:18.959	00:00:01.098	65	68,00649	148,692	0,5332722	0,5609078	445,5277	3,762378	0	109,1329	144,7034	0,3568586	0,5823704	446,9033	3,55587	0	2	89	147						Fix_sw.jpg	0	880	547	72	111	10	30	483	0	Content		17	36	1098134	301266249
1115	08:38:18.976	00:00:01.114	66	70,08781	143,6172	0,5333515	0,5608748	445,6039	3,638716	0	109,9138	139,3496	0,356965	0,5823033	447,1642	3,483266	0	2	90	141						Fix_sw.jpg	0	880	547	72	111	10	30	483	0	Content		18	30	1114756	301282871
1131	08:38:18.992	00:00:01.131	67	92,53512	172,5414	0,5325023	0,5616648	445,5873	3,724029	0	137,2909	167,3831	0,3562537	0,5830909	447,1192	3,573419	0	2	115	170						Fix_sw.jpg	0	880	547	72	111	10	30	483	0	Content		43	59	1131382	301299497
1148	08:38:19.009	00:00:01.148	68	176,7393	208,1738	0,5298183	0,5636987	445,1952	3,688798	0	267,6212	237,9455	0,354305	0,5844831	447,3263	3,622479	0	3	222	223						Fix_sw.jpg	0	880	547	72	111	293	215	217	0	Content		150	112	1148004	301316119
1165	08:38:19.026	00:00:01.164	69	279,2299	266,5847	0,5272554	0,5658514	445,1952	3,662393	0	303,9475	274,1593	0,3528762	0,5859644	447,5414	3,656833	0	3	292	270						Fix_sw.jpg	0	880	547	72	111	293	215	217	0	Content		220	159	1164755	301332870
1181	08:38:19.042	00:00:01.181	70	331,8325	308,6223	0,5253586	0,5682577	445,1952	3,742971	0	366,7495	320,0435	0,3518496	0,5875863	447,6859	3,619085	0	3	349	314						Fix_sw.jpg	0	880	547	72	111	293	215	217	0	Content		277	203	1181380	301349495
1198	08:38:19.059	00:00:01.198	71	372,5715	318,5651	0,5241377	0,5696039	445,1952	3,659252	0	390,0224	333,8589	0,3509777	0,5886821	447,7934	3,599939	0	3	381	326						Fix_sw.jpg	0	880	547	72	111	293	215	217	0	Content		309	215	1198003	301366118
1215	08:38:19.076	00:00:01.214	72	342,7959	325,2635	0,5243152	0,5702782	445,3079	3,688981	0	388,1918	335,6372	0,3508951	0,5893216	447,8055	3,617581	0	3	365	330						Fix_sw.jpg	0	880	547	72	111	293	215	217	0	Content		293	219	1214752	301382867
1231	08:38:19.092	00:00:01.231	73	335,5573	319,124	0,5243692	0,570867	445,3043	3,634211	0	395,2462	333,3644	0,3508497	0,5900681	447,7926	3,564278	0	3	365	326						Fix_sw.jpg	0	880	547	72	111	293	215	217	0	Content		293	215	1231376	301399491
1248	08:38:19.109	00:00:01.247	74	332,6808	323,0423	0,5243336	0,5715894	445,5435	3,601784	0	384,9012	331,0973	0,3506736	0,5907031	447,6184	3,492048	0	3	359	327						Fix_sw.jpg	0	880	547	72	111	293	215	217	0	Content		287	216	1247999	301416114
1265	08:38:19.126	00:00:01.264	75	330,8924	325,4523	0,5243917	0,5722415	445,5321	3,546221	0	393,9308	333,5755	0,3507158	0,5913448	447,8946	3,425567	0	3	362	330						Fix_sw.jpg	0	880	547	72	111	293	215	217	0	Content		290	219	1264623	301432738
1281	08:38:19.142	00:00:01.281	76	334,4107	322,2254	0,5244856	0,5728751	445,3103	3,519869	0	398,7192	329,7679	0,3506272	0,5919927	447,6396	3,374613	0	3	367	326						Fix_sw.jpg	0	880	547	72	111	293	215	217	0	Content		295	215	1281373	301449488
1298	08:38:19.159	00:00:01.297	77	342,5999	321,407	0,5245021	0,5733123	445,4309	3,461328	0	396,4122	333,2504	0,350591	0,5923328	447,5443	3,346132	0	3	370	327						Fix_sw.jpg	0	880	547	72	111	293	215	217	0	Content		298	216	1297995	301466110
1315	08:38:19.176	00:00:01.314	78	341,1002	318,7469	0,5244076	0,5733867	445,2791	3,383752	0	392,2394	333,8422	0,3505152	0,5925089	447,4513	3,392103	0	3	367	326						Fix_sw.jpg	0	880	547	72	111	293	215	217	0	Content		295	215	1314618	301482733
1331	08:38:19.192	00:00:01.331	79	343,3481	321,7819	0,5242713	0,5731897	445,5182	3,368994	0	387,5174	332,9136	0,3503435	0,592443	447,2724	3,330055	0	3	365	327						Fix_sw.jpg	0	880	547	72	111	293	215	217	0	Content		293	216	1331259	301499374
1348	08:38:19.209	00:00:01.347	80	379,6603	283,688	0,5248379	0,5715401	445,5182	3,216293	0	370,5753	303,2748	0,3509912	0,5911368	447,8063	3,302797	0	3	375	293						Fix_sw.jpg	0	880	547	72	111	293	215	217	0	Content		303	182	1347990	301516105
1365	08:38:19.226	00:00:01.364	81	310,1608	209,2467	0,5259527	0,5681758	445,5182	3,237782	0	349,3444	234,5561	0,3528523	0,5882892	447,8064	3,232243	0	4	330	222						Fix_sw.jpg	0	880	547	72	111	205	52	300	0	Content		258	111	1364616	301532731
1381	08:38:19.242	00:00:01.381	82	249,6367	155,5455	0,5266209	0,5662754	446,018	3,232847	0	312,6617	161,6517	0,3533048	0,5869954	448,0992	3,142699	0	4	281	159						Fix_sw.jpg	0	880	547	72	111	205	52	300	0	Content		209	48	1381253	301549368
1398	08:38:19.259	00:00:01.397	83	255,6867	159,7671	0,5269015	0,5662127	445,9916	3,188411	0	304,8667	152,1783	0,3531041	0,5871808	447,9622	2,972511	0	4	280	156						Fix_sw.jpg	0	880	547	72	111	205	52	300	0	Content		208	45	1397864	301565979
1415	08:38:19.276	00:00:01.414	84	247,4967	159,4635	0,5270531	0,566602	445,9913	3,220702	0	312,9677	165,7257	0,3531262	0,5875181	447,8948	3,06945	0	4	280	163						Fix_sw.jpg	0	880	547	72	111	205	52	300	0	Content		208	52	1414610	301582725
1431	08:38:19.292	00:00:01.431	85	251,6904	160,9302	0,5272477	0,5667455	445,8477	3,19115	0	303,3431	162,5055	0,3530642	0,5877456	447,6678	3,089509	0	4	278	162						Fix_sw.jpg	0	880	547	72	111	205	52	300	0	Content		206	51	1431248	301599363
1448	08:38:19.309	00:00:01.447	86	281,4876	166,4142	0,5273472	0,5666436	445,8477	3,194716	0	296,6769	164,1297	0,3529997	0,5878872	447,5414	3,029314	0	4	289	165						Fix_sw.jpg	0	880	547	72	111	205	52	300	0	Content		217	54	1447859	301615974
1464	08:38:19.325	00:00:01.464	87	253,475	161,1306	0,5273783	0,5668973	445,7763	3,143061	0	298,371	164,1765	0,3529798	0,5880495	447,5331	2,980078	0	4	276	163						Fix_sw.jpg	0	880	547	72	111	205	52	300	0	Content		204	52	1464482	301632597
1481	08:38:19.342	00:00:01.481	88	247,6103	166,3226	0,5274178	0,5670312	445,7763	3,169114	0	294,6763	177,1569	0,3529496	0,5881612	447,516	3,050215	0	4	271	172						Fix_sw.jpg	0	880	547	72	111	205	52	300	0	Content		199	61	1481240	301649355
1498	08:38:19.359	00:00:01.497	89	254,8743	162,3599	0,527422	0,5671855	445,7618	3,086866	0	295,2434	171,8261	0,3528606	0,5882769	447,6069	3,020589	0	4	275	167						Fix_sw.jpg	0	880	547	72	111	205	52	300	0	Content		203	56	1497853	301665968
1514	08:38:19.375	00:00:01.514	90	254,8648	154,0871	0,527451	0,567292	445,7662	3,102522	0	310,1365	157,8284	0,3527921	0,5884165	447,6145	2,950128	0	4	283	156						Fix_sw.jpg	0	880	547	72	111	205	52	300	0	Content		211	45	1514477	301682592
1531	08:38:19.392	00:00:01.531	91	252,2588	159,1195	0,5273694	0,5673812	445,6514	3,083594	0	301,382	169,3926	0,3526492	0,5885007	447,5706	3,00511	0	4	277	164						Fix_sw.jpg	0	880	547	72	111	205	52	300	0	Content		205	53	1531101	301699216
1548	08:38:19.409	00:00:01.547	92	283,3477	159,5293	0,5271728	0,5671187	445,6514	3,051647	0	304,0668	168,6833	0,3524875	0,588475	447,3653	3,013344	0	4	294	164						Fix_sw.jpg	0	880	547	72	111	205	52	300	0	Content		222	53	1547852	301715967
1564	08:38:19.425	00:00:01.564	93	249,0787	156,849	0,5271211	0,567043	445,3539	3,064157	0	299,8786	168,3826	0,3522724	0,5882046	447,5699	3,000608	0	4	274	163						Fix_sw.jpg	0	880	547	72	111	205	52	300	0	Content		202	52	1564476	301732591
1581	08:38:19.442	00:00:01.581	94	255,1346	172,1458	0,5270117	0,5667441	445,2979	3,123433	0	298,189	170,0567	0,3520783	0,5878684	447,2788	2,992802	0	4	277	171						Fix_sw.jpg	0	880	547	72	111	205	52	300	0	Content		205	60	1581100	301749215
1598	08:38:19.459	00:00:01.597	95	254,2603	158,8131	0,5268297	0,5663614	445,4532	3,090026	0	295,7999	172,4342	0,3519664	0,5874786	447,2694	2,964372	0	4	275	166						Fix_sw.jpg	0	880	547	72	111	205	52	300	0	Content		203	55	1597723	301765838
1614	08:38:19.475	00:00:01.614	96	291,3574	167,4505	0,5267904	0,5658361	445,4533	3,05935	0	299,8199	168,3678	0,3518471	0,5871758	447,4139	2,988751	0	4	296	168						Fix_sw.jpg	0	880	547	72	111	205	52	300	0	Content		224	57	1614472	301782587
1631	08:38:19.492	00:00:01.631	97	209,5868	124,1313	0,5278863	0,5649561	445,7522	3,045962	0	250,1615	132,1625	0,353172	0,5862479	447,5384	2,937222	0	4	230	128						Fix_sw.jpg	0	880	547	72	111	205	52	300	0	Content		158	17	1631095	301799210
1648	08:38:19.509	00:00:01.647	98	98,93764	49,6543	0,5305756	0,5628647	446,2629	3,005378	0	146,4333	56,29833	0,3560079	0,5846193	447,9176	2,94057	0	4	123	53						Fix_sw.jpg	0	880	547	72	111	205	52	300	0	Content		51	-58	1647720	301815835
1664	08:38:19.525	00:00:01.664	99	26,97322	-22,4515	0,5324129	0,5610292	446,2629	2,997317	0	65,00365	-12,88161	0,3581157	0,5833412	448,1976	2,974887	0	5	46	-18						Fix_sw.jpg	0	880	547	72	111	-318	-570	100	0	Content		-26	-129	1664342	301832457
1681	08:38:19.542	00:00:01.681	100	-1024	-768	-1	-1	-1	-1	4	-11,44853	-93,30287	0,3594311	0,5830688	448,5145	2,946636	0	5	-11	-93						Fix_sw.jpg	0	880	547	72	111	-318	-570	100	0	Content		-83	-204	1681091	301849206
1698	08:38:19.559	00:00:01.697	101	-334,2218	-477,038	0,5336751	0,5658147	446,2629	3,141255	0	-119,275	-171,7187	0,3601019	0,5833546	448,5145	2,888358	0	5	-227	-324						Fix_sw.jpg	0	880	547	72	111	-318	-570	100	0	Content		-299	-435	1697717	301865832
1714	08:38:19.575	00:00:01.714	102	-1024	-768	-1	-1	-1	-1	4	-309,6222	-623,608	0,3575782	0,591179	448,5145	2,963466	0	5	-310	-624						Fix_sw.jpg	0	880	547	72	111	-318	-570	100	0	Content		-382	-735	1714339	301882454
1731	08:38:19.592	00:00:01.730	103	-1024	-768	-1	-1	-1	-1	4	-1024	-768	-1	-1	-1	-1	4	5	0	0						Fix_sw.jpg	0	880	547	72	111	-318	-570	100	0	Content		-72	-111	1730966	301899081
1748	08:38:19.609	00:00:01.747	104	-1024	-768	-1	-1	-1	-1	4	-265,2618	-594,6089	0,357162	0,5916937	448,5145	3,152838	0	5	-265	-595						Fix_sw.jpg	0	880	547	72	111	-318	-570	100	0	Content		-337	-706	1747715	301915830
1764	08:38:19.625	00:00:01.764	105	-1024	-768	-1	-1	-1	-1	4	-1024	-768	-1	-1	-1	-1	4		0	0						Fix_sw.jpg	0	880	547	72	111				0	Content		-72	-111	1764337	301932452
1781	08:38:19.642	00:00:01.780	106	-1024	-768	-1	-1	-1	-1	4	-1024	-768	-1	-1	-1	-1	4		0	0						Fix_sw.jpg	0	880	547	72	111				0	Content		-72	-111	1780962	301949077
1798	08:38:19.659	00:00:01.797	107	-1024	-768	-1	-1	-1	-1	4	-1024	-768	-1	-1	-1	-1	4		0	0						Fix_sw.jpg	0	880	547	72	111				0	Content		-72	-111	1797648	301965763
1814	08:38:19.675	00:00:01.814	108	-1024	-768	-1	-1	-1	-1	4	-1024	-768	-1	-1	-1	-1	4		0	0						Fix_sw.jpg	0	880	547	72	111				0	Content		-72	-111	1814316	301982431
1831	08:38:19.692	00:00:01.830	109	-1024	-768	-1	-1	-1	-1	4	-1024	-768	-1	-1	-1	-1	4		0	0						Fix_sw.jpg	0	880	547	72	111				0	Content		-72	-111	1830948	301999063
1848	08:38:19.709	00:00:01.847	110	-1024	-768	-1	-1	-1	-1	4	-1024	-768	-1	-1	-1	-1	4		0	0						Fix_sw.jpg	0	880	547	72	111				0	Content		-72	-111	1847615	302015730
1864	08:38:19.725	00:00:01.864	111	-1024	-768	-1	-1	-1	-1	4	-1024	-768	-1	-1	-1	-1	4		0	0						Fix_sw.jpg	0	880	547	72	111				0	Content		-72	-111	1864279	302032394
1881	08:38:19.742	00:00:01.880	112	-1024	-768	-1	-1	-1	-1	4	-1024	-768	-1	-1	-1	-1	4		0	0						Fix_sw.jpg	0	880	547	72	111				0	Content		-72	-111	1880946	302049061
1886	08:38:19.747																				ImageEnd	16	0	0	Fix_sw.jpg
1898	08:38:19.759	00:00:01.897	113	-379,703	-447,176	0,5346515	0,5664204	448,9853	3,152322	0	-144,0046	-155,472	0,3596269	0,5846963	448,9853	2,91795	0	6	-262	-301						No media	0	1024	768	0	0	290	81	167	0	Content		-262	-301	1897575	302065690
1906	08:38:19.767																				ImageStart	8	0	0	StimuliFarbe_blau_grün.jpg
1914	08:38:19.775	00:00:01.914	114	-1024	-768	-1	-1	-1	-1	4	-1024	-768	-1	-1	-1	-1	4	6	0	0						StimuliFarbe_blau_grün.jpg	0	880	547	72	111	218	-30	167	0	Content		-72	-111	1914211	302082326
1931	08:38:19.792	00:00:01.930	115	-1024	-768	-1	-1	-1	-1	4	-1024	-768	-1	-1	-1	-1	4	6	0	0						StimuliFarbe_blau_grün.jpg	0	880	547	72	111	218	-30	167	0	Content		-72	-111	1930949	302099064
1948	08:38:19.809	00:00:01.947	116	-1024	-768	-1	-1	-1	-1	4	-1024	-768	-1	-1	-1	-1	4	6	0	0						StimuliFarbe_blau_grün.jpg	0	880	547	72	111	218	-30	167	0	Content		-72	-111	1947572	302115687
1964	08:38:19.825	00:00:01.964	117	-1024	-768	-1	-1	-1	-1	4	-1024	-768	-1	-1	-1	-1	4	6	0	0						StimuliFarbe_blau_grün.jpg	0	880	547	72	111	218	-30	167	0	Content		-72	-111	1964240	302132355
1981	08:38:19.842	00:00:01.980	118	-1024	-768	-1	-1	-1	-1	4	-1024	-768	-1	-1	-1	-1	4	6	0	0						StimuliFarbe_blau_grün.jpg	0	880	547	72	111	218	-30	167	0	Content		-72	-111	1980902	302149017
1998	08:38:19.859	00:00:01.997	119	-1024	-768	-1	-1	-1	-1	4	-1024	-768	-1	-1	-1	-1	4	6	0	0						StimuliFarbe_blau_grün.jpg	0	880	547	72	111	218	-30	167	0	Content		-72	-111	1997570	302165685
2014	08:38:19.875	00:00:02.014	120	139,2258	53,1321	0,5295542	0,562197	446,3987	3,157965	0	328,128	76,82413	0,354211	0,5836962	448,9853	3,060392	0	6	234	65						StimuliFarbe_blau_grün.jpg	0	880	547	72	111	218	-30	167	0	Content		162	-46	2014207	302182322
2031	08:38:19.892	00:00:02.030	121	290,6953	94,6459	0,526119	0,5640016	446,2175	3,204822	0	403,8368	100,6986	0,3518437	0,5846406	448,4741	3,116402	0	6	347	98						StimuliFarbe_blau_grün.jpg	0	880	547	72	111	218	-30	167	0	Content		275	-13	2030815	302198930
2047	08:38:19.908	00:00:02.047	122	382,0209	122,9115	0,5231903	0,5661138	446,3762	3,205455	0	500,7222	130,267	0,3501962	0,5854243	449,0199	3,035235	0	6	441	127						StimuliFarbe_blau_grün.jpg	0	880	547	72	111	218	-30	167	0	Content		369	16	2047440	302215555
2064	08:38:19.925	00:00:02.064	123	459,4376	171,3781	0,5209213	0,5679326	446,4976	3,292704	0	593,434	200,0308	0,3476886	0,5865054	441,6698	3,043817	0	7	526	186						StimuliFarbe_blau_grün.jpg	0	880	547	72	111	552	125	333	0	Content		454	75	2064200	302232315
2081	08:38:19.942	00:00:02.080	124	516,3716	193,6727	0,5194103	0,5695011	446,5575	3,308431	0	625,1017	201,5739	0,3483965	0,5876501	449,2526	3,079045	0	7	571	198						StimuliFarbe_blau_grün.jpg	0	880	547	72	111	552	125	333	0	Content		499	87	2080814	302248929
2097	08:38:19.958	00:00:02.097	125	588,139	212,5582	0,5186943	0,570422	446,9858	3,422492	0	667,5999	268,9276	0,3429337	0,5883296	424,4415	3,181826	0	7	628	241						StimuliFarbe_blau_grün.jpg	0	880	547	72	111	552	125	333	0	Content		556	130	2097439	302265554
2114	08:38:19.975	00:00:02.114	126	556,447	223,0258	0,519024	0,5703767	446,7225	3,350025	0	-1024	-768	-1	-1	-1	-1	4	7	556	223						StimuliFarbe_blau_grün.jpg	0	880	547	72	111	552	125	333	0	Content		484	112	2114063	302282178
2131	08:38:19.992	00:00:02.130	127	558,0958	216,0979	0,5192531	0,5702451	446,8432	3,353177	0	660,7604	264,9859	0,342824	0,5881416	424,4415	3,176985	0	7	609	241						StimuliFarbe_blau_grün.jpg	0	880	547	72	111	552	125	333	0	Content		537	130	2130810	302298925
2147	08:38:20.008	00:00:02.147	128	581,1303	224,0564	0,5180041	0,569897	442,0959	3,43586	0	-1024	-768	-1	-1	-1	-1	4	7	581	224						StimuliFarbe_blau_grün.jpg	0	880	547	72	111	552	125	333	0	Content		509	113	2147435	302315550
2164	08:38:20.025	00:00:02.164	129	558,3866	203,0935	0,5193975	0,5697652	446,7313	3,326371	0	650,4028	221,0124	0,3473988	0,587293	448,3209	3,110647	0	7	604	212						StimuliFarbe_blau_grün.jpg	0	880	547	72	111	552	125	333	0	Content		532	101	2164060	302332175
2181	08:38:20.042	00:00:02.180	130	562,87	212,1023	0,5193841	0,5694245	446,662	3,313709	0	674,4267	272,1464	0,3436999	0,5868793	429,774	3,196562	0	7	619	242						StimuliFarbe_blau_grün.jpg	0	880	547	72	111	552	125	333	0	Content		547	131	2180684	302348799
2197	08:38:20.058	00:00:02.197	131	557,6259	208,4334	0,5192407	0,5692515	446,0749	3,384139	0	668,7173	278,603	0,3430938	0,5867239	427,1619	3,151746	0	7	613	244						StimuliFarbe_blau_grün.jpg	0	880	547	72	111	552	125	333	0	Content		541	133	2197438	302365553
2214	08:38:20.075	00:00:02.214	132	562,7205	203,9296	0,51939	0,5690532	446,2324	3,336537	0	668,1412	257,6939	0,3434349	0,5865576	429,1554	3,097593	0	7	615	231						StimuliFarbe_blau_grün.jpg	0	880	547	72	111	552	125	333	0	Content		543	120	2214063	302382178
2231	08:38:20.092	00:00:02.230	133	555,9162	209,1332	0,5194297	0,5690155	446,4041	3,420632	0	678,2683	270,9313	0,343462	0,5864623	429,2118	3,154184	0	7	617	240						StimuliFarbe_blau_grün.jpg	0	880	547	72	111	552	125	333	0	Content		545	129	2230683	302398798
2247	08:38:20.108	00:00:02.247	134	561,7095	201,9889	0,5196016	0,5689053	446,1377	3,386276	0	687,0519	267,4547	0,3436393	0,5862314	429,4863	3,17733	0	7	624	235						StimuliFarbe_blau_grün.jpg	0	880	547	72	111	552	125	333	0	Content		552	124	2247307	302415422
2264	08:38:20.125	00:00:02.264	135	565,9504	205,0483	0,5198599	0,5687339	446,638	3,421499	0	684,9214	263,3533	0,3436378	0,5861744	429,115	3,153765	0	7	625	234						StimuliFarbe_blau_grün.jpg	0	880	547	72	111	552	125	333	0	Content		553	123	2264055	302432170
2281	08:38:20.142	00:00:02.280	136	560,6665	211,2494	0,5198084	0,5688913	446,141	3,4877	0	686,676	269,9823	0,343334	0,5862552	427,0638	3,239325	0	7	624	241						StimuliFarbe_blau_grün.jpg	0	880	547	72	111	552	125	333	0	Content		552	130	2280682	302448797
2297	08:38:20.158	00:00:02.297	137	569,5671	209,5989	0,5200304	0,5690336	446,6934	3,516496	0	688,6656	258,5009	0,3432168	0,5864766	426,3539	3,145126	0	7	629	234						StimuliFarbe_blau_grün.jpg	0	880	547	72	111	552	125	333	0	Content		557	123	2297302	302465417
2314	08:38:20.175	00:00:02.313	138	570,8006	207,6183	0,5199632	0,5692428	446,3483	3,484463	0	688,9528	263,7424	0,3432253	0,5866458	426,4315	3,21356	0	7	630	236						StimuliFarbe_blau_grün.jpg	0	880	547	72	111	552	125	333	0	Content		558	125	2313928	302482043
2331	08:38:20.192	00:00:02.330	139	574,8939	205,2658	0,520014	0,5693608	446,4658	3,471023	0	686,1657	260,4682	0,3429497	0,586696	425,064	3,169922	0	7	631	233						StimuliFarbe_blau_grün.jpg	0	880	547	72	111	552	125	333	0	Content		559	122	2330677	302498792
2347	08:38:20.208	00:00:02.347	140	579,2695	206,5394	0,5202651	0,5694578	446,7621	3,541986	0	689,1188	282,8025	0,3425331	0,5867298	422,7068	3,239735	0	7	634	245						StimuliFarbe_blau_grün.jpg	0	880	547	72	111	552	125	333	0	Content		562	134	2347302	302515417
2364	08:38:20.225	00:00:02.363	141	581,8009	203,4098	0,5201827	0,5695449	446,4901	3,44946	0	693,0928	274,6536	0,3422111	0,5867708	420,7512	3,149303	0	7	637	239						StimuliFarbe_blau_grün.jpg	0	880	547	72	111	552	125	333	0	Content		565	128	2363926	302532041
2381	08:38:20.242	00:00:02.380	142	574,7121	213,3678	0,5202192	0,5700138	446,3389	3,511619	0	690,1064	283,1331	0,3423173	0,5870358	421,0619	3,187687	0	7	632	248						StimuliFarbe_blau_grün.jpg	0	880	547	72	111	552	125	333	0	Content		560	137	2380552	302548667
2397	08:38:20.258	00:00:02.397	143	599,9807	250,9497	0,5200872	0,571416	446,8963	3,586947	0	705,6408	319,6293	0,3421602	0,5882764	420,206	3,279616	0	8	653	285						StimuliFarbe_blau_grün.jpg	0	880	547	72	111	595	222	350	0	Content		581	174	2397298	302565413
2414	08:38:20.275	00:00:02.413	144	619,108	276,8133	0,518803	0,5717221	442,4507	3,605419	0	714,2216	325,971	0,3420614	0,5885284	419,1615	3,179814	0	8	667	301						StimuliFarbe_blau_grün.jpg	0	880	547	72	111	595	222	350	0	Content		595	190	2413924	302582039
2431	08:38:20.292	00:00:02.430	145	593,1224	260,043	0,5200799	0,571897	446,4326	3,567924	0	712,3701	327,4401	0,3421551	0,5883103	419,1698	3,27675	0	8	653	294						StimuliFarbe_blau_grün.jpg	0	880	547	72	111	595	222	350	0	Content		581	183	2430546	302598661
2447	08:38:20.308	00:00:02.447	146	599,4204	259,5739	0,5201213	0,5715138	446,4939	3,557493	0	706,9446	331,9637	0,3420533	0,5880848	418,5494	3,234775	0	8	653	296						StimuliFarbe_blau_grün.jpg	0	880	547	72	111	595	222	350	0	Content		581	185	2447179	302615294
2464	08:38:20.325	00:00:02.463	147	596,285	266,4198	0,5202047	0,5712018	446,3779	3,585624	0	716,5389	336,9557	0,3414862	0,5877654	415,1912	3,260567	0	8	656	302						StimuliFarbe_blau_grün.jpg	0	880	547	72	111	595	222	350	0	Content		584	191	2463921	302632036
2481	08:38:20.342	00:00:02.480	148	599,0912	270,6805	0,5203409	0,5708855	446,5073	3,55423	0	714,4282	343,6812	0,3405227	0,587608	409,805	3,228982	0	8	657	307						StimuliFarbe_blau_grün.jpg	0	880	547	72	111	595	222	350	0	Content		585	196	2480547	302648662
2497	08:38:20.358	00:00:02.497	149	596,3215	266,1173	0,5204718	0,5710171	446,5268	3,626049	0	706,674	361,9117	0,3384254	0,5875959	398,8214	3,038567	0	8	651	314						StimuliFarbe_blau_grün.jpg	0	880	547	72	111	595	222	350	0	Content		579	203	2497173	302665288
2514	08:38:20.375	00:00:02.513	150	613,6406	267,7563	0,5206602	0,5711035	446,4024	3,550946	0	706,8473	369,2222	0,3386303	0,5876884	398,8214	3,084764	0	8	660	318						StimuliFarbe_blau_grün.jpg	0	880	547	72	111	595	222	350	0	Content		588	207	2513921	302682036
2531	08:38:20.392	00:00:02.530	151	634,8745	285,9481	0,5192674	0,5712008	441,2892	3,605677	0	698,2136	405,0667	0,3341012	0,5880457	376,984	2,996301	0	8	667	346						StimuliFarbe_blau_grün.jpg	0	880	547	72	111	595	222	350	0	Content		595	235	2530544	302698659
2547	08:38:20.408	00:00:02.547	152	611,3387	277,4924	0,5208612	0,5719298	446,5679	3,598159	0	701,2762	397,0903	0,3344182	0,5884706	378,1688	2,966357	0	8	656	337						StimuliFarbe_blau_grün.jpg	0	880	547	72	111	595	222	350	0	Content		584	226	2547170	302715285
2564	08:38:20.425	00:00:02.563	153	618,4674	283,4149	0,5208833	0,572167	446,5268	3,635299	0	648,379	368,0411	0,3751248	0,5883495	383,3871	2,741652	0	8	633	326						StimuliFarbe_blau_grün.jpg	0	880	547	72	111	595	222	350	0	Content		561	215	2563792	302731907
2581	08:38:20.442	00:00:02.580	154	622,4825	274,8481	0,520934	0,5722853	446,5823	3,61986	0	707,5636	389,1444	0,3359337	0,5887064	384,8651	3,008209	0	8	665	332						StimuliFarbe_blau_grün.jpg	0	880	547	72	111	595	222	350	0	Content		593	221	2580546	302748661
2597	08:38:20.458	00:00:02.597	155	623,1255	286,6204	0,5209485	0,5723664	446,4558	3,646709	0	712,1519	390,7184	0,3371436	0,5887133	390,5954	3,101953	0	8	668	339						StimuliFarbe_blau_grün.jpg	0	880	547	72	111	595	222	350	0	Content		596	228	2597183	302765298
2614	08:38:20.475	00:00:02.613	156	635,0243	278,526	0,5210178	0,5724505	446,4141	3,64251	0	717,9277	384,8041	0,3371544	0,5887195	390,5954	3,085354	0	8	676	332						StimuliFarbe_blau_grün.jpg	0	880	547	72	111	595	222	350	0	Content		604	221	2613795	302781910
2630	08:38:20.491	00:00:02.630	157	633,5919	278,4477	0,5209963	0,5725878	446,6143	3,654704	0	713,5853	389,1026	0,337189	0,5887888	390,5954	3,125547	0	8	674	334						StimuliFarbe_blau_grün.jpg	0	880	547	72	111	595	222	350	0	Content		602	223	2630413	302798528
2647	08:38:20.508	00:00:02.647	158	641,2344	283,4466	0,5210282	0,5727062	446,6578	3,66597	0	727,6578	387,8479	0,3372389	0,5889752	390,5954	3,088787	0	8	684	336						StimuliFarbe_blau_grün.jpg	0	880	547	72	111	595	222	350	0	Content		612	225	2647164	302815279
2664	08:38:20.525	00:00:02.663	159	614,8557	296,6712	0,5206071	0,5727428	446,7044	3,748238	0	720,9083	392,0556	0,3372446	0,5891628	390,5954	3,138269	0	8	668	344						StimuliFarbe_blau_grün.jpg	0	880	547	72	111	595	222	350	0	Content		596	233	2663789	302831904
2680	08:38:20.541	00:00:02.680	160	621,2518	289,8752	0,5205858	0,5727865	446,9278	3,736239	0	725,5071	389,8183	0,3371744	0,589238	390,5954	3,151851	0	8	673	340						StimuliFarbe_blau_grün.jpg	0	880	547	72	111	595	222	350	0	Content		601	229	2680414	302848529
2697	08:38:20.558	00:00:02.697	161	621,9124	287,2007	0,520546	0,5727615	447,2667	3,747313	0	722,0016	389,9089	0,337108	0,5892242	390,5954	3,157318	0	8	672	339						StimuliFarbe_blau_grün.jpg	0	880	547	72	111	595	222	350	0	Content		600	228	2697037	302865152
2714	08:38:20.575	00:00:02.713	162	626,0964	297,4898	0,5205195	0,5725626	447,3326	3,764356	0	721,7429	387,4883	0,3371029	0,5889621	390,5954	3,138657	0	8	674	342						StimuliFarbe_blau_grün.jpg	0	880	547	72	111	595	222	350	0	Content		602	231	2713786	302881901
2730	08:38:20.591	00:00:02.730	163	654,1827	319,5732	0,5166121	0,5720249	431,9793	3,743908	0	730,5432	384,3678	0,3370856	0,588668	390,5954	3,119844	0	8	692	352						StimuliFarbe_blau_grün.jpg	0	880	547	72	111	595	222	350	0	Content		620	241	2730412	302898527
2747	08:38:20.608	00:00:02.747	164	684,006	347,5401	0,5082948	0,5722958	407,9979	3,482179	0	-1024	-768	-1	-1	-1	-1	4	9	684	348						StimuliFarbe_blau_grün.jpg	0	880	547	72	111	740	194	316	0	Content		612	237	2747035	302915150
2764	08:38:20.625	00:00:02.763	165	-1024	-768	-1	-1	-1	-1	4	793,1755	312,7545	0,3494637	0,588632	444,2771	3,429587	0	9	793	313						StimuliFarbe_blau_grün.jpg	0	880	547	72	111	740	194	316	0	Content		721	202	2763658	302931773
2780	08:38:20.641	00:00:02.780	166	-1024	-768	-1	-1	-1	-1	4	804,9241	308,4619	0,3492885	0,5885851	445,0603	3,564804	0	9	805	308						StimuliFarbe_blau_grün.jpg	0	880	547	72	111	740	194	316	0	Content		733	197	2780408	302948523
2797	08:38:20.658	00:00:02.797	167	-1024	-768	-1	-1	-1	-1	4	816,5291	305,7724	0,3481947	0,5886478	448,4417	3,614624	0	9	817	306						StimuliFarbe_blau_grün.jpg	0	880	547	72	111	740	194	316	0	Content		745	195	2797032	302965147
2814	08:38:20.675	00:00:02.813	168	-1024	-768	-1	-1	-1	-1	4	798,3683	310,0083	0,3495995	0,5885834	444,2749	3,548852	0	9	798	310						StimuliFarbe_blau_grün.jpg	0	880	547	72	111	740	194	316	0	Content		726	199	2813658	302981773
2830	08:38:20.691	00:00:02.830	169	-1024	-768	-1	-1	-1	-1	4	812,455	305,9378	0,347261	0,5887269	450,3667	3,59735	0	9	812	306						StimuliFarbe_blau_grün.jpg	0	880	547	72	111	740	194	316	0	Content		740	195	2830280	302998395
2847	08:38:20.708	00:00:02.847	170	-1024	-768	-1	-1	-1	-1	4	804,7601	293,9521	0,346292	0,588928	452,8628	3,565774	0	9	805	294						StimuliFarbe_blau_grün.jpg	0	880	547	72	111	740	194	316	0	Content		733	183	2847030	303015145
2864	08:38:20.725	00:00:02.863	171	-1024	-768	-1	-1	-1	-1	4	813,5783	311,2211	0,3476838	0,5892063	448,7306	3,625292	0	9	814	311						StimuliFarbe_blau_grün.jpg	0	880	547	72	111	740	194	316	0	Content		742	200	2863656	303031771
2880	08:38:20.741	00:00:02.880	172	-1024	-768	-1	-1	-1	-1	4	805,7142	303,1104	0,3480168	0,5894626	447,2573	3,641736	0	9	806	303						StimuliFarbe_blau_grün.jpg	0	880	547	72	111	740	194	316	0	Content		734	192	2880276	303048391
2897	08:38:20.758	00:00:02.896	173	-1024	-768	-1	-1	-1	-1	4	814,1799	300,8272	0,3457063	0,5899389	452,8197	3,715938	0	9	814	301						StimuliFarbe_blau_grün.jpg	0	880	547	72	111	740	194	316	0	Content		742	190	2896901	303065016
2914	08:38:20.775	00:00:02.913	174	-1024	-768	-1	-1	-1	-1	4	809,5952	300,3343	0,3459678	0,5902708	451,9273	3,722593	0	9	810	300						StimuliFarbe_blau_grün.jpg	0	880	547	72	111	740	194	316	0	Content		738	189	2913651	303081766
2930	08:38:20.791	00:00:02.930	175	-1024	-768	-1	-1	-1	-1	4	816,9588	305,2335	0,345921	0,5903934	452,4069	3,707943	0	9	817	305						StimuliFarbe_blau_grün.jpg	0	880	547	72	111	740	194	316	0	Content		745	194	2930276	303098391
2947	08:38:20.808	00:00:02.946	176	-1024	-768	-1	-1	-1	-1	4	814,8029	310,2726	0,3469785	0,5906003	449,463	3,738968	0	9	815	310						StimuliFarbe_blau_grün.jpg	0	880	547	72	111	740	194	316	0	Content		743	199	2946899	303115014
2964	08:38:20.825	00:00:02.963	177	-1024	-768	-1	-1	-1	-1	4	821,2342	298,2532	0,3458669	0,5907952	452,4827	3,711663	0	9	821	298						StimuliFarbe_blau_grün.jpg	0	880	547	72	111	740	194	316	0	Content		749	187	2963523	303131638
2980	08:38:20.841	00:00:02.980	178	-1024	-768	-1	-1	-1	-1	4	820,1591	314,1912	0,3455984	0,5908705	453,1599	3,783422	0	9	820	314						StimuliFarbe_blau_grün.jpg	0	880	547	72	111	740	194	316	0	Content		748	203	2980273	303148388
2997	08:38:20.858	00:00:02.996	179	-1024	-768	-1	-1	-1	-1	4	817,0587	301,8306	0,3456687	0,5907097	452,507	3,724495	0	9	817	302						StimuliFarbe_blau_grün.jpg	0	880	547	72	111	740	194	316	0	Content		745	191	2996897	303165012
3014	08:38:20.875	00:00:03.013	180	-1024	-768	-1	-1	-1	-1	4	825,3054	300,1942	0,344351	0,5902406	456,0757	3,767866	0	9	825	300						StimuliFarbe_blau_grün.jpg	0	880	547	72	111	740	194	316	0	Content		753	189	3013524	303181639
3030	08:38:20.891	00:00:03.030	181	-1024	-768	-1	-1	-1	-1	4	803,2972	306,8505	0,3452835	0,5899609	452,7808	3,726591	0	9	803	307						StimuliFarbe_blau_grün.jpg	0	880	547	72	111	740	194	316	0	Content		731	196	3030273	303198388
3047	08:38:20.908	00:00:03.046	182	-1024	-768	-1	-1	-1	-1	4	811,6036	300,3233	0,3452784	0,5897509	453,1565	3,807869	0	9	812	300						StimuliFarbe_blau_grün.jpg	0	880	547	72	111	740	194	316	0	Content		740	189	3046897	303215012
3064	08:38:20.925	00:00:03.063	183	-1024	-768	-1	-1	-1	-1	4	762,6319	282,8349	0,3488441	0,5886452	445,1507	3,703112	0	10	763	283						StimuliFarbe_blau_grün.jpg	0	880	547	72	111	631	201	100	0	Content		691	172	3063520	303231635
3080	08:38:20.941	00:00:03.080	184	714,8184	339,3751	0,3354297	0,5864646	380,3152	3,323109	3	714,8184	339,3751	0,3354297	0,5864646	380,3152	3,323109	1	10	715	339						StimuliFarbe_blau_grün.jpg	0	880	547	72	111	631	201	100	0	Content		643	228	3080145	303248260
3097	08:38:20.958	00:00:03.096	185	703,9513	316,8771	0,334974	0,5855715	376,5223	3,255139	3	703,9513	316,8771	0,334974	0,5855715	376,5223	3,255139	1	10	704	317						StimuliFarbe_blau_grün.jpg	0	880	547	72	111	631	201	100	0	Content		632	206	3096755	303264870
3114	08:38:20.975	00:00:03.113	186	618,6038	296,0729	0,5017976	0,5673397	382,4936	3,624732	0	700,0859	318,0689	0,3347346	0,5857888	376,7276	3,300398	0	10	659	307						StimuliFarbe_blau_grün.jpg	0	880	547	72	111	631	201	100	0	Content		587	196	3113503	303281618
3130	08:38:20.991	00:00:03.130	187	627,0564	307,4489	0,5012703	0,567313	380,5768	3,602633	0	702,8222	311,118	0,3348349	0,5858428	377,787	3,274183	0	10	665	309						StimuliFarbe_blau_grün.jpg	0	880	547	72	111	631	201	100	0	Content		593	198	3130125	303298240
3147	08:38:21.008	00:00:03.146	188	-1024	-768	-1	-1	-1	-1	4	702,8057	315,0703	0,3345399	0,5857646	377,7173	3,32082	0	10	703	315						StimuliFarbe_blau_grün.jpg	0	880	547	72	111	631	201	100	0	Content		631	204	3146750	303314865
3163	08:38:21.024	00:00:03.163	189	-1024	-768	-1	-1	-1	-1	4	-1024	-768	-1	-1	-1	-1	4		0	0						StimuliFarbe_blau_grün.jpg	0	880	547	72	111				0	Content		-72	-111	3163372	303331487
3180	08:38:21.041	00:00:03.180	190	-1024	-768	-1	-1	-1	-1	4	-1024	-768	-1	-1	-1	-1	4		0	0						StimuliFarbe_blau_grün.jpg	0	880	547	72	111				0	Content		-72	-111	3180194	303348309
3197	08:38:21.058	00:00:03.196	191	-1024	-768	-1	-1	-1	-1	4	-1024	-768	-1	-1	-1	-1	4		0	0						StimuliFarbe_blau_grün.jpg	0	880	547	72	111				0	Content		-72	-111	3196782	303364897
3213	08:38:21.074	00:00:03.213	192	-1024	-768	-1	-1	-1	-1	4	-1024	-768	-1	-1	-1	-1	4		0	0						StimuliFarbe_blau_grün.jpg	0	880	547	72	111				0	Content		-72	-111	3213449	303381564
3230	08:38:21.091	00:00:03.229	193	-1024	-768	-1	-1	-1	-1	4	-1024	-768	-1	-1	-1	-1	4		0	0						StimuliFarbe_blau_grün.jpg	0	880	547	72	111				0	Content		-72	-111	3229995	303398110
3247	08:38:21.108	00:00:03.246	194	-1024	-768	-1	-1	-1	-1	4	-1024	-768	-1	-1	-1	-1	4		0	0						StimuliFarbe_blau_grün.jpg	0	880	547	72	111				0	Content		-72	-111	3246683	303414798
3263	08:38:21.124	00:00:03.263	195	-1024	-768	-1	-1	-1	-1	4	-1024	-768	-1	-1	-1	-1	4		0	0						StimuliFarbe_blau_grün.jpg	0	880	547	72	111				0	Content		-72	-111	3263350	303431465
3280	08:38:21.141	00:00:03.280	196	-1024	-768	-1	-1	-1	-1	4	-1024	-768	-1	-1	-1	-1	4		0	0						StimuliFarbe_blau_grün.jpg	0	880	547	72	111				0	Content		-72	-111	3280046	303448161
3297	08:38:21.158	00:00:03.296	197	-1024	-768	-1	-1	-1	-1	4	-1024	-768	-1	-1	-1	-1	4		0	0						StimuliFarbe_blau_grün.jpg	0	880	547	72	111				0	Content		-72	-111	3296714	303464829
3313	08:38:21.174	00:00:03.313	198	623,8041	251,9684	0,5106111	0,5665191	412,8368	4,032502	0	-1024	-768	-1	-1	-1	-1	4	11	624	252						StimuliFarbe_blau_grün.jpg	0	880	547	72	111	554	141	150	0	Content		552	141	3313369	303481484
3330	08:38:21.191	00:00:03.329	199	-1024	-768	-1	-1	-1	-1	4	-1024	-768	-1	-1	-1	-1	4	11	0	0						StimuliFarbe_blau_grün.jpg	0	880	547	72	111	554	141	150	0	Content		-72	-111	3329988	303498103
3347	08:38:21.208	00:00:03.346	200	626,3275	245,7555	0,5113526	0,5659366	416,0278	3,913788	0	-1024	-768	-1	-1	-1	-1	4	11	626	246						StimuliFarbe_blau_grün.jpg	0	880	547	72	111	554	141	150	0	Content		554	135	3346740	303514855
3363	08:38:21.224	00:00:03.363	201	628,8489	236,4132	0,5113817	0,5658253	416,476	4,035579	0	703,9436	321,7885	0,3324961	0,585271	376,3157	3,42881	0	11	666	279						StimuliFarbe_blau_grün.jpg	0	880	547	72	111	554	141	150	0	Content		594	168	3363363	303531478
3380	08:38:21.241	00:00:03.379	202	621,1879	233,6782	0,5111106	0,5660183	416,4033	3,992252	0	701,6589	316,8208	0,3321925	0,5853901	376,019	3,363163	0	11	661	275						StimuliFarbe_blau_grün.jpg	0	880	547	72	111	554	141	150	0	Content		589	164	3379989	303548104
3397	08:38:21.258	00:00:03.396	203	624,4586	233,9769	0,511526	0,5661794	418,2813	4,034122	0	703,6531	317,6208	0,3323379	0,5855035	377,3586	3,353011	0	11	664	276						StimuliFarbe_blau_grün.jpg	0	880	547	72	111	554	141	150	0	Content		592	165	3396613	303564728
3413	08:38:21.274	00:00:03.413	204	628,847	229,2986	0,5122768	0,5662937	421,3261	4,063404	0	-1024	-768	-1	-1	-1	-1	4	11	629	229						StimuliFarbe_blau_grün.jpg	0	880	547	72	111	554	141	150	0	Content		557	118	3413235	303581350
3430	08:38:21.291	00:00:03.429	205	609,4952	189,6977	0,5161775	0,5659152	433,3577	4,133147	0	-1024	-768	-1	-1	-1	-1	4	11	609	190						StimuliFarbe_blau_grün.jpg	0	880	547	72	111	554	141	150	0	Content		537	79	3429982	303598097
3447	08:38:21.308	00:00:03.446	206	507,5153	131,236	0,5218235	0,5639153	444,9158	4,220055	0	613,6541	166,558	0,3461098	0,5841091	435,3589	3,874954	0	11	561	149						StimuliFarbe_blau_grün.jpg	0	880	547	72	111	554	141	150	0	Content		489	38	3446609	303614724
3463	08:38:21.324	00:00:03.463	207	-1024	-768	-1	-1	-1	-1	4	-1024	-768	-1	-1	-1	-1	4		0	0						StimuliFarbe_blau_grün.jpg	0	880	547	72	111				0	Content		-72	-111	3463152	303631267
3480	08:38:21.341	00:00:03.479	208	-1024	-768	-1	-1	-1	-1	4	-1024	-768	-1	-1	-1	-1	4		0	0						StimuliFarbe_blau_grün.jpg	0	880	547	72	111				0	Content		-72	-111	3479898	303648013
3497	08:38:21.358	00:00:03.496	209	-1024	-768	-1	-1	-1	-1	4	-1024	-768	-1	-1	-1	-1	4		0	0						StimuliFarbe_blau_grün.jpg	0	880	547	72	111				0	Content		-72	-111	3496516	303664631
3513	08:38:21.374	00:00:03.513	210	-1024	-768	-1	-1	-1	-1	4	-1024	-768	-1	-1	-1	-1	4		0	0						StimuliFarbe_blau_grün.jpg	0	880	547	72	111				0	Content		-72	-111	3513141	303681256
3530	08:38:21.391	00:00:03.529	211	-1024	-768	-1	-1	-1	-1	4	-1024	-768	-1	-1	-1	-1	4		0	0						StimuliFarbe_blau_grün.jpg	0	880	547	72	111				0	Content		-72	-111	3529762	303697877
3546	08:38:21.407	00:00:03.546	212	-1024	-768	-1	-1	-1	-1	4	-1024	-768	-1	-1	-1	-1	4		0	0						StimuliFarbe_blau_grün.jpg	0	880	547	72	111				0	Content		-72	-111	3546447	303714562
3563	08:38:21.424	00:00:03.563	213	-1024	-768	-1	-1	-1	-1	4	-1024	-768	-1	-1	-1	-1	4		0	0						StimuliFarbe_blau_grün.jpg	0	880	547	72	111				0	Content		-72	-111	3563114	303731229
3580	08:38:21.441	00:00:03.579	214	-1024	-768	-1	-1	-1	-1	4	-1024	-768	-1	-1	-1	-1	4		0	0						StimuliFarbe_blau_grün.jpg	0	880	547	72	111				0	Content		-72	-111	3579751	303747866
3596	08:38:21.457	00:00:03.596	215	-1024	-768	-1	-1	-1	-1	4	-1024	-768	-1	-1	-1	-1	4		0	0						StimuliFarbe_blau_grün.jpg	0	880	547	72	111				0	Content		-72	-111	3596418	303764533
3613	08:38:21.474	00:00:03.613	216	-1024	-768	-1	-1	-1	-1	4	-1024	-768	-1	-1	-1	-1	4		0	0						StimuliFarbe_blau_grün.jpg	0	880	547	72	111				0	Content		-72	-111	3613128	303781243
3630	08:38:21.491	00:00:03.629	217	-1024	-768	-1	-1	-1	-1	4	-1024	-768	-1	-1	-1	-1	4		0	0						StimuliFarbe_blau_grün.jpg	0	880	547	72	111				0	Content		-72	-111	3629752	303797867
3646	08:38:21.507	00:00:03.646	218	-1024	-768	-1	-1	-1	-1	4	-1024	-768	-1	-1	-1	-1	4		0	0						StimuliFarbe_blau_grün.jpg	0	880	547	72	111				0	Content		-72	-111	3646420	303814535
3663	08:38:21.524	00:00:03.663	219	-1024	-768	-1	-1	-1	-1	4	-1024	-768	-1	-1	-1	-1	4		0	0						StimuliFarbe_blau_grün.jpg	0	880	547	72	111				0	Content		-72	-111	3663084	303831199
3680	08:38:21.541	00:00:03.679	220	-1024	-768	-1	-1	-1	-1	4	-1024	-768	-1	-1	-1	-1	4		0	0						StimuliFarbe_blau_grün.jpg	0	880	547	72	111				0	Content		-72	-111	3679751	303847866
3696	08:38:21.557	00:00:03.696	221	-1024	-768	-1	-1	-1	-1	4	-1024	-768	-1	-1	-1	-1	4		0	0						StimuliFarbe_blau_grün.jpg	0	880	547	72	111				0	Content		-72	-111	3696367	303864482
3713	08:38:21.574	00:00:03.712	222	-1024	-768	-1	-1	-1	-1	4	-1024	-768	-1	-1	-1	-1	4		0	0						StimuliFarbe_blau_grün.jpg	0	880	547	72	111				0	Content		-72	-111	3712990	303881105
3730	08:38:21.591	00:00:03.729	223	-1024	-768	-1	-1	-1	-1	4	-1024	-768	-1	-1	-1	-1	4		0	0						StimuliFarbe_blau_grün.jpg	0	880	547	72	111				0	Content		-72	-111	3729675	303897790
3746	08:38:21.607	00:00:03.746	224	-1024	-768	-1	-1	-1	-1	4	-1024	-768	-1	-1	-1	-1	4		0	0						StimuliFarbe_blau_grün.jpg	0	880	547	72	111				0	Content		-72	-111	3746342	303914457
3763	08:38:21.624	00:00:03.762	225	-1024	-768	-1	-1	-1	-1	4	-1024	-768	-1	-1	-1	-1	4		0	0						StimuliFarbe_blau_grün.jpg	0	880	547	72	111				0	Content		-72	-111	3762983	303931098
3780	08:38:21.641	00:00:03.779	226	-1024	-768	-1	-1	-1	-1	4	-1024	-768	-1	-1	-1	-1	4		0	0						StimuliFarbe_blau_grün.jpg	0	880	547	72	111				0	Content		-72	-111	3779606	303947721
3796	08:38:21.657	00:00:03.796	227	-1024	-768	-1	-1	-1	-1	4	-1024	-768	-1	-1	-1	-1	4		0	0						StimuliFarbe_blau_grün.jpg	0	880	547	72	111				0	Content		-72	-111	3796292	303964407
3813	08:38:21.674	00:00:03.812	228	-1024	-768	-1	-1	-1	-1	4	-1024	-768	-1	-1	-1	-1	4		0	0						StimuliFarbe_blau_grün.jpg	0	880	547	72	111				0	Content		-72	-111	3812959	303981074
3830	08:38:21.691	00:00:03.829	229	-1024	-768	-1	-1	-1	-1	4	-1024	-768	-1	-1	-1	-1	4		0	0						StimuliFarbe_blau_grün.jpg	0	880	547	72	111				0	Content		-72	-111	3829601	303997716
3846	08:38:21.707	00:00:03.846	230	-1024	-768	-1	-1	-1	-1	4	-1024	-768	-1	-1	-1	-1	4		0	0						StimuliFarbe_blau_grün.jpg	0	880	547	72	111				0	Content		-72	-111	3846225	304014340
3863	08:38:21.724	00:00:03.862	231	-1024	-768	-1	-1	-1	-1	4	-1024	-768	-1	-1	-1	-1	4		0	0						StimuliFarbe_blau_grün.jpg	0	880	547	72	111				0	Content		-72	-111	3862972	304031087
3880	08:38:21.741	00:00:03.879	232	-1024	-768	-1	-1	-1	-1	4	-1024	-768	-1	-1	-1	-1	4		0	0						StimuliFarbe_blau_grün.jpg	0	880	547	72	111				0	Content		-72	-111	3879594	304047709
3896	08:38:21.757	00:00:03.896	233	-1024	-768	-1	-1	-1	-1	4	-1024	-768	-1	-1	-1	-1	4		0	0						StimuliFarbe_blau_grün.jpg	0	880	547	72	111				0	Content		-72	-111	3896214	304064329
3913	08:38:21.774	00:00:03.912	234	-1024	-768	-1	-1	-1	-1	4	-1024	-768	-1	-1	-1	-1	4		0	0						StimuliFarbe_blau_grün.jpg	0	880	547	72	111				0	Content		-72	-111	3912900	304081015
3930	08:38:21.791	00:00:03.929	235	-1024	-768	-1	-1	-1	-1	4	-1024	-768	-1	-1	-1	-1	4		0	0						StimuliFarbe_blau_grün.jpg	0	880	547	72	111				0	Content		-72	-111	3929567	304097682
3946	08:38:21.807	00:00:03.946	236	-1024	-768	-1	-1	-1	-1	4	-1024	-768	-1	-1	-1	-1	4		0	0						StimuliFarbe_blau_grün.jpg	0	880	547	72	111				0	Content		-72	-111	3946199	304114314
3963	08:38:21.824	00:00:03.962	237	-1024	-768	-1	-1	-1	-1	4	-1024	-768	-1	-1	-1	-1	4		0	0						StimuliFarbe_blau_grün.jpg	0	880	547	72	111				0	Content		-72	-111	3962866	304130981
3980	08:38:21.841	00:00:03.979	238	-1024	-768	-1	-1	-1	-1	4	-1024	-768	-1	-1	-1	-1	4		0	0						StimuliFarbe_blau_grün.jpg	0	880	547	72	111				0	Content		-72	-111	3979537	304147652
3996	08:38:21.857	00:00:03.996	239	-1024	-768	-1	-1	-1	-1	4	-1024	-768	-1	-1	-1	-1	4		0	0						StimuliFarbe_blau_grün.jpg	0	880	547	72	111				0	Content		-72	-111	3996205	304164320
4013	08:38:21.874	00:00:04.012	240	-1024	-768	-1	-1	-1	-1	4	-1024	-768	-1	-1	-1	-1	4		0	0						StimuliFarbe_blau_grün.jpg	0	880	547	72	111				0	Content		-72	-111	4012830	304180945
4029	08:38:21.890	00:00:04.029	241	-1024	-768	-1	-1	-1	-1	4	-1024	-768	-1	-1	-1	-1	4		0	0						StimuliFarbe_blau_grün.jpg	0	880	547	72	111				0	Content		-72	-111	4029497	304197612
4046	08:38:21.907	00:00:04.046	242	-1024	-768	-1	-1	-1	-1	4	-1024	-768	-1	-1	-1	-1	4		0	0						StimuliFarbe_blau_grün.jpg	0	880	547	72	111				0	Content		-72	-111	4046162	304214277
4063	08:38:21.924	00:00:04.062	243	-1024	-768	-1	-1	-1	-1	4	-1024	-768	-1	-1	-1	-1	4		0	0						StimuliFarbe_blau_grün.jpg	0	880	547	72	111				0	Content		-72	-111	4062830	304230945
4079	08:38:21.940	00:00:04.079	244	-1024	-768	-1	-1	-1	-1	4	-1024	-768	-1	-1	-1	-1	4		0	0						StimuliFarbe_blau_grün.jpg	0	880	547	72	111				0	Content		-72	-111	4079449	304247564
4096	08:38:21.957	00:00:04.096	245	-507,1794	-4,943745	0,5375829	0,5705824	420,7799	3,86784	1	-507,1794	-4,943745	0,5375829	0,5705824	420,7799	3,86784	3	12	-507	-5						StimuliFarbe_blau_grün.jpg	0	880	547	72	111	-496	-45	150	0	Content		-579	-116	4096072	304264187
4113	08:38:21.974	00:00:04.112	246	-1024	-768	-1	-1	-1	-1	4	-1024	-768	-1	-1	-1	-1	4	12	0	0						StimuliFarbe_blau_grün.jpg	0	880	547	72	111	-496	-45	150	0	Content		-72	-111	4112695	304280810
4129	08:38:21.990	00:00:04.129	247	-526,6821	1,077972	0,536851	0,5708932	420,7799	3,847722	0	-320,7491	131,4065	0,3658637	0,5912825	420,7799	3,808072	0	12	-424	66						StimuliFarbe_blau_grün.jpg	0	880	547	72	111	-496	-45	150	0	Content		-496	-45	4129443	304297558
4146	08:38:22.007	00:00:04.146	248	-1024	-768	-1	-1	-1	-1	4	-1024	-768	-1	-1	-1	-1	4	12	0	0						StimuliFarbe_blau_grün.jpg	0	880	547	72	111	-496	-45	150	0	Content		-72	-111	4146065	304314180
4163	08:38:22.024	00:00:04.162	249	-1024	-768	-1	-1	-1	-1	4	-1024	-768	-1	-1	-1	-1	4	12	0	0						StimuliFarbe_blau_grün.jpg	0	880	547	72	111	-496	-45	150	0	Content		-72	-111	4162688	304330803
4179	08:38:22.040	00:00:04.179	250	-1024	-768	-1	-1	-1	-1	4	-1024	-768	-1	-1	-1	-1	4	12	0	0						StimuliFarbe_blau_grün.jpg	0	880	547	72	111	-496	-45	150	0	Content		-72	-111	4179313	304347428
4196	08:38:22.057	00:00:04.195	251	-1024	-768	-1	-1	-1	-1	4	-1024	-768	-1	-1	-1	-1	4	12	0	0						StimuliFarbe_blau_grün.jpg	0	880	547	72	111	-496	-45	150	0	Content		-72	-111	4195999	304364114
4213	08:38:22.074	00:00:04.212	252	-1024	-768	-1	-1	-1	-1	4	-1024	-768	-1	-1	-1	-1	4	12	0	0						StimuliFarbe_blau_grün.jpg	0	880	547	72	111	-496	-45	150	0	Content		-72	-111	4212666	304380781
4229	08:38:22.090	00:00:04.229	253	-1024	-768	-1	-1	-1	-1	4	-285,7817	136,454	0,3641579	0,5905718	420,7799	3,829386	0	12	-286	136						StimuliFarbe_blau_grün.jpg	0	880	547	72	111	-496	-45	150	0	Content		-358	25	4229304	304397419
4246	08:38:22.107	00:00:04.245	254	-1024	-768	-1	-1	-1	-1	4	-1024	-768	-1	-1	-1	-1	4		0	0						StimuliFarbe_blau_grün.jpg	0	880	547	72	111				0	Content		-72	-111	4245926	304414041
4263	08:38:22.124	00:00:04.262	255	-1024	-768	-1	-1	-1	-1	4	-1024	-768	-1	-1	-1	-1	4		0	0						StimuliFarbe_blau_grün.jpg	0	880	547	72	111				0	Content		-72	-111	4262689	304430804
4279	08:38:22.140	00:00:04.279	256	-1024	-768	-1	-1	-1	-1	4	-1024	-768	-1	-1	-1	-1	4		0	0						StimuliFarbe_blau_grün.jpg	0	880	547	72	111				0	Content		-72	-111	4279298	304447413
4296	08:38:22.157	00:00:04.295	257	-1024	-768	-1	-1	-1	-1	4	-1024	-768	-1	-1	-1	-1	4		0	0						StimuliFarbe_blau_grün.jpg	0	880	547	72	111				0	Content		-72	-111	4295928	304464043
4313	08:38:22.174	00:00:04.312	258	-1024	-768	-1	-1	-1	-1	4	-1024	-768	-1	-1	-1	-1	4		0	0						StimuliFarbe_blau_grün.jpg	0	880	547	72	111				0	Content		-72	-111	4312547	304480662
4329	08:38:22.190	00:00:04.329	259	-1024	-768	-1	-1	-1	-1	4	-1024	-768	-1	-1	-1	-1	4		0	0						StimuliFarbe_blau_grün.jpg	0	880	547	72	111				0	Content		-72	-111	4329297	304497412
4346	08:38:22.207	00:00:04.345	260	-1024	-768	-1	-1	-1	-1	4	-1024	-768	-1	-1	-1	-1	4		0	0						StimuliFarbe_blau_grün.jpg	0	880	547	72	111				0	Content		-72	-111	4345919	304514034
4363	08:38:22.224	00:00:04.362	261	-1024	-768	-1	-1	-1	-1	4	-1024	-768	-1	-1	-1	-1	4		0	0						StimuliFarbe_blau_grün.jpg	0	880	547	72	111				0	Content		-72	-111	4362604	304530719
4379	08:38:22.240	00:00:04.379	262	-1024	-768	-1	-1	-1	-1	4	-1024	-768	-1	-1	-1	-1	4		0	0						StimuliFarbe_blau_grün.jpg	0	880	547	72	111				0	Content		-72	-111	4379271	304547386
4396	08:38:22.257	00:00:04.395	263	-1024	-768	-1	-1	-1	-1	4	-1024	-768	-1	-1	-1	-1	4		0	0						StimuliFarbe_blau_grün.jpg	0	880	547	72	111				0	Content		-72	-111	4395912	304564027
4413	08:38:22.274	00:00:04.412	264	-1024	-768	-1	-1	-1	-1	4	-1024	-768	-1	-1	-1	-1	4		0	0						StimuliFarbe_blau_grün.jpg	0	880	547	72	111				0	Content		-72	-111	4412536	304580651
4429	08:38:22.290	00:00:04.429	265	-1024	-768	-1	-1	-1	-1	4	-1024	-768	-1	-1	-1	-1	4		0	0						StimuliFarbe_blau_grün.jpg	0	880	547	72	111				0	Content		-72	-111	4429222	304597337
4446	08:38:22.307	00:00:04.445	266	-1024	-768	-1	-1	-1	-1	4	-1024	-768	-1	-1	-1	-1	4		0	0						StimuliFarbe_blau_grün.jpg	0	880	547	72	111				0	Content		-72	-111	4445889	304614004
4463	08:38:22.324	00:00:04.462	267	-1024	-768	-1	-1	-1	-1	4	-1024	-768	-1	-1	-1	-1	4		0	0						StimuliFarbe_blau_grün.jpg	0	880	547	72	111				0	Content		-72	-111	4462524	304630639
4479	08:38:22.340	00:00:04.479	268	-1024	-768	-1	-1	-1	-1	4	-1024	-768	-1	-1	-1	-1	4		0	0						StimuliFarbe_blau_grün.jpg	0	880	547	72	111				0	Content		-72	-111	4479192	304647307
4496	08:38:22.357	00:00:04.495	269	-1024	-768	-1	-1	-1	-1	4	-1024	-768	-1	-1	-1	-1	4		0	0						StimuliFarbe_blau_grün.jpg	0	880	547	72	111				0	Content		-72	-111	4495859	304663974
4513	08:38:22.374	00:00:04.512	270	-1024	-768	-1	-1	-1	-1	4	-1024	-768	-1	-1	-1	-1	4		0	0						StimuliFarbe_blau_grün.jpg	0	880	547	72	111				0	Content		-72	-111	4512535	304680650
4529	08:38:22.390	00:00:04.529	271	-1024	-768	-1	-1	-1	-1	4	-1024	-768	-1	-1	-1	-1	4		0	0						StimuliFarbe_blau_grün.jpg	0	880	547	72	111				0	Content		-72	-111	4529169	304697284
4546	08:38:22.407	00:00:04.545	272	-1024	-768	-1	-1	-1	-1	4	-1024	-768	-1	-1	-1	-1	4		0	0						StimuliFarbe_blau_grün.jpg	0	880	547	72	111				0	Content		-72	-111	4545781	304713896
4562	08:38:22.423	00:00:04.562	273	-1024	-768	-1	-1	-1	-1	4	-1024	-768	-1	-1	-1	-1	4		0	0						StimuliFarbe_blau_grün.jpg	0	880	547	72	111				0	Content		-72	-111	4562467	304730582
4579	08:38:22.440	00:00:04.579	274	-1024	-768	-1	-1	-1	-1	4	-1024	-768	-1	-1	-1	-1	4		0	0						StimuliFarbe_blau_grün.jpg	0	880	547	72	111				0	Content		-72	-111	4579134	304747249
4596	08:38:22.457	00:00:04.595	275	-1024	-768	-1	-1	-1	-1	4	-1024	-768	-1	-1	-1	-1	4		0	0						StimuliFarbe_blau_grün.jpg	0	880	547	72	111				0	Content		-72	-111	4595769	304763884
4612	08:38:22.473	00:00:04.612	276	-1024	-768	-1	-1	-1	-1	4	-1024	-768	-1	-1	-1	-1	4		0	0						StimuliFarbe_blau_grün.jpg	0	880	547	72	111				0	Content		-72	-111	4612437	304780552
4629	08:38:22.490	00:00:04.629	277	-1024	-768	-1	-1	-1	-1	4	-1024	-768	-1	-1	-1	-1	4		0	0						StimuliFarbe_blau_grün.jpg	0	880	547	72	111				0	Content		-72	-111	4629113	304797228
4646	08:38:22.507	00:00:04.645	278	-1024	-768	-1	-1	-1	-1	4	-1024	-768	-1	-1	-1	-1	4		0	0						StimuliFarbe_blau_grün.jpg	0	880	547	72	111				0	Content		-72	-111	4645780	304813895
4662	08:38:22.523	00:00:04.662	279	-1024	-768	-1	-1	-1	-1	4	-1024	-768	-1	-1	-1	-1	4		0	0						StimuliFarbe_blau_grün.jpg	0	880	547	72	111				0	Content		-72	-111	4662399	304830514
4679	08:38:22.540	00:00:04.679	280	-1024	-768	-1	-1	-1	-1	4	-1024	-768	-1	-1	-1	-1	4		0	0						StimuliFarbe_blau_grün.jpg	0	880	547	72	111				0	Content		-72	-111	4679021	304847136
4696	08:38:22.557	00:00:04.695	281	-1024	-768	-1	-1	-1	-1	4	-1024	-768	-1	-1	-1	-1	4		0	0						StimuliFarbe_blau_grün.jpg	0	880	547	72	111				0	Content		-72	-111	4695708	304863823
4712	08:38:22.573	00:00:04.712	282	-1024	-768	-1	-1	-1	-1	4	-1024	-768	-1	-1	-1	-1	4		0	0						StimuliFarbe_blau_grün.jpg	0	880	547	72	111				0	Content		-72	-111	4712375	304880490
4729	08:38:22.590	00:00:04.729	283	-1024	-768	-1	-1	-1	-1	4	-1024	-768	-1	-1	-1	-1	4		0	0						StimuliFarbe_blau_grün.jpg	0	880	547	72	111				0	Content		-72	-111	4729007	304897122
4746	08:38:22.607	00:00:04.745	284	-1024	-768	-1	-1	-1	-1	4	-1024	-768	-1	-1	-1	-1	4		0	0						StimuliFarbe_blau_grün.jpg	0	880	547	72	111				0	Content		-72	-111	4745675	304913790
4762	08:38:22.623	00:00:04.762	285	-1024	-768	-1	-1	-1	-1	4	-1024	-768	-1	-1	-1	-1	4		0	0						StimuliFarbe_blau_grün.jpg	0	880	547	72	111				0	Content		-72	-111	4762265	304930380
4779	08:38:22.640	00:00:04.779	286	-1024	-768	-1	-1	-1	-1	4	-1024	-768	-1	-1	-1	-1	4		0	0						StimuliFarbe_blau_grün.jpg	0	880	547	72	111				0	Content		-72	-111	4779008	304947123
4796	08:38:22.657	00:00:04.795	287	-1024	-768	-1	-1	-1	-1	4	-1024	-768	-1	-1	-1	-1	4		0	0						StimuliFarbe_blau_grün.jpg	0	880	547	72	111				0	Content		-72	-111	4795642	304963757
4812	08:38:22.673	00:00:04.812	288	-1024	-768	-1	-1	-1	-1	4	-1024	-768	-1	-1	-1	-1	4		0	0						StimuliFarbe_blau_grün.jpg	0	880	547	72	111				0	Content		-72	-111	4812256	304980371
4829	08:38:22.690	00:00:04.828	289	-1024	-768	-1	-1	-1	-1	4	-1024	-768	-1	-1	-1	-1	4		0	0						StimuliFarbe_blau_grün.jpg	0	880	547	72	111				0	Content		-72	-111	4828943	304997058
4846	08:38:22.707	00:00:04.845	290	-1024	-768	-1	-1	-1	-1	4	-1024	-768	-1	-1	-1	-1	4		0	0						StimuliFarbe_blau_grün.jpg	0	880	547	72	111				0	Content		-72	-111	4845610	305013725
4862	08:38:22.723	00:00:04.862	291	-1024	-768	-1	-1	-1	-1	4	-1024	-768	-1	-1	-1	-1	4		0	0						StimuliFarbe_blau_grün.jpg	0	880	547	72	111				0	Content		-72	-111	4862251	305030366
4879	08:38:22.740	00:00:04.878	292	-1024	-768	-1	-1	-1	-1	4	-1024	-768	-1	-1	-1	-1	4		0	0						StimuliFarbe_blau_grün.jpg	0	880	547	72	111				0	Content		-72	-111	4878873	305046988
4896	08:38:22.757	00:00:04.895	293	-1024	-768	-1	-1	-1	-1	4	-1024	-768	-1	-1	-1	-1	4		0	0						StimuliFarbe_blau_grün.jpg	0	880	547	72	111				0	Content		-72	-111	4895560	305063675
4912	08:38:22.773	00:00:04.912	294	-1024	-768	-1	-1	-1	-1	4	-1024	-768	-1	-1	-1	-1	4		0	0						StimuliFarbe_blau_grün.jpg	0	880	547	72	111				0	Content		-72	-111	4912227	305080342
4929	08:38:22.790	00:00:04.928	295	-1024	-768	-1	-1	-1	-1	4	-1024	-768	-1	-1	-1	-1	4		0	0						StimuliFarbe_blau_grün.jpg	0	880	547	72	111				0	Content		-72	-111	4928868	305096983
4945	08:38:22.806	00:00:04.945	296	-1024	-768	-1	-1	-1	-1	4	-1024	-768	-1	-1	-1	-1	4		0	0						StimuliFarbe_blau_grün.jpg	0	880	547	72	111				0	Content		-72	-111	4945491	305113606
4962	08:38:22.823	00:00:04.962	297	-1024	-768	-1	-1	-1	-1	4	-1024	-768	-1	-1	-1	-1	4		0	0						StimuliFarbe_blau_grün.jpg	0	880	547	72	111				0	Content		-72	-111	4962113	305130228
4979	08:38:22.840	00:00:04.978	298	-1024	-768	-1	-1	-1	-1	4	-1024	-768	-1	-1	-1	-1	4		0	0						StimuliFarbe_blau_grün.jpg	0	880	547	72	111				0	Content		-72	-111	4978862	305146977
4995	08:38:22.856	00:00:04.995	299	-1024	-768	-1	-1	-1	-1	4	-1024	-768	-1	-1	-1	-1	4		0	0						StimuliFarbe_blau_grün.jpg	0	880	547	72	111				0	Content		-72	-111	4995485	305163600
5012	08:38:22.873	00:00:05.012	300	-1024	-768	-1	-1	-1	-1	4	-1024	-768	-1	-1	-1	-1	4		0	0						StimuliFarbe_blau_grün.jpg	0	880	547	72	111				0	Content		-72	-111	5012152	305180267
5029	08:38:22.890	00:00:05.028	301	-1024	-768	-1	-1	-1	-1	4	-1024	-768	-1	-1	-1	-1	4		0	0						StimuliFarbe_blau_grün.jpg	0	880	547	72	111				0	Content		-72	-111	5028855	305196970
5045	08:38:22.906	00:00:05.045	302	-1024	-768	-1	-1	-1	-1	4	-1024	-768	-1	-1	-1	-1	4		0	0						StimuliFarbe_blau_grün.jpg	0	880	547	72	111				0	Content		-72	-111	5045476	305213591
5062	08:38:22.923	00:00:05.062	303	-1024	-768	-1	-1	-1	-1	4	-1024	-768	-1	-1	-1	-1	4		0	0						StimuliFarbe_blau_grün.jpg	0	880	547	72	111				0	Content		-72	-111	5062098	305230213
5079	08:38:22.940	00:00:05.078	304	-1024	-768	-1	-1	-1	-1	4	-1024	-768	-1	-1	-1	-1	4		0	0						StimuliFarbe_blau_grün.jpg	0	880	547	72	111				0	Content		-72	-111	5078720	305246835
5095	08:38:22.956	00:00:05.095	305	-1024	-768	-1	-1	-1	-1	4	-1024	-768	-1	-1	-1	-1	4		0	0						StimuliFarbe_blau_grün.jpg	0	880	547	72	111				0	Content		-72	-111	5095469	305263584
5112	08:38:22.973	00:00:05.112	306	-1024	-768	-1	-1	-1	-1	4	-1024	-768	-1	-1	-1	-1	4		0	0						StimuliFarbe_blau_grün.jpg	0	880	547	72	111				0	Content		-72	-111	5112091	305280206
5129	08:38:22.990	00:00:05.128	307	-1024	-768	-1	-1	-1	-1	4	-1024	-768	-1	-1	-1	-1	4		0	0						StimuliFarbe_blau_grün.jpg	0	880	547	72	111				0	Content		-72	-111	5128712	305296827
5145	08:38:23.006	00:00:05.145	308	-1024	-768	-1	-1	-1	-1	4	-1024	-768	-1	-1	-1	-1	4		0	0						StimuliFarbe_blau_grün.jpg	0	880	547	72	111				0	Content		-72	-111	5145332	305313447
5162	08:38:23.023	00:00:05.162	309	-1024	-768	-1	-1	-1	-1	4	-1024	-768	-1	-1	-1	-1	4		0	0						StimuliFarbe_blau_grün.jpg	0	880	547	72	111				0	Content		-72	-111	5162080	305330195
5179	08:38:23.040	00:00:05.178	310	-1024	-768	-1	-1	-1	-1	4	-1024	-768	-1	-1	-1	-1	4		0	0						StimuliFarbe_blau_grün.jpg	0	880	547	72	111				0	Content		-72	-111	5178703	305346818
5195	08:38:23.056	00:00:05.195	311	-1024	-768	-1	-1	-1	-1	4	-1024	-768	-1	-1	-1	-1	4		0	0						StimuliFarbe_blau_grün.jpg	0	880	547	72	111				0	Content		-72	-111	5195326	305363441
5212	08:38:23.073	00:00:05.211	312	-1024	-768	-1	-1	-1	-1	4	-1024	-768	-1	-1	-1	-1	4		0	0						StimuliFarbe_blau_grün.jpg	0	880	547	72	111				0	Content		-72	-111	5211949	305380064
5229	08:38:23.090	00:00:05.228	313	-1024	-768	-1	-1	-1	-1	4	-1024	-768	-1	-1	-1	-1	4		0	0						StimuliFarbe_blau_grün.jpg	0	880	547	72	111				0	Content		-72	-111	5228697	305396812
5245	08:38:23.106	00:00:05.245	314	-1024	-768	-1	-1	-1	-1	4	-1024	-768	-1	-1	-1	-1	4		0	0						StimuliFarbe_blau_grün.jpg	0	880	547	72	111				0	Content		-72	-111	5245321	305413436
5262	08:38:23.123	00:00:05.261	315	-1024	-768	-1	-1	-1	-1	4	-1024	-768	-1	-1	-1	-1	4		0	0						StimuliFarbe_blau_grün.jpg	0	880	547	72	111				0	Content		-72	-111	5261945	305430060
5279	08:38:23.140	00:00:05.278	316	-1024	-768	-1	-1	-1	-1	4	-1024	-768	-1	-1	-1	-1	4		0	0						StimuliFarbe_blau_grün.jpg	0	880	547	72	111				0	Content		-72	-111	5278589	305446704
5295	08:38:23.156	00:00:05.295	317	-1024	-768	-1	-1	-1	-1	4	-1024	-768	-1	-1	-1	-1	4		0	0						StimuliFarbe_blau_grün.jpg	0	880	547	72	111				0	Content		-72	-111	5295248	305463363
5312	08:38:23.173	00:00:05.311	318	-1024	-768	-1	-1	-1	-1	4	-1024	-768	-1	-1	-1	-1	4		0	0						StimuliFarbe_blau_grün.jpg	0	880	547	72	111				0	Content		-72	-111	5311916	305480031
5329	08:38:23.190	00:00:05.328	319	-1024	-768	-1	-1	-1	-1	4	-1024	-768	-1	-1	-1	-1	4		0	0						StimuliFarbe_blau_grün.jpg	0	880	547	72	111				0	Content		-72	-111	5328583	305496698
5345	08:38:23.206	00:00:05.345	320	-1024	-768	-1	-1	-1	-1	4	-1024	-768	-1	-1	-1	-1	4		0	0						StimuliFarbe_blau_grün.jpg	0	880	547	72	111				0	Content		-72	-111	5345262	305513377
5362	08:38:23.223	00:00:05.361	321	-1024	-768	-1	-1	-1	-1	4	-1024	-768	-1	-1	-1	-1	4		0	0						StimuliFarbe_blau_grün.jpg	0	880	547	72	111				0	Content		-72	-111	5361929	305530044
5379	08:38:23.240	00:00:05.378	322	-1024	-768	-1	-1	-1	-1	4	-1024	-768	-1	-1	-1	-1	4		0	0						StimuliFarbe_blau_grün.jpg	0	880	547	72	111				0	Content		-72	-111	5378574	305546689
5395	08:38:23.256	00:00:05.395	323	-1024	-768	-1	-1	-1	-1	4	-1024	-768	-1	-1	-1	-1	4		0	0						StimuliFarbe_blau_grün.jpg	0	880	547	72	111				0	Content		-72	-111	5395241	305563356
5412	08:38:23.273	00:00:05.411	324	-1024	-768	-1	-1	-1	-1	4	-1024	-768	-1	-1	-1	-1	4		0	0						StimuliFarbe_blau_grün.jpg	0	880	547	72	111				0	Content		-72	-111	5411908	305580023
5429	08:38:23.290	00:00:05.428	325	-1024	-768	-1	-1	-1	-1	4	-1024	-768	-1	-1	-1	-1	4		0	0						StimuliFarbe_blau_grün.jpg	0	880	547	72	111				0	Content		-72	-111	5428545	305596660
5445	08:38:23.306	00:00:05.445	326	-1024	-768	-1	-1	-1	-1	4	-1024	-768	-1	-1	-1	-1	4		0	0						StimuliFarbe_blau_grün.jpg	0	880	547	72	111				0	Content		-72	-111	5445213	305613328
5462	08:38:23.323	00:00:05.461	327	-1024	-768	-1	-1	-1	-1	4	-1024	-768	-1	-1	-1	-1	4		0	0						StimuliFarbe_blau_grün.jpg	0	880	547	72	111				0	Content		-72	-111	5461880	305629995
5479	08:38:23.340	00:00:05.478	328	-1024	-768	-1	-1	-1	-1	4	-1024	-768	-1	-1	-1	-1	4		0	0						StimuliFarbe_blau_grün.jpg	0	880	547	72	111				0	Content		-72	-111	5478526	305646641
5495	08:38:23.356	00:00:05.495	329	-1024	-768	-1	-1	-1	-1	4	-1024	-768	-1	-1	-1	-1	4		0	0						StimuliFarbe_blau_grün.jpg	0	880	547	72	111				0	Content		-72	-111	5495193	305663308
5512	08:38:23.373	00:00:05.511	330	-1024	-768	-1	-1	-1	-1	4	-1024	-768	-1	-1	-1	-1	4		0	0						StimuliFarbe_blau_grün.jpg	0	880	547	72	111				0	Content		-72	-111	5511861	305679976
5529	08:38:23.390	00:00:05.528	331	-1024	-768	-1	-1	-1	-1	4	-1024	-768	-1	-1	-1	-1	4		0	0						StimuliFarbe_blau_grün.jpg	0	880	547	72	111				0	Content		-72	-111	5528775	305696890
5545	08:38:23.406	00:00:05.545	332	-1024	-768	-1	-1	-1	-1	4	-1024	-768	-1	-1	-1	-1	4		0	0						StimuliFarbe_blau_grün.jpg	0	880	547	72	111				0	Content		-72	-111	5545442	305713557
5562	08:38:23.423	00:00:05.562	333	-1024	-768	-1	-1	-1	-1	4	-1024	-768	-1	-1	-1	-1	4		0	0						StimuliFarbe_blau_grün.jpg	0	880	547	72	111				0	Content		-72	-111	5562395	305730510
5579	08:38:23.440	00:00:05.579	334	-1024	-768	-1	-1	-1	-1	4	-1024	-768	-1	-1	-1	-1	4		0	0						StimuliFarbe_blau_grün.jpg	0	880	547	72	111				0	Content		-72	-111	5579063	305747178
5596	08:38:23.457	00:00:05.595	335	-1024	-768	-1	-1	-1	-1	4	-1024	-768	-1	-1	-1	-1	4		0	0						StimuliFarbe_blau_grün.jpg	0	880	547	72	111				0	Content		-72	-111	5595730	305763845
5613	08:38:23.474	00:00:05.613	336	-1024	-768	-1	-1	-1	-1	4	-1024	-768	-1	-1	-1	-1	4		0	0						StimuliFarbe_blau_grün.jpg	0	880	547	72	111				0	Content		-72	-111	5613015	305781130
5630	08:38:23.491	00:00:05.629	337	-1024	-768	-1	-1	-1	-1	4	-1024	-768	-1	-1	-1	-1	4		0	0						StimuliFarbe_blau_grün.jpg	0	880	547	72	111				0	Content		-72	-111	5629682	305797797
5647	08:38:23.508	00:00:05.646	338	-1024	-768	-1	-1	-1	-1	4	-1024	-768	-1	-1	-1	-1	4		0	0						StimuliFarbe_blau_grün.jpg	0	880	547	72	111				0	Content		-72	-111	5646920	305815035
5662	08:38:23.523	00:00:05.661	339	-1024	-768	-1	-1	-1	-1	4	-1024	-768	-1	-1	-1	-1	4		0	0						StimuliFarbe_blau_grün.jpg	0	880	547	72	111				0	Content		-72	-111	5661690	305829805
5678	08:38:23.539	00:00:05.678	340	-1024	-768	-1	-1	-1	-1	4	-1024	-768	-1	-1	-1	-1	4		0	0						StimuliFarbe_blau_grün.jpg	0	880	547	72	111				0	Content		-72	-111	5678366	305846481
5695	08:38:23.556	00:00:05.695	341	-1024	-768	-1	-1	-1	-1	4	-1024	-768	-1	-1	-1	-1	4		0	0						StimuliFarbe_blau_grün.jpg	0	880	547	72	111				0	Content		-72	-111	5695033	305863148
5712	08:38:23.573	00:00:05.711	342	-1024	-768	-1	-1	-1	-1	4	-1024	-768	-1	-1	-1	-1	4		0	0						StimuliFarbe_blau_grün.jpg	0	880	547	72	111				0	Content		-72	-111	5711718	305879833
5728	08:38:23.589	00:00:05.728	343	-1024	-768	-1	-1	-1	-1	4	-1024	-768	-1	-1	-1	-1	4		0	0						StimuliFarbe_blau_grün.jpg	0	880	547	72	111				0	Content		-72	-111	5728386	305896501
5745	08:38:23.606	00:00:05.745	344	-1024	-768	-1	-1	-1	-1	4	-1024	-768	-1	-1	-1	-1	4		0	0						StimuliFarbe_blau_grün.jpg	0	880	547	72	111				0	Content		-72	-111	5745053	305913168
5762	08:38:23.623	00:00:05.761	345	-1024	-768	-1	-1	-1	-1	4	-1024	-768	-1	-1	-1	-1	4		0	0						StimuliFarbe_blau_grün.jpg	0	880	547	72	111				0	Content		-72	-111	5761672	305929787
5778	08:38:23.639	00:00:05.778	346	-1024	-768	-1	-1	-1	-1	4	-1024	-768	-1	-1	-1	-1	4		0	0						StimuliFarbe_blau_grün.jpg	0	880	547	72	111				0	Content		-72	-111	5778339	305946454
5795	08:38:23.656	00:00:05.795	347	-1024	-768	-1	-1	-1	-1	4	-1024	-768	-1	-1	-1	-1	4		0	0						StimuliFarbe_blau_grün.jpg	0	880	547	72	111				0	Content		-72	-111	5795007	305963122
5812	08:38:23.673	00:00:05.811	348	-1024	-768	-1	-1	-1	-1	4	-1024	-768	-1	-1	-1	-1	4		0	0						StimuliFarbe_blau_grün.jpg	0	880	547	72	111				0	Content		-72	-111	5811641	305979756
5828	08:38:23.689	00:00:05.828	349	-1024	-768	-1	-1	-1	-1	4	-1024	-768	-1	-1	-1	-1	4		0	0						StimuliFarbe_blau_grün.jpg	0	880	547	72	111				0	Content		-72	-111	5828308	305996423
5845	08:38:23.706	00:00:05.844	350	-1024	-768	-1	-1	-1	-1	4	-1024	-768	-1	-1	-1	-1	4		0	0						StimuliFarbe_blau_grün.jpg	0	880	547	72	111				0	Content		-72	-111	5844975	306013090
5862	08:38:23.723	00:00:05.861	351	-1024	-768	-1	-1	-1	-1	4	-1024	-768	-1	-1	-1	-1	4		0	0						StimuliFarbe_blau_grün.jpg	0	880	547	72	111				0	Content		-72	-111	5861828	306029943
5878	08:38:23.739	00:00:05.878	352	-1024	-768	-1	-1	-1	-1	4	-1024	-768	-1	-1	-1	-1	4		0	0						StimuliFarbe_blau_grün.jpg	0	880	547	72	111				0	Content		-72	-111	5878495	306046610
5895	08:38:23.756	00:00:05.895	353	-1024	-768	-1	-1	-1	-1	4	-1024	-768	-1	-1	-1	-1	4		0	0						StimuliFarbe_blau_grün.jpg	0	880	547	72	111				0	Content		-72	-111	5895162	306063277
5895	08:38:23.756																				ImageEnd	16	0	0	StimuliFarbe_blau_grün.jpg
5912	08:38:23.773	00:00:05.912	354	-1024	-768	-1	-1	-1	-1	4	-1024	-768	-1	-1	-1	-1	4		0	0						No media	0	1024	768	0	0				0	Content		0	0	5912152	306080267
5928	08:38:23.789	00:00:05.928	355	-1024	-768	-1	-1	-1	-1	4	-1024	-768	-1	-1	-1	-1	4		0	0						No media	0	1024	768	0	0				0	Content		0	0	5928148	306096263
5945	08:38:23.806	00:00:05.944	356	-1024	-768	-1	-1	-1	-1	4	-1024	-768	-1	-1	-1	-1	4		0	0						No media	0	1024	768	0	0				0	Content		0	0	5944834	306112949
5962	08:38:23.823	00:00:05.961	357	-1024	-768	-1	-1	-1	-1	4	-1024	-768	-1	-1	-1	-1	4		0	0						No media	0	1024	768	0	0				0	Content		0	0	5961501	306129616
5978	08:38:23.839	00:00:05.978	358	-1024	-768	-1	-1	-1	-1	4	-1024	-768	-1	-1	-1	-1	4		0	0						No media	0	1024	768	0	0				0	Content		0	0	5978134	306146249
5995	08:38:23.856	00:00:05.994	359	-1024	-768	-1	-1	-1	-1	4	-1024	-768	-1	-1	-1	-1	4		0	0						No media	0	1024	768	0	0				0	Content		0	0	5994802	306162917
6012	08:38:23.873	00:00:06.011	360	-1024	-768	-1	-1	-1	-1	4	-1024	-768	-1	-1	-1	-1	4		0	0						No media	0	1024	768	0	0				0	Content		0	0	6011513	306179628
6028	08:38:23.889	00:00:06.028	361	340,3566	179,8138	0,5335504	0,5680836	457,2227	4,300223	3	338,5988	204,6996	0,5297866	0,5681096	444,6323	4,186015	1	13	339	205						No media	0	1024	768	0	0	331	200	283	0	Content		339	205	6028135	306196250
6045	08:38:23.906	00:00:06.044	362	272,0058	168,9777	0,5270806	0,5681992	457,2227	4,155529	0	327,9461	212,0382	0,3573089	0,5859846	444,6323	3,967462	0	13	300	191						No media	0	1024	768	0	0	331	200	283	0	Content		300	191	6044759	306212874
6061	08:38:23.922	00:00:06.061	363	-1024	-768	-1	-1	-1	-1	4	-1024	-768	-1	-1	-1	-1	4	13	0	0						No media	0	1024	768	0	0	331	200	283	0	Content		0	0	6061413	306229528
6078	08:38:23.939	00:00:06.078	364	-1024	-768	-1	-1	-1	-1	4	-1024	-768	-1	-1	-1	-1	4	13	0	0						No media	0	1024	768	0	0	331	200	283	0	Content		0	0	6078081	306246196
6095	08:38:23.956	00:00:06.094	365	306,9924	195,0683	0,5299233	0,5678441	445,158	4,130246	0	321,7331	211,3716	0,3571151	0,5857486	444,6323	3,891998	0	13	314	203						No media	0	1024	768	0	0	331	200	283	0	Content		314	203	6094827	306262942
6111	08:38:23.972	00:00:06.111	366	333,8858	208,5547	0,5299823	0,5676585	445,158	4,238212	0	356,1493	211,9903	0,3559382	0,5857883	448,1	3,944195	0	13	345	210						No media	0	1024	768	0	0	331	200	283	0	Content		345	210	6111452	306279567
6128	08:38:23.989	00:00:06.128	367	333,8858	208,5547	0,530116	0,5679959	445,2603	4,238212	0	320,8224	205,6415	0,3559133	0,5859234	447,9659	3,840082	0	13	327	207						No media	0	1024	768	0	0	331	200	283	0	Content		327	207	6128077	306296192
6145	08:38:24.006	00:00:06.144	368	303,9685	199,5992	0,5301645	0,5679212	444,7242	4,071966	0	329,5323	202,1269	0,3573126	0,5859355	443,8522	3,841699	0	13	317	201						No media	0	1024	768	0	0	331	200	283	0	Content		317	201	6144698	306312813
6161	08:38:24.022	00:00:06.161	369	294,8018	193,8159	0,5302143	0,5679644	444,7167	4,04652	0	355,9286	206,0123	0,3559497	0,5858149	447,8328	3,855676	0	13	325	200						No media	0	1024	768	0	0	331	200	283	0	Content		325	200	6161449	306329564
6178	08:38:24.039	00:00:06.178	370	299,4165	198,6786	0,5301916	0,5674515	445,1168	3,974807	0	359,0576	200,484	0,3558915	0,5856057	447,8054	3,739634	0	13	329	200						No media	0	1024	768	0	0	331	200	283	0	Content		329	200	6178073	306346188
6195	08:38:24.056	00:00:06.194	371	297,9587	199,6062	0,530113	0,5670897	444,5984	4,014878	0	390,8564	206,1036	0,3557264	0,5853314	447,8055	3,761674	0	13	344	203						No media	0	1024	768	0	0	331	200	283	0	Content		344	203	6194699	306362814
6211	08:38:24.072	00:00:06.211	372	299,0884	198,3023	0,5299423	0,5668182	444,8581	3,967073	0	350,5432	202,5341	0,3555433	0,5850937	447,6958	3,761851	0	13	325	200						No media	0	1024	768	0	0	331	200	283	0	Content		325	200	6211321	306379436
6228	08:38:24.089	00:00:06.228	373	343,0375	206,9739	0,529882	0,5664908	444,8581	3,896866	0	332,1463	204,2976	0,3554135	0,5847746	447,6958	3,690383	0	13	338	206						No media	0	1024	768	0	0	331	200	283	0	Content		338	206	6228071	306396186
6245	08:38:24.106	00:00:06.244	374	310,1603	197,7513	0,5296868	0,5664783	444,7441	3,796232	0	383,9251	206,4637	0,3552557	0,5847048	447,6958	3,628948	0	13	347	202						No media	0	1024	768	0	0	331	200	283	0	Content		347	202	6244695	306412810
6261	08:38:24.122	00:00:06.261	375	303,8239	195,458	0,5296335	0,5663284	444,7239	3,800445	0	357,2479	203,8488	0,3551272	0,5846283	447,5318	3,626122	0	13	331	200						No media	0	1024	768	0	0	331	200	283	0	Content		331	200	6261317	306429432
6278	08:38:24.139	00:00:06.277	376	304,5821	197,7629	0,5296116	0,5660535	444,456	3,75509	0	361,9771	200,7132	0,354963	0,5844428	447,5343	3,603667	0	13	333	199						No media	0	1024	768	0	0	331	200	283	0	Content		333	199	6277942	306446057
6295	08:38:24.156	00:00:06.294	377	303,8274	187,325	0,5293274	0,5653788	444,6854	3,728815	0	393,8472	205,0654	0,3547662	0,5838623	447,5344	3,612624	0	13	349	196						No media	0	1024	768	0	0	331	200	283	0	Content		349	196	6294691	306462806
6311	08:38:24.172	00:00:06.311	378	355,3886	156,2237	0,5281382	0,5633281	444,6854	3,72279	0	412,2144	155,3459	0,354315	0,5822414	447,5344	3,558575	0	14	384	156						No media	0	1024	768	0	0	361	86	433	0	Content		384	156	6311314	306479429
6328	08:38:24.189	00:00:06.327	379	362,6812	100,808	0,5274847	0,5615724	444,6854	3,669533	0	392,5354	96,29233	0,3541485	0,5810521	447,9459	3,522983	0	14	378	99						No media	0	1024	768	0	0	361	86	433	0	Content		378	99	6327940	306496055
6345	08:38:24.206	00:00:06.344	380	363,5644	89,62182	0,5275685	0,5610383	444,6854	3,563922	0	388,3026	86,12044	0,3540004	0,5808276	447,7448	3,475966	0	14	376	88						No media	0	1024	768	0	0	361	86	433	0	Content		376	88	6344562	306512677
6361	08:38:24.222	00:00:06.361	381	328,154	85,41682	0,5278201	0,5613049	445,3439	3,605961	0	391,4554	87,98499	0,3537987	0,5810004	447,7625	3,517677	0	14	360	87						No media	0	1024	768	0	0	361	86	433	0	Content		360	87	6361313	306529428
6378	08:38:24.239	00:00:06.377	382	333,1476	82,93372	0,527835	0,5613828	445,3186	3,622236	0	386,3787	87,22112	0,3536347	0,5811186	447,5832	3,476868	0	14	360	85						No media	0	1024	768	0	0	361	86	433	0	Content		360	85	6377937	306546052
6395	08:38:24.256	00:00:06.394	383	361,9694	83,64966	0,5279462	0,5612237	445,3186	3,618165	0	391,293	84,0919	0,3536009	0,5812833	447,5892	3,487465	0	14	377	84						No media	0	1024	768	0	0	361	86	433	0	Content		377	84	6394562	306562677
6411	08:38:24.272	00:00:06.411	384	327,2061	80,68916	0,5279728	0,5615004	445,1966	3,629604	0	391,8532	84,10083	0,3535759	0,5814915	447,5652	3,449777	0	14	360	82						No media	0	1024	768	0	0	361	86	433	0	Content		360	82	6411185	306579300
6428	08:38:24.289	00:00:06.427	385	325,3613	70,15019	0,5280666	0,5617112	444,8592	3,5356	0	397,6509	72,26629	0,3535303	0,581478	447,6719	3,397477	0	14	362	71						No media	0	1024	768	0	0	361	86	433	0	Content		362	71	6427934	306596049
6445	08:38:24.306	00:00:06.444	386	333,3861	78,59639	0,5280161	0,5618336	444,839	3,559179	0	390,1693	80,70732	0,3533698	0,5816633	447,4434	3,421364	0	14	362	80						No media	0	1024	768	0	0	361	86	433	0	Content		362	80	6444555	306612670
6461	08:38:24.322	00:00:06.461	387	329,9291	71,04546	0,5279568	0,5619506	445,0597	3,528004	0	391,583	71,294	0,3532685	0,5817894	447,5023	3,336489	0	14	361	71						No media	0	1024	768	0	0	361	86	433	0	Content		361	71	6461179	306629294
6478	08:38:24.339	00:00:06.477	388	327,7259	85,18735	0,5277671	0,5620203	445,1961	3,51952	0	392,6836	89,08766	0,35304	0,582141	447,2684	3,46603	0	14	360	87						No media	0	1024	768	0	0	361	86	433	0	Content		360	87	6477804	306645919
6495	08:38:24.356	00:00:06.494	389	361,7146	85,97101	0,5275583	0,5620792	445,1033	3,613438	0	392,2176	84,28707	0,352919	0,5823963	447,2469	3,482405	0	14	377	85						No media	0	1024	768	0	0	361	86	433	0	Content		377	85	6494553	306662668
6511	08:38:24.372	00:00:06.511	390	330,3846	82,05157	0,5276106	0,5624505	445,4278	3,604376	0	388,041	85,82975	0,3528216	0,5825801	447,4088	3,472989	0	14	359	84						No media	0	1024	768	0	0	361	86	433	0	Content		359	84	6511179	306679294
6528	08:38:24.389	00:00:06.527	391	320,5633	82,17487	0,5276164	0,5624893	445,3838	3,637608	0	391,3615	89,81306	0,3528216	0,5826719	447,4044	3,496671	0	14	356	86						No media	0	1024	768	0	0	361	86	433	0	Content		356	86	6527800	306695915
6544	08:38:24.405	00:00:06.544	392	325,8415	86,94128	0,5277066	0,5624739	445,406	3,618925	0	390,2695	91,78522	0,3529651	0,5826817	447,5006	3,509137	0	14	358	89						No media	0	1024	768	0	0	361	86	433	0	Content		358	89	6544427	306712542
6561	08:38:24.422	00:00:06.561	393	331,4673	82,63804	0,5278921	0,5624484	445,2343	3,610622	0	389,1308	89,46265	0,3530003	0,5826645	447,2941	3,502655	0	14	360	86						No media	0	1024	768	0	0	361	86	433	0	Content		360	86	6561174	306729289
6578	08:38:24.439	00:00:06.577	394	332,9331	85,65006	0,5279425	0,5624499	445,2439	3,631057	0	391,8503	85,99225	0,3530608	0,582625	447,477	3,576431	0	14	362	86						No media	0	1024	768	0	0	361	86	433	0	Content		362	86	6577801	306745916
6594	08:38:24.455	00:00:06.594	395	327,7875	83,10615	0,5279274	0,562436	445,1616	3,655297	0	391,6646	88,25095	0,3530532	0,5825655	447,4737	3,553005	0	14	360	86						No media	0	1024	768	0	0	361	86	433	0	Content		360	86	6594423	306762538
6611	08:38:24.472	00:00:06.611	396	332,5522	89,00036	0,5279757	0,5623	445,2985	3,677093	0	390,9642	81,25029	0,352995	0,5824894	447,3077	3,569196	0	14	362	85						No media	0	1024	768	0	0	361	86	433	0	Content		362	85	6611048	306779163
6628	08:38:24.489	00:00:06.627	397	329,2443	84,74817	0,5280277	0,5622225	445,2637	3,719659	0	391,8432	87,08156	0,3530554	0,5822773	447,494	3,629835	0	14	361	86						No media	0	1024	768	0	0	361	86	433	0	Content		361	86	6627796	306795911
6644	08:38:24.505	00:00:06.644	398	364,8811	91,31015	0,5282224	0,5618631	445,2637	3,731723	0	388,7669	86,25163	0,3530758	0,582158	447,2153	3,572095	0	14	377	89						No media	0	1024	768	0	0	361	86	433	0	Content		377	89	6644420	306812535
6661	08:38:24.522	00:00:06.661	399	365,192	89,03552	0,5283306	0,5618185	445,2637	3,720354	0	390,5152	87,88245	0,3533137	0,5820792	447,6284	3,635946	0	14	378	88						No media	0	1024	768	0	0	361	86	433	0	Content		378	88	6661042	306829157
6678	08:38:24.539	00:00:06.677	400	328,9118	89,33951	0,5284665	0,5618424	445,1349	3,75731	0	388,0417	86,22176	0,3534502	0,5818549	447,4096	3,63794	0	14	358	88						No media	0	1024	768	0	0	361	86	433	0	Content		358	88	6677667	306845782
6694	08:38:24.555	00:00:06.694	401	323,3153	86,74147	0,5285577	0,5616534	445,136	3,817394	0	395,695	86,64897	0,3535301	0,5816636	447,4336	3,682519	0	14	360	87						No media	0	1024	768	0	0	361	86	433	0	Content		360	87	6694423	306862538
6711	08:38:24.572	00:00:06.711	402	326,3704	87,57099	0,528614	0,561437	445,2333	3,820071	0	396,6217	91,3811	0,3535555	0,5815135	447,5547	3,735219	0	14	361	89						No media	0	1024	768	0	0	361	86	433	0	Content		361	89	6711043	306879158
6728	08:38:24.589	00:00:06.727	403	332,1332	91,77197	0,5281746	0,561543	445,0121	3,819778	0	406,7657	94,0695	0,3532095	0,5817462	447,6388	3,745517	0	14	369	93						No media	0	1024	768	0	0	361	86	433	0	Content		369	93	6727664	306895779
6744	08:38:24.605	00:00:06.744	404	446,6212	121,3807	0,5254582	0,5626674	445,0121	3,843843	0	509,5702	120,2379	0,351584	0,582943	448,0346	3,784365	0	15	478	121						No media	0	1024	768	0	0	606	196	400	0	Content		478	121	6744413	306912528
6761	08:38:24.622	00:00:06.761	405	490,5464	136,0229	0,5229564	0,5645245	445,8365	3,868297	0	638,0917	143,7298	0,35011	0,5839047	448,0346	3,733026	0	15	564	140						No media	0	1024	768	0	0	606	196	400	0	Content		564	140	6761039	306929154
6778	08:38:24.639	00:00:06.777	406	577,9502	160,1101	0,5218701	0,5650759	445,8365	3,883175	0	676,2211	155,0207	0,349397	0,5841349	448,0346	3,752383	0	15	627	158						No media	0	1024	768	0	0	606	196	400	0	Content		627	158	6777662	306945777
6794	08:38:24.655	00:00:06.794	407	585,1663	170,0191	0,5216779	0,5647229	445,8365	3,875872	0	697,2755	159,7271	0,3493562	0,5839778	448,0346	3,79911	0	15	641	165						No media	0	1024	768	0	0	606	196	400	0	Content		641	165	6794286	306962401
6811	08:38:24.672	00:00:06.811	408	589,4317	170,7615	0,5219921	0,5643073	445,8365	3,890798	0	693,4409	156,7397	0,349421	0,5836264	448,0346	3,81437	0	15	641	164						No media	0	1024	768	0	0	606	196	400	0	Content		641	164	6811033	306979148
6828	08:38:24.689	00:00:06.827	409	-1024	-768	-1	-1	-1	-1	4	-1024	-768	-1	-1	-1	-1	4	15	0	0						No media	0	1024	768	0	0	606	196	400	0	Content		0	0	6827659	306995774
6844	08:38:24.705	00:00:06.844	410	-1024	-768	-1	-1	-1	-1	4	-1024	-768	-1	-1	-1	-1	4	15	0	0						No media	0	1024	768	0	0	606	196	400	0	Content		0	0	6844281	307012396
6861	08:38:24.722	00:00:06.860	411	-1024	-768	-1	-1	-1	-1	4	-1024	-768	-1	-1	-1	-1	4	15	0	0						No media	0	1024	768	0	0	606	196	400	0	Content		0	0	6860948	307029063
6878	08:38:24.739	00:00:06.877	412	555,7583	161,1706	0,5219813	0,5644116	445,7194	4,0459	0	671,3044	228,7512	0,3438654	0,5825972	423,4313	3,546713	0	15	614	195						No media	0	1024	768	0	0	606	196	400	0	Content		614	195	6877654	307045769
6894	08:38:24.755	00:00:06.894	413	554,2034	165,3175	0,5219154	0,5641685	445,6134	4,008927	0	657,1561	233,7555	0,3433616	0,5823371	421,4854	3,535786	0	15	606	200						No media	0	1024	768	0	0	606	196	400	0	Content		606	200	6894278	307062393
6911	08:38:24.772	00:00:06.910	414	552,0375	164,0732	0,5219279	0,5638892	445,5052	4,021327	0	664,3481	235,3954	0,3434616	0,5821537	422,1025	3,586944	0	15	608	200						No media	0	1024	768	0	0	606	196	400	0	Content		608	200	6910901	307079016
6928	08:38:24.789	00:00:06.927	415	549,0257	166,1742	0,5220218	0,5635928	445,4773	4,044793	0	657,9006	240,9703	0,3433924	0,5818871	421,2752	3,667823	0	15	603	204						No media	0	1024	768	0	0	606	196	400	0	Content		603	204	6927541	307095656
6944	08:38:24.805	00:00:06.944	416	551,0084	158,5105	0,5222423	0,5633157	445,5211	4,054564	0	661,9232	233,3327	0,3437629	0,5814143	422,5168	3,66308	0	15	606	196						No media	0	1024	768	0	0	606	196	400	0	Content		606	196	6944275	307112390
6961	08:38:24.822	00:00:06.960	417	547,7131	164,3505	0,5222946	0,562944	445,4138	4,097112	0	660,8381	226,3399	0,3439131	0,5811321	422,96	3,631668	0	15	604	195						No media	0	1024	768	0	0	606	196	400	0	Content		604	195	6960899	307129014
6978	08:38:24.839	00:00:06.977	418	551,9796	163,3589	0,5223788	0,5627533	445,2941	4,088563	0	664,8462	233,245	0,3438534	0,581012	422,4654	3,690071	0	15	608	198						No media	0	1024	768	0	0	606	196	400	0	Content		608	198	6977539	307145654
6994	08:38:24.855	00:00:06.994	419	546,6611	159,7827	0,522398	0,5628396	445,4049	4,041926	0	673,977	219,8524	0,3439165	0,5810602	422,7119	3,623322	0	15	610	190						No media	0	1024	768	0	0	606	196	400	0	Content		610	190	6994148	307162263
7011	08:38:24.872	00:00:07.010	420	549,6428	159,2039	0,5225083	0,5631028	445,6046	4,095843	0	665,4354	234,8645	0,3439649	0,5812035	422,7929	3,710417	0	15	608	197						No media	0	1024	768	0	0	606	196	400	0	Content		608	197	7010896	307179011
7028	08:38:24.889	00:00:07.027	421	548,6627	163,8328	0,5225247	0,5632315	445,3792	4,144994	0	659,4372	234,7185	0,3437473	0,5813941	421,576	3,586776	0	15	604	199						No media	0	1024	768	0	0	606	196	400	0	Content		604	199	7027532	307195647
7044	08:38:24.905	00:00:07.044	422	551,6935	164,9147	0,5226185	0,5633419	445,3908	4,166455	0	665,7753	241,2028	0,3437156	0,5814867	421,3569	3,681102	0	15	609	203						No media	0	1024	768	0	0	606	196	400	0	Content		609	203	7044146	307212261
7061	08:38:24.922	00:00:07.060	423	552,7459	170,3783	0,522665	0,5633377	445,4557	4,206449	0	656,3964	240,315	0,3436027	0,5814556	420,6163	3,744164	0	15	605	205						No media	0	1024	768	0	0	606	196	400	0	Content		605	205	7060769	307228884
7078	08:38:24.939	00:00:07.077	424	548,2487	166,5321	0,5226981	0,5632994	445,4431	4,215637	0	662,9872	239,806	0,3436931	0,5813724	420,85	3,724313	0	15	606	203						No media	0	1024	768	0	0	606	196	400	0	Content		606	203	7077533	307245648
7094	08:38:24.955	00:00:07.094	425	544,0876	167,3506	0,5227702	0,5632236	445,3922	4,222007	0	670,1118	242,1564	0,3442121	0,5813265	422,9912	3,759112	0	15	607	205						No media	0	1024	768	0	0	606	196	400	0	Content		607	205	7094303	307262418
7111	08:38:24.972	00:00:07.110	426	543,5876	167,611	0,5228959	0,5632145	445,4678	4,198137	0	666,3239	228,7008	0,3444342	0,5812905	423,7785	3,74587	0	15	605	198						No media	0	1024	768	0	0	606	196	400	0	Content		605	198	7110930	307279045
7128	08:38:24.989	00:00:07.127	427	485,3195	156,0637	0,5247412	0,5623278	445,7601	4,264606	0	-1024	-768	-1	-1	-1	-1	4	15	485	156						No media	0	1024	768	0	0	606	196	400	0	Content		485	156	7127554	307295669
7144	08:38:25.005	00:00:07.144	428	393,4296	130,4966	0,5275007	0,5614413	445,2208	4,228838	0	516,8035	150,9371	0,3530268	0,5803246	447,3313	4,009888	0	16	455	141						No media	0	1024	768	0	0	304	132	416	0	Content		455	141	7144303	307312418
7161	08:38:25.022	00:00:07.160	429	323,2252	140,0138	0,5298238	0,5612842	445,695	4,262221	0	516,8035	150,9371	0,3545564	0,5806787	445,2178	4,009888	0	16	420	145						No media	0	1024	768	0	0	304	132	416	0	Content		420	145	7160927	307329042
7178	08:38:25.039	00:00:07.177	430	-1024	-768	-1	-1	-1	-1	4	-1024	-768	-1	-1	-1	-1	4	16	0	0						No media	0	1024	768	0	0	304	132	416	0	Content		0	0	7177551	307345666
7194	08:38:25.055	00:00:07.194	431	293,1555	123,5366	0,532318	0,5608571	445,8948	4,266988	0	358,7533	145,6236	0,3569408	0,580748	446,6585	4,117002	0	16	326	135						No media	0	1024	768	0	0	304	132	416	0	Content		326	135	7194176	307362291
7211	08:38:25.072	00:00:07.210	432	254,5064	121,6296	0,5322462	0,5610803	445,2448	4,30689	0	356,6711	147,4608	0,3569354	0,5807123	446,6585	4,154338	0	16	306	135						No media	0	1024	768	0	0	304	132	416	0	Content		306	135	7210922	307379037
7228	08:38:25.089	00:00:07.227	433	208,7989	125,1932	0,5323883	0,5611887	445,3736	4,363929	0	356,6711	147,4608	0,3571317	0,5806852	447,0309	4,154338	0	16	283	136						No media	0	1024	768	0	0	304	132	416	0	Content		283	136	7227549	307395664
7244	08:38:25.105	00:00:07.244	434	288,4986	101,5589	0,5358524	0,560826	455,8681	4,378838	0	357,6263	146,5924	0,3572093	0,5805828	447,0309	4,157488	0	16	323	124						No media	0	1024	768	0	0	304	132	416	0	Content		323	124	7244172	307412287
7261	08:38:25.122	00:00:07.260	435	289,58	97,47604	0,5359731	0,5609329	455,8681	4,455895	0	354,2171	142,7049	0,3572321	0,5807914	447,0309	4,205302	0	16	322	120						No media	0	1024	768	0	0	304	132	416	0	Content		322	120	7260796	307428911
7278	08:38:25.139	00:00:07.277	436	290,6614	93,39315	0,5329551	0,5615439	445,2888	4,521785	0	354,2629	141,887	0,3572795	0,5810887	446,9435	4,212015	0	16	322	118						No media	0	1024	768	0	0	304	132	416	0	Content		322	118	7277547	307445662
7294	08:38:25.155	00:00:07.294	437	288,9491	129,9835	0,5330685	0,5616608	445,2888	4,290413	0	357,3209	143,959	0,3572905	0,581369	446,9436	4,14195	0	16	323	137						No media	0	1024	768	0	0	304	132	416	0	Content		323	137	7294171	307462286
7311	08:38:25.172	00:00:07.310	438	246,7143	119,6186	0,5328797	0,5621937	445,0709	4,333464	0	356,659	147,7551	0,3571939	0,5817225	446,9436	4,154467	0	16	302	134						No media	0	1024	768	0	0	304	132	416	0	Content		302	134	7310797	307478912
7327	08:38:25.188	00:00:07.327	439	205,4194	120,1219	0,5329315	0,5624786	445,4356	4,360557	0	355,9972	148,7343	0,3571503	0,5819312	447,0621	4,166985	0	16	281	134						No media	0	1024	768	0	0	304	132	416	0	Content		281	134	7327422	307495537
7344	08:38:25.205	00:00:07.344	440	244,064	122,2151	0,532833	0,5624436	445,1012	4,344347	0	354,6521	142,7628	0,3570965	0,5819696	447,0622	4,150838	0	16	299	132						No media	0	1024	768	0	0	304	132	416	0	Content		299	132	7344173	307512288
7361	08:38:25.222	00:00:07.360	441	247,5877	118,4315	0,532943	0,5624483	445,3116	4,335665	0	352,82	145,3416	0,3571083	0,581983	447,0622	4,234746	0	16	300	132						No media	0	1024	768	0	0	304	132	416	0	Content		300	132	7360796	307528911
7377	08:38:25.238	00:00:07.377	442	209,1041	119,4453	0,5330701	0,5628194	445,3388	4,296952	0	351,7245	143,4094	0,3570792	0,5820755	446,5688	4,242456	0	16	280	131						No media	0	1024	768	0	0	304	132	416	0	Content		280	131	7377422	307545537
7394	08:38:25.255	00:00:07.394	443	250,7752	120,7925	0,5331674	0,5627351	445,2146	4,356928	0	364,3044	125,9534	0,3571244	0,5821686	446,5688	4,075037	0	16	308	123						No media	0	1024	768	0	0	304	132	416	0	Content		308	123	7394171	307562286
7411	08:38:25.272	00:00:07.410	444	286,3703	122,3757	0,53385	0,5626911	447,4454	4,372839	0	355,1107	149,2721	0,3570882	0,5823166	446,5688	4,261553	0	16	321	136						No media	0	1024	768	0	0	304	132	416	0	Content		321	136	7410795	307578910
7427	08:38:25.288	00:00:07.427	445	287,5626	124,2173	0,5330366	0,5631106	445,4411	4,369125	0	359,1934	143,246	0,357147	0,5825179	447,4764	4,211296	0	16	323	134						No media	0	1024	768	0	0	304	132	416	0	Content		323	134	7427419	307595534
7444	08:38:25.305	00:00:07.444	446	246,6211	120,9198	0,5329066	0,5632425	445,2297	4,304676	0	350,2018	144,0097	0,3569895	0,5825136	447,4764	4,234996	0	16	298	132						No media	0	1024	768	0	0	304	132	416	0	Content		298	132	7444047	307612162
7461	08:38:25.322	00:00:07.460	447	246,3095	121,1083	0,5328157	0,5633184	445,0834	4,340415	0	353,86	134,7264	0,3569091	0,5826635	447,4764	4,241551	0	16	300	128						No media	0	1024	768	0	0	304	132	416	0	Content		300	128	7460795	307628910
7477	08:38:25.338	00:00:07.477	448	204,6371	116,008	0,5330808	0,5633926	446,1238	4,334171	0	352,0847	131,356	0,3568805	0,5826531	447,7026	4,248106	0	16	278	124						No media	0	1024	768	0	0	304	132	416	0	Content		278	124	7477420	307645535
7494	08:38:25.355	00:00:07.494	449	-1024	-768	-1	-1	-1	-1	4	-1024	-768	-1	-1	-1	-1	4	16	0	0						No media	0	1024	768	0	0	304	132	416	0	Content		0	0	7494039	307662154
7511	08:38:25.372	00:00:07.510	450	-1024	-768	-1	-1	-1	-1	4	-1024	-768	-1	-1	-1	-1	4	16	0	0						No media	0	1024	768	0	0	304	132	416	0	Content		0	0	7510707	307678822
7527	08:38:25.388	00:00:07.527	451	245,9	117,0561	0,5330181	0,5647506	445,3766	4,387459	0	363,0569	144,2916	0,357045	0,5838836	448,3675	4,286058	0	16	304	131						No media	0	1024	768	0	0	304	132	416	0	Content		304	131	7527418	307695533
7528	08:38:25.389																				ImageStart	8	0	0	Fix_sw.jpg
7544	08:38:25.405	00:00:07.544	452	189,7991	93,11599	0,534329	0,5647021	445,5255	4,442795	0	308,231	99,20927	0,3584184	0,5837654	448,3675	4,244712	0	16	249	96						Fix_sw.jpg	0	880	547	72	111	232	21	416	0	Content		177	-15	7544045	307712160
7561	08:38:25.422	00:00:07.560	453	107,4062	53,86214	0,5365098	0,5638771	446,1766	4,420157	0	226,4154	72,85323	0,3607045	0,5831637	448,3675	4,230855	0	17	167	63						Fix_sw.jpg	0	880	547	72	111	-1	-113	167	0	Content		95	-48	7560670	307728785
7577	08:38:25.438	00:00:07.577	454	79,6033	21,96491	0,5379907	0,5633186	446,1766	4,396413	0	168,114	33,26682	0,3619647	0,583114	448,3675	4,243361	0	17	124	28						Fix_sw.jpg	0	880	547	72	111	-1	-113	167	0	Content		52	-83	7577294	307745409
7594	08:38:25.455	00:00:07.594	455	41,29703	-6,575691	0,5385705	0,5632873	446,1766	4,319089	0	121,0099	8,087956	0,362591	0,5832627	448,3675	4,221637	0	17	81	1						Fix_sw.jpg	0	880	547	72	111	-1	-113	167	0	Content		9	-110	7594041	307762156
7611	08:38:25.472	00:00:07.610	456	25,47762	-6,392862	0,5386169	0,563534	446,1766	4,374569	0	114,7043	21,18522	0,3624147	0,5835758	448,3675	4,290818	0	17	70	7						Fix_sw.jpg	0	880	547	72	111	-1	-113	167	0	Content		-2	-104	7610668	307778783
7627	08:38:25.488	00:00:07.627	457	-1024	-768	-1	-1	-1	-1	4	70,68903	-11,68106	0,3617592	0,5840954	448,7097	4,258982	0	17	71	-12						Fix_sw.jpg	0	880	547	72	111	-1	-113	167	0	Content		-1	-123	7627290	307795405
7644	08:38:25.505	00:00:07.643	458	-1024	-768	-1	-1	-1	-1	4	-1024	-768	-1	-1	-1	-1	4	17	0	0						Fix_sw.jpg	0	880	547	72	111	-1	-113	167	0	Content		-72	-111	7643974	307812089
7661	08:38:25.522	00:00:07.660	459	-1024	-768	-1	-1	-1	-1	4	-1024	-768	-1	-1	-1	-1	4	17	0	0						Fix_sw.jpg	0	880	547	72	111	-1	-113	167	0	Content		-72	-111	7660642	307828757
7677	08:38:25.538	00:00:07.677	460	-28,14521	-21,66749	0,538107	0,5635	446,9387	4,43131	0	118,9292	15,55103	0,3611744	0,583435	448,7097	4,279789	0	17	45	-3						Fix_sw.jpg	0	880	547	72	111	-1	-113	167	0	Content		-27	-114	7677288	307845403
7694	08:38:25.555	00:00:07.693	461	-1024	-768	-1	-1	-1	-1	4	82,97652	-1,977301	0,3610615	0,5831276	448,9014	4,304592	0	17	83	-2						Fix_sw.jpg	0	880	547	72	111	-1	-113	167	0	Content		11	-113	7693914	307862029
7711	08:38:25.572	00:00:07.710	462	-1024	-768	-1	-1	-1	-1	4	70,97549	-13,28324	0,361035	0,5826923	448,8103	4,265013	0	17	71	-13						Fix_sw.jpg	0	880	547	72	111	-1	-113	167	0	Content		-1	-124	7710539	307878654
7727	08:38:25.588	00:00:07.727	463	-1024	-768	-1	-1	-1	-1	4	-1024	-768	-1	-1	-1	-1	4		0	0						Fix_sw.jpg	0	880	547	72	111				0	Content		-72	-111	7727339	307895454
7744	08:38:25.605	00:00:07.743	464	-1024	-768	-1	-1	-1	-1	4	-1024	-768	-1	-1	-1	-1	4		0	0						Fix_sw.jpg	0	880	547	72	111				0	Content		-72	-111	7743939	307912054
7761	08:38:25.622	00:00:07.760	465	-1024	-768	-1	-1	-1	-1	4	-1024	-768	-1	-1	-1	-1	4		0	0						Fix_sw.jpg	0	880	547	72	111				0	Content		-72	-111	7760607	307928722
7777	08:38:25.638	00:00:07.777	466	-1024	-768	-1	-1	-1	-1	4	-1024	-768	-1	-1	-1	-1	4		0	0						Fix_sw.jpg	0	880	547	72	111				0	Content		-72	-111	7777260	307945375
7794	08:38:25.655	00:00:07.793	467	-1024	-768	-1	-1	-1	-1	4	-1024	-768	-1	-1	-1	-1	4		0	0						Fix_sw.jpg	0	880	547	72	111				0	Content		-72	-111	7793927	307962042
7811	08:38:25.672	00:00:07.810	468	-1024	-768	-1	-1	-1	-1	4	-1024	-768	-1	-1	-1	-1	4		0	0						Fix_sw.jpg	0	880	547	72	111				0	Content		-72	-111	7810541	307978656
7827	08:38:25.688	00:00:07.827	469	-1024	-768	-1	-1	-1	-1	4	-1024	-768	-1	-1	-1	-1	4		0	0						Fix_sw.jpg	0	880	547	72	111				0	Content		-72	-111	7827209	307995324
7844	08:38:25.705	00:00:07.843	470	-1024	-768	-1	-1	-1	-1	4	83,11147	-4,639445	0,3611063	0,5818433	448,6506	4,238409	0	18	83	-5						Fix_sw.jpg	0	880	547	72	111	8	-116	100	0	Content		11	-116	7843784	308011899
7861	08:38:25.722	00:00:07.860	471	-1024	-768	-1	-1	-1	-1	4	82,10896	-6,153879	0,3610773	0,5817058	448,682	4,202343	0	18	82	-6						Fix_sw.jpg	0	880	547	72	111	8	-116	100	0	Content		10	-117	7860535	308028650
7877	08:38:25.738	00:00:07.877	472	-1024	-768	-1	-1	-1	-1	4	75,69105	-6,166676	0,3610155	0,5817737	448,549	4,194742	0	18	76	-6						Fix_sw.jpg	0	880	547	72	111	8	-116	100	0	Content		4	-117	7877158	308045273
7894	08:38:25.755	00:00:07.893	473	-1024	-768	-1	-1	-1	-1	4	79,17243	-6,114159	0,3609657	0,5820505	448,5661	4,156929	0	18	79	-6						Fix_sw.jpg	0	880	547	72	111	8	-116	100	0	Content		7	-117	7893785	308061900
7910	08:38:25.771	00:00:07.910	474	-1024	-768	-1	-1	-1	-1	4	88,72828	2,389401	0,3609476	0,5824304	448,4796	4,158336	0	18	89	2						Fix_sw.jpg	0	880	547	72	111	8	-116	100	0	Content		17	-109	7910407	308078522
7927	08:38:25.788	00:00:07.927	475	-1024	-768	-1	-1	-1	-1	4	58,7361	16,85405	0,3641361	0,5820614	440,1381	4,05057	0	18	59	17						Fix_sw.jpg	0	880	547	72	111	8	-116	100	0	Content		-13	-94	7927156	308095271
7944	08:38:25.805	00:00:07.943	476	-1024	-768	-1	-1	-1	-1	4	-1024	-768	-1	-1	-1	-1	4		0	0						Fix_sw.jpg	0	880	547	72	111				0	Content		-72	-111	7943782	308111897
7960	08:38:25.821	00:00:07.960	477	-1024	-768	-1	-1	-1	-1	4	-1024	-768	-1	-1	-1	-1	4		0	0						Fix_sw.jpg	0	880	547	72	111				0	Content		-72	-111	7960407	308128522
7977	08:38:25.838	00:00:07.977	478	-1024	-768	-1	-1	-1	-1	4	-1024	-768	-1	-1	-1	-1	4		0	0						Fix_sw.jpg	0	880	547	72	111				0	Content		-72	-111	7977155	308145270
7994	08:38:25.855	00:00:07.993	479	-1024	-768	-1	-1	-1	-1	4	-1024	-768	-1	-1	-1	-1	4		0	0						Fix_sw.jpg	0	880	547	72	111				0	Content		-72	-111	7993779	308161894
8010	08:38:25.871	00:00:08.010	480	-1024	-768	-1	-1	-1	-1	4	-1024	-768	-1	-1	-1	-1	4		0	0						Fix_sw.jpg	0	880	547	72	111				0	Content		-72	-111	8010404	308178519
8027	08:38:25.888	00:00:08.027	481	-1024	-768	-1	-1	-1	-1	4	-1024	-768	-1	-1	-1	-1	4		0	0						Fix_sw.jpg	0	880	547	72	111				0	Content		-72	-111	8027027	308195142
8044	08:38:25.905	00:00:08.043	482	-1024	-768	-1	-1	-1	-1	4	-1024	-768	-1	-1	-1	-1	4		0	0						Fix_sw.jpg	0	880	547	72	111				0	Content		-72	-111	8043777	308211892
8060	08:38:25.921	00:00:08.060	483	-1024	-768	-1	-1	-1	-1	4	-1024	-768	-1	-1	-1	-1	4		0	0						Fix_sw.jpg	0	880	547	72	111				0	Content		-72	-111	8060401	308228516
8077	08:38:25.938	00:00:08.077	484	-1024	-768	-1	-1	-1	-1	4	-1024	-768	-1	-1	-1	-1	4		0	0						Fix_sw.jpg	0	880	547	72	111				0	Content		-72	-111	8077024	308245139
8094	08:38:25.955	00:00:08.093	485	-1024	-768	-1	-1	-1	-1	4	-1024	-768	-1	-1	-1	-1	4		0	0						Fix_sw.jpg	0	880	547	72	111				0	Content		-72	-111	8093649	308261764
8110	08:38:25.971	00:00:08.110	486	-1024	-768	-1	-1	-1	-1	4	-1024	-768	-1	-1	-1	-1	4		0	0						Fix_sw.jpg	0	880	547	72	111				0	Content		-72	-111	8110396	308278511
8127	08:38:25.988	00:00:08.127	487	-1024	-768	-1	-1	-1	-1	4	-1024	-768	-1	-1	-1	-1	4		0	0						Fix_sw.jpg	0	880	547	72	111				0	Content		-72	-111	8127020	308295135
8144	08:38:26.005	00:00:08.143	488	-1024	-768	-1	-1	-1	-1	4	-1024	-768	-1	-1	-1	-1	4		0	0						Fix_sw.jpg	0	880	547	72	111				0	Content		-72	-111	8143645	308311760
8160	08:38:26.021	00:00:08.160	489	-1024	-768	-1	-1	-1	-1	4	-1024	-768	-1	-1	-1	-1	4		0	0						Fix_sw.jpg	0	880	547	72	111				0	Content		-72	-111	8160269	308328384
8177	08:38:26.038	00:00:08.177	490	-1024	-768	-1	-1	-1	-1	4	-1024	-768	-1	-1	-1	-1	4		0	0						Fix_sw.jpg	0	880	547	72	111				0	Content		-72	-111	8177018	308345133
8194	08:38:26.055	00:00:08.193	491	-1024	-768	-1	-1	-1	-1	4	-1024	-768	-1	-1	-1	-1	4		0	0						Fix_sw.jpg	0	880	547	72	111				0	Content		-72	-111	8193642	308361757
8210	08:38:26.071	00:00:08.210	492	-1024	-768	-1	-1	-1	-1	4	-1024	-768	-1	-1	-1	-1	4		0	0						Fix_sw.jpg	0	880	547	72	111				0	Content		-72	-111	8210267	308378382
8227	08:38:26.088	00:00:08.226	493	-1024	-768	-1	-1	-1	-1	4	-1024	-768	-1	-1	-1	-1	4		0	0						Fix_sw.jpg	0	880	547	72	111				0	Content		-72	-111	8226894	308395009
8244	08:38:26.105	00:00:08.243	494	-1024	-768	-1	-1	-1	-1	4	-1024	-768	-1	-1	-1	-1	4		0	0						Fix_sw.jpg	0	880	547	72	111				0	Content		-72	-111	8243641	308411756
8260	08:38:26.121	00:00:08.260	495	-1024	-768	-1	-1	-1	-1	4	-1024	-768	-1	-1	-1	-1	4		0	0						Fix_sw.jpg	0	880	547	72	111				0	Content		-72	-111	8260267	308428382
8277	08:38:26.138	00:00:08.277	496	-1024	-768	-1	-1	-1	-1	4	-1024	-768	-1	-1	-1	-1	4		0	0						Fix_sw.jpg	0	880	547	72	111				0	Content		-72	-111	8277012	308445127
8294	08:38:26.155	00:00:08.293	497	-1024	-768	-1	-1	-1	-1	4	-1024	-768	-1	-1	-1	-1	4		0	0						Fix_sw.jpg	0	880	547	72	111				0	Content		-72	-111	8293632	308461747
8310	08:38:26.171	00:00:08.310	498	-1024	-768	-1	-1	-1	-1	4	-1024	-768	-1	-1	-1	-1	4		0	0						Fix_sw.jpg	0	880	547	72	111				0	Content		-72	-111	8310256	308478371
8327	08:38:26.188	00:00:08.326	499	-1024	-768	-1	-1	-1	-1	4	-1024	-768	-1	-1	-1	-1	4		0	0						Fix_sw.jpg	0	880	547	72	111				0	Content		-72	-111	8326881	308494996
8344	08:38:26.205	00:00:08.344	500	-1024	-768	-1	-1	-1	-1	4	-1024	-768	-1	-1	-1	-1	4		0	0						Fix_sw.jpg	0	880	547	72	111				0	Content		-72	-111	8344076	308512191
8361	08:38:26.222	00:00:08.361	501	-1024	-768	-1	-1	-1	-1	4	-1024	-768	-1	-1	-1	-1	4		0	0						Fix_sw.jpg	0	880	547	72	111				0	Content		-72	-111	8361321	308529436
8379	08:38:26.240	00:00:08.378	502	-1024	-768	-1	-1	-1	-1	4	-1024	-768	-1	-1	-1	-1	4		0	0						Fix_sw.jpg	0	880	547	72	111				0	Content		-72	-111	8378707	308546822
8394	08:38:26.255	00:00:08.393	503	-1024	-768	-1	-1	-1	-1	4	-1024	-768	-1	-1	-1	-1	4		0	0						Fix_sw.jpg	0	880	547	72	111				0	Content		-72	-111	8393501	308561616
8410	08:38:26.271	00:00:08.410	504	-1024	-768	-1	-1	-1	-1	4	-1024	-768	-1	-1	-1	-1	4		0	0						Fix_sw.jpg	0	880	547	72	111				0	Content		-72	-111	8410123	308578238
8427	08:38:26.288	00:00:08.426	505	-1024	-768	-1	-1	-1	-1	4	-1024	-768	-1	-1	-1	-1	4		0	0						Fix_sw.jpg	0	880	547	72	111				0	Content		-72	-111	8426873	308594988
8443	08:38:26.304	00:00:08.443	506	-1024	-768	-1	-1	-1	-1	4	-1024	-768	-1	-1	-1	-1	4		0	0						Fix_sw.jpg	0	880	547	72	111				0	Content		-72	-111	8443496	308611611
8460	08:38:26.321	00:00:08.460	507	-1024	-768	-1	-1	-1	-1	4	-1024	-768	-1	-1	-1	-1	4		0	0						Fix_sw.jpg	0	880	547	72	111				0	Content		-72	-111	8460117	308628232
8477	08:38:26.338	00:00:08.476	508	-1024	-768	-1	-1	-1	-1	4	-1024	-768	-1	-1	-1	-1	4		0	0						Fix_sw.jpg	0	880	547	72	111				0	Content		-72	-111	8476743	308644858
8494	08:38:26.355	00:00:08.493	509	-1024	-768	-1	-1	-1	-1	4	-1024	-768	-1	-1	-1	-1	4		0	0						Fix_sw.jpg	0	880	547	72	111				0	Content		-72	-111	8493939	308662054
8511	08:38:26.372	00:00:08.511	510	-1024	-768	-1	-1	-1	-1	4	-1024	-768	-1	-1	-1	-1	4		0	0						Fix_sw.jpg	0	880	547	72	111				0	Content		-72	-111	8511310	308679425
8515	08:38:26.376																				ImageEnd	16	0	0	Fix_sw.jpg
8529	08:38:26.390	00:00:08.528	511	-1024	-768	-1	-1	-1	-1	4	-1024	-768	-1	-1	-1	-1	4		0	0						No media	0	1024	768	0	0				0	Content		0	0	8528564	308696679
8532	08:38:26.393																				ImageStart	8	0	0	StimuliFarbe_grün_gelb.jpg
8543	08:38:26.404	00:00:08.543	512	-1024	-768	-1	-1	-1	-1	4	-1024	-768	-1	-1	-1	-1	4		0	0						StimuliFarbe_grün_gelb.jpg	0	880	547	72	111				0	Content		-72	-111	8543364	308711479
8560	08:38:26.421	00:00:08.560	513	-1024	-768	-1	-1	-1	-1	4	-1024	-768	-1	-1	-1	-1	4		0	0						StimuliFarbe_grün_gelb.jpg	0	880	547	72	111				0	Content		-72	-111	8560113	308728228
8577	08:38:26.438	00:00:08.576	514	-1024	-768	-1	-1	-1	-1	4	-1024	-768	-1	-1	-1	-1	4		0	0						StimuliFarbe_grün_gelb.jpg	0	880	547	72	111				0	Content		-72	-111	8576737	308744852
8593	08:38:26.454	00:00:08.593	515	-1024	-768	-1	-1	-1	-1	4	-1024	-768	-1	-1	-1	-1	4		0	0						StimuliFarbe_grün_gelb.jpg	0	880	547	72	111				0	Content		-72	-111	8593360	308761475
8610	08:38:26.471	00:00:08.609	516	-1024	-768	-1	-1	-1	-1	4	-1024	-768	-1	-1	-1	-1	4		0	0						StimuliFarbe_grün_gelb.jpg	0	880	547	72	111				0	Content		-72	-111	8609986	308778101
8627	08:38:26.488	00:00:08.626	517	-1024	-768	-1	-1	-1	-1	4	-1024	-768	-1	-1	-1	-1	4		0	0						StimuliFarbe_grün_gelb.jpg	0	880	547	72	111				0	Content		-72	-111	8626610	308794725
8644	08:38:26.505	00:00:08.643	518	-1024	-768	-1	-1	-1	-1	4	-1024	-768	-1	-1	-1	-1	4		0	0						StimuliFarbe_grün_gelb.jpg	0	880	547	72	111				0	Content		-72	-111	8643802	308811917
8661	08:38:26.522	00:00:08.661	519	-1024	-768	-1	-1	-1	-1	4	-1024	-768	-1	-1	-1	-1	4		0	0						StimuliFarbe_grün_gelb.jpg	0	880	547	72	111				0	Content		-72	-111	8661176	308829291
8678	08:38:26.539	00:00:08.678	520	-1024	-768	-1	-1	-1	-1	4	-1024	-768	-1	-1	-1	-1	4		0	0						StimuliFarbe_grün_gelb.jpg	0	880	547	72	111				0	Content		-72	-111	8678423	308846538
8693	08:38:26.554	00:00:08.693	521	-1024	-768	-1	-1	-1	-1	4	-1024	-768	-1	-1	-1	-1	4		0	0						StimuliFarbe_grün_gelb.jpg	0	880	547	72	111				0	Content		-72	-111	8693353	308861468
8710	08:38:26.571	00:00:08.709	522	-1024	-768	-1	-1	-1	-1	4	-1024	-768	-1	-1	-1	-1	4		0	0						StimuliFarbe_grün_gelb.jpg	0	880	547	72	111				0	Content		-72	-111	8709976	308878091
8727	08:38:26.588	00:00:08.726	523	-1024	-768	-1	-1	-1	-1	4	-1024	-768	-1	-1	-1	-1	4		0	0						StimuliFarbe_grün_gelb.jpg	0	880	547	72	111				0	Content		-72	-111	8726726	308894841
8743	08:38:26.604	00:00:08.743	524	-1024	-768	-1	-1	-1	-1	4	-1024	-768	-1	-1	-1	-1	4		0	0						StimuliFarbe_grün_gelb.jpg	0	880	547	72	111				0	Content		-72	-111	8743350	308911465
8760	08:38:26.621	00:00:08.759	525	-1024	-768	-1	-1	-1	-1	4	-1024	-768	-1	-1	-1	-1	4		0	0						StimuliFarbe_grün_gelb.jpg	0	880	547	72	111				0	Content		-72	-111	8759978	308928093
8777	08:38:26.638	00:00:08.776	526	-1024	-768	-1	-1	-1	-1	4	-1024	-768	-1	-1	-1	-1	4		0	0						StimuliFarbe_grün_gelb.jpg	0	880	547	72	111				0	Content		-72	-111	8776601	308944716
8794	08:38:26.655	00:00:08.793	527	-1024	-768	-1	-1	-1	-1	4	-1024	-768	-1	-1	-1	-1	4		0	0						StimuliFarbe_grün_gelb.jpg	0	880	547	72	111				0	Content		-72	-111	8793668	308961783
8811	08:38:26.672	00:00:08.811	528	-1024	-768	-1	-1	-1	-1	4	-1024	-768	-1	-1	-1	-1	4		0	0						StimuliFarbe_grün_gelb.jpg	0	880	547	72	111				0	Content		-72	-111	8811042	308979157
8828	08:38:26.689	00:00:08.828	529	-1024	-768	-1	-1	-1	-1	4	-1024	-768	-1	-1	-1	-1	4		0	0						StimuliFarbe_grün_gelb.jpg	0	880	547	72	111				0	Content		-72	-111	8828287	308996402
8843	08:38:26.704	00:00:08.843	530	-1024	-768	-1	-1	-1	-1	4	-1024	-768	-1	-1	-1	-1	4		0	0						StimuliFarbe_grün_gelb.jpg	0	880	547	72	111				0	Content		-72	-111	8843219	309011334
8860	08:38:26.721	00:00:08.859	531	-1024	-768	-1	-1	-1	-1	4	-1024	-768	-1	-1	-1	-1	4		0	0						StimuliFarbe_grün_gelb.jpg	0	880	547	72	111				0	Content		-72	-111	8859842	309027957
8877	08:38:26.738	00:00:08.876	532	-1024	-768	-1	-1	-1	-1	4	-1024	-768	-1	-1	-1	-1	4		0	0						StimuliFarbe_grün_gelb.jpg	0	880	547	72	111				0	Content		-72	-111	8876589	309044704
8893	08:38:26.754	00:00:08.893	533	-1024	-768	-1	-1	-1	-1	4	-1024	-768	-1	-1	-1	-1	4		0	0						StimuliFarbe_grün_gelb.jpg	0	880	547	72	111				0	Content		-72	-111	8893213	309061328
8910	08:38:26.771	00:00:08.909	534	-1024	-768	-1	-1	-1	-1	4	-1024	-768	-1	-1	-1	-1	4		0	0						StimuliFarbe_grün_gelb.jpg	0	880	547	72	111				0	Content		-72	-111	8909838	309077953
8926	08:38:26.787	00:00:08.926	535	-1024	-768	-1	-1	-1	-1	4	-1024	-768	-1	-1	-1	-1	4		0	0						StimuliFarbe_grün_gelb.jpg	0	880	547	72	111				0	Content		-72	-111	8926463	309094578
8944	08:38:26.805	00:00:08.943	536	-1024	-768	-1	-1	-1	-1	4	-1024	-768	-1	-1	-1	-1	4		0	0						StimuliFarbe_grün_gelb.jpg	0	880	547	72	111				0	Content		-72	-111	8943654	309111769
8961	08:38:26.822	00:00:08.961	537	-1024	-768	-1	-1	-1	-1	4	-1024	-768	-1	-1	-1	-1	4		0	0						StimuliFarbe_grün_gelb.jpg	0	880	547	72	111				0	Content		-72	-111	8961029	309129144
8978	08:38:26.839	00:00:08.978	538	-1024	-768	-1	-1	-1	-1	4	-1024	-768	-1	-1	-1	-1	4		0	0						StimuliFarbe_grün_gelb.jpg	0	880	547	72	111				0	Content		-72	-111	8978274	309146389
8993	08:38:26.854	00:00:08.993	539	-1024	-768	-1	-1	-1	-1	4	-1024	-768	-1	-1	-1	-1	4		0	0						StimuliFarbe_grün_gelb.jpg	0	880	547	72	111				0	Content		-72	-111	8993080	309161195
9010	08:38:26.871	00:00:09.009	540	-1024	-768	-1	-1	-1	-1	4	-1024	-768	-1	-1	-1	-1	4		0	0						StimuliFarbe_grün_gelb.jpg	0	880	547	72	111				0	Content		-72	-111	9009829	309177944
9026	08:38:26.887	00:00:09.026	541	-1024	-768	-1	-1	-1	-1	4	-1024	-768	-1	-1	-1	-1	4		0	0						StimuliFarbe_grün_gelb.jpg	0	880	547	72	111				0	Content		-72	-111	9026449	309194564
9043	08:38:26.904	00:00:09.043	542	-1024	-768	-1	-1	-1	-1	4	-1024	-768	-1	-1	-1	-1	4		0	0						StimuliFarbe_grün_gelb.jpg	0	880	547	72	111				0	Content		-72	-111	9043069	309211184
9060	08:38:26.921	00:00:09.059	543	237,3534	173,9069	0,5309596	0,5646566	446,5401	4,212088	0	293,0689	176,2632	0,35672	0,5836264	451,1366	3,952237	0	19	265	175						StimuliFarbe_grün_gelb.jpg	0	880	547	72	111	164	63	466	0	Content		193	64	9059701	309227816
9076	08:38:26.937	00:00:09.076	544	243,9821	177,2761	0,5311024	0,5643229	446,5401	4,184327	0	301,1031	175,405	0,3565916	0,5833691	451,1366	3,937934	0	19	273	176						StimuliFarbe_grün_gelb.jpg	0	880	547	72	111	164	63	466	0	Content		201	65	9076328	309244443
9093	08:38:26.954	00:00:09.093	545	243,9821	177,2761	0,5314395	0,5644037	448,3863	4,184327	0	301,1031	175,405	0,3562577	0,5833945	450,2164	3,937934	0	19	273	176						StimuliFarbe_grün_gelb.jpg	0	880	547	72	111	164	63	466	0	Content		201	65	9093075	309261190
9110	08:38:26.971	00:00:09.109	546	247,9044	169,1572	0,5317054	0,5643376	448,3863	4,10792	0	292,8354	191,4199	0,356277	0,5833542	450,2164	3,969052	0	19	270	180						StimuliFarbe_grün_gelb.jpg	0	880	547	72	111	164	63	466	0	Content		198	69	9109699	309277814
9126	08:38:26.987	00:00:09.126	547	236,4496	169,2644	0,5315737	0,5645654	448,3863	4,132669	0	297,6929	182,3058	0,3561527	0,5835524	450,2164	4,0234	0	19	267	176						StimuliFarbe_grün_gelb.jpg	0	880	547	72	111	164	63	466	0	Content		195	65	9126323	309294438
9143	08:38:27.004	00:00:09.142	548	236,9201	169,3715	0,5306224	0,5650065	445,3815	4,10146	0	294,5581	188,4109	0,3550802	0,5836207	445,6027	4,043269	0	19	266	179						StimuliFarbe_grün_gelb.jpg	0	880	547	72	111	164	63	466	0	Content		194	68	9142951	309311066
9160	08:38:27.021	00:00:09.159	549	205,9462	171,6638	0,5305641	0,5646264	444,7531	4,080892	0	291,6575	197,8882	0,3549672	0,5835466	445,6028	3,900636	0	19	249	185						StimuliFarbe_grün_gelb.jpg	0	880	547	72	111	164	63	466	0	Content		177	74	9159699	309327814
9176	08:38:27.037	00:00:09.176	550	243,143	168,5312	0,5312926	0,5640126	447,8886	4,049126	0	289,6938	192,2747	0,3547792	0,5831885	445,6028	3,890873	0	19	266	180						StimuliFarbe_grün_gelb.jpg	0	880	547	72	111	164	63	466	0	Content		194	69	9176325	309344440
9193	08:38:27.054	00:00:09.192	551	247,9147	169,1026	0,5303578	0,5639924	445,1189	4,076244	0	287,7301	198,5765	0,3550088	0,5830198	447,4462	3,88111	0	19	268	184						StimuliFarbe_grün_gelb.jpg	0	880	547	72	111	164	63	466	0	Content		196	73	9192947	309361062
9210	08:38:27.071	00:00:09.209	552	241,5475	167,0068	0,5313236	0,5632737	448,692	3,982268	0	260,0039	178,4362	0,3548803	0,5827754	447,2287	3,767787	0	19	251	173						StimuliFarbe_grün_gelb.jpg	0	880	547	72	111	164	63	466	0	Content		179	62	9209591	309377706
9226	08:38:27.087	00:00:09.226	553	238,4178	161,4504	0,5312836	0,5631925	448,692	3,992314	0	263,2522	170,1921	0,3548041	0,5827017	447,2288	3,706464	0	19	251	166						StimuliFarbe_grün_gelb.jpg	0	880	547	72	111	164	63	466	0	Content		179	55	9226321	309394436
9243	08:38:27.104	00:00:09.242	554	201,4332	164,0926	0,5300913	0,5634924	444,9438	3,887877	0	259,4187	185,277	0,354666	0,5827739	447,303	3,774962	0	19	230	175						StimuliFarbe_grün_gelb.jpg	0	880	547	72	111	164	63	466	0	Content		158	64	9242947	309411062
9260	08:38:27.121	00:00:09.259	555	206,23	168,9531	0,5300197	0,5636036	445,0129	3,914631	0	263,3822	174,9233	0,3544777	0,582898	447,1072	3,701833	0	19	235	172						StimuliFarbe_grün_gelb.jpg	0	880	547	72	111	164	63	466	0	Content		163	61	9259571	309427686
9276	08:38:27.137	00:00:09.276	556	242,8611	177,0447	0,5299307	0,5635946	445,0129	3,897646	0	257,8462	186,245	0,3543002	0,5830386	447,2664	3,748163	0	19	250	182						StimuliFarbe_grün_gelb.jpg	0	880	547	72	111	164	63	466	0	Content		178	71	9276198	309444313
9293	08:38:27.154	00:00:09.292	557	208,5841	163,8414	0,529796	0,563841	444,7974	3,775328	0	255,8299	183,0863	0,3541849	0,5831132	447,3048	3,679522	0	19	232	173						StimuliFarbe_grün_gelb.jpg	0	880	547	72	111	164	63	466	0	Content		160	62	9292947	309461062
9310	08:38:27.171	00:00:09.309	558	204,1648	161,9572	0,5297225	0,5638639	444,7865	3,749439	0	260,8988	184,2119	0,3540478	0,5832464	447,1007	3,619634	0	19	233	173						StimuliFarbe_grün_gelb.jpg	0	880	547	72	111	164	63	466	0	Content		161	62	9309570	309477685
9326	08:38:27.187	00:00:09.326	559	206,9193	167,6759	0,5296224	0,5638986	445,0302	3,771226	0	258,9355	178,0386	0,3539855	0,5834278	447,1053	3,582553	0	19	233	173						StimuliFarbe_grün_gelb.jpg	0	880	547	72	111	164	63	466	0	Content		161	62	9326195	309494310
9343	08:38:27.204	00:00:09.342	560	202,5364	163,438	0,5296171	0,5639512	445,0388	3,696287	0	254,7627	177,8172	0,3539703	0,5835263	447,1217	3,581693	0	19	229	171						StimuliFarbe_grün_gelb.jpg	0	880	547	72	111	164	63	466	0	Content		157	60	9342820	309510935
9360	08:38:27.221	00:00:09.359	561	205,3784	159,2041	0,5295938	0,5641179	444,9244	3,627483	0	266,7183	175,0792	0,353946	0,5836622	447,1794	3,466491	0	19	236	167						StimuliFarbe_grün_gelb.jpg	0	880	547	72	111	164	63	466	0	Content		164	56	9359569	309527684
9376	08:38:27.237	00:00:09.376	562	244,2243	168,504	0,5295886	0,5641373	444,9244	3,605766	0	260,2957	166,3624	0,353937	0,5838518	447,1425	3,365184	0	19	252	167						StimuliFarbe_grün_gelb.jpg	0	880	547	72	111	164	63	466	0	Content		180	56	9376193	309544308
9393	08:38:27.254	00:00:09.392	563	209,2214	169,5893	0,5296412	0,5644336	444,804	3,59563	0	258,1095	179,3215	0,353891	0,5840827	447,1864	3,455892	0	19	234	174						StimuliFarbe_grün_gelb.jpg	0	880	547	72	111	164	63	466	0	Content		162	63	9392817	309560932
9410	08:38:27.271	00:00:09.409	564	203,3876	148,8455	0,5295208	0,5650054	445,0014	3,555726	0	265,5961	165,5797	0,3538352	0,5842203	447,2359	3,334528	0	19	234	157						StimuliFarbe_grün_gelb.jpg	0	880	547	72	111	164	63	466	0	Content		162	46	9409568	309577683
9426	08:38:27.287	00:00:09.426	565	210,5878	172,6708	0,5295006	0,5646464	445,0796	3,561202	0	260,7952	173,8586	0,3537938	0,5843312	447,4435	3,408604	0	19	236	173						StimuliFarbe_grün_gelb.jpg	0	880	547	72	111	164	63	466	0	Content		164	62	9426193	309594308
9443	08:38:27.304	00:00:09.442	566	201,193	157,3411	0,5295048	0,564869	444,9515	3,510031	0	264,1303	160,3443	0,3537973	0,5842957	447,351	3,329126	0	19	233	159						StimuliFarbe_grün_gelb.jpg	0	880	547	72	111	164	63	466	0	Content		161	48	9442819	309610934
9459	08:38:27.320	00:00:09.459	567	211,0515	163,4856	0,529686	0,5644358	444,8784	3,509702	0	256,5931	176,1849	0,3538886	0,5841009	447,2376	3,341908	0	19	234	170						StimuliFarbe_grün_gelb.jpg	0	880	547	72	111	164	63	466	0	Content		162	59	9459458	309627573
9476	08:38:27.337	00:00:09.476	568	202,9393	155,696	0,5297521	0,5643302	445,2124	3,469744	0	264,2221	174,3067	0,3539999	0,5839559	447,1826	3,340476	0	19	234	165						StimuliFarbe_grün_gelb.jpg	0	880	547	72	111	164	63	466	0	Content		162	54	9476195	309644310
9493	08:38:27.354	00:00:09.492	569	204,4517	167,1178	0,5299121	0,5643188	445,0125	3,495752	0	251,7597	185,3247	0,3541704	0,5838938	447,3937	3,369624	0	19	228	176						StimuliFarbe_grün_gelb.jpg	0	880	547	72	111	164	63	466	0	Content		156	65	9492818	309660933
9509	08:38:27.370	00:00:09.509	570	167,022	185,8169	0,5307077	0,5655937	445,2668	3,442751	0	224,8876	214,5689	0,3552878	0,5849721	447,2394	3,370485	0	19	196	200						StimuliFarbe_grün_gelb.jpg	0	880	547	72	111	164	63	466	0	Content		124	89	9509456	309677571
9526	08:38:27.387	00:00:09.526	571	172,063	254,525	0,5317819	0,5673978	445,2668	3,560606	0	177,3023	261,3263	0,3567671	0,5866306	447,1736	3,352214	0	20	175	258						StimuliFarbe_grün_gelb.jpg	0	880	547	72	111	24	256	433	0	Content		103	147	9526067	309694182
9543	08:38:27.404	00:00:09.542	572	97,50117	295,9271	0,5323851	0,5696089	445,3535	3,470171	0	137,9122	305,2977	0,3579329	0,588335	447,4797	3,360705	0	20	118	301						StimuliFarbe_grün_gelb.jpg	0	880	547	72	111	24	256	433	0	Content		46	190	9542817	309710932
9559	08:38:27.420	00:00:09.559	573	121,7912	339,8065	0,5325364	0,5712705	445,3535	3,49933	0	118,2442	337,0834	0,3584121	0,5896584	447,3498	3,313583	0	20	120	338						StimuliFarbe_grün_gelb.jpg	0	880	547	72	111	24	256	433	0	Content		48	227	9559454	309727569
9576	08:38:27.437	00:00:09.576	574	76,95189	362,538	0,5325482	0,5727167	445,3996	3,4856	0	155,3499	380,7326	0,3586223	0,5907254	447,3498	3,312923	0	20	116	372						StimuliFarbe_grün_gelb.jpg	0	880	547	72	111	24	256	433	0	Content		44	261	9576064	309744179
9593	08:38:27.454	00:00:09.592	575	80,94887	364,2973	0,5326669	0,5728411	445,4636	3,457448	0	117,0266	376,7389	0,358723	0,5906298	447,3094	3,269897	0	20	99	371						StimuliFarbe_grün_gelb.jpg	0	880	547	72	111	24	256	433	0	Content		27	260	9592688	309760803
9609	08:38:27.470	00:00:09.609	576	82,45308	360,517	0,5328692	0,5727339	445,2853	3,445514	0	116,1083	371,7702	0,3587576	0,5904675	447,3649	3,279151	0	20	99	366						StimuliFarbe_grün_gelb.jpg	0	880	547	72	111	24	256	433	0	Content		27	255	9609453	309777568
9626	08:38:27.487	00:00:09.626	577	80,36374	362,2223	0,533053	0,5727562	445,4221	3,404841	0	108,0416	381,5813	0,3588213	0,5904515	447,3589	3,331126	0	20	94	372						StimuliFarbe_grün_gelb.jpg	0	880	547	72	111	24	256	433	0	Content		22	261	9626063	309794178
9643	08:38:27.504	00:00:09.642	578	77,3923	363,1717	0,5332525	0,5728383	445,2847	3,45955	0	107,705	375,8228	0,3588786	0,5904843	447,3148	3,302884	0	20	93	369						StimuliFarbe_grün_gelb.jpg	0	880	547	72	111	24	256	433	0	Content		21	258	9642689	309810804
9659	08:38:27.520	00:00:09.659	579	77,11568	365,8029	0,5334397	0,5728818	445,3353	3,388593	0	115,1839	370,6912	0,3589677	0,5907393	447,2753	3,291127	0	20	96	368						StimuliFarbe_grün_gelb.jpg	0	880	547	72	111	24	256	433	0	Content		24	257	9659313	309827428
9676	08:38:27.537	00:00:09.676	580	75,88908	357,0122	0,5336698	0,5733381	445,1808	3,393134	0	108,5974	374,9446	0,3591059	0,5911935	447,3204	3,284967	0	20	92	366						StimuliFarbe_grün_gelb.jpg	0	880	547	72	111	24	256	433	0	Content		20	255	9676064	309844179
9693	08:38:27.554	00:00:09.692	581	81,43404	361,3988	0,5338579	0,5739435	445,2734	3,42583	0	108,9021	367,7391	0,3592527	0,5916753	447,365	3,236322	0	20	95	365						StimuliFarbe_grün_gelb.jpg	0	880	547	72	111	24	256	433	0	Content		23	254	9692688	309860803
9709	08:38:27.570	00:00:09.709	582	81,99265	362,5984	0,5340236	0,5743988	445,3717	3,371969	0	107,0421	375,5827	0,3593535	0,5919815	447,2972	3,251531	0	20	95	369						StimuliFarbe_grün_gelb.jpg	0	880	547	72	111	24	256	433	0	Content		23	258	9709312	309877427
9726	08:38:27.587	00:00:09.725	583	75,44804	364,6313	0,5341536	0,5744149	445,0619	3,390903	0	108,0799	372,8285	0,3594521	0,591995	447,1562	3,210648	0	20	92	369						StimuliFarbe_grün_gelb.jpg	0	880	547	72	111	24	256	433	0	Content		20	258	9725936	309894051
9743	08:38:27.604	00:00:09.742	584	74,79718	360,7961	0,5342637	0,5741942	445,224	3,350643	0	108,2951	374,6362	0,3594795	0,5918574	447,1631	3,227357	0	20	92	368						StimuliFarbe_grün_gelb.jpg	0	880	547	72	111	24	256	433	0	Content		20	257	9742685	309910800
9759	08:38:27.620	00:00:09.759	585	73,52071	359,2507	0,5343158	0,5739391	445,2616	3,405984	0	109,8822	372,7553	0,3594733	0,5917173	447,1845	3,19417	0	20	92	366						StimuliFarbe_grün_gelb.jpg	0	880	547	72	111	24	256	433	0	Content		20	255	9759308	309927423
9776	08:38:27.637	00:00:09.775	586	78,91215	362,8417	0,5343046	0,5738582	445,2381	3,384261	0	107,6845	373,3103	0,3594661	0,5916319	447,3416	3,179865	0	20	93	368						StimuliFarbe_grün_gelb.jpg	0	880	547	72	111	24	256	433	0	Content		21	257	9775942	309944057
9793	08:38:27.654	00:00:09.792	587	74,34673	363,5512	0,5342814	0,5737379	445,1896	3,417675	0	117,6283	368,6261	0,3594255	0,5914744	447,3228	3,226438	0	20	96	366						StimuliFarbe_grün_gelb.jpg	0	880	547	72	111	24	256	433	0	Content		24	255	9792560	309960675
9809	08:38:27.670	00:00:09.809	588	78,27477	362,4554	0,5342739	0,5737692	445,1944	3,393054	0	114,1008	377,7404	0,3593644	0,5914251	447,2246	3,176999	0	20	96	370						StimuliFarbe_grün_gelb.jpg	0	880	547	72	111	24	256	433	0	Content		24	259	9809310	309977425
9826	08:38:27.687	00:00:09.825	589	75,89518	361,8591	0,5342876	0,5738575	445,1909	3,397379	0	117,6974	375,1967	0,359326	0,5913994	447,3135	3,274773	0	20	97	369						StimuliFarbe_grün_gelb.jpg	0	880	547	72	111	24	256	433	0	Content		25	258	9825932	309994047
9843	08:38:27.704	00:00:09.842	590	79,8644	364,2164	0,5343633	0,5738012	445,2388	3,447672	0	115,8895	368,0002	0,3593539	0,5913354	447,3168	3,241534	0	20	98	366						StimuliFarbe_grün_gelb.jpg	0	880	547	72	111	24	256	433	0	Content		26	255	9842557	310010672
9859	08:38:27.720	00:00:09.859	591	75,72311	360,5331	0,5345014	0,5737998	445,0236	3,378612	0	114,6505	369,431	0,359431	0,5912803	447,2057	3,239079	0	20	95	365						StimuliFarbe_grün_gelb.jpg	0	880	547	72	111	24	256	433	0	Content		23	254	9859182	310027297
9876	08:38:27.737	00:00:09.875	592	77,19586	358,6526	0,5345984	0,5736641	445,187	3,39604	0	111,1294	369,3972	0,3594933	0,5911294	447,1402	3,269725	0	20	94	364						StimuliFarbe_grün_gelb.jpg	0	880	547	72	111	24	256	433	0	Content		22	253	9875931	310044046
9893	08:38:27.754	00:00:09.892	593	77,7044	363,9146	0,5345994	0,5735554	445,0849	3,423781	0	114,3042	371,171	0,3595457	0,5909835	447,3019	3,313453	0	20	96	368						StimuliFarbe_grün_gelb.jpg	0	880	547	72	111	24	256	433	0	Content		24	257	9892555	310060670
9909	08:38:27.770	00:00:09.909	594	77,19657	360,7957	0,5346736	0,5734249	445,201	3,45097	0	110,8432	372,7516	0,3595186	0,5908185	447,167	3,302088	0	20	94	367						StimuliFarbe_grün_gelb.jpg	0	880	547	72	111	24	256	433	0	Content		22	256	9909180	310077295
9926	08:38:27.787	00:00:09.925	595	79,75105	360,641	0,5346942	0,5731669	445,2753	3,456762	0	116,3497	371,835	0,3594919	0,5906262	447,4174	3,30136	0	20	98	366						StimuliFarbe_grün_gelb.jpg	0	880	547	72	111	24	256	433	0	Content		26	255	9925802	310093917
9943	08:38:27.804	00:00:09.942	596	106,3127	369,123	0,535136	0,572853	445,2753	3,549581	0	100,7025	375,0674	0,3598624	0,5903741	447,3879	3,363164	0	20	104	372						StimuliFarbe_grün_gelb.jpg	0	880	547	72	111	24	256	433	0	Content		32	261	9942553	310110668
9959	08:38:27.820	00:00:09.959	597	-20,65676	335,5427	0,53688	0,5722974	445,9015	3,445211	0	34,23162	358,9747	0,3619167	0,5895694	447,4915	3,404971	0	21	7	347						StimuliFarbe_grün_gelb.jpg	0	880	547	72	111	-139	208	466	0	Content		-65	236	9959177	310127292
9976	08:38:27.837	00:00:09.975	598	-94,09828	312,5045	0,5386431	0,5714348	446,1988	3,35815	0	-25,69159	334,037	0,3635433	0,5890567	447,7974	3,397202	0	21	-60	323						StimuliFarbe_grün_gelb.jpg	0	880	547	72	111	-139	208	466	0	Content		-132	212	9975801	310143916
9993	08:38:27.854	00:00:09.992	599	-115,2905	296,6373	0,5393351	0,5709873	445,9885	3,336946	0	-18,43569	347,1397	0,3637705	0,5889556	447,8698	3,509074	0	21	-67	322						StimuliFarbe_grün_gelb.jpg	0	880	547	72	111	-139	208	466	0	Content		-139	211	9992553	310160668
10009	08:38:27.870	00:00:10.009	600	-117,5707	303,1408	0,5394921	0,5710679	446,0956	3,492158	0	-30,0004	334,1295	0,3636889	0,58899	447,8969	3,428096	0	21	-74	319						StimuliFarbe_grün_gelb.jpg	0	880	547	72	111	-139	208	466	0	Content		-146	208	10009178	310177293
10026	08:38:27.887	00:00:10.025	601	-113,5635	306,0068	0,5396244	0,5710002	446,1945	3,482216	0	-25,13799	342,7741	0,3637152	0,588832	447,8545	3,523445	0	21	-69	324						StimuliFarbe_grün_gelb.jpg	0	880	547	72	111	-139	208	466	0	Content		-141	213	10025803	310193918
10042	08:38:27.903	00:00:10.042	602	-104,0263	306,5739	0,5397428	0,5708446	445,8664	3,472722	0	-28,29416	335,5385	0,3636784	0,5887708	447,872	3,495286	0	21	-66	321						StimuliFarbe_grün_gelb.jpg	0	880	547	72	111	-139	208	466	0	Content		-138	210	10042428	310210543
10059	08:38:27.920	00:00:10.059	603	-108,2751	311,2679	0,5397413	0,5708006	445,8762	3,507671	0	-22,88955	335,0502	0,3636044	0,5886243	447,9247	3,504477	0	21	-66	323						StimuliFarbe_grün_gelb.jpg	0	880	547	72	111	-139	208	466	0	Content		-138	212	10059053	310227168
10076	08:38:27.937	00:00:10.075	604	-35,32144	347,1179	0,5318757	0,5706788	422,0172	3,485301	0	-35,89049	334,9704	0,3634983	0,588518	447,9791	3,497847	0	21	-36	341						StimuliFarbe_grün_gelb.jpg	0	880	547	72	111	-139	208	466	0	Content		-108	230	10075800	310243915
10092	08:38:27.953	00:00:10.092	605	-116,5105	297,2588	0,5394326	0,5708877	446,3286	3,706336	0	-17,47917	336,0864	0,3635034	0,5883036	448,0479	3,553576	0	21	-67	317						StimuliFarbe_grün_gelb.jpg	0	880	547	72	111	-139	208	466	0	Content		-139	206	10092432	310260547
10109	08:38:27.970	00:00:10.109	606	-128,8164	297,6833	0,5394704	0,5705578	446,461	3,667083	0	-17,8567	336,562	0,3635411	0,5880919	447,9634	3,579646	0	21	-73	317						StimuliFarbe_grün_gelb.jpg	0	880	547	72	111	-139	208	466	0	Content		-145	206	10109048	310277163
10126	08:38:27.987	00:00:10.125	607	-131,4636	301,7157	0,5396016	0,570335	446,4471	3,725685	0	-24,58328	336,4654	0,3636524	0,5878771	447,86	3,595757	0	21	-78	319						StimuliFarbe_grün_gelb.jpg	0	880	547	72	111	-139	208	466	0	Content		-150	208	10125676	310293791
10142	08:38:28.003	00:00:10.142	608	-126,9091	292,8562	0,5396647	0,5704814	446,3356	3,726764	0	-25,80194	339,4431	0,3637319	0,5876404	447,8536	3,665034	0	21	-76	316						StimuliFarbe_grün_gelb.jpg	0	880	547	72	111	-139	208	466	0	Content		-148	205	10142427	310310542
10159	08:38:28.020	00:00:10.159	609	-124,9678	296,7105	0,5397959	0,5702496	446,3904	3,792026	0	-22,72793	330,3653	0,3637704	0,5875887	447,8328	3,630978	0	21	-74	314						StimuliFarbe_grün_gelb.jpg	0	880	547	72	111	-139	208	466	0	Content		-146	203	10159050	310327165
10176	08:38:28.037	00:00:10.175	610	-123,2393	297,2086	0,5397875	0,5703045	446,2956	3,769094	0	-11,63525	338,8124	0,3637705	0,5876297	447,7982	3,705587	0	21	-67	318						StimuliFarbe_grün_gelb.jpg	0	880	547	72	111	-139	208	466	0	Content		-139	207	10175675	310343790
10192	08:38:28.053	00:00:10.192	611	-123,3933	300,6573	0,5398019	0,5704452	446,3365	3,804769	0	-16,66449	337,7196	0,3637678	0,5876796	447,8439	3,736412	0	21	-70	319						StimuliFarbe_grün_gelb.jpg	0	880	547	72	111	-139	208	466	0	Content		-142	208	10192427	310360542
10209	08:38:28.070	00:00:10.209	612	-130,9302	295,7318	0,5397857	0,5704641	446,4378	3,843877	0	-10,35275	334,8848	0,36373	0,5876919	447,761	3,684884	0	21	-71	315						StimuliFarbe_grün_gelb.jpg	0	880	547	72	111	-139	208	466	0	Content		-143	204	10209052	310377167
10226	08:38:28.087	00:00:10.225	613	-120,7686	299,2896	0,539866	0,5702264	446,2137	3,830415	0	-14,82968	339,9351	0,3637595	0,587634	447,8341	3,756876	0	21	-68	320						StimuliFarbe_grün_gelb.jpg	0	880	547	72	111	-139	208	466	0	Content		-140	209	10225675	310393790
10242	08:38:28.103	00:00:10.242	614	-119,2409	303,4912	0,5398884	0,570138	446,3441	3,882816	0	-15,22799	342,7241	0,3637677	0,5874931	447,7122	3,796576	0	21	-67	323						StimuliFarbe_grün_gelb.jpg	0	880	547	72	111	-139	208	466	0	Content		-139	212	10242300	310410415
10259	08:38:28.120	00:00:10.259	615	-120,8035	298,4099	0,5399386	0,5699584	446,3601	3,87288	0	-11,15715	332,4251	0,3638218	0,5873485	447,7715	3,771981	0	21	-66	315						StimuliFarbe_grün_gelb.jpg	0	880	547	72	111	-139	208	466	0	Content		-138	204	10259049	310427164
10276	08:38:28.137	00:00:10.275	616	-124,9972	297,5577	0,5400224	0,5699143	446,2599	3,86789	0	-16,14735	334,0753	0,3638795	0,5872167	447,8593	3,793517	0	21	-71	316						StimuliFarbe_grün_gelb.jpg	0	880	547	72	111	-139	208	466	0	Content		-143	205	10275675	310443790
10292	08:38:28.153	00:00:10.292	617	-18,45953	344,7385	0,5328074	0,5696118	422,2716	3,766633	0	-13,48623	335,14	0,3640042	0,5872532	447,9448	3,873226	0	21	-16	340						StimuliFarbe_grün_gelb.jpg	0	880	547	72	111	-139	208	466	0	Content		-88	229	10292297	310460412
10309	08:38:28.170	00:00:10.308	618	-120,6778	303,6935	0,5403032	0,5701061	446,3672	3,933411	0	-10,33811	342,6837	0,3641243	0,5873117	447,8174	3,85933	0	21	-66	323						StimuliFarbe_grün_gelb.jpg	0	880	547	72	111	-139	208	466	0	Content		-138	212	10308925	310477040
10326	08:38:28.187	00:00:10.325	619	-122,5567	303,884	0,5403202	0,5701794	446,255	3,959433	0	-14,42205	337,2194	0,364163	0,5873604	447,7892	3,876526	0	21	-68	321						StimuliFarbe_grün_gelb.jpg	0	880	547	72	111	-139	208	466	0	Content		-140	210	10325674	310493789
10342	08:38:28.203	00:00:10.342	620	-118,597	304,4063	0,5403482	0,5702481	446,1276	3,992507	0	-11,51151	337,0319	0,3641546	0,5875012	447,7529	3,898001	0	21	-65	321						StimuliFarbe_grün_gelb.jpg	0	880	547	72	111	-139	208	466	0	Content		-137	210	10342299	310510414
10359	08:38:28.220	00:00:10.358	621	-119,2326	302,4349	0,54035	0,5702583	446,1298	3,968372	0	-3,794855	335,4639	0,3641461	0,5875109	447,7776	3,895076	0	21	-62	319						StimuliFarbe_grün_gelb.jpg	0	880	547	72	111	-139	208	466	0	Content		-134	208	10358924	310527039
10376	08:38:28.237	00:00:10.375	622	-118,9858	305,8034	0,5403081	0,5701566	446,2379	3,996922	0	-5,559005	340,39	0,3641301	0,5874134	447,8625	3,92289	0	21	-62	323						StimuliFarbe_grün_gelb.jpg	0	880	547	72	111	-139	208	466	0	Content		-134	212	10375551	310543666
10392	08:38:28.253	00:00:10.392	623	-127,0794	298,3956	0,5403339	0,5701435	446,2874	4,010127	0	-7,527879	336,3398	0,364123	0,5874486	447,8307	3,945632	0	21	-67	317						StimuliFarbe_grün_gelb.jpg	0	880	547	72	111	-139	208	466	0	Content		-139	206	10392300	310560415
10409	08:38:28.270	00:00:10.408	624	-115,7932	314,0363	0,547769	0,569339	419,2368	3,688919	0	-23,28819	296,1417	0,3646073	0,5863537	447,9739	3,903248	0	21	-70	305						StimuliFarbe_grün_gelb.jpg	0	880	547	72	111	-139	208	466	0	Content		-142	194	10408924	310577039
10426	08:38:28.287	00:00:10.425	625	-157,8959	252,8975	0,5473154	0,5667805	420,7681	3,718335	0	-45,88485	229,9277	0,3653822	0,5840357	448,345	3,908651	0	22	-102	241						StimuliFarbe_grün_gelb.jpg	0	880	547	72	111	-163	32	283	0	Content		-174	130	10425550	310593665
10442	08:38:28.303	00:00:10.442	626	-1024	-768	-1	-1	-1	-1	4	-73,92165	176,7935	0,3656334	0,58261	448,7169	3,902055	0	22	-74	177						StimuliFarbe_grün_gelb.jpg	0	880	547	72	111	-163	32	283	0	Content		-146	66	10442181	310610296
10459	08:38:28.320	00:00:10.458	627	-1024	-768	-1	-1	-1	-1	4	-90,92806	142,2723	0,3656542	0,5823956	448,8677	3,911349	0	22	-91	142						StimuliFarbe_grün_gelb.jpg	0	880	547	72	111	-163	32	283	0	Content		-163	31	10458929	310627044
10476	08:38:28.337	00:00:10.475	628	-1024	-768	-1	-1	-1	-1	4	-93,20944	140,043	0,3655282	0,5826073	448,7786	3,889586	0	22	-93	140						StimuliFarbe_grün_gelb.jpg	0	880	547	72	111	-163	32	283	0	Content		-165	29	10475548	310643663
10492	08:38:28.353	00:00:10.492	629	-1024	-768	-1	-1	-1	-1	4	-85,07801	145,7591	0,365413	0,5827879	448,7336	3,933742	0	22	-85	146						StimuliFarbe_grün_gelb.jpg	0	880	547	72	111	-163	32	283	0	Content		-157	35	10492173	310660288
10509	08:38:28.370	00:00:10.508	630	-1024	-768	-1	-1	-1	-1	4	-1024	-768	-1	-1	-1	-1	4	22	0	0						StimuliFarbe_grün_gelb.jpg	0	880	547	72	111	-163	32	283	0	Content		-72	-111	10508800	310676915
10525	08:38:28.386	00:00:10.525	631	-1024	-768	-1	-1	-1	-1	4	-1024	-768	-1	-1	-1	-1	4	22	0	0						StimuliFarbe_grün_gelb.jpg	0	880	547	72	111	-163	32	283	0	Content		-72	-111	10525480	310693595
10542	08:38:28.403	00:00:10.542	632	-1024	-768	-1	-1	-1	-1	4	-1024	-768	-1	-1	-1	-1	4	22	0	0						StimuliFarbe_grün_gelb.jpg	0	880	547	72	111	-163	32	283	0	Content		-72	-111	10542148	310710263
10559	08:38:28.420	00:00:10.558	633	-1024	-768	-1	-1	-1	-1	4	-91,08502	150,6362	0,36508	0,5830028	448,6357	3,965134	0	22	-91	151						StimuliFarbe_grün_gelb.jpg	0	880	547	72	111	-163	32	283	0	Content		-163	40	10558795	310726910
10576	08:38:28.437	00:00:10.575	634	-1024	-768	-1	-1	-1	-1	4	-91,66193	142,9007	0,3650534	0,5830163	448,6418	3,945553	0	22	-92	143						StimuliFarbe_grün_gelb.jpg	0	880	547	72	111	-163	32	283	0	Content		-164	32	10575544	310743659
10592	08:38:28.453	00:00:10.592	635	-1024	-768	-1	-1	-1	-1	4	-92,68787	147,3468	0,365016	0,5830181	448,5516	3,997798	0	22	-93	147						StimuliFarbe_grün_gelb.jpg	0	880	547	72	111	-163	32	283	0	Content		-165	36	10592169	310760284
10609	08:38:28.470	00:00:10.608	636	-1024	-768	-1	-1	-1	-1	4	-87,64428	140,1305	0,3650331	0,5830082	448,5828	3,952332	0	22	-88	140						StimuliFarbe_grün_gelb.jpg	0	880	547	72	111	-163	32	283	0	Content		-160	29	10608794	310776909
10625	08:38:28.486	00:00:10.625	637	-1024	-768	-1	-1	-1	-1	4	-98,42094	141,874	0,36505	0,582955	448,5286	3,945107	0	22	-98	142						StimuliFarbe_grün_gelb.jpg	0	880	547	72	111	-163	32	283	0	Content		-170	31	10625421	310793536
10642	08:38:28.503	00:00:10.642	638	-1024	-768	-1	-1	-1	-1	4	-82,83572	143,2163	0,3651066	0,5829624	448,5847	3,937336	0	22	-83	143						StimuliFarbe_grün_gelb.jpg	0	880	547	72	111	-163	32	283	0	Content		-155	32	10642168	310810283
10659	08:38:28.520	00:00:10.658	639	-1024	-768	-1	-1	-1	-1	4	-95,61722	136,4281	0,3650943	0,5829906	448,5356	3,955005	0	22	-96	136						StimuliFarbe_grün_gelb.jpg	0	880	547	72	111	-163	32	283	0	Content		-168	25	10658794	310826909
10675	08:38:28.536	00:00:10.675	640	-1024	-768	-1	-1	-1	-1	4	-95,6494	145,4469	0,3650333	0,5830054	448,4834	3,902544	0	22	-96	145						StimuliFarbe_grün_gelb.jpg	0	880	547	72	111	-163	32	283	0	Content		-168	34	10675414	310843529
10692	08:38:28.553	00:00:10.692	641	-1024	-768	-1	-1	-1	-1	4	-89,9539	140,144	0,3650031	0,583054	448,4684	3,960962	0	22	-90	140						StimuliFarbe_grün_gelb.jpg	0	880	547	72	111	-163	32	283	0	Content		-162	29	10692042	310860157
10709	08:38:28.570	00:00:10.708	642	-1024	-768	-1	-1	-1	-1	4	-92,06395	139,3069	0,3649508	0,5829936	448,4255	3,914991	0	23	-92	139						StimuliFarbe_grün_gelb.jpg	0	880	547	72	111	-193	-27	150	0	Content		-164	28	10708791	310876906
10725	08:38:28.586	00:00:10.725	643	-1024	-768	-1	-1	-1	-1	4	-92,35126	138,4948	0,3649211	0,5828914	448,4663	3,972821	0	23	-92	138						StimuliFarbe_grün_gelb.jpg	0	880	547	72	111	-193	-27	150	0	Content		-164	27	10725418	310893533
10742	08:38:28.603	00:00:10.742	644	-1024	-768	-1	-1	-1	-1	4	-120,574	84,29177	0,3652863	0,5811331	448,4664	3,894514	0	23	-121	84						StimuliFarbe_grün_gelb.jpg	0	880	547	72	111	-193	-27	150	0	Content		-193	-27	10742041	310910156
10759	08:38:28.620	00:00:10.758	645	-1024	-768	-1	-1	-1	-1	4	-1024	-768	-1	-1	-1	-1	4	23	0	0						StimuliFarbe_grün_gelb.jpg	0	880	547	72	111	-193	-27	150	0	Content		-72	-111	10758793	310926908
10775	08:38:28.636	00:00:10.775	646	-1024	-768	-1	-1	-1	-1	4	-1024	-768	-1	-1	-1	-1	4	23	0	0						StimuliFarbe_grün_gelb.jpg	0	880	547	72	111	-193	-27	150	0	Content		-72	-111	10775417	310943532
10792	08:38:28.653	00:00:10.792	647	-1024	-768	-1	-1	-1	-1	4	-1024	-768	-1	-1	-1	-1	4	23	0	0						StimuliFarbe_grün_gelb.jpg	0	880	547	72	111	-193	-27	150	0	Content		-72	-111	10792043	310960158
10809	08:38:28.670	00:00:10.808	648	-1024	-768	-1	-1	-1	-1	4	-1024	-768	-1	-1	-1	-1	4	23	0	0						StimuliFarbe_grün_gelb.jpg	0	880	547	72	111	-193	-27	150	0	Content		-72	-111	10808668	310976783
10825	08:38:28.686	00:00:10.825	649	-379,2943	-440,9448	0,5389288	0,5642558	448,4664	4,247085	0	-124,7075	-127,8837	0,3647639	0,578623	448,4664	3,944924	0	23	-252	-284						StimuliFarbe_grün_gelb.jpg	0	880	547	72	111	-193	-27	150	0	Content		-324	-395	10825293	310993408
10842	08:38:28.703	00:00:10.842	650	-348,0449	-425,5364	0,5393251	0,5637653	448,4664	4,133724	0	-128,1213	-134,1801	0,3643921	0,5785146	448,4664	3,912607	0	23	-238	-280						StimuliFarbe_grün_gelb.jpg	0	880	547	72	111	-193	-27	150	0	Content		-310	-391	10842042	311010157
10859	08:38:28.720	00:00:10.858	651	-1024	-768	-1	-1	-1	-1	4	-1024	-768	-1	-1	-1	-1	4		0	0						StimuliFarbe_grün_gelb.jpg	0	880	547	72	111				0	Content		-72	-111	10858666	311026781
10875	08:38:28.736	00:00:10.875	652	-1024	-768	-1	-1	-1	-1	4	-1024	-768	-1	-1	-1	-1	4		0	0						StimuliFarbe_grün_gelb.jpg	0	880	547	72	111				0	Content		-72	-111	10875290	311043405
10892	08:38:28.753	00:00:10.891	653	-1024	-768	-1	-1	-1	-1	4	-1024	-768	-1	-1	-1	-1	4		0	0						StimuliFarbe_grün_gelb.jpg	0	880	547	72	111				0	Content		-72	-111	10891958	311060073
10909	08:38:28.770	00:00:10.908	654	-1024	-768	-1	-1	-1	-1	4	-1024	-768	-1	-1	-1	-1	4		0	0						StimuliFarbe_grün_gelb.jpg	0	880	547	72	111				0	Content		-72	-111	10908623	311076738
10925	08:38:28.786	00:00:10.925	655	-1024	-768	-1	-1	-1	-1	4	-1024	-768	-1	-1	-1	-1	4		0	0						StimuliFarbe_grün_gelb.jpg	0	880	547	72	111				0	Content		-72	-111	10925291	311093406
10942	08:38:28.803	00:00:10.941	656	-1024	-768	-1	-1	-1	-1	4	-1024	-768	-1	-1	-1	-1	4		0	0						StimuliFarbe_grün_gelb.jpg	0	880	547	72	111				0	Content		-72	-111	10941915	311110030
10959	08:38:28.820	00:00:10.958	657	-1024	-768	-1	-1	-1	-1	4	-1024	-768	-1	-1	-1	-1	4		0	0						StimuliFarbe_grün_gelb.jpg	0	880	547	72	111				0	Content		-72	-111	10958540	311126655
10975	08:38:28.836	00:00:10.975	658	-1024	-768	-1	-1	-1	-1	4	-1024	-768	-1	-1	-1	-1	4		0	0						StimuliFarbe_grün_gelb.jpg	0	880	547	72	111				0	Content		-72	-111	10975290	311143405
10992	08:38:28.853	00:00:10.991	659	-1024	-768	-1	-1	-1	-1	4	-1024	-768	-1	-1	-1	-1	4		0	0						StimuliFarbe_grün_gelb.jpg	0	880	547	72	111				0	Content		-72	-111	10991917	311160032
11009	08:38:28.870	00:00:11.008	660	-1024	-768	-1	-1	-1	-1	4	-1024	-768	-1	-1	-1	-1	4		0	0						StimuliFarbe_grün_gelb.jpg	0	880	547	72	111				0	Content		-72	-111	11008538	311176653
11025	08:38:28.886	00:00:11.025	661	-1024	-768	-1	-1	-1	-1	4	-1024	-768	-1	-1	-1	-1	4		0	0						StimuliFarbe_grün_gelb.jpg	0	880	547	72	111				0	Content		-72	-111	11025164	311193279
11042	08:38:28.903	00:00:11.041	662	-1024	-768	-1	-1	-1	-1	4	-1024	-768	-1	-1	-1	-1	4		0	0						StimuliFarbe_grün_gelb.jpg	0	880	547	72	111				0	Content		-72	-111	11041913	311210028
11059	08:38:28.920	00:00:11.058	663	-1024	-768	-1	-1	-1	-1	4	-1024	-768	-1	-1	-1	-1	4		0	0						StimuliFarbe_grün_gelb.jpg	0	880	547	72	111				0	Content		-72	-111	11058539	311226654
11075	08:38:28.936	00:00:11.075	664	-1024	-768	-1	-1	-1	-1	4	-1024	-768	-1	-1	-1	-1	4		0	0						StimuliFarbe_grün_gelb.jpg	0	880	547	72	111				0	Content		-72	-111	11075159	311243274
11092	08:38:28.953	00:00:11.091	665	-1024	-768	-1	-1	-1	-1	4	-1024	-768	-1	-1	-1	-1	4		0	0						StimuliFarbe_grün_gelb.jpg	0	880	547	72	111				0	Content		-72	-111	11091782	311259897
11109	08:38:28.970	00:00:11.108	666	-1024	-768	-1	-1	-1	-1	4	-1024	-768	-1	-1	-1	-1	4		0	0						StimuliFarbe_grün_gelb.jpg	0	880	547	72	111				0	Content		-72	-111	11108534	311276649
11125	08:38:28.986	00:00:11.125	667	-1024	-768	-1	-1	-1	-1	4	-1024	-768	-1	-1	-1	-1	4		0	0						StimuliFarbe_grün_gelb.jpg	0	880	547	72	111				0	Content		-72	-111	11125157	311293272
11142	08:38:29.003	00:00:11.141	668	-1024	-768	-1	-1	-1	-1	4	-1024	-768	-1	-1	-1	-1	4		0	0						StimuliFarbe_grün_gelb.jpg	0	880	547	72	111				0	Content		-72	-111	11141780	311309895
11158	08:38:29.019	00:00:11.158	669	-1024	-768	-1	-1	-1	-1	4	-1024	-768	-1	-1	-1	-1	4		0	0						StimuliFarbe_grün_gelb.jpg	0	880	547	72	111				0	Content		-72	-111	11158405	311326520
11175	08:38:29.036	00:00:11.175	670	-1024	-768	-1	-1	-1	-1	4	-1024	-768	-1	-1	-1	-1	4		0	0						StimuliFarbe_grün_gelb.jpg	0	880	547	72	111				0	Content		-72	-111	11175154	311343269
11192	08:38:29.053	00:00:11.191	671	-1024	-768	-1	-1	-1	-1	4	-1024	-768	-1	-1	-1	-1	4		0	0						StimuliFarbe_grün_gelb.jpg	0	880	547	72	111				0	Content		-72	-111	11191779	311359894
11208	08:38:29.069	00:00:11.208	672	-1024	-768	-1	-1	-1	-1	4	-1024	-768	-1	-1	-1	-1	4		0	0						StimuliFarbe_grün_gelb.jpg	0	880	547	72	111				0	Content		-72	-111	11208405	311376520
11225	08:38:29.086	00:00:11.225	673	-1024	-768	-1	-1	-1	-1	4	-1024	-768	-1	-1	-1	-1	4		0	0						StimuliFarbe_grün_gelb.jpg	0	880	547	72	111				0	Content		-72	-111	11225032	311393147
11242	08:38:29.103	00:00:11.241	674	-1024	-768	-1	-1	-1	-1	4	-1024	-768	-1	-1	-1	-1	4		0	0						StimuliFarbe_grün_gelb.jpg	0	880	547	72	111				0	Content		-72	-111	11241779	311409894
11258	08:38:29.119	00:00:11.258	675	-1024	-768	-1	-1	-1	-1	4	-1024	-768	-1	-1	-1	-1	4		0	0						StimuliFarbe_grün_gelb.jpg	0	880	547	72	111				0	Content		-72	-111	11258406	311426521
11275	08:38:29.136	00:00:11.275	676	-1024	-768	-1	-1	-1	-1	4	-1024	-768	-1	-1	-1	-1	4		0	0						StimuliFarbe_grün_gelb.jpg	0	880	547	72	111				0	Content		-72	-111	11275029	311443144
11292	08:38:29.153	00:00:11.291	677	-1024	-768	-1	-1	-1	-1	4	-1024	-768	-1	-1	-1	-1	4		0	0						StimuliFarbe_grün_gelb.jpg	0	880	547	72	111				0	Content		-72	-111	11291655	311459770
11308	08:38:29.169	00:00:11.308	678	-1024	-768	-1	-1	-1	-1	4	-1024	-768	-1	-1	-1	-1	4		0	0						StimuliFarbe_grün_gelb.jpg	0	880	547	72	111				0	Content		-72	-111	11308403	311476518
11325	08:38:29.186	00:00:11.325	679	-1024	-768	-1	-1	-1	-1	4	-1024	-768	-1	-1	-1	-1	4		0	0						StimuliFarbe_grün_gelb.jpg	0	880	547	72	111				0	Content		-72	-111	11325152	311493267
11342	08:38:29.203	00:00:11.341	680	-1024	-768	-1	-1	-1	-1	4	-1024	-768	-1	-1	-1	-1	4		0	0						StimuliFarbe_grün_gelb.jpg	0	880	547	72	111				0	Content		-72	-111	11341778	311509893
11358	08:38:29.219	00:00:11.358	681	-1024	-768	-1	-1	-1	-1	4	-1024	-768	-1	-1	-1	-1	4		0	0						StimuliFarbe_grün_gelb.jpg	0	880	547	72	111				0	Content		-72	-111	11358400	311526515
11375	08:38:29.236	00:00:11.375	682	-1024	-768	-1	-1	-1	-1	4	-1024	-768	-1	-1	-1	-1	4		0	0						StimuliFarbe_grün_gelb.jpg	0	880	547	72	111				0	Content		-72	-111	11375024	311543139
11392	08:38:29.253	00:00:11.392	683	-1024	-768	-1	-1	-1	-1	4	-1024	-768	-1	-1	-1	-1	4		0	0						StimuliFarbe_grün_gelb.jpg	0	880	547	72	111				0	Content		-72	-111	11392092	311560207
11409	08:38:29.270	00:00:11.409	684	-1024	-768	-1	-1	-1	-1	4	-1024	-768	-1	-1	-1	-1	4		0	0						StimuliFarbe_grün_gelb.jpg	0	880	547	72	111				0	Content		-72	-111	11409464	311577579
11427	08:38:29.288	00:00:11.426	685	-1024	-768	-1	-1	-1	-1	4	-1024	-768	-1	-1	-1	-1	4		0	0						StimuliFarbe_grün_gelb.jpg	0	880	547	72	111				0	Content		-72	-111	11426714	311594829
11442	08:38:29.303	00:00:11.441	686	-1024	-768	-1	-1	-1	-1	4	-1024	-768	-1	-1	-1	-1	4		0	0						StimuliFarbe_grün_gelb.jpg	0	880	547	72	111				0	Content		-72	-111	11441645	311609760
11458	08:38:29.319	00:00:11.458	687	-1024	-768	-1	-1	-1	-1	4	-1024	-768	-1	-1	-1	-1	4		0	0						StimuliFarbe_grün_gelb.jpg	0	880	547	72	111				0	Content		-72	-111	11458271	311626386
11475	08:38:29.336	00:00:11.475	688	-1024	-768	-1	-1	-1	-1	4	-1024	-768	-1	-1	-1	-1	4		0	0						StimuliFarbe_grün_gelb.jpg	0	880	547	72	111				0	Content		-72	-111	11475017	311643132
11492	08:38:29.353	00:00:11.491	689	-1024	-768	-1	-1	-1	-1	4	-1024	-768	-1	-1	-1	-1	4		0	0						StimuliFarbe_grün_gelb.jpg	0	880	547	72	111				0	Content		-72	-111	11491641	311659756
11508	08:38:29.369	00:00:11.508	690	-1024	-768	-1	-1	-1	-1	4	-1024	-768	-1	-1	-1	-1	4		0	0						StimuliFarbe_grün_gelb.jpg	0	880	547	72	111				0	Content		-72	-111	11508305	311676420
11525	08:38:29.386	00:00:11.524	691	-1024	-768	-1	-1	-1	-1	4	-1024	-768	-1	-1	-1	-1	4		0	0						StimuliFarbe_grün_gelb.jpg	0	880	547	72	111				0	Content		-72	-111	11524892	311693007
11542	08:38:29.403	00:00:11.542	692	-1024	-768	-1	-1	-1	-1	4	-1024	-768	-1	-1	-1	-1	4		0	0						StimuliFarbe_grün_gelb.jpg	0	880	547	72	111				0	Content		-72	-111	11542085	311710200
11559	08:38:29.420	00:00:11.559	693	-1024	-768	-1	-1	-1	-1	4	-1024	-768	-1	-1	-1	-1	4		0	0						StimuliFarbe_grün_gelb.jpg	0	880	547	72	111				0	Content		-72	-111	11559461	311727576
11577	08:38:29.438	00:00:11.576	694	-1024	-768	-1	-1	-1	-1	4	-1024	-768	-1	-1	-1	-1	4		0	0						StimuliFarbe_grün_gelb.jpg	0	880	547	72	111				0	Content		-72	-111	11576708	311744823
11592	08:38:29.453	00:00:11.591	695	-1024	-768	-1	-1	-1	-1	4	-1024	-768	-1	-1	-1	-1	4		0	0						StimuliFarbe_grün_gelb.jpg	0	880	547	72	111				0	Content		-72	-111	11591513	311759628
11608	08:38:29.469	00:00:11.608	696	-1024	-768	-1	-1	-1	-1	4	-1024	-768	-1	-1	-1	-1	4		0	0						StimuliFarbe_grün_gelb.jpg	0	880	547	72	111				0	Content		-72	-111	11608263	311776378
11625	08:38:29.486	00:00:11.624	697	-1024	-768	-1	-1	-1	-1	4	-1024	-768	-1	-1	-1	-1	4		0	0						StimuliFarbe_grün_gelb.jpg	0	880	547	72	111				0	Content		-72	-111	11624888	311793003
11642	08:38:29.503	00:00:11.641	698	-1024	-768	-1	-1	-1	-1	4	-1024	-768	-1	-1	-1	-1	4		0	0						StimuliFarbe_grün_gelb.jpg	0	880	547	72	111				0	Content		-72	-111	11641509	311809624
11658	08:38:29.519	00:00:11.658	699	-1024	-768	-1	-1	-1	-1	4	-1024	-768	-1	-1	-1	-1	4		0	0						StimuliFarbe_grün_gelb.jpg	0	880	547	72	111				0	Content		-72	-111	11658135	311826250
11675	08:38:29.536	00:00:11.674	700	-1024	-768	-1	-1	-1	-1	4	-1024	-768	-1	-1	-1	-1	4		0	0						StimuliFarbe_grün_gelb.jpg	0	880	547	72	111				0	Content		-72	-111	11674762	311842877
11692	08:38:29.553	00:00:11.691	701	-1024	-768	-1	-1	-1	-1	4	-1024	-768	-1	-1	-1	-1	4		0	0						StimuliFarbe_grün_gelb.jpg	0	880	547	72	111				0	Content		-72	-111	11691953	311860068
11709	08:38:29.570	00:00:11.709	702	-1024	-768	-1	-1	-1	-1	4	-1024	-768	-1	-1	-1	-1	4		0	0						StimuliFarbe_grün_gelb.jpg	0	880	547	72	111				0	Content		-72	-111	11709326	311877441
11727	08:38:29.588	00:00:11.726	703	-1024	-768	-1	-1	-1	-1	4	-1024	-768	-1	-1	-1	-1	4		0	0						StimuliFarbe_grün_gelb.jpg	0	880	547	72	111				0	Content		-72	-111	11726576	311894691
11742	08:38:29.603	00:00:11.741	704	-1024	-768	-1	-1	-1	-1	4	-1024	-768	-1	-1	-1	-1	4		0	0						StimuliFarbe_grün_gelb.jpg	0	880	547	72	111				0	Content		-72	-111	11741505	311909620
11758	08:38:29.619	00:00:11.758	705	-1024	-768	-1	-1	-1	-1	4	-1024	-768	-1	-1	-1	-1	4		0	0						StimuliFarbe_grün_gelb.jpg	0	880	547	72	111				0	Content		-72	-111	11758127	311926242
11775	08:38:29.636	00:00:11.774	706	-1024	-768	-1	-1	-1	-1	4	-1024	-768	-1	-1	-1	-1	4		0	0						StimuliFarbe_grün_gelb.jpg	0	880	547	72	111				0	Content		-72	-111	11774877	311942992
11791	08:38:29.652	00:00:11.791	707	-1024	-768	-1	-1	-1	-1	4	-1024	-768	-1	-1	-1	-1	4		0	0						StimuliFarbe_grün_gelb.jpg	0	880	547	72	111				0	Content		-72	-111	11791376	311959491
11808	08:38:29.669	00:00:11.808	708	-1024	-768	-1	-1	-1	-1	4	-1024	-768	-1	-1	-1	-1	4		0	0						StimuliFarbe_grün_gelb.jpg	0	880	547	72	111				0	Content		-72	-111	11808124	311976239
11825	08:38:29.686	00:00:11.824	709	-1024	-768	-1	-1	-1	-1	4	-1024	-768	-1	-1	-1	-1	4		0	0						StimuliFarbe_grün_gelb.jpg	0	880	547	72	111				0	Content		-72	-111	11824752	311992867
11842	08:38:29.703	00:00:11.841	710	-1024	-768	-1	-1	-1	-1	4	-1024	-768	-1	-1	-1	-1	4		0	0						StimuliFarbe_grün_gelb.jpg	0	880	547	72	111				0	Content		-72	-111	11841818	312009933
11859	08:38:29.720	00:00:11.859	711	-1024	-768	-1	-1	-1	-1	4	-1024	-768	-1	-1	-1	-1	4		0	0						StimuliFarbe_grün_gelb.jpg	0	880	547	72	111				0	Content		-72	-111	11859193	312027308
11877	08:38:29.738	00:00:11.876	712	-1024	-768	-1	-1	-1	-1	4	-1024	-768	-1	-1	-1	-1	4		0	0						StimuliFarbe_grün_gelb.jpg	0	880	547	72	111				0	Content		-72	-111	11876565	312044680
11891	08:38:29.752	00:00:11.891	713	-1024	-768	-1	-1	-1	-1	4	-1024	-768	-1	-1	-1	-1	4		0	0						StimuliFarbe_grün_gelb.jpg	0	880	547	72	111				0	Content		-72	-111	11891370	312059485
11908	08:38:29.769	00:00:11.907	714	-1024	-768	-1	-1	-1	-1	4	-1024	-768	-1	-1	-1	-1	4		0	0						StimuliFarbe_grün_gelb.jpg	0	880	547	72	111				0	Content		-72	-111	11907993	312076108
11925	08:38:29.786	00:00:11.924	715	-1024	-768	-1	-1	-1	-1	4	-1024	-768	-1	-1	-1	-1	4		0	0						StimuliFarbe_grün_gelb.jpg	0	880	547	72	111				0	Content		-72	-111	11924741	312092856
11941	08:38:29.802	00:00:11.941	716	-1024	-768	-1	-1	-1	-1	4	-1024	-768	-1	-1	-1	-1	4		0	0						StimuliFarbe_grün_gelb.jpg	0	880	547	72	111				0	Content		-72	-111	11941364	312109479
11958	08:38:29.819	00:00:11.957	717	-1024	-768	-1	-1	-1	-1	4	-1024	-768	-1	-1	-1	-1	4		0	0						StimuliFarbe_grün_gelb.jpg	0	880	547	72	111				0	Content		-72	-111	11957988	312126103
11975	08:38:29.836	00:00:11.974	718	-1024	-768	-1	-1	-1	-1	4	-1024	-768	-1	-1	-1	-1	4		0	0						StimuliFarbe_grün_gelb.jpg	0	880	547	72	111				0	Content		-72	-111	11974613	312142728
11992	08:38:29.853	00:00:11.991	719	-1024	-768	-1	-1	-1	-1	4	-1024	-768	-1	-1	-1	-1	4		0	0						StimuliFarbe_grün_gelb.jpg	0	880	547	72	111				0	Content		-72	-111	11991807	312159922
12009	08:38:29.870	00:00:12.009	720	-1024	-768	-1	-1	-1	-1	4	-1024	-768	-1	-1	-1	-1	4		0	0						StimuliFarbe_grün_gelb.jpg	0	880	547	72	111				0	Content		-72	-111	12009179	312177294
12026	08:38:29.887	00:00:12.026	721	-1024	-768	-1	-1	-1	-1	4	-1024	-768	-1	-1	-1	-1	4		0	0						StimuliFarbe_grün_gelb.jpg	0	880	547	72	111				0	Content		-72	-111	12026429	312194544
12041	08:38:29.902	00:00:12.041	722	-1024	-768	-1	-1	-1	-1	4	-1024	-768	-1	-1	-1	-1	4		0	0						StimuliFarbe_grün_gelb.jpg	0	880	547	72	111				0	Content		-72	-111	12041244	312209359
12058	08:38:29.919	00:00:12.057	723	-1024	-768	-1	-1	-1	-1	4	-1024	-768	-1	-1	-1	-1	4		0	0						StimuliFarbe_grün_gelb.jpg	0	880	547	72	111				0	Content		-72	-111	12057983	312226098
12075	08:38:29.936	00:00:12.074	724	-1024	-768	-1	-1	-1	-1	4	-1024	-768	-1	-1	-1	-1	4		0	0						StimuliFarbe_grün_gelb.jpg	0	880	547	72	111				0	Content		-72	-111	12074609	312242724
12091	08:38:29.952	00:00:12.091	725	-1024	-768	-1	-1	-1	-1	4	-1024	-768	-1	-1	-1	-1	4		0	0						StimuliFarbe_grün_gelb.jpg	0	880	547	72	111				0	Content		-72	-111	12091243	312259358
12108	08:38:29.969	00:00:12.107	726	-1024	-768	-1	-1	-1	-1	4	-1024	-768	-1	-1	-1	-1	4		0	0						StimuliFarbe_grün_gelb.jpg	0	880	547	72	111				0	Content		-72	-111	12107857	312275972
12124	08:38:29.985	00:00:12.124	727	-1024	-768	-1	-1	-1	-1	4	-1024	-768	-1	-1	-1	-1	4		0	0						StimuliFarbe_grün_gelb.jpg	0	880	547	72	111				0	Content		-72	-111	12124481	312292596
12142	08:38:30.003	00:00:12.141	728	-1024	-768	-1	-1	-1	-1	4	-1024	-768	-1	-1	-1	-1	4		0	0						StimuliFarbe_grün_gelb.jpg	0	880	547	72	111				0	Content		-72	-111	12141674	312309789
12159	08:38:30.020	00:00:12.159	729	-1024	-768	-1	-1	-1	-1	4	-1024	-768	-1	-1	-1	-1	4		0	0						StimuliFarbe_grün_gelb.jpg	0	880	547	72	111				0	Content		-72	-111	12159045	312327160
12176	08:38:30.037	00:00:12.176	730	-1024	-768	-1	-1	-1	-1	4	-1024	-768	-1	-1	-1	-1	4		0	0						StimuliFarbe_grün_gelb.jpg	0	880	547	72	111				0	Content		-72	-111	12176295	312344410
12191	08:38:30.052	00:00:12.191	731	-1024	-768	-1	-1	-1	-1	4	-1024	-768	-1	-1	-1	-1	4		0	0						StimuliFarbe_grün_gelb.jpg	0	880	547	72	111				0	Content		-72	-111	12191239	312359354
12208	08:38:30.069	00:00:12.207	732	-1024	-768	-1	-1	-1	-1	4	-1024	-768	-1	-1	-1	-1	4		0	0						StimuliFarbe_grün_gelb.jpg	0	880	547	72	111				0	Content		-72	-111	12207846	312375961
12224	08:38:30.085	00:00:12.224	733	-1024	-768	-1	-1	-1	-1	4	-1024	-768	-1	-1	-1	-1	4		0	0						StimuliFarbe_grün_gelb.jpg	0	880	547	72	111				0	Content		-72	-111	12224470	312392585
12241	08:38:30.102	00:00:12.241	734	-1024	-768	-1	-1	-1	-1	4	-1024	-768	-1	-1	-1	-1	4		0	0						StimuliFarbe_grün_gelb.jpg	0	880	547	72	111				0	Content		-72	-111	12241092	312409207
12258	08:38:30.119	00:00:12.257	735	-1024	-768	-1	-1	-1	-1	4	-1024	-768	-1	-1	-1	-1	4		0	0						StimuliFarbe_grün_gelb.jpg	0	880	547	72	111				0	Content		-72	-111	12257717	312425832
12274	08:38:30.135	00:00:12.274	736	-1024	-768	-1	-1	-1	-1	4	-1024	-768	-1	-1	-1	-1	4		0	0						StimuliFarbe_grün_gelb.jpg	0	880	547	72	111				0	Content		-72	-111	12274466	312442581
12292	08:38:30.153	00:00:12.291	737	-1024	-768	-1	-1	-1	-1	4	-1024	-768	-1	-1	-1	-1	4		0	0						StimuliFarbe_grün_gelb.jpg	0	880	547	72	111				0	Content		-72	-111	12291531	312459646
12309	08:38:30.170	00:00:12.308	738	-1024	-768	-1	-1	-1	-1	4	-1024	-768	-1	-1	-1	-1	4		0	0						StimuliFarbe_grün_gelb.jpg	0	880	547	72	111				0	Content		-72	-111	12308904	312477019
12326	08:38:30.187	00:00:12.326	739	-1024	-768	-1	-1	-1	-1	4	-1024	-768	-1	-1	-1	-1	4		0	0						StimuliFarbe_grün_gelb.jpg	0	880	547	72	111				0	Content		-72	-111	12326275	312494390
12341	08:38:30.202	00:00:12.341	740	-1024	-768	-1	-1	-1	-1	4	-1024	-768	-1	-1	-1	-1	4		0	0						StimuliFarbe_grün_gelb.jpg	0	880	547	72	111				0	Content		-72	-111	12341079	312509194
12358	08:38:30.219	00:00:12.357	741	-1024	-768	-1	-1	-1	-1	4	-1024	-768	-1	-1	-1	-1	4		0	0						StimuliFarbe_grün_gelb.jpg	0	880	547	72	111				0	Content		-72	-111	12357701	312525816
12374	08:38:30.235	00:00:12.374	742	-1024	-768	-1	-1	-1	-1	4	-1024	-768	-1	-1	-1	-1	4		0	0						StimuliFarbe_grün_gelb.jpg	0	880	547	72	111				0	Content		-72	-111	12374448	312542563
12391	08:38:30.252	00:00:12.391	743	-1024	-768	-1	-1	-1	-1	4	-1024	-768	-1	-1	-1	-1	4		0	0						StimuliFarbe_grün_gelb.jpg	0	880	547	72	111				0	Content		-72	-111	12391072	312559187
12408	08:38:30.269	00:00:12.407	744	-1024	-768	-1	-1	-1	-1	4	-1024	-768	-1	-1	-1	-1	4		0	0						StimuliFarbe_grün_gelb.jpg	0	880	547	72	111				0	Content		-72	-111	12407696	312575811
12424	08:38:30.285	00:00:12.424	745	-1024	-768	-1	-1	-1	-1	4	-1024	-768	-1	-1	-1	-1	4		0	0						StimuliFarbe_grün_gelb.jpg	0	880	547	72	111				0	Content		-72	-111	12424318	312592433
12442	08:38:30.303	00:00:12.441	746	-1024	-768	-1	-1	-1	-1	4	-1024	-768	-1	-1	-1	-1	4		0	0						StimuliFarbe_grün_gelb.jpg	0	880	547	72	111				0	Content		-72	-111	12441514	312609629
12459	08:38:30.320	00:00:12.458	747	-1024	-768	-1	-1	-1	-1	4	-1024	-768	-1	-1	-1	-1	4		0	0						StimuliFarbe_grün_gelb.jpg	0	880	547	72	111				0	Content		-72	-111	12458759	312626874
12476	08:38:30.337	00:00:12.476	748	-1024	-768	-1	-1	-1	-1	4	-1024	-768	-1	-1	-1	-1	4		0	0						StimuliFarbe_grün_gelb.jpg	0	880	547	72	111				0	Content		-72	-111	12476133	312644248
12491	08:38:30.352	00:00:12.490	749	-1024	-768	-1	-1	-1	-1	4	-1024	-768	-1	-1	-1	-1	4		0	0						StimuliFarbe_grün_gelb.jpg	0	880	547	72	111				0	Content		-72	-111	12490936	312659051
12508	08:38:30.369	00:00:12.507	750	-1024	-768	-1	-1	-1	-1	4	-1024	-768	-1	-1	-1	-1	4		0	0						StimuliFarbe_grün_gelb.jpg	0	880	547	72	111				0	Content		-72	-111	12507561	312675676
12524	08:38:30.385	00:00:12.524	751	-1024	-768	-1	-1	-1	-1	4	-1024	-768	-1	-1	-1	-1	4		0	0						StimuliFarbe_grün_gelb.jpg	0	880	547	72	111				0	Content		-72	-111	12524312	312692427
12539	08:38:30.400																				ImageEnd	16	0	0	StimuliFarbe_grün_gelb.jpg
12541	08:38:30.402	00:00:12.540	752	-1024	-768	-1	-1	-1	-1	4	-1024	-768	-1	-1	-1	-1	4		0	0						No media	0	1024	768	0	0				0	Content		0	0	12540937	312709052
12558	08:38:30.419	00:00:12.557	753	-1024	-768	-1	-1	-1	-1	4	-1024	-768	-1	-1	-1	-1	4		0	0						No media	0	1024	768	0	0				0	Content		0	0	12557560	312725675
12560	08:38:30.421																				ImageStart	8	0	0	Fix_sw.jpg
12574	08:38:30.435	00:00:12.574	754	-1024	-768	-1	-1	-1	-1	4	-1024	-768	-1	-1	-1	-1	4		0	0						Fix_sw.jpg	0	880	547	72	111				0	Content		-72	-111	12574189	312742304
12591	08:38:30.452	00:00:12.591	755	-1024	-768	-1	-1	-1	-1	4	-1024	-768	-1	-1	-1	-1	4		0	0						Fix_sw.jpg	0	880	547	72	111				0	Content		-72	-111	12591379	312759494
12609	08:38:30.470	00:00:12.608	756	-1024	-768	-1	-1	-1	-1	4	-1024	-768	-1	-1	-1	-1	4		0	0						Fix_sw.jpg	0	880	547	72	111				0	Content		-72	-111	12608752	312776867
12626	08:38:30.487	00:00:12.626	757	-1024	-768	-1	-1	-1	-1	4	-1024	-768	-1	-1	-1	-1	4		0	0						Fix_sw.jpg	0	880	547	72	111				0	Content		-72	-111	12626000	312794115
12641	08:38:30.502	00:00:12.640	758	-1024	-768	-1	-1	-1	-1	4	-1024	-768	-1	-1	-1	-1	4		0	0						Fix_sw.jpg	0	880	547	72	111				0	Content		-72	-111	12640802	312808917
12658	08:38:30.519	00:00:12.657	759	-1024	-768	-1	-1	-1	-1	4	-1024	-768	-1	-1	-1	-1	4		0	0						Fix_sw.jpg	0	880	547	72	111				0	Content		-72	-111	12657552	312825667
12674	08:38:30.535	00:00:12.674	760	-1024	-768	-1	-1	-1	-1	4	-1024	-768	-1	-1	-1	-1	4		0	0						Fix_sw.jpg	0	880	547	72	111				0	Content		-72	-111	12674173	312842288
12691	08:38:30.552	00:00:12.690	761	-1024	-768	-1	-1	-1	-1	4	-1024	-768	-1	-1	-1	-1	4		0	0						Fix_sw.jpg	0	880	547	72	111				0	Content		-72	-111	12690796	312858911
12707	08:38:30.568	00:00:12.707	762	-1024	-768	-1	-1	-1	-1	4	-1024	-768	-1	-1	-1	-1	4		0	0						Fix_sw.jpg	0	880	547	72	111				0	Content		-72	-111	12707421	312875536
12724	08:38:30.585	00:00:12.724	763	-1024	-768	-1	-1	-1	-1	4	-1024	-768	-1	-1	-1	-1	4		0	0						Fix_sw.jpg	0	880	547	72	111				0	Content		-72	-111	12724046	312892161
12741	08:38:30.602	00:00:12.741	764	-1024	-768	-1	-1	-1	-1	4	-1024	-768	-1	-1	-1	-1	4		0	0						Fix_sw.jpg	0	880	547	72	111				0	Content		-72	-111	12741237	312909352
12759	08:38:30.620	00:00:12.758	765	-1024	-768	-1	-1	-1	-1	4	-1024	-768	-1	-1	-1	-1	4		0	0						Fix_sw.jpg	0	880	547	72	111				0	Content		-72	-111	12758610	312926725
12776	08:38:30.637	00:00:12.775	766	-1024	-768	-1	-1	-1	-1	4	-1024	-768	-1	-1	-1	-1	4		0	0						Fix_sw.jpg	0	880	547	72	111				0	Content		-72	-111	12775857	312943972
12791	08:38:30.652	00:00:12.790	767	-1024	-768	-1	-1	-1	-1	4	-1024	-768	-1	-1	-1	-1	4		0	0						Fix_sw.jpg	0	880	547	72	111				0	Content		-72	-111	12790784	312958899
12807	08:38:30.668	00:00:12.807	768	-1024	-768	-1	-1	-1	-1	4	-1024	-768	-1	-1	-1	-1	4		0	0						Fix_sw.jpg	0	880	547	72	111				0	Content		-72	-111	12807409	312975524
12824	08:38:30.685	00:00:12.824	769	-1024	-768	-1	-1	-1	-1	4	-1024	-768	-1	-1	-1	-1	4		0	0						Fix_sw.jpg	0	880	547	72	111				0	Content		-72	-111	12824155	312992270
12841	08:38:30.702	00:00:12.840	770	-1024	-768	-1	-1	-1	-1	4	-1024	-768	-1	-1	-1	-1	4		0	0						Fix_sw.jpg	0	880	547	72	111				0	Content		-72	-111	12840782	313008897
12857	08:38:30.718	00:00:12.857	771	-1024	-768	-1	-1	-1	-1	4	-1024	-768	-1	-1	-1	-1	4		0	0						Fix_sw.jpg	0	880	547	72	111				0	Content		-72	-111	12857402	313025517
12874	08:38:30.735	00:00:12.874	772	-1024	-768	-1	-1	-1	-1	4	-1024	-768	-1	-1	-1	-1	4		0	0						Fix_sw.jpg	0	880	547	72	111				0	Content		-72	-111	12874027	313042142
12891	08:38:30.752	00:00:12.891	773	-1024	-768	-1	-1	-1	-1	4	-1024	-768	-1	-1	-1	-1	4		0	0						Fix_sw.jpg	0	880	547	72	111				0	Content		-72	-111	12891107	313059222
12908	08:38:30.769	00:00:12.908	774	-1024	-768	-1	-1	-1	-1	4	-1024	-768	-1	-1	-1	-1	4		0	0						Fix_sw.jpg	0	880	547	72	111				0	Content		-72	-111	12908469	313076584
12926	08:38:30.787	00:00:12.925	775	-1024	-768	-1	-1	-1	-1	4	-1024	-768	-1	-1	-1	-1	4		0	0						Fix_sw.jpg	0	880	547	72	111				0	Content		-72	-111	12925841	313093956
12941	08:38:30.802	00:00:12.940	776	-1024	-768	-1	-1	-1	-1	4	-1024	-768	-1	-1	-1	-1	4		0	0						Fix_sw.jpg	0	880	547	72	111				0	Content		-72	-111	12940647	313108762
12957	08:38:30.818	00:00:12.957	777	-1024	-768	-1	-1	-1	-1	4	-1024	-768	-1	-1	-1	-1	4		0	0						Fix_sw.jpg	0	880	547	72	111				0	Content		-72	-111	12957271	313125386
12974	08:38:30.835	00:00:12.974	778	-1024	-768	-1	-1	-1	-1	4	-1024	-768	-1	-1	-1	-1	4		0	0						Fix_sw.jpg	0	880	547	72	111				0	Content		-72	-111	12974020	313142135
12991	08:38:30.852	00:00:12.990	779	-1024	-768	-1	-1	-1	-1	4	-1024	-768	-1	-1	-1	-1	4		0	0						Fix_sw.jpg	0	880	547	72	111				0	Content		-72	-111	12990641	313158756
13007	08:38:30.868	00:00:13.007	780	-1024	-768	-1	-1	-1	-1	4	-1024	-768	-1	-1	-1	-1	4		0	0						Fix_sw.jpg	0	880	547	72	111				0	Content		-72	-111	13007196	313175311
13024	08:38:30.885	00:00:13.024	781	-1024	-768	-1	-1	-1	-1	4	-1024	-768	-1	-1	-1	-1	4		0	0						Fix_sw.jpg	0	880	547	72	111				0	Content		-72	-111	13024066	313192181
13041	08:38:30.902	00:00:13.040	782	-1024	-768	-1	-1	-1	-1	4	-1024	-768	-1	-1	-1	-1	4		0	0						Fix_sw.jpg	0	880	547	72	111				0	Content		-72	-111	13040734	313208849
13057	08:38:30.918	00:00:13.057	783	-1024	-768	-1	-1	-1	-1	4	-1024	-768	-1	-1	-1	-1	4		0	0						Fix_sw.jpg	0	880	547	72	111				0	Content		-72	-111	13057402	313225517
13074	08:38:30.935	00:00:13.074	784	-1024	-768	-1	-1	-1	-1	4	-1024	-768	-1	-1	-1	-1	4		0	0						Fix_sw.jpg	0	880	547	72	111				0	Content		-72	-111	13074413	313242528
13091	08:38:30.952	00:00:13.091	785	-1024	-768	-1	-1	-1	-1	4	-1024	-768	-1	-1	-1	-1	4		0	0						Fix_sw.jpg	0	880	547	72	111				0	Content		-72	-111	13091081	313259196
13108	08:38:30.969	00:00:13.107	786	-1024	-768	-1	-1	-1	-1	4	-1024	-768	-1	-1	-1	-1	4		0	0						Fix_sw.jpg	0	880	547	72	111				0	Content		-72	-111	13107749	313275864
13125	08:38:30.986	00:00:13.125	787	-1024	-768	-1	-1	-1	-1	4	-1024	-768	-1	-1	-1	-1	4		0	0						Fix_sw.jpg	0	880	547	72	111				0	Content		-72	-111	13125090	313293205
13142	08:38:31.003	00:00:13.141	788	-1024	-768	-1	-1	-1	-1	4	-1024	-768	-1	-1	-1	-1	4		0	0						Fix_sw.jpg	0	880	547	72	111				0	Content		-72	-111	13141758	313309873
13159	08:38:31.020	00:00:13.159	789	-1024	-768	-1	-1	-1	-1	4	-1024	-768	-1	-1	-1	-1	4		0	0						Fix_sw.jpg	0	880	547	72	111				0	Content		-72	-111	13159051	313327166
13174	08:38:31.035	00:00:13.173	790	-1024	-768	-1	-1	-1	-1	4	-1024	-768	-1	-1	-1	-1	4		0	0						Fix_sw.jpg	0	880	547	72	111				0	Content		-72	-111	13173800	313341915
13190	08:38:31.051	00:00:13.190	791	-1024	-768	-1	-1	-1	-1	4	-1024	-768	-1	-1	-1	-1	4		0	0						Fix_sw.jpg	0	880	547	72	111				0	Content		-72	-111	13190493	313358608
13207	08:38:31.068	00:00:13.207	792	-1024	-768	-1	-1	-1	-1	4	-1024	-768	-1	-1	-1	-1	4		0	0						Fix_sw.jpg	0	880	547	72	111				0	Content		-72	-111	13207161	313375276
13224	08:38:31.085	00:00:13.223	793	-1024	-768	-1	-1	-1	-1	4	-1024	-768	-1	-1	-1	-1	4		0	0						Fix_sw.jpg	0	880	547	72	111				0	Content		-72	-111	13223796	313391911
13240	08:38:31.101	00:00:13.240	794	-1024	-768	-1	-1	-1	-1	4	-1024	-768	-1	-1	-1	-1	4		0	0						Fix_sw.jpg	0	880	547	72	111				0	Content		-72	-111	13240421	313408536
13257	08:38:31.118	00:00:13.257	795	-1024	-768	-1	-1	-1	-1	4	-1024	-768	-1	-1	-1	-1	4		0	0						Fix_sw.jpg	0	880	547	72	111				0	Content		-72	-111	13257046	313425161
13274	08:38:31.135	00:00:13.273	796	-1024	-768	-1	-1	-1	-1	4	-1024	-768	-1	-1	-1	-1	4		0	0						Fix_sw.jpg	0	880	547	72	111				0	Content		-72	-111	13273714	313441829
13290	08:38:31.151	00:00:13.290	797	-1024	-768	-1	-1	-1	-1	4	-1024	-768	-1	-1	-1	-1	4		0	0						Fix_sw.jpg	0	880	547	72	111				0	Content		-72	-111	13290377	313458492
13307	08:38:31.168	00:00:13.307	798	-1024	-768	-1	-1	-1	-1	4	-1024	-768	-1	-1	-1	-1	4		0	0						Fix_sw.jpg	0	880	547	72	111				0	Content		-72	-111	13307045	313475160
13324	08:38:31.185	00:00:13.323	799	-1024	-768	-1	-1	-1	-1	4	-1024	-768	-1	-1	-1	-1	4		0	0						Fix_sw.jpg	0	880	547	72	111				0	Content		-72	-111	13323667	313491782
13340	08:38:31.201	00:00:13.340	800	200,5641	155,6237	0,5311151	0,5657675	448,4896	3,50893	3	200,5641	155,6237	0,5311151	0,5657675	448,4896	3,50893	1	24	201	156						Fix_sw.jpg	0	880	547	72	111	129	45	17	0	Content		129	45	13340290	313508405
13357	08:38:31.218	00:00:13.357	801	-1024	-768	-1	-1	-1	-1	4	-1024	-768	-1	-1	-1	-1	4		0	0						Fix_sw.jpg	0	880	547	72	111				0	Content		-72	-111	13357038	313525153
13374	08:38:31.235	00:00:13.373	802	-1024	-768	-1	-1	-1	-1	4	-1024	-768	-1	-1	-1	-1	4		0	0						Fix_sw.jpg	0	880	547	72	111				0	Content		-72	-111	13373662	313541777
13390	08:38:31.251	00:00:13.390	803	-1024	-768	-1	-1	-1	-1	4	-1024	-768	-1	-1	-1	-1	4		0	0						Fix_sw.jpg	0	880	547	72	111				0	Content		-72	-111	13390330	313558445
13407	08:38:31.268	00:00:13.406	804	-1024	-768	-1	-1	-1	-1	4	-1024	-768	-1	-1	-1	-1	4		0	0						Fix_sw.jpg	0	880	547	72	111				0	Content		-72	-111	13406908	313575023
13424	08:38:31.285	00:00:13.423	805	-1024	-768	-1	-1	-1	-1	4	-1024	-768	-1	-1	-1	-1	4		0	0						Fix_sw.jpg	0	880	547	72	111				0	Content		-72	-111	13423666	313591781
13440	08:38:31.301	00:00:13.440	806	-1024	-768	-1	-1	-1	-1	4	-1024	-768	-1	-1	-1	-1	4		0	0						Fix_sw.jpg	0	880	547	72	111				0	Content		-72	-111	13440298	313608413
13457	08:38:31.318	00:00:13.456	807	-1024	-768	-1	-1	-1	-1	4	-1024	-768	-1	-1	-1	-1	4		0	0						Fix_sw.jpg	0	880	547	72	111				0	Content		-72	-111	13456915	313625030
13474	08:38:31.335	00:00:13.473	808	-1024	-768	-1	-1	-1	-1	4	-1024	-768	-1	-1	-1	-1	4		0	0						Fix_sw.jpg	0	880	547	72	111				0	Content		-72	-111	13473583	313641698
13490	08:38:31.351	00:00:13.490	809	200,8119	167,7676	0,5306849	0,5679104	449,6655	3,289163	3	200,7422	175,5997	0,5316104	0,5679085	445,8302	3,262016	1	25	201	176						Fix_sw.jpg	0	880	547	72	111	129	65	17	0	Content		129	65	13490281	313658396
13507	08:38:31.368	00:00:13.506	810	-1024	-768	-1	-1	-1	-1	4	-1024	-768	-1	-1	-1	-1	4		0	0						Fix_sw.jpg	0	880	547	72	111				0	Content		-72	-111	13506908	313675023
13524	08:38:31.385	00:00:13.523	811	-1024	-768	-1	-1	-1	-1	4	-1024	-768	-1	-1	-1	-1	4		0	0						Fix_sw.jpg	0	880	547	72	111				0	Content		-72	-111	13523543	313691658
13540	08:38:31.401	00:00:13.540	812	-1024	-768	-1	-1	-1	-1	4	-1024	-768	-1	-1	-1	-1	4		0	0						Fix_sw.jpg	0	880	547	72	111				0	Content		-72	-111	13540188	313708303
13557	08:38:31.418	00:00:13.556	813	-1024	-768	-1	-1	-1	-1	4	-1024	-768	-1	-1	-1	-1	4		0	0						Fix_sw.jpg	0	880	547	72	111				0	Content		-72	-111	13556860	313724975
13569	08:38:31.430																				ImageEnd	16	0	0	Fix_sw.jpg
13574	08:38:31.435	00:00:13.573	814	-1024	-768	-1	-1	-1	-1	4	-1024	-768	-1	-1	-1	-1	4		0	0						No media	0	1024	768	0	0				0	Content		0	0	13573528	313741643
13582	08:38:31.443																				ImageStart	8	0	0	StimuliFarbe_rot_gelb.jpg
13590	08:38:31.451	00:00:13.590	815	-1024	-768	-1	-1	-1	-1	4	-1024	-768	-1	-1	-1	-1	4		0	0						StimuliFarbe_rot_gelb.jpg	0	880	547	72	111				0	Content		-72	-111	13590152	313758267
13607	08:38:31.468	00:00:13.606	816	-1024	-768	-1	-1	-1	-1	4	-1024	-768	-1	-1	-1	-1	4		0	0						StimuliFarbe_rot_gelb.jpg	0	880	547	72	111				0	Content		-72	-111	13606820	313774935
13623	08:38:31.484	00:00:13.623	817	-1024	-768	-1	-1	-1	-1	4	-1024	-768	-1	-1	-1	-1	4		0	0						StimuliFarbe_rot_gelb.jpg	0	880	547	72	111				0	Content		-72	-111	13623486	313791601
13640	08:38:31.501	00:00:13.640	818	-1024	-768	-1	-1	-1	-1	4	-1024	-768	-1	-1	-1	-1	4		0	0						StimuliFarbe_rot_gelb.jpg	0	880	547	72	111				0	Content		-72	-111	13640154	313808269
13657	08:38:31.518	00:00:13.656	819	-1024	-768	-1	-1	-1	-1	4	87,91897	-72,73949	0,3603239	0,5762622	439,0262	2,81068	0	26	88	-73						StimuliFarbe_rot_gelb.jpg	0	880	547	72	111	16	-184	17	0	Content		16	-184	13656782	313824897
13673	08:38:31.534	00:00:13.673	820	-1024	-768	-1	-1	-1	-1	4	-1024	-768	-1	-1	-1	-1	4		0	0						StimuliFarbe_rot_gelb.jpg	0	880	547	72	111				0	Content		-72	-111	13673396	313841511
13690	08:38:31.551	00:00:13.690	821	-1024	-768	-1	-1	-1	-1	4	-1024	-768	-1	-1	-1	-1	4		0	0						StimuliFarbe_rot_gelb.jpg	0	880	547	72	111				0	Content		-72	-111	13690144	313858259
13707	08:38:31.568	00:00:13.706	822	-1024	-768	-1	-1	-1	-1	4	-1024	-768	-1	-1	-1	-1	4		0	0						StimuliFarbe_rot_gelb.jpg	0	880	547	72	111				0	Content		-72	-111	13706769	313874884
13723	08:38:31.584	00:00:13.723	823	-1024	-768	-1	-1	-1	-1	4	-1024	-768	-1	-1	-1	-1	4		0	0						StimuliFarbe_rot_gelb.jpg	0	880	547	72	111				0	Content		-72	-111	13723437	313891552
13740	08:38:31.601	00:00:13.740	824	-1024	-768	-1	-1	-1	-1	4	-1024	-768	-1	-1	-1	-1	4		0	0						StimuliFarbe_rot_gelb.jpg	0	880	547	72	111				0	Content		-72	-111	13740014	313908129
13757	08:38:31.618	00:00:13.756	825	-1024	-768	-1	-1	-1	-1	4	-1024	-768	-1	-1	-1	-1	4		0	0						StimuliFarbe_rot_gelb.jpg	0	880	547	72	111				0	Content		-72	-111	13756764	313924879
13773	08:38:31.634	00:00:13.773	826	-1024	-768	-1	-1	-1	-1	4	-1024	-768	-1	-1	-1	-1	4		0	0						StimuliFarbe_rot_gelb.jpg	0	880	547	72	111				0	Content		-72	-111	13773388	313941503
13790	08:38:31.651	00:00:13.790	827	-1024	-768	-1	-1	-1	-1	4	-1024	-768	-1	-1	-1	-1	4		0	0						StimuliFarbe_rot_gelb.jpg	0	880	547	72	111				0	Content		-72	-111	13790056	313958171
13807	08:38:31.668	00:00:13.806	828	-1024	-768	-1	-1	-1	-1	4	-1024	-768	-1	-1	-1	-1	4		0	0						StimuliFarbe_rot_gelb.jpg	0	880	547	72	111				0	Content		-72	-111	13806720	313974835
13823	08:38:31.684	00:00:13.823	829	-1024	-768	-1	-1	-1	-1	4	-1024	-768	-1	-1	-1	-1	4		0	0						StimuliFarbe_rot_gelb.jpg	0	880	547	72	111				0	Content		-72	-111	13823388	313991503
13840	08:38:31.701	00:00:13.840	830	-1024	-768	-1	-1	-1	-1	4	-1024	-768	-1	-1	-1	-1	4		0	0						StimuliFarbe_rot_gelb.jpg	0	880	547	72	111				0	Content		-72	-111	13840026	314008141
13857	08:38:31.718	00:00:13.856	831	-1024	-768	-1	-1	-1	-1	4	-1024	-768	-1	-1	-1	-1	4		0	0						StimuliFarbe_rot_gelb.jpg	0	880	547	72	111				0	Content		-72	-111	13856650	314024765
13873	08:38:31.734	00:00:13.873	832	-1024	-768	-1	-1	-1	-1	4	-1024	-768	-1	-1	-1	-1	4		0	0						StimuliFarbe_rot_gelb.jpg	0	880	547	72	111				0	Content		-72	-111	13873335	314041450
13890	08:38:31.751	00:00:13.890	833	-1024	-768	-1	-1	-1	-1	4	-1024	-768	-1	-1	-1	-1	4		0	0						StimuliFarbe_rot_gelb.jpg	0	880	547	72	111				0	Content		-72	-111	13890003	314058118
13907	08:38:31.768	00:00:13.906	834	-1024	-768	-1	-1	-1	-1	4	-1024	-768	-1	-1	-1	-1	4		0	0						StimuliFarbe_rot_gelb.jpg	0	880	547	72	111				0	Content		-72	-111	13906633	314074748
13923	08:38:31.784	00:00:13.923	835	-1024	-768	-1	-1	-1	-1	4	-1024	-768	-1	-1	-1	-1	4		0	0						StimuliFarbe_rot_gelb.jpg	0	880	547	72	111				0	Content		-72	-111	13923289	314091404
13940	08:38:31.801	00:00:13.939	836	-1024	-768	-1	-1	-1	-1	4	-1024	-768	-1	-1	-1	-1	4		0	0						StimuliFarbe_rot_gelb.jpg	0	880	547	72	111				0	Content		-72	-111	13939956	314108071
13957	08:38:31.818	00:00:13.956	837	-1024	-768	-1	-1	-1	-1	4	-1024	-768	-1	-1	-1	-1	4		0	0						StimuliFarbe_rot_gelb.jpg	0	880	547	72	111				0	Content		-72	-111	13956582	314124697
13973	08:38:31.834	00:00:13.973	838	-1024	-768	-1	-1	-1	-1	4	-1024	-768	-1	-1	-1	-1	4		0	0						StimuliFarbe_rot_gelb.jpg	0	880	547	72	111				0	Content		-72	-111	13973267	314141382
13990	08:38:31.851	00:00:13.989	839	-1024	-768	-1	-1	-1	-1	4	-1024	-768	-1	-1	-1	-1	4		0	0						StimuliFarbe_rot_gelb.jpg	0	880	547	72	111				0	Content		-72	-111	13989935	314158050
14007	08:38:31.868	00:00:14.006	840	-1024	-768	-1	-1	-1	-1	4	-1024	-768	-1	-1	-1	-1	4		0	0						StimuliFarbe_rot_gelb.jpg	0	880	547	72	111				0	Content		-72	-111	14006570	314174685
14023	08:38:31.884	00:00:14.023	841	-1024	-768	-1	-1	-1	-1	4	-1024	-768	-1	-1	-1	-1	4		0	0						StimuliFarbe_rot_gelb.jpg	0	880	547	72	111				0	Content		-72	-111	14023238	314191353
14040	08:38:31.901	00:00:14.039	842	-1024	-768	-1	-1	-1	-1	4	-1024	-768	-1	-1	-1	-1	4		0	0						StimuliFarbe_rot_gelb.jpg	0	880	547	72	111				0	Content		-72	-111	14039952	314208067
14057	08:38:31.918	00:00:14.056	843	-1024	-768	-1	-1	-1	-1	4	-1024	-768	-1	-1	-1	-1	4		0	0						StimuliFarbe_rot_gelb.jpg	0	880	547	72	111				0	Content		-72	-111	14056576	314224691
14073	08:38:31.934	00:00:14.073	844	-1024	-768	-1	-1	-1	-1	4	-1024	-768	-1	-1	-1	-1	4		0	0						StimuliFarbe_rot_gelb.jpg	0	880	547	72	111				0	Content		-72	-111	14073200	314241315
14090	08:38:31.951	00:00:14.089	845	-1024	-768	-1	-1	-1	-1	4	-1024	-768	-1	-1	-1	-1	4		0	0						StimuliFarbe_rot_gelb.jpg	0	880	547	72	111				0	Content		-72	-111	14089825	314257940
14107	08:38:31.968	00:00:14.106	846	-1024	-768	-1	-1	-1	-1	4	-1024	-768	-1	-1	-1	-1	4		0	0						StimuliFarbe_rot_gelb.jpg	0	880	547	72	111				0	Content		-72	-111	14106574	314274689
14123	08:38:31.984	00:00:14.123	847	-1024	-768	-1	-1	-1	-1	4	-1024	-768	-1	-1	-1	-1	4		0	0						StimuliFarbe_rot_gelb.jpg	0	880	547	72	111				0	Content		-72	-111	14123198	314291313
14140	08:38:32.001	00:00:14.139	848	-1024	-768	-1	-1	-1	-1	4	-1024	-768	-1	-1	-1	-1	4		0	0						StimuliFarbe_rot_gelb.jpg	0	880	547	72	111				0	Content		-72	-111	14139821	314307936
14157	08:38:32.018	00:00:14.156	849	-1024	-768	-1	-1	-1	-1	4	-1024	-768	-1	-1	-1	-1	4		0	0						StimuliFarbe_rot_gelb.jpg	0	880	547	72	111				0	Content		-72	-111	14156570	314324685
14173	08:38:32.034	00:00:14.173	850	-1024	-768	-1	-1	-1	-1	4	-1024	-768	-1	-1	-1	-1	4		0	0						StimuliFarbe_rot_gelb.jpg	0	880	547	72	111				0	Content		-72	-111	14173194	314341309
14190	08:38:32.051	00:00:14.189	851	-1024	-768	-1	-1	-1	-1	4	-1024	-768	-1	-1	-1	-1	4		0	0						StimuliFarbe_rot_gelb.jpg	0	880	547	72	111				0	Content		-72	-111	14189817	314357932
14206	08:38:32.067	00:00:14.206	852	-1024	-768	-1	-1	-1	-1	4	-1024	-768	-1	-1	-1	-1	4		0	0						StimuliFarbe_rot_gelb.jpg	0	880	547	72	111				0	Content		-72	-111	14206441	314374556
14223	08:38:32.084	00:00:14.223	853	-1024	-768	-1	-1	-1	-1	4	-1024	-768	-1	-1	-1	-1	4		0	0						StimuliFarbe_rot_gelb.jpg	0	880	547	72	111				0	Content		-72	-111	14223191	314391306
14240	08:38:32.101	00:00:14.239	854	-1024	-768	-1	-1	-1	-1	4	-1024	-768	-1	-1	-1	-1	4		0	0						StimuliFarbe_rot_gelb.jpg	0	880	547	72	111				0	Content		-72	-111	14239813	314407928
14257	08:38:32.118	00:00:14.256	855	-1024	-768	-1	-1	-1	-1	4	-1024	-768	-1	-1	-1	-1	4		0	0						StimuliFarbe_rot_gelb.jpg	0	880	547	72	111				0	Content		-72	-111	14256563	314424678
14273	08:38:32.134	00:00:14.273	856	-1024	-768	-1	-1	-1	-1	4	-1024	-768	-1	-1	-1	-1	4		0	0						StimuliFarbe_rot_gelb.jpg	0	880	547	72	111				0	Content		-72	-111	14273186	314441301
14290	08:38:32.151	00:00:14.289	857	-1024	-768	-1	-1	-1	-1	4	-1024	-768	-1	-1	-1	-1	4		0	0						StimuliFarbe_rot_gelb.jpg	0	880	547	72	111				0	Content		-72	-111	14289810	314457925
14306	08:38:32.167	00:00:14.306	858	-1024	-768	-1	-1	-1	-1	4	-1024	-768	-1	-1	-1	-1	4		0	0						StimuliFarbe_rot_gelb.jpg	0	880	547	72	111				0	Content		-72	-111	14306433	314474548
14324	08:38:32.185	00:00:14.323	859	-1024	-768	-1	-1	-1	-1	4	-1024	-768	-1	-1	-1	-1	4		0	0						StimuliFarbe_rot_gelb.jpg	0	880	547	72	111				0	Content		-72	-111	14323627	314491742
14341	08:38:32.202	00:00:14.340	860	-1024	-768	-1	-1	-1	-1	4	-1024	-768	-1	-1	-1	-1	4		0	0						StimuliFarbe_rot_gelb.jpg	0	880	547	72	111				0	Content		-72	-111	14340872	314508987
14358	08:38:32.219	00:00:14.358	861	-1024	-768	-1	-1	-1	-1	4	-1024	-768	-1	-1	-1	-1	4		0	0						StimuliFarbe_rot_gelb.jpg	0	880	547	72	111				0	Content		-72	-111	14358120	314526235
14373	08:38:32.234	00:00:14.373	862	-1024	-768	-1	-1	-1	-1	4	-1024	-768	-1	-1	-1	-1	4		0	0						StimuliFarbe_rot_gelb.jpg	0	880	547	72	111				0	Content		-72	-111	14373051	314541166
14390	08:38:32.251	00:00:14.389	863	-1024	-768	-1	-1	-1	-1	4	-1024	-768	-1	-1	-1	-1	4		0	0						StimuliFarbe_rot_gelb.jpg	0	880	547	72	111				0	Content		-72	-111	14389676	314557791
14406	08:38:32.267	00:00:14.406	864	-1024	-768	-1	-1	-1	-1	4	-1024	-768	-1	-1	-1	-1	4		0	0						StimuliFarbe_rot_gelb.jpg	0	880	547	72	111				0	Content		-72	-111	14406422	314574537
14423	08:38:32.284	00:00:14.423	865	-1024	-768	-1	-1	-1	-1	4	-1024	-768	-1	-1	-1	-1	4		0	0						StimuliFarbe_rot_gelb.jpg	0	880	547	72	111				0	Content		-72	-111	14423045	314591160
14440	08:38:32.301	00:00:14.439	866	-1024	-768	-1	-1	-1	-1	4	-1024	-768	-1	-1	-1	-1	4		0	0						StimuliFarbe_rot_gelb.jpg	0	880	547	72	111				0	Content		-72	-111	14439668	314607783
14456	08:38:32.317	00:00:14.456	867	-1024	-768	-1	-1	-1	-1	4	-1024	-768	-1	-1	-1	-1	4		0	0						StimuliFarbe_rot_gelb.jpg	0	880	547	72	111				0	Content		-72	-111	14456292	314624407
14473	08:38:32.334	00:00:14.473	868	-1024	-768	-1	-1	-1	-1	4	-1024	-768	-1	-1	-1	-1	4		0	0						StimuliFarbe_rot_gelb.jpg	0	880	547	72	111				0	Content		-72	-111	14473485	314641600
14491	08:38:32.352	00:00:14.490	869	-1024	-768	-1	-1	-1	-1	4	-1024	-768	-1	-1	-1	-1	4		0	0						StimuliFarbe_rot_gelb.jpg	0	880	547	72	111				0	Content		-72	-111	14490860	314658975
14508	08:38:32.369	00:00:14.508	870	-1024	-768	-1	-1	-1	-1	4	-1024	-768	-1	-1	-1	-1	4		0	0						StimuliFarbe_rot_gelb.jpg	0	880	547	72	111				0	Content		-72	-111	14508108	314676223
14523	08:38:32.384	00:00:14.522	871	-1024	-768	-1	-1	-1	-1	4	-1024	-768	-1	-1	-1	-1	4		0	0						StimuliFarbe_rot_gelb.jpg	0	880	547	72	111				0	Content		-72	-111	14522920	314691035
14540	08:38:32.401	00:00:14.539	872	-1024	-768	-1	-1	-1	-1	4	-1024	-768	-1	-1	-1	-1	4		0	0						StimuliFarbe_rot_gelb.jpg	0	880	547	72	111				0	Content		-72	-111	14539659	314707774
14556	08:38:32.417	00:00:14.556	873	-1024	-768	-1	-1	-1	-1	4	-1024	-768	-1	-1	-1	-1	4		0	0						StimuliFarbe_rot_gelb.jpg	0	880	547	72	111				0	Content		-72	-111	14556284	314724399
14573	08:38:32.434	00:00:14.572	874	-1024	-768	-1	-1	-1	-1	4	-1024	-768	-1	-1	-1	-1	4		0	0						StimuliFarbe_rot_gelb.jpg	0	880	547	72	111				0	Content		-72	-111	14572946	314741061
14590	08:38:32.451	00:00:14.589	875	-1024	-768	-1	-1	-1	-1	4	-1024	-768	-1	-1	-1	-1	4		0	0						StimuliFarbe_rot_gelb.jpg	0	880	547	72	111				0	Content		-72	-111	14589532	314757647
14606	08:38:32.467	00:00:14.606	876	-1024	-768	-1	-1	-1	-1	4	-1024	-768	-1	-1	-1	-1	4		0	0						StimuliFarbe_rot_gelb.jpg	0	880	547	72	111				0	Content		-72	-111	14606155	314774270
14623	08:38:32.484	00:00:14.623	877	-1024	-768	-1	-1	-1	-1	4	-1024	-768	-1	-1	-1	-1	4		0	0						StimuliFarbe_rot_gelb.jpg	0	880	547	72	111				0	Content		-72	-111	14623348	314791463
14641	08:38:32.502	00:00:14.640	878	-1024	-768	-1	-1	-1	-1	4	-1024	-768	-1	-1	-1	-1	4		0	0						StimuliFarbe_rot_gelb.jpg	0	880	547	72	111				0	Content		-72	-111	14640721	314808836
14658	08:38:32.519	00:00:14.658	879	-1024	-768	-1	-1	-1	-1	4	-1024	-768	-1	-1	-1	-1	4		0	0						StimuliFarbe_rot_gelb.jpg	0	880	547	72	111				0	Content		-72	-111	14658098	314826213
14673	08:38:32.534	00:00:14.672	880	-1024	-768	-1	-1	-1	-1	4	-1024	-768	-1	-1	-1	-1	4		0	0						StimuliFarbe_rot_gelb.jpg	0	880	547	72	111				0	Content		-72	-111	14672919	314841034
14690	08:38:32.551	00:00:14.689	881	-1024	-768	-1	-1	-1	-1	4	-1024	-768	-1	-1	-1	-1	4		0	0						StimuliFarbe_rot_gelb.jpg	0	880	547	72	111				0	Content		-72	-111	14689522	314857637
14706	08:38:32.567	00:00:14.706	882	-1024	-768	-1	-1	-1	-1	4	-1024	-768	-1	-1	-1	-1	4		0	0						StimuliFarbe_rot_gelb.jpg	0	880	547	72	111				0	Content		-72	-111	14706267	314874382
14723	08:38:32.584	00:00:14.722	883	-1024	-768	-1	-1	-1	-1	4	-1024	-768	-1	-1	-1	-1	4		0	0						StimuliFarbe_rot_gelb.jpg	0	880	547	72	111				0	Content		-72	-111	14722899	314891014
14740	08:38:32.601	00:00:14.739	884	-1024	-768	-1	-1	-1	-1	4	-1024	-768	-1	-1	-1	-1	4		0	0						StimuliFarbe_rot_gelb.jpg	0	880	547	72	111				0	Content		-72	-111	14739512	314907627
14756	08:38:32.617	00:00:14.756	885	-1024	-768	-1	-1	-1	-1	4	-1024	-768	-1	-1	-1	-1	4		0	0						StimuliFarbe_rot_gelb.jpg	0	880	547	72	111				0	Content		-72	-111	14756137	314924252
14773	08:38:32.634	00:00:14.773	886	-1024	-768	-1	-1	-1	-1	4	-1024	-768	-1	-1	-1	-1	4		0	0						StimuliFarbe_rot_gelb.jpg	0	880	547	72	111				0	Content		-72	-111	14773205	314941320
14791	08:38:32.652	00:00:14.790	887	-1024	-768	-1	-1	-1	-1	4	-1024	-768	-1	-1	-1	-1	4		0	0						StimuliFarbe_rot_gelb.jpg	0	880	547	72	111				0	Content		-72	-111	14790578	314958693
14808	08:38:32.669	00:00:14.807	888	-1024	-768	-1	-1	-1	-1	4	-1024	-768	-1	-1	-1	-1	4		0	0						StimuliFarbe_rot_gelb.jpg	0	880	547	72	111				0	Content		-72	-111	14807951	314976066
14823	08:38:32.684	00:00:14.822	889	-1024	-768	-1	-1	-1	-1	4	-1024	-768	-1	-1	-1	-1	4		0	0						StimuliFarbe_rot_gelb.jpg	0	880	547	72	111				0	Content		-72	-111	14822754	314990869
14839	08:38:32.700	00:00:14.839	890	-1024	-768	-1	-1	-1	-1	4	-1024	-768	-1	-1	-1	-1	4		0	0						StimuliFarbe_rot_gelb.jpg	0	880	547	72	111				0	Content		-72	-111	14839378	315007493
14856	08:38:32.717	00:00:14.856	891	-1024	-768	-1	-1	-1	-1	4	-1024	-768	-1	-1	-1	-1	4		0	0						StimuliFarbe_rot_gelb.jpg	0	880	547	72	111				0	Content		-72	-111	14856126	315024241
14873	08:38:32.734	00:00:14.872	892	-1024	-768	-1	-1	-1	-1	4	-1024	-768	-1	-1	-1	-1	4		0	0						StimuliFarbe_rot_gelb.jpg	0	880	547	72	111				0	Content		-72	-111	14872747	315040862
14889	08:38:32.750	00:00:14.889	893	-1024	-768	-1	-1	-1	-1	4	-1024	-768	-1	-1	-1	-1	4		0	0						StimuliFarbe_rot_gelb.jpg	0	880	547	72	111				0	Content		-72	-111	14889369	315057484
14906	08:38:32.767	00:00:14.905	894	-1024	-768	-1	-1	-1	-1	4	-1024	-768	-1	-1	-1	-1	4		0	0						StimuliFarbe_rot_gelb.jpg	0	880	547	72	111				0	Content		-72	-111	14905993	315074108
14923	08:38:32.784	00:00:14.923	895	-1024	-768	-1	-1	-1	-1	4	-1024	-768	-1	-1	-1	-1	4		0	0						StimuliFarbe_rot_gelb.jpg	0	880	547	72	111				0	Content		-72	-111	14923192	315091307
14941	08:38:32.802	00:00:14.940	896	-1024	-768	-1	-1	-1	-1	4	-1024	-768	-1	-1	-1	-1	4		0	0						StimuliFarbe_rot_gelb.jpg	0	880	547	72	111				0	Content		-72	-111	14940560	315108675
14958	08:38:32.819	00:00:14.957	897	-1024	-768	-1	-1	-1	-1	4	-1024	-768	-1	-1	-1	-1	4		0	0						StimuliFarbe_rot_gelb.jpg	0	880	547	72	111				0	Content		-72	-111	14957809	315125924
14973	08:38:32.834	00:00:14.972	898	-1024	-768	-1	-1	-1	-1	4	-1024	-768	-1	-1	-1	-1	4		0	0						StimuliFarbe_rot_gelb.jpg	0	880	547	72	111				0	Content		-72	-111	14972614	315140729
14989	08:38:32.850	00:00:14.989	899	-1024	-768	-1	-1	-1	-1	4	-1024	-768	-1	-1	-1	-1	4		0	0						StimuliFarbe_rot_gelb.jpg	0	880	547	72	111				0	Content		-72	-111	14989365	315157480
15006	08:38:32.867	00:00:15.005	900	-1024	-768	-1	-1	-1	-1	4	-1024	-768	-1	-1	-1	-1	4		0	0						StimuliFarbe_rot_gelb.jpg	0	880	547	72	111				0	Content		-72	-111	15005987	315174102
15023	08:38:32.884	00:00:15.022	901	-1024	-768	-1	-1	-1	-1	4	-1024	-768	-1	-1	-1	-1	4		0	0						StimuliFarbe_rot_gelb.jpg	0	880	547	72	111				0	Content		-72	-111	15022736	315190851
15039	08:38:32.900	00:00:15.039	902	-1024	-768	-1	-1	-1	-1	4	-1024	-768	-1	-1	-1	-1	4		0	0						StimuliFarbe_rot_gelb.jpg	0	880	547	72	111				0	Content		-72	-111	15039234	315207349
15056	08:38:32.917	00:00:15.055	903	-1024	-768	-1	-1	-1	-1	4	-1024	-768	-1	-1	-1	-1	4		0	0						StimuliFarbe_rot_gelb.jpg	0	880	547	72	111				0	Content		-72	-111	15055861	315223976
15073	08:38:32.934	00:00:15.073	904	-1024	-768	-1	-1	-1	-1	4	-1024	-768	-1	-1	-1	-1	4		0	0						StimuliFarbe_rot_gelb.jpg	0	880	547	72	111				0	Content		-72	-111	15073051	315241166
15090	08:38:32.951	00:00:15.090	905	-1024	-768	-1	-1	-1	-1	4	-1024	-768	-1	-1	-1	-1	4		0	0						StimuliFarbe_rot_gelb.jpg	0	880	547	72	111				0	Content		-72	-111	15090425	315258540
15108	08:38:32.969	00:00:15.107	906	-1024	-768	-1	-1	-1	-1	4	-1024	-768	-1	-1	-1	-1	4		0	0						StimuliFarbe_rot_gelb.jpg	0	880	547	72	111				0	Content		-72	-111	15107747	315275862
15123	08:38:32.984	00:00:15.122	907	-1024	-768	-1	-1	-1	-1	4	-1024	-768	-1	-1	-1	-1	4		0	0						StimuliFarbe_rot_gelb.jpg	0	880	547	72	111				0	Content		-72	-111	15122677	315290792
15139	08:38:33.000	00:00:15.139	908	-1024	-768	-1	-1	-1	-1	4	-1024	-768	-1	-1	-1	-1	4		0	0						StimuliFarbe_rot_gelb.jpg	0	880	547	72	111				0	Content		-72	-111	15139300	315307415
15156	08:38:33.017	00:00:15.156	909	-1024	-768	-1	-1	-1	-1	4	-1024	-768	-1	-1	-1	-1	4		0	0						StimuliFarbe_rot_gelb.jpg	0	880	547	72	111				0	Content		-72	-111	15156048	315324163
15173	08:38:33.034	00:00:15.172	910	-1024	-768	-1	-1	-1	-1	4	-1024	-768	-1	-1	-1	-1	4		0	0						StimuliFarbe_rot_gelb.jpg	0	880	547	72	111				0	Content		-72	-111	15172674	315340789
15189	08:38:33.050	00:00:15.189	911	-1024	-768	-1	-1	-1	-1	4	-1024	-768	-1	-1	-1	-1	4		0	0						StimuliFarbe_rot_gelb.jpg	0	880	547	72	111				0	Content		-72	-111	15189296	315357411
15206	08:38:33.067	00:00:15.205	912	-1024	-768	-1	-1	-1	-1	4	-1024	-768	-1	-1	-1	-1	4		0	0						StimuliFarbe_rot_gelb.jpg	0	880	547	72	111				0	Content		-72	-111	15205926	315374041
15223	08:38:33.084	00:00:15.222	913	-1024	-768	-1	-1	-1	-1	4	-1024	-768	-1	-1	-1	-1	4		0	0						StimuliFarbe_rot_gelb.jpg	0	880	547	72	111				0	Content		-72	-111	15222989	315391104
15240	08:38:33.101	00:00:15.240	914	-1024	-768	-1	-1	-1	-1	4	-1024	-768	-1	-1	-1	-1	4		0	0						StimuliFarbe_rot_gelb.jpg	0	880	547	72	111				0	Content		-72	-111	15240363	315408478
15256	08:38:33.117	00:00:15.255	915	-1024	-768	-1	-1	-1	-1	4	-1024	-768	-1	-1	-1	-1	4		0	0						StimuliFarbe_rot_gelb.jpg	0	880	547	72	111				0	Content		-72	-111	15255909	315424024
15273	08:38:33.134	00:00:15.272	916	-1024	-768	-1	-1	-1	-1	4	-1024	-768	-1	-1	-1	-1	4		0	0						StimuliFarbe_rot_gelb.jpg	0	880	547	72	111				0	Content		-72	-111	15272535	315440650
15289	08:38:33.150	00:00:15.289	917	243,4939	240,7422	0,4420665	0,572621	445,8697	3,994187	3	263,8929	244,9506	0,3543508	0,5814196	447,4173	3,925352	1	27	264	245						StimuliFarbe_rot_gelb.jpg	0	880	547	72	111	388	86	83	0	Content		192	134	15289161	315457276
15306	08:38:33.167	00:00:15.305	918	289,4318	213,7977	0,526503	0,5633636	445,468	4,058047	0	329,5023	222,3971	0,3526348	0,5806189	447,7713	3,905322	0	27	309	218						StimuliFarbe_rot_gelb.jpg	0	880	547	72	111	388	86	83	0	Content		237	107	15305788	315473903
15322	08:38:33.183	00:00:15.322	919	259,1403	215,8737	0,522554	0,5621481	445,6486	4,115149	0	442,9414	186,9042	0,3499329	0,5794035	448,4152	3,711699	0	27	351	201						StimuliFarbe_rot_gelb.jpg	0	880	547	72	111	388	86	83	0	Content		279	90	15322411	315490526
15339	08:38:33.200	00:00:15.339	920	516,9808	177,4336	0,5203737	0,5619552	448,8697	3,901204	0	621,5619	184,7202	0,3483027	0,5796293	449,1886	3,763789	0	27	569	181						StimuliFarbe_rot_gelb.jpg	0	880	547	72	111	388	86	83	0	Content		497	70	15339161	315507276
15356	08:38:33.217	00:00:15.355	921	-1024	-768	-1	-1	-1	-1	4	672,5349	193,5652	0,3450348	0,5801795	437,7537	3,558602	0	27	673	194						StimuliFarbe_rot_gelb.jpg	0	880	547	72	111	388	86	83	0	Content		601	83	15355788	315523903
15372	08:38:33.233	00:00:15.372	922	597,6594	170,1335	0,518711	0,5632325	448,8697	3,918474	0	676,9	188,7814	0,3447692	0,5806912	437,7537	3,545927	0	28	637	179						StimuliFarbe_rot_gelb.jpg	0	880	547	72	111	540	90	300	0	Content		565	68	15372408	315540523
15389	08:38:33.250	00:00:15.389	923	593,5391	169,9993	0,5189922	0,563734	448,8697	3,832577	0	679,5458	193,1143	0,3446516	0,581035	437,7537	3,527902	0	28	637	182						StimuliFarbe_rot_gelb.jpg	0	880	547	72	111	540	90	300	0	Content		565	71	15389035	315557150
15406	08:38:33.267	00:00:15.405	924	589,2068	169,1061	0,5190403	0,5639658	448,8697	3,845391	0	683,058	191,0514	0,3445083	0,581392	437,7537	3,510176	0	28	636	180						StimuliFarbe_rot_gelb.jpg	0	880	547	72	111	540	90	300	0	Content		564	69	15405784	315573899
15422	08:38:33.283	00:00:15.422	925	592,8777	168,1115	0,5191783	0,5642754	448,8697	3,843735	0	680,345	189,0779	0,3443252	0,5816711	437,7537	3,518684	0	28	637	179						StimuliFarbe_rot_gelb.jpg	0	880	547	72	111	540	90	300	0	Content		565	68	15422408	315590523
15439	08:38:33.300	00:00:15.439	926	587,3201	164,8765	0,519182	0,5643235	448,8697	3,75867	0	682,3295	195,3852	0,3441547	0,5817128	437,7537	3,487005	0	28	635	180						StimuliFarbe_rot_gelb.jpg	0	880	547	72	111	540	90	300	0	Content		563	69	15439031	315607146
15456	08:38:33.317	00:00:15.455	927	560,3246	168,0508	0,5182317	0,5644087	445,4771	3,734228	0	665,0648	236,3613	0,3410186	0,580972	423,8298	3,431868	0	28	613	202						StimuliFarbe_rot_gelb.jpg	0	880	547	72	111	540	90	300	0	Content		541	91	15455655	315623770
15472	08:38:33.333	00:00:15.472	928	557,86	167,7215	0,5182356	0,5640575	445,4799	3,708107	0	-1024	-768	-1	-1	-1	-1	4	28	558	168						StimuliFarbe_rot_gelb.jpg	0	880	547	72	111	540	90	300	0	Content		486	57	15472407	315640522
15489	08:38:33.350	00:00:15.489	929	556,7058	166,621	0,5182649	0,563948	445,6219	3,644028	0	665,8489	240,9878	0,3411269	0,5805982	424,7104	3,374278	0	28	611	204						StimuliFarbe_rot_gelb.jpg	0	880	547	72	111	540	90	300	0	Content		539	93	15489031	315657146
15506	08:38:33.367	00:00:15.505	930	548,0364	176,7807	0,5183195	0,5640405	445,1664	3,65162	0	668,2867	235,4962	0,3413306	0,5807941	425,298	3,303489	0	28	608	206						StimuliFarbe_rot_gelb.jpg	0	880	547	72	111	540	90	300	0	Content		536	95	15505656	315673771
15522	08:38:33.383	00:00:15.522	931	558,3608	164,3811	0,5187222	0,5642189	445,4024	3,576139	0	664,7576	227,4011	0,3409247	0,581149	422,5995	3,142716	0	28	612	196						StimuliFarbe_rot_gelb.jpg	0	880	547	72	111	540	90	300	0	Content		540	85	15522408	315690523
15539	08:38:33.400	00:00:15.539	932	555,0302	165,1384	0,5188619	0,564481	445,3749	3,602081	0	665,2432	218,7304	0,3412483	0,581396	423,4685	3,11922	0	28	610	192						StimuliFarbe_rot_gelb.jpg	0	880	547	72	111	540	90	300	0	Content		538	81	15539032	315707147
15556	08:38:33.417	00:00:15.555	933	552,532	171,1784	0,5190043	0,5645763	445,3587	3,557409	0	664,467	230,1211	0,3413037	0,5817404	423,3167	3,21669	0	28	608	201						StimuliFarbe_rot_gelb.jpg	0	880	547	72	111	540	90	300	0	Content		536	90	15555655	315723770
15572	08:38:33.433	00:00:15.572	934	558,7379	171,4369	0,5191444	0,5647157	445,4826	3,542432	0	666,125	233,7405	0,3412142	0,5818655	422,4243	3,18655	0	28	612	203						StimuliFarbe_rot_gelb.jpg	0	880	547	72	111	540	90	300	0	Content		540	92	15572282	315740397
15589	08:38:33.450	00:00:15.588	935	550,6525	170,9161	0,5192468	0,5646971	445,3512	3,524597	0	670,0423	235,4962	0,3412755	0,5818436	422,3184	3,147482	0	28	610	203						StimuliFarbe_rot_gelb.jpg	0	880	547	72	111	540	90	300	0	Content		538	92	15588915	315757030
15606	08:38:33.467	00:00:15.605	936	550,2412	168,5282	0,5193468	0,5647151	445,4014	3,503041	0	659,8074	238,3028	0,3412885	0,5817812	422,1574	3,148148	0	28	605	203						StimuliFarbe_rot_gelb.jpg	0	880	547	72	111	540	90	300	0	Content		533	92	15605661	315773776
15622	08:38:33.483	00:00:15.622	937	560,9593	172,3416	0,5195418	0,5645166	445,2803	3,442641	0	669,2661	238,441	0,3417775	0,5817294	424,0122	3,178055	0	28	615	205						StimuliFarbe_rot_gelb.jpg	0	880	547	72	111	540	90	300	0	Content		543	94	15622283	315790398
15639	08:38:33.500	00:00:15.638	938	562,2284	166,6562	0,5197061	0,5643495	445,3896	3,376804	0	664,1609	236,2476	0,3419253	0,5815902	424,146	3,125356	0	28	613	201						StimuliFarbe_rot_gelb.jpg	0	880	547	72	111	540	90	300	0	Content		541	90	15638906	315807021
15656	08:38:33.517	00:00:15.655	939	604,6704	205,3331	0,5164425	0,5644316	435,4026	3,333447	0	680,7433	303,6552	0,3361962	0,5822504	395,6545	2,974612	0	28	643	254						StimuliFarbe_rot_gelb.jpg	0	880	547	72	111	540	90	300	0	Content		571	143	15655658	315823773
15672	08:38:33.533	00:00:15.672	940	-1024	-768	-1	-1	-1	-1	4	-1024	-768	-1	-1	-1	-1	4		0	0						StimuliFarbe_rot_gelb.jpg	0	880	547	72	111				0	Content		-72	-111	15672281	315840396
15689	08:38:33.550	00:00:15.688	941	-1024	-768	-1	-1	-1	-1	4	-1024	-768	-1	-1	-1	-1	4		0	0						StimuliFarbe_rot_gelb.jpg	0	880	547	72	111				0	Content		-72	-111	15688905	315857020
15706	08:38:33.567	00:00:15.705	942	-1024	-768	-1	-1	-1	-1	4	-1024	-768	-1	-1	-1	-1	4		0	0						StimuliFarbe_rot_gelb.jpg	0	880	547	72	111				0	Content		-72	-111	15705530	315873645
15722	08:38:33.583	00:00:15.722	943	-1024	-768	-1	-1	-1	-1	4	-1024	-768	-1	-1	-1	-1	4		0	0						StimuliFarbe_rot_gelb.jpg	0	880	547	72	111				0	Content		-72	-111	15722212	315890327
15739	08:38:33.600	00:00:15.738	944	-1024	-768	-1	-1	-1	-1	4	-1024	-768	-1	-1	-1	-1	4		0	0						StimuliFarbe_rot_gelb.jpg	0	880	547	72	111				0	Content		-72	-111	15738880	315906995
15756	08:38:33.617	00:00:15.755	945	-1024	-768	-1	-1	-1	-1	4	-1024	-768	-1	-1	-1	-1	4		0	0						StimuliFarbe_rot_gelb.jpg	0	880	547	72	111				0	Content		-72	-111	15755525	315923640
15772	08:38:33.633	00:00:15.772	946	-1024	-768	-1	-1	-1	-1	4	-1024	-768	-1	-1	-1	-1	4		0	0						StimuliFarbe_rot_gelb.jpg	0	880	547	72	111				0	Content		-72	-111	15772151	315940266
15789	08:38:33.650	00:00:15.788	947	-1024	-768	-1	-1	-1	-1	4	-1024	-768	-1	-1	-1	-1	4		0	0						StimuliFarbe_rot_gelb.jpg	0	880	547	72	111				0	Content		-72	-111	15788837	315956952
15806	08:38:33.667	00:00:15.805	948	-1024	-768	-1	-1	-1	-1	4	-1024	-768	-1	-1	-1	-1	4		0	0						StimuliFarbe_rot_gelb.jpg	0	880	547	72	111				0	Content		-72	-111	15805505	315973620
15822	08:38:33.683	00:00:15.822	949	-1024	-768	-1	-1	-1	-1	4	-1024	-768	-1	-1	-1	-1	4		0	0						StimuliFarbe_rot_gelb.jpg	0	880	547	72	111				0	Content		-72	-111	15822149	315990264
15839	08:38:33.700	00:00:15.838	950	-1024	-768	-1	-1	-1	-1	4	892,7555	282,2444	0,3449719	0,5836809	444,0721	3,169438	0	29	893	282						StimuliFarbe_rot_gelb.jpg	0	880	547	72	111	727	186	100	0	Content		821	171	15838774	316006889
15856	08:38:33.717	00:00:15.855	951	-1024	-768	-1	-1	-1	-1	4	941,527	234,3842	0,3472585	0,5840166	451,36	3,301995	0	29	942	234						StimuliFarbe_rot_gelb.jpg	0	880	547	72	111	727	186	100	0	Content		870	123	15855525	316023640
15872	08:38:33.733	00:00:15.872	952	-1024	-768	-1	-1	-1	-1	4	-1024	-768	-1	-1	-1	-1	4	29	0	0						StimuliFarbe_rot_gelb.jpg	0	880	547	72	111	727	186	100	0	Content		-72	-111	15872149	316040264
15889	08:38:33.750	00:00:15.888	953	-1024	-768	-1	-1	-1	-1	4	-1024	-768	-1	-1	-1	-1	4	29	0	0						StimuliFarbe_rot_gelb.jpg	0	880	547	72	111	727	186	100	0	Content		-72	-111	15888767	316056882
15906	08:38:33.767	00:00:15.905	954	-1024	-768	-1	-1	-1	-1	4	704,7808	317,1425	0,3357959	0,5785633	378,5214	2,874846	0	29	705	317						StimuliFarbe_rot_gelb.jpg	0	880	547	72	111	727	186	100	0	Content		633	206	15905524	316073639
15922	08:38:33.783	00:00:15.922	955	-1024	-768	-1	-1	-1	-1	4	704,9923	312,194	0,3353334	0,5782707	377,1346	2,845188	0	29	705	312						StimuliFarbe_rot_gelb.jpg	0	880	547	72	111	727	186	100	0	Content		633	201	15922147	316090262
15939	08:38:33.800	00:00:15.938	956	-1024	-768	-1	-1	-1	-1	4	-1024	-768	-1	-1	-1	-1	4	30	0	0						StimuliFarbe_rot_gelb.jpg	0	880	547	72	111	588	148	316	0	Content		-72	-111	15938783	316106898
15955	08:38:33.816	00:00:15.955	957	-1024	-768	-1	-1	-1	-1	4	702,2598	311,4118	0,3353214	0,5779419	376,5825	2,838273	0	30	702	311						StimuliFarbe_rot_gelb.jpg	0	880	547	72	111	588	148	316	0	Content		630	200	15955400	316123515
15972	08:38:33.833	00:00:15.972	958	626,8633	274,0853	0,5080084	0,5601342	396,0458	3,128175	0	698,4462	310,8993	0,3356265	0,5777225	377,0472	2,901299	0	30	663	292						StimuliFarbe_rot_gelb.jpg	0	880	547	72	111	588	148	316	0	Content		591	181	15972023	316140138
15989	08:38:33.850	00:00:15.988	959	625,6253	262,5225	0,5090265	0,5597698	398,5315	3,05743	0	-1024	-768	-1	-1	-1	-1	4	30	626	263						StimuliFarbe_rot_gelb.jpg	0	880	547	72	111	588	148	316	0	Content		554	152	15988774	316156889
16005	08:38:33.866	00:00:16.005	960	-1024	-768	-1	-1	-1	-1	4	-1024	-768	-1	-1	-1	-1	4	30	0	0						StimuliFarbe_rot_gelb.jpg	0	880	547	72	111	588	148	316	0	Content		-72	-111	16005397	316173512
16022	08:38:33.883	00:00:16.022	961	-1024	-768	-1	-1	-1	-1	4	-1024	-768	-1	-1	-1	-1	4	30	0	0						StimuliFarbe_rot_gelb.jpg	0	880	547	72	111	588	148	316	0	Content		-72	-111	16022015	316190130
16039	08:38:33.900	00:00:16.038	962	-1024	-768	-1	-1	-1	-1	4	-1024	-768	-1	-1	-1	-1	4	30	0	0						StimuliFarbe_rot_gelb.jpg	0	880	547	72	111	588	148	316	0	Content		-72	-111	16038683	316206798
16055	08:38:33.916	00:00:16.055	963	622,1633	213,6856	0,5184252	0,5577571	425,0892	3,525248	0	-1024	-768	-1	-1	-1	-1	4	30	622	214						StimuliFarbe_rot_gelb.jpg	0	880	547	72	111	588	148	316	0	Content		550	103	16055419	316223534
16072	08:38:33.933	00:00:16.072	964	625,4241	199,1949	0,5197558	0,5573847	428,4138	3,547406	0	700,5154	312,518	0,3379088	0,5749994	379,5194	3,060024	0	30	663	256						StimuliFarbe_rot_gelb.jpg	0	880	547	72	111	588	148	316	0	Content		591	145	16072108	316240223
16089	08:38:33.950	00:00:16.088	965	-1024	-768	-1	-1	-1	-1	4	-1024	-768	-1	-1	-1	-1	4	30	0	0						StimuliFarbe_rot_gelb.jpg	0	880	547	72	111	588	148	316	0	Content		-72	-111	16088682	316256797
16105	08:38:33.966	00:00:16.105	966	-1024	-768	-1	-1	-1	-1	4	-1024	-768	-1	-1	-1	-1	4	30	0	0						StimuliFarbe_rot_gelb.jpg	0	880	547	72	111	588	148	316	0	Content		-72	-111	16105350	316273465
16122	08:38:33.983	00:00:16.122	967	615,7645	202,5366	0,5194875	0,5573292	425,5763	3,620668	0	696,2214	312,5382	0,3374846	0,574854	375,7018	3,064175	0	30	656	258						StimuliFarbe_rot_gelb.jpg	0	880	547	72	111	588	148	316	0	Content		584	147	16122019	316290134
16139	08:38:34.000	00:00:16.138	968	625,9247	206,638	0,5196013	0,5574149	425,6566	3,606145	0	-1024	-768	-1	-1	-1	-1	4	30	626	207						StimuliFarbe_rot_gelb.jpg	0	880	547	72	111	588	148	316	0	Content		554	96	16138643	316306758
16155	08:38:34.016	00:00:16.155	969	618,5391	211,9075	0,5195588	0,557431	424,794	3,66895	0	702,0888	318,1055	0,3379279	0,5750116	376,8168	3,125519	0	30	660	265						StimuliFarbe_rot_gelb.jpg	0	880	547	72	111	588	148	316	0	Content		588	154	16155268	316323383
16172	08:38:34.033	00:00:16.171	970	616,8995	205,2521	0,5204036	0,557422	427,3913	3,671546	0	692,6118	318,4424	0,3377956	0,5751659	375,8807	3,166838	0	30	655	262						StimuliFarbe_rot_gelb.jpg	0	880	547	72	111	588	148	316	0	Content		583	151	16171892	316340007
16189	08:38:34.050	00:00:16.188	971	624,2144	192,2011	0,5210553	0,5575137	429,1301	3,704296	0	698,4735	319,9175	0,3378064	0,575265	375,8807	3,153153	0	30	661	256						StimuliFarbe_rot_gelb.jpg	0	880	547	72	111	588	148	316	0	Content		589	145	16188641	316356756
16205	08:38:34.066	00:00:16.205	972	620,923	209,0161	0,5197302	0,557759	425,0803	3,711893	0	702,6229	317,3397	0,3378851	0,5753947	376,3987	3,141072	0	30	662	263						StimuliFarbe_rot_gelb.jpg	0	880	547	72	111	588	148	316	0	Content		590	152	16205268	316373383
16222	08:38:34.083	00:00:16.221	973	623,2803	212,2321	0,5202819	0,5580189	427,1129	3,701663	0	701,4734	305,584	0,3381841	0,5757722	377,9038	3,164261	0	30	662	259						StimuliFarbe_rot_gelb.jpg	0	880	547	72	111	588	148	316	0	Content		590	148	16221891	316390006
16239	08:38:34.100	00:00:16.238	974	616,6818	189,3762	0,5203038	0,5585752	427,1919	3,752543	0	690,345	314,7595	0,3382882	0,5764213	378,355	3,231855	0	30	654	252						StimuliFarbe_rot_gelb.jpg	0	880	547	72	111	588	148	316	0	Content		582	141	16238517	316406632
16255	08:38:34.116	00:00:16.255	975	598,9064	150,2544	0,5237014	0,5580309	436,0851	3,791352	0	-1024	-768	-1	-1	-1	-1	4	31	599	150						StimuliFarbe_rot_gelb.jpg	0	880	547	72	111	455	-29	316	0	Content		527	39	16255265	316423380
16272	08:38:34.133	00:00:16.271	976	535,7762	123,1726	0,5250204	0,5569179	434,9768	3,853242	0	-1024	-768	-1	-1	-1	-1	4	31	536	123						StimuliFarbe_rot_gelb.jpg	0	880	547	72	111	455	-29	316	0	Content		464	12	16271889	316440004
16289	08:38:34.150	00:00:16.288	977	504,0942	57,15211	0,529061	0,5562537	444,7952	3,883437	0	-1024	-768	-1	-1	-1	-1	4	31	504	57						StimuliFarbe_rot_gelb.jpg	0	880	547	72	111	455	-29	316	0	Content		432	-54	16288513	316456628
16305	08:38:34.166	00:00:16.305	978	490,3178	42,1888	0,5311294	0,5558873	448,4536	3,8992	0	593,5833	195,4046	0,3457501	0,5753846	394,4077	3,385026	0	31	542	119						StimuliFarbe_rot_gelb.jpg	0	880	547	72	111	455	-29	316	0	Content		470	8	16305263	316473378
16322	08:38:34.183	00:00:16.321	979	478,7688	48,26158	0,5304135	0,5555115	443,7598	3,944127	0	-1024	-768	-1	-1	-1	-1	4	31	479	48						StimuliFarbe_rot_gelb.jpg	0	880	547	72	111	455	-29	316	0	Content		407	-63	16321887	316490002
16339	08:38:34.200	00:00:16.338	980	476,0908	54,59916	0,5303111	0,5553533	442,6563	3,885875	0	-1024	-768	-1	-1	-1	-1	4	31	476	55						StimuliFarbe_rot_gelb.jpg	0	880	547	72	111	455	-29	316	0	Content		404	-56	16338511	316506626
16355	08:38:34.216	00:00:16.355	981	479,2578	62,62554	0,5308504	0,5552572	443,2473	3,925828	0	-1024	-768	-1	-1	-1	-1	4	31	479	63						StimuliFarbe_rot_gelb.jpg	0	880	547	72	111	455	-29	316	0	Content		407	-48	16355136	316523251
16372	08:38:34.233	00:00:16.371	982	477,3556	51,64455	0,5312034	0,5555305	443,2007	3,910198	0	-1024	-768	-1	-1	-1	-1	4	31	477	52						StimuliFarbe_rot_gelb.jpg	0	880	547	72	111	455	-29	316	0	Content		405	-59	16371883	316539998
16389	08:38:34.250	00:00:16.388	983	475,1267	62,17065	0,5304441	0,556033	439,6055	3,849051	0	585,3572	101,5718	0,3535559	0,5755853	426,9636	3,713876	0	31	530	82						StimuliFarbe_rot_gelb.jpg	0	880	547	72	111	455	-29	316	0	Content		458	-29	16388511	316556626
16405	08:38:34.266	00:00:16.405	984	473,921	59,48704	0,5317699	0,5564893	443,0474	3,885833	0	579,5375	120,8657	0,3534312	0,5755669	425,244	3,686353	0	31	527	90						StimuliFarbe_rot_gelb.jpg	0	880	547	72	111	455	-29	316	0	Content		455	-21	16405135	316573250
16422	08:38:34.283	00:00:16.421	985	475,6107	51,13961	0,5321092	0,5569835	443,0707	3,86603	0	576,0892	112,3668	0,3533885	0,5759618	424,2578	3,604817	0	31	526	82						StimuliFarbe_rot_gelb.jpg	0	880	547	72	111	455	-29	316	0	Content		454	-29	16421761	316589876
16439	08:38:34.300	00:00:16.438	986	473,603	50,27004	0,5321883	0,5572855	443,1081	3,87714	0	583,3082	113,0265	0,3534481	0,5760579	424,4268	3,631222	0	31	528	82						StimuliFarbe_rot_gelb.jpg	0	880	547	72	111	455	-29	316	0	Content		456	-29	16438508	316606623
16455	08:38:34.316	00:00:16.455	987	472,9632	54,46176	0,5321744	0,5573388	443,2178	3,833115	0	580,1437	117,8494	0,3532381	0,576036	423,9527	3,667993	0	31	527	86						StimuliFarbe_rot_gelb.jpg	0	880	547	72	111	455	-29	316	0	Content		455	-25	16455133	316623248
16472	08:38:34.333	00:00:16.471	988	475,3527	66,90468	0,5308599	0,5574167	439,5475	3,87466	0	579,5364	120,395	0,3532123	0,575961	425,1767	3,607039	0	31	527	94						StimuliFarbe_rot_gelb.jpg	0	880	547	72	111	455	-29	316	0	Content		455	-17	16471757	316639872
16488	08:38:34.349	00:00:16.488	989	470,9517	57,0276	0,5319143	0,5575234	443,9926	3,939055	0	584,5666	126,7584	0,3530714	0,5758412	425,9719	3,69068	0	31	528	92						StimuliFarbe_rot_gelb.jpg	0	880	547	72	111	455	-29	316	0	Content		456	-19	16488383	316656498
16505	08:38:34.366	00:00:16.505	990	475,6243	53,51577	0,5315802	0,5577345	443,8802	3,921527	0	577,6903	123,8766	0,3522922	0,5759784	423,5845	3,640071	0	31	527	89						StimuliFarbe_rot_gelb.jpg	0	880	547	72	111	455	-29	316	0	Content		455	-22	16505132	316673247
16522	08:38:34.383	00:00:16.521	991	463,4412	61,59946	0,531063	0,5578141	440,7146	3,898518	0	561,8847	97,39742	0,3541976	0,5759463	432,521	3,753447	0	31	513	79						StimuliFarbe_rot_gelb.jpg	0	880	547	72	111	455	-29	316	0	Content		441	-32	16521758	316689873
16538	08:38:34.399	00:00:16.538	992	365,3148	3,524977	0,5357556	0,5571542	449,4374	3,972439	0	473,366	37,26247	0,3588452	0,5752354	445,0337	3,872754	0	31	419	20						StimuliFarbe_rot_gelb.jpg	0	880	547	72	111	455	-29	316	0	Content		347	-91	16538377	316706492
16555	08:38:34.416	00:00:16.555	993	230,3476	-23,4829	0,5375167	0,5563481	445,7213	3,978825	0	382,2749	7,658088	0,3612657	0,5745777	444,5924	3,894465	0	31	306	-8						StimuliFarbe_rot_gelb.jpg	0	880	547	72	111	455	-29	316	0	Content		234	-119	16555001	316723116
16572	08:38:34.433	00:00:16.571	994	-1024	-768	-1	-1	-1	-1	4	-1024	-768	-1	-1	-1	-1	4		0	0						StimuliFarbe_rot_gelb.jpg	0	880	547	72	111				0	Content		-72	-111	16571750	316739865
16588	08:38:34.449	00:00:16.588	995	-1024	-768	-1	-1	-1	-1	4	-1024	-768	-1	-1	-1	-1	4		0	0						StimuliFarbe_rot_gelb.jpg	0	880	547	72	111				0	Content		-72	-111	16588370	316756485
16605	08:38:34.466	00:00:16.605	996	-1024	-768	-1	-1	-1	-1	4	-1024	-768	-1	-1	-1	-1	4		0	0						StimuliFarbe_rot_gelb.jpg	0	880	547	72	111				0	Content		-72	-111	16605038	316773153
16622	08:38:34.483	00:00:16.621	997	-1024	-768	-1	-1	-1	-1	4	-1024	-768	-1	-1	-1	-1	4		0	0						StimuliFarbe_rot_gelb.jpg	0	880	547	72	111				0	Content		-72	-111	16621622	316789737
16638	08:38:34.499	00:00:16.638	998	-1024	-768	-1	-1	-1	-1	4	-1024	-768	-1	-1	-1	-1	4		0	0						StimuliFarbe_rot_gelb.jpg	0	880	547	72	111				0	Content		-72	-111	16638371	316806486
16655	08:38:34.516	00:00:16.654	999	-1024	-768	-1	-1	-1	-1	4	-1024	-768	-1	-1	-1	-1	4		0	0						StimuliFarbe_rot_gelb.jpg	0	880	547	72	111				0	Content		-72	-111	16654999	316823114
16672	08:38:34.533	00:00:16.671	1000	-1024	-768	-1	-1	-1	-1	4	-1024	-768	-1	-1	-1	-1	4		0	0						StimuliFarbe_rot_gelb.jpg	0	880	547	72	111				0	Content		-72	-111	16671647	316839762
16688	08:38:34.549	00:00:16.688	1001	-1024	-768	-1	-1	-1	-1	4	-1024	-768	-1	-1	-1	-1	4		0	0						StimuliFarbe_rot_gelb.jpg	0	880	547	72	111				0	Content		-72	-111	16688315	316856430
16705	08:38:34.566	00:00:16.704	1002	-1024	-768	-1	-1	-1	-1	4	-1024	-768	-1	-1	-1	-1	4		0	0						StimuliFarbe_rot_gelb.jpg	0	880	547	72	111				0	Content		-72	-111	16704928	316873043
16722	08:38:34.583	00:00:16.721	1003	-1024	-768	-1	-1	-1	-1	4	-1024	-768	-1	-1	-1	-1	4		0	0						StimuliFarbe_rot_gelb.jpg	0	880	547	72	111				0	Content		-72	-111	16721596	316889711
16738	08:38:34.599	00:00:16.738	1004	-1024	-768	-1	-1	-1	-1	4	-1024	-768	-1	-1	-1	-1	4		0	0						StimuliFarbe_rot_gelb.jpg	0	880	547	72	111				0	Content		-72	-111	16738255	316906370
16755	08:38:34.616	00:00:16.754	1005	-1024	-768	-1	-1	-1	-1	4	-1024	-768	-1	-1	-1	-1	4		0	0						StimuliFarbe_rot_gelb.jpg	0	880	547	72	111				0	Content		-72	-111	16754923	316923038
16772	08:38:34.633	00:00:16.771	1006	-1024	-768	-1	-1	-1	-1	4	-1024	-768	-1	-1	-1	-1	4		0	0						StimuliFarbe_rot_gelb.jpg	0	880	547	72	111				0	Content		-72	-111	16771548	316939663
16788	08:38:34.649	00:00:16.788	1007	-1024	-768	-1	-1	-1	-1	4	-1024	-768	-1	-1	-1	-1	4		0	0						StimuliFarbe_rot_gelb.jpg	0	880	547	72	111				0	Content		-72	-111	16788163	316956278
16805	08:38:34.666	00:00:16.804	1008	-1024	-768	-1	-1	-1	-1	4	-1024	-768	-1	-1	-1	-1	4		0	0						StimuliFarbe_rot_gelb.jpg	0	880	547	72	111				0	Content		-72	-111	16804848	316972963
16822	08:38:34.683	00:00:16.821	1009	-1024	-768	-1	-1	-1	-1	4	-1024	-768	-1	-1	-1	-1	4		0	0						StimuliFarbe_rot_gelb.jpg	0	880	547	72	111				0	Content		-72	-111	16821516	316989631
16838	08:38:34.699	00:00:16.838	1010	-1024	-768	-1	-1	-1	-1	4	-1024	-768	-1	-1	-1	-1	4		0	0						StimuliFarbe_rot_gelb.jpg	0	880	547	72	111				0	Content		-72	-111	16838157	317006272
16855	08:38:34.716	00:00:16.854	1011	-1024	-768	-1	-1	-1	-1	4	-1024	-768	-1	-1	-1	-1	4		0	0						StimuliFarbe_rot_gelb.jpg	0	880	547	72	111				0	Content		-72	-111	16854844	317022959
16872	08:38:34.733	00:00:16.871	1012	-1024	-768	-1	-1	-1	-1	4	-1024	-768	-1	-1	-1	-1	4		0	0						StimuliFarbe_rot_gelb.jpg	0	880	547	72	111				0	Content		-72	-111	16871512	317039627
16888	08:38:34.749	00:00:16.888	1013	-1024	-768	-1	-1	-1	-1	4	-1024	-768	-1	-1	-1	-1	4		0	0						StimuliFarbe_rot_gelb.jpg	0	880	547	72	111				0	Content		-72	-111	16888145	317056260
16905	08:38:34.766	00:00:16.904	1014	-1024	-768	-1	-1	-1	-1	4	-1024	-768	-1	-1	-1	-1	4		0	0						StimuliFarbe_rot_gelb.jpg	0	880	547	72	111				0	Content		-72	-111	16904813	317072928
16921	08:38:34.782	00:00:16.921	1015	-1024	-768	-1	-1	-1	-1	4	-1024	-768	-1	-1	-1	-1	4		0	0						StimuliFarbe_rot_gelb.jpg	0	880	547	72	111				0	Content		-72	-111	16921482	317089597
16938	08:38:34.799	00:00:16.938	1016	-1024	-768	-1	-1	-1	-1	4	-1024	-768	-1	-1	-1	-1	4		0	0						StimuliFarbe_rot_gelb.jpg	0	880	547	72	111				0	Content		-72	-111	16938150	317106265
16955	08:38:34.816	00:00:16.954	1017	-1024	-768	-1	-1	-1	-1	4	-1024	-768	-1	-1	-1	-1	4		0	0						StimuliFarbe_rot_gelb.jpg	0	880	547	72	111				0	Content		-72	-111	16954788	317122903
16971	08:38:34.832	00:00:16.971	1018	-1024	-768	-1	-1	-1	-1	4	-1024	-768	-1	-1	-1	-1	4		0	0						StimuliFarbe_rot_gelb.jpg	0	880	547	72	111				0	Content		-72	-111	16971403	317139518
16988	08:38:34.849	00:00:16.988	1019	-1024	-768	-1	-1	-1	-1	4	-1024	-768	-1	-1	-1	-1	4		0	0						StimuliFarbe_rot_gelb.jpg	0	880	547	72	111				0	Content		-72	-111	16988026	317156141
17005	08:38:34.866	00:00:17.004	1020	-1024	-768	-1	-1	-1	-1	4	-1024	-768	-1	-1	-1	-1	4		0	0						StimuliFarbe_rot_gelb.jpg	0	880	547	72	111				0	Content		-72	-111	17004776	317172891
17021	08:38:34.882	00:00:17.021	1021	-1024	-768	-1	-1	-1	-1	4	-1024	-768	-1	-1	-1	-1	4		0	0						StimuliFarbe_rot_gelb.jpg	0	880	547	72	111				0	Content		-72	-111	17021399	317189514
17038	08:38:34.899	00:00:17.038	1022	-1024	-768	-1	-1	-1	-1	4	-1024	-768	-1	-1	-1	-1	4		0	0						StimuliFarbe_rot_gelb.jpg	0	880	547	72	111				0	Content		-72	-111	17038025	317206140
17055	08:38:34.916	00:00:17.054	1023	-1024	-768	-1	-1	-1	-1	4	-1024	-768	-1	-1	-1	-1	4		0	0						StimuliFarbe_rot_gelb.jpg	0	880	547	72	111				0	Content		-72	-111	17054693	317222808
17071	08:38:34.932	00:00:17.071	1024	-1024	-768	-1	-1	-1	-1	4	-1024	-768	-1	-1	-1	-1	4		0	0						StimuliFarbe_rot_gelb.jpg	0	880	547	72	111				0	Content		-72	-111	17071358	317239473
17088	08:38:34.949	00:00:17.088	1025	-1024	-768	-1	-1	-1	-1	4	-1024	-768	-1	-1	-1	-1	4		0	0						StimuliFarbe_rot_gelb.jpg	0	880	547	72	111				0	Content		-72	-111	17088026	317256141
17105	08:38:34.966	00:00:17.104	1026	-1024	-768	-1	-1	-1	-1	4	-1024	-768	-1	-1	-1	-1	4		0	0						StimuliFarbe_rot_gelb.jpg	0	880	547	72	111				0	Content		-72	-111	17104657	317272772
17121	08:38:34.982	00:00:17.121	1027	-1024	-768	-1	-1	-1	-1	4	-1024	-768	-1	-1	-1	-1	4		0	0						StimuliFarbe_rot_gelb.jpg	0	880	547	72	111				0	Content		-72	-111	17121274	317289389
17138	08:38:34.999	00:00:17.137	1028	-1024	-768	-1	-1	-1	-1	4	-1024	-768	-1	-1	-1	-1	4		0	0						StimuliFarbe_rot_gelb.jpg	0	880	547	72	111				0	Content		-72	-111	17137962	317306077
17155	08:38:35.016	00:00:17.154	1029	-1024	-768	-1	-1	-1	-1	4	-1024	-768	-1	-1	-1	-1	4		0	0						StimuliFarbe_rot_gelb.jpg	0	880	547	72	111				0	Content		-72	-111	17154630	317322745
17171	08:38:35.032	00:00:17.171	1030	-1024	-768	-1	-1	-1	-1	4	-1024	-768	-1	-1	-1	-1	4		0	0						StimuliFarbe_rot_gelb.jpg	0	880	547	72	111				0	Content		-72	-111	17171273	317339388
17188	08:38:35.049	00:00:17.187	1031	-1024	-768	-1	-1	-1	-1	4	-1024	-768	-1	-1	-1	-1	4		0	0						StimuliFarbe_rot_gelb.jpg	0	880	547	72	111				0	Content		-72	-111	17187895	317356010
17205	08:38:35.066	00:00:17.204	1032	-1024	-768	-1	-1	-1	-1	4	-1024	-768	-1	-1	-1	-1	4		0	0						StimuliFarbe_rot_gelb.jpg	0	880	547	72	111				0	Content		-72	-111	17204644	317372759
17221	08:38:35.082	00:00:17.221	1033	-1024	-768	-1	-1	-1	-1	4	-1024	-768	-1	-1	-1	-1	4		0	0						StimuliFarbe_rot_gelb.jpg	0	880	547	72	111				0	Content		-72	-111	17221266	317389381
17238	08:38:35.099	00:00:17.237	1034	-1024	-768	-1	-1	-1	-1	4	-1024	-768	-1	-1	-1	-1	4		0	0						StimuliFarbe_rot_gelb.jpg	0	880	547	72	111				0	Content		-72	-111	17237891	317406006
17255	08:38:35.116	00:00:17.254	1035	-1024	-768	-1	-1	-1	-1	4	-1024	-768	-1	-1	-1	-1	4		0	0						StimuliFarbe_rot_gelb.jpg	0	880	547	72	111				0	Content		-72	-111	17254559	317422674
17271	08:38:35.132	00:00:17.271	1036	-1024	-768	-1	-1	-1	-1	4	-1024	-768	-1	-1	-1	-1	4		0	0						StimuliFarbe_rot_gelb.jpg	0	880	547	72	111				0	Content		-72	-111	17271262	317439377
17288	08:38:35.149	00:00:17.287	1037	-1024	-768	-1	-1	-1	-1	4	-1024	-768	-1	-1	-1	-1	4		0	0						StimuliFarbe_rot_gelb.jpg	0	880	547	72	111				0	Content		-72	-111	17287885	317456000
17305	08:38:35.166	00:00:17.304	1038	-1024	-768	-1	-1	-1	-1	4	-1024	-768	-1	-1	-1	-1	4		0	0						StimuliFarbe_rot_gelb.jpg	0	880	547	72	111				0	Content		-72	-111	17304510	317472625
17321	08:38:35.182	00:00:17.321	1039	-1024	-768	-1	-1	-1	-1	4	-1024	-768	-1	-1	-1	-1	4		0	0						StimuliFarbe_rot_gelb.jpg	0	880	547	72	111				0	Content		-72	-111	17321260	317489375
17338	08:38:35.199	00:00:17.337	1040	-1024	-768	-1	-1	-1	-1	4	-1024	-768	-1	-1	-1	-1	4		0	0						StimuliFarbe_rot_gelb.jpg	0	880	547	72	111				0	Content		-72	-111	17337896	317506011
17355	08:38:35.216	00:00:17.354	1041	-1024	-768	-1	-1	-1	-1	4	-1024	-768	-1	-1	-1	-1	4		0	0						StimuliFarbe_rot_gelb.jpg	0	880	547	72	111				0	Content		-72	-111	17354510	317522625
17371	08:38:35.232	00:00:17.371	1042	-1024	-768	-1	-1	-1	-1	4	-1024	-768	-1	-1	-1	-1	4		0	0						StimuliFarbe_rot_gelb.jpg	0	880	547	72	111				0	Content		-72	-111	17371135	317539250
17388	08:38:35.249	00:00:17.387	1043	-1024	-768	-1	-1	-1	-1	4	-1024	-768	-1	-1	-1	-1	4		0	0						StimuliFarbe_rot_gelb.jpg	0	880	547	72	111				0	Content		-72	-111	17387884	317555999
17405	08:38:35.266	00:00:17.404	1044	-1024	-768	-1	-1	-1	-1	4	-1024	-768	-1	-1	-1	-1	4		0	0						StimuliFarbe_rot_gelb.jpg	0	880	547	72	111				0	Content		-72	-111	17404508	317572623
17421	08:38:35.282	00:00:17.421	1045	-1024	-768	-1	-1	-1	-1	4	-1024	-768	-1	-1	-1	-1	4		0	0						StimuliFarbe_rot_gelb.jpg	0	880	547	72	111				0	Content		-72	-111	17421128	317589243
17438	08:38:35.299	00:00:17.437	1046	-1024	-768	-1	-1	-1	-1	4	-1024	-768	-1	-1	-1	-1	4		0	0						StimuliFarbe_rot_gelb.jpg	0	880	547	72	111				0	Content		-72	-111	17437751	317605866
17454	08:38:35.315	00:00:17.454	1047	93,16502	-1191,776	0,5189127	0,5580237	524,2874	5,549123	1	93,16502	-1191,776	0,5189127	0,5580237	524,2874	5,549123	3	32	93	-1192						StimuliFarbe_rot_gelb.jpg	0	880	547	72	111	21	-1303	116	0	Content		21	-1303	17454498	317622613
17471	08:38:35.332	00:00:17.471	1048	-1024	-768	-1	-1	-1	-1	4	-1024	-768	-1	-1	-1	-1	4	32	0	0						StimuliFarbe_rot_gelb.jpg	0	880	547	72	111	21	-1303	116	0	Content		-72	-111	17471121	317639236
17488	08:38:35.349	00:00:17.487	1049	-1024	-768	-1	-1	-1	-1	4	-1024	-768	-1	-1	-1	-1	4	32	0	0						StimuliFarbe_rot_gelb.jpg	0	880	547	72	111	21	-1303	116	0	Content		-72	-111	17487744	317655859
17504	08:38:35.365	00:00:17.504	1050	-1024	-768	-1	-1	-1	-1	4	-1024	-768	-1	-1	-1	-1	4	32	0	0						StimuliFarbe_rot_gelb.jpg	0	880	547	72	111	21	-1303	116	0	Content		-72	-111	17504367	317672482
17521	08:38:35.382	00:00:17.521	1051	-1024	-768	-1	-1	-1	-1	4	-1024	-768	-1	-1	-1	-1	4	32	0	0						StimuliFarbe_rot_gelb.jpg	0	880	547	72	111	21	-1303	116	0	Content		-72	-111	17521123	317689238
17538	08:38:35.399	00:00:17.537	1052	-1024	-768	-1	-1	-1	-1	4	-1024	-768	-1	-1	-1	-1	4	32	0	0						StimuliFarbe_rot_gelb.jpg	0	880	547	72	111	21	-1303	116	0	Content		-72	-111	17537747	317705862
17554	08:38:35.415	00:00:17.554	1053	118,2703	-1065,22	0,5156035	0,5590667	524,2874	5,478749	1	118,2703	-1065,22	0,5156035	0,5590667	524,2874	5,478749	3	32	118	-1065						StimuliFarbe_rot_gelb.jpg	0	880	547	72	111	21	-1303	116	0	Content		46	-1176	17554365	317722480
17571	08:38:35.432	00:00:17.570	1054	-1024	-768	-1	-1	-1	-1	4	-1024	-768	-1	-1	-1	-1	4		0	0						StimuliFarbe_rot_gelb.jpg	0	880	547	72	111				0	Content		-72	-111	17570989	317739104
17578	08:38:35.439																				ImageEnd	16	0	0	StimuliFarbe_rot_gelb.jpg
17588	08:38:35.449	00:00:17.587	1055	-1024	-768	-1	-1	-1	-1	4	-1024	-768	-1	-1	-1	-1	4		0	0						No media	0	1024	768	0	0				0	Content		0	0	17587740	317755855
17600	08:38:35.461																				ImageStart	8	0	0	Fix_sw.jpg
17604	08:38:35.465	00:00:17.604	1056	-1024	-768	-1	-1	-1	-1	4	-1024	-768	-1	-1	-1	-1	4		0	0						Fix_sw.jpg	0	880	547	72	111				0	Content		-72	-111	17604363	317772478
17621	08:38:35.482	00:00:17.621	1057	-1024	-768	-1	-1	-1	-1	4	-1024	-768	-1	-1	-1	-1	4		0	0						Fix_sw.jpg	0	880	547	72	111				0	Content		-72	-111	17621031	317789146
17638	08:38:35.499	00:00:17.637	1058	-1024	-768	-1	-1	-1	-1	4	-1024	-768	-1	-1	-1	-1	4		0	0						Fix_sw.jpg	0	880	547	72	111				0	Content		-72	-111	17637611	317805726
17654	08:38:35.515	00:00:17.654	1059	-1024	-768	-1	-1	-1	-1	4	-1024	-768	-1	-1	-1	-1	4		0	0						Fix_sw.jpg	0	880	547	72	111				0	Content		-72	-111	17654298	317822413
17671	08:38:35.532	00:00:17.670	1060	-1024	-768	-1	-1	-1	-1	4	-1024	-768	-1	-1	-1	-1	4		0	0						Fix_sw.jpg	0	880	547	72	111				0	Content		-72	-111	17670966	317839081
17688	08:38:35.549	00:00:17.687	1061	-1024	-768	-1	-1	-1	-1	4	-1024	-768	-1	-1	-1	-1	4		0	0						Fix_sw.jpg	0	880	547	72	111				0	Content		-72	-111	17687622	317855737
17704	08:38:35.565	00:00:17.704	1062	-1024	-768	-1	-1	-1	-1	4	-1024	-768	-1	-1	-1	-1	4		0	0						Fix_sw.jpg	0	880	547	72	111				0	Content		-72	-111	17704304	317872419
17721	08:38:35.582	00:00:17.720	1063	-1024	-768	-1	-1	-1	-1	4	-1024	-768	-1	-1	-1	-1	4		0	0						Fix_sw.jpg	0	880	547	72	111				0	Content		-72	-111	17720972	317889087
17738	08:38:35.599	00:00:17.737	1064	-1024	-768	-1	-1	-1	-1	4	-1024	-768	-1	-1	-1	-1	4		0	0						Fix_sw.jpg	0	880	547	72	111				0	Content		-72	-111	17737605	317905720
17754	08:38:35.615	00:00:17.754	1065	-1024	-768	-1	-1	-1	-1	4	-1024	-768	-1	-1	-1	-1	4		0	0						Fix_sw.jpg	0	880	547	72	111				0	Content		-72	-111	17754273	317922388
17771	08:38:35.632	00:00:17.770	1066	-1024	-768	-1	-1	-1	-1	4	-1024	-768	-1	-1	-1	-1	4		0	0						Fix_sw.jpg	0	880	547	72	111				0	Content		-72	-111	17770942	317939057
17788	08:38:35.649	00:00:17.787	1067	-1024	-768	-1	-1	-1	-1	4	-1024	-768	-1	-1	-1	-1	4		0	0						Fix_sw.jpg	0	880	547	72	111				0	Content		-72	-111	17787610	317955725
17804	08:38:35.665	00:00:17.804	1068	-1024	-768	-1	-1	-1	-1	4	-1024	-768	-1	-1	-1	-1	4		0	0						Fix_sw.jpg	0	880	547	72	111				0	Content		-72	-111	17804232	317972347
17821	08:38:35.682	00:00:17.820	1069	-1024	-768	-1	-1	-1	-1	4	-1024	-768	-1	-1	-1	-1	4		0	0						Fix_sw.jpg	0	880	547	72	111				0	Content		-72	-111	17820853	317988968
17837	08:38:35.698	00:00:17.837	1070	-1024	-768	-1	-1	-1	-1	4	-1024	-768	-1	-1	-1	-1	4		0	0						Fix_sw.jpg	0	880	547	72	111				0	Content		-72	-111	17837477	318005592
17854	08:38:35.715	00:00:17.854	1071	-1024	-768	-1	-1	-1	-1	4	-1024	-768	-1	-1	-1	-1	4		0	0						Fix_sw.jpg	0	880	547	72	111				0	Content		-72	-111	17854237	318022352
17871	08:38:35.732	00:00:17.870	1072	-1024	-768	-1	-1	-1	-1	4	-1024	-768	-1	-1	-1	-1	4		0	0						Fix_sw.jpg	0	880	547	72	111				0	Content		-72	-111	17870859	318038974
17888	08:38:35.749	00:00:17.887	1073	-1024	-768	-1	-1	-1	-1	4	-1024	-768	-1	-1	-1	-1	4		0	0						Fix_sw.jpg	0	880	547	72	111				0	Content		-72	-111	17887527	318055642
17904	08:38:35.765	00:00:17.904	1074	-1024	-768	-1	-1	-1	-1	4	-1024	-768	-1	-1	-1	-1	4		0	0						Fix_sw.jpg	0	880	547	72	111				0	Content		-72	-111	17904195	318072310
17921	08:38:35.782	00:00:17.920	1075	-1024	-768	-1	-1	-1	-1	4	-1024	-768	-1	-1	-1	-1	4		0	0						Fix_sw.jpg	0	880	547	72	111				0	Content		-72	-111	17920875	318088990
17938	08:38:35.799	00:00:17.937	1076	-1024	-768	-1	-1	-1	-1	4	-1024	-768	-1	-1	-1	-1	4		0	0						Fix_sw.jpg	0	880	547	72	111				0	Content		-72	-111	17937543	318105658
17954	08:38:35.815	00:00:17.954	1077	-1024	-768	-1	-1	-1	-1	4	-1024	-768	-1	-1	-1	-1	4		0	0						Fix_sw.jpg	0	880	547	72	111				0	Content		-72	-111	17954187	318122302
17971	08:38:35.832	00:00:17.970	1078	-1024	-768	-1	-1	-1	-1	4	-1024	-768	-1	-1	-1	-1	4		0	0						Fix_sw.jpg	0	880	547	72	111				0	Content		-72	-111	17970855	318138970
17988	08:38:35.849	00:00:17.987	1079	-1024	-768	-1	-1	-1	-1	4	-1024	-768	-1	-1	-1	-1	4		0	0						Fix_sw.jpg	0	880	547	72	111				0	Content		-72	-111	17987523	318155638
18004	08:38:35.865	00:00:18.004	1080	-1024	-768	-1	-1	-1	-1	4	-1024	-768	-1	-1	-1	-1	4		0	0						Fix_sw.jpg	0	880	547	72	111				0	Content		-72	-111	18004174	318172289
18021	08:38:35.882	00:00:18.020	1081	-1024	-768	-1	-1	-1	-1	4	-1024	-768	-1	-1	-1	-1	4		0	0						Fix_sw.jpg	0	880	547	72	111				0	Content		-72	-111	18020842	318188957
18038	08:38:35.899	00:00:18.037	1082	-1024	-768	-1	-1	-1	-1	4	-1024	-768	-1	-1	-1	-1	4		0	0						Fix_sw.jpg	0	880	547	72	111				0	Content		-72	-111	18037510	318205625
18054	08:38:35.915	00:00:18.054	1083	-1024	-768	-1	-1	-1	-1	4	-1024	-768	-1	-1	-1	-1	4		0	0						Fix_sw.jpg	0	880	547	72	111				0	Content		-72	-111	18054336	318222451
18071	08:38:35.932	00:00:18.071	1084	-1024	-768	-1	-1	-1	-1	4	-1024	-768	-1	-1	-1	-1	4		0	0						Fix_sw.jpg	0	880	547	72	111				0	Content		-72	-111	18071004	318239119
18088	08:38:35.949	00:00:18.087	1085	-1024	-768	-1	-1	-1	-1	4	-1024	-768	-1	-1	-1	-1	4		0	0						Fix_sw.jpg	0	880	547	72	111				0	Content		-72	-111	18087672	318255787
18105	08:38:35.966	00:00:18.104	1086	-1024	-768	-1	-1	-1	-1	4	-1024	-768	-1	-1	-1	-1	4		0	0						Fix_sw.jpg	0	880	547	72	111				0	Content		-72	-111	18104825	318272940
18121	08:38:35.982	00:00:18.121	1087	-1024	-768	-1	-1	-1	-1	4	-1024	-768	-1	-1	-1	-1	4		0	0						Fix_sw.jpg	0	880	547	72	111				0	Content		-72	-111	18121493	318289608
18139	08:38:36.000	00:00:18.138	1088	-1024	-768	-1	-1	-1	-1	4	-1024	-768	-1	-1	-1	-1	4		0	0						Fix_sw.jpg	0	880	547	72	111				0	Content		-72	-111	18138599	318306714
18156	08:38:36.017	00:00:18.155	1089	-1024	-768	-1	-1	-1	-1	4	-1024	-768	-1	-1	-1	-1	4		0	0						Fix_sw.jpg	0	880	547	72	111				0	Content		-72	-111	18155974	318324089
18172	08:38:36.033	00:00:18.171	1090	-1024	-768	-1	-1	-1	-1	4	-1024	-768	-1	-1	-1	-1	4		0	0						Fix_sw.jpg	0	880	547	72	111				0	Content		-72	-111	18171661	318339776
18188	08:38:36.049	00:00:18.188	1091	-1024	-768	-1	-1	-1	-1	4	-1024	-768	-1	-1	-1	-1	4		0	0						Fix_sw.jpg	0	880	547	72	111				0	Content		-72	-111	18188329	318356444
18205	08:38:36.066	00:00:18.204	1092	-1024	-768	-1	-1	-1	-1	4	-1024	-768	-1	-1	-1	-1	4		0	0						Fix_sw.jpg	0	880	547	72	111				0	Content		-72	-111	18204535	318372650
18221	08:38:36.082	00:00:18.221	1093	-1024	-768	-1	-1	-1	-1	4	-1024	-768	-1	-1	-1	-1	4		0	0						Fix_sw.jpg	0	880	547	72	111				0	Content		-72	-111	18221203	318389318
18238	08:38:36.099	00:00:18.237	1094	-1024	-768	-1	-1	-1	-1	4	-1024	-768	-1	-1	-1	-1	4		0	0						Fix_sw.jpg	0	880	547	72	111				0	Content		-72	-111	18237686	318405801
18254	08:38:36.115	00:00:18.254	1095	-1024	-768	-1	-1	-1	-1	4	-1024	-768	-1	-1	-1	-1	4		0	0						Fix_sw.jpg	0	880	547	72	111				0	Content		-72	-111	18254354	318422469
18271	08:38:36.132	00:00:18.271	1096	-1024	-768	-1	-1	-1	-1	4	-1024	-768	-1	-1	-1	-1	4		0	0						Fix_sw.jpg	0	880	547	72	111				0	Content		-72	-111	18271022	318439137
18288	08:38:36.149	00:00:18.287	1097	-1024	-768	-1	-1	-1	-1	4	-1024	-768	-1	-1	-1	-1	4		0	0						Fix_sw.jpg	0	880	547	72	111				0	Content		-72	-111	18287505	318455620
18304	08:38:36.165	00:00:18.304	1098	-1024	-768	-1	-1	-1	-1	4	-1024	-768	-1	-1	-1	-1	4		0	0						Fix_sw.jpg	0	880	547	72	111				0	Content		-72	-111	18304173	318472288
18321	08:38:36.182	00:00:18.320	1099	-1024	-768	-1	-1	-1	-1	4	-1024	-768	-1	-1	-1	-1	4		0	0						Fix_sw.jpg	0	880	547	72	111				0	Content		-72	-111	18320733	318488848
18337	08:38:36.198	00:00:18.337	1100	-1024	-768	-1	-1	-1	-1	4	-1024	-768	-1	-1	-1	-1	4		0	0						Fix_sw.jpg	0	880	547	72	111				0	Content		-72	-111	18337401	318505516
18354	08:38:36.215	00:00:18.354	1101	-1024	-768	-1	-1	-1	-1	4	-1024	-768	-1	-1	-1	-1	4		0	0						Fix_sw.jpg	0	880	547	72	111				0	Content		-72	-111	18354069	318522184
18371	08:38:36.232	00:00:18.370	1102	-1024	-768	-1	-1	-1	-1	4	-1024	-768	-1	-1	-1	-1	4		0	0						Fix_sw.jpg	0	880	547	72	111				0	Content		-72	-111	18370906	318539021
18388	08:38:36.249	00:00:18.387	1103	-1024	-768	-1	-1	-1	-1	4	-1024	-768	-1	-1	-1	-1	4		0	0						Fix_sw.jpg	0	880	547	72	111				0	Content		-72	-111	18387574	318555689
18405	08:38:36.266	00:00:18.404	1104	-1024	-768	-1	-1	-1	-1	4	-1024	-768	-1	-1	-1	-1	4		0	0						Fix_sw.jpg	0	880	547	72	111				0	Content		-72	-111	18404541	318572656
18421	08:38:36.282	00:00:18.421	1105	-1024	-768	-1	-1	-1	-1	4	-1024	-768	-1	-1	-1	-1	4		0	0						Fix_sw.jpg	0	880	547	72	111				0	Content		-72	-111	18421209	318589324
18438	08:38:36.299	00:00:18.437	1106	-1024	-768	-1	-1	-1	-1	4	-1024	-768	-1	-1	-1	-1	4		0	0						Fix_sw.jpg	0	880	547	72	111				0	Content		-72	-111	18437877	318605992
18455	08:38:36.316	00:00:18.455	1107	-1024	-768	-1	-1	-1	-1	4	-1024	-768	-1	-1	-1	-1	4		0	0						Fix_sw.jpg	0	880	547	72	111				0	Content		-72	-111	18455114	318623229
18472	08:38:36.333	00:00:18.471	1108	-1024	-768	-1	-1	-1	-1	4	-1024	-768	-1	-1	-1	-1	4		0	0						Fix_sw.jpg	0	880	547	72	111				0	Content		-72	-111	18471782	318639897
18489	08:38:36.350	00:00:18.489	1109	-1024	-768	-1	-1	-1	-1	4	-1024	-768	-1	-1	-1	-1	4		0	0						Fix_sw.jpg	0	880	547	72	111				0	Content		-72	-111	18489099	318657214
18504	08:38:36.365	00:00:18.503	1110	-1024	-768	-1	-1	-1	-1	4	-1024	-768	-1	-1	-1	-1	4		0	0						Fix_sw.jpg	0	880	547	72	111				0	Content		-72	-111	18503849	318671964
18520	08:38:36.381	00:00:18.520	1111	-1024	-768	-1	-1	-1	-1	4	-1024	-768	-1	-1	-1	-1	4		0	0						Fix_sw.jpg	0	880	547	72	111				0	Content		-72	-111	18520474	318688589
18537	08:38:36.398	00:00:18.537	1112	-1024	-768	-1	-1	-1	-1	4	-1024	-768	-1	-1	-1	-1	4		0	0						Fix_sw.jpg	0	880	547	72	111				0	Content		-72	-111	18537143	318705258
18554	08:38:36.415	00:00:18.553	1113	-1024	-768	-1	-1	-1	-1	4	-1024	-768	-1	-1	-1	-1	4		0	0						Fix_sw.jpg	0	880	547	72	111				0	Content		-72	-111	18553838	318721953
18571	08:38:36.432	00:00:18.570	1114	-1024	-768	-1	-1	-1	-1	4	-1024	-768	-1	-1	-1	-1	4		0	0						Fix_sw.jpg	0	880	547	72	111				0	Content		-72	-111	18570506	318738621
18587	08:38:36.448	00:00:18.587	1115	-1024	-768	-1	-1	-1	-1	4	-1024	-768	-1	-1	-1	-1	4		0	0						Fix_sw.jpg	0	880	547	72	111				0	Content		-72	-111	18587120	318755235
18592	08:38:36.453																				ImageEnd	16	0	0	Fix_sw.jpg
18604	08:38:36.465	00:00:18.603	1116	-1024	-768	-1	-1	-1	-1	4	-1024	-768	-1	-1	-1	-1	4		0	0						No media	0	1024	768	0	0				0	Content		0	0	18603788	318771903
18608	08:38:36.469																				ImageStart	8	0	0	StimuliFarbe_rot_grün.jpg
18620	08:38:36.481	00:00:18.620	1117	-1024	-768	-1	-1	-1	-1	4	-1024	-768	-1	-1	-1	-1	4		0	0						StimuliFarbe_rot_grün.jpg	0	880	547	72	111				0	Content		-72	-111	18620456	318788571
18637	08:38:36.498	00:00:18.637	1118	-1024	-768	-1	-1	-1	-1	4	-1024	-768	-1	-1	-1	-1	4		0	0						StimuliFarbe_rot_grün.jpg	0	880	547	72	111				0	Content		-72	-111	18637095	318805210
18654	08:38:36.515	00:00:18.653	1119	-1024	-768	-1	-1	-1	-1	4	-1024	-768	-1	-1	-1	-1	4		0	0						StimuliFarbe_rot_grün.jpg	0	880	547	72	111				0	Content		-72	-111	18653723	318821838
18671	08:38:36.532	00:00:18.670	1120	-1024	-768	-1	-1	-1	-1	4	-1024	-768	-1	-1	-1	-1	4		0	0						StimuliFarbe_rot_grün.jpg	0	880	547	72	111				0	Content		-72	-111	18670763	318838878
18687	08:38:36.548	00:00:18.687	1121	-1024	-768	-1	-1	-1	-1	4	-1024	-768	-1	-1	-1	-1	4		0	0						StimuliFarbe_rot_grün.jpg	0	880	547	72	111				0	Content		-72	-111	18687431	318855546
18704	08:38:36.565	00:00:18.704	1122	-1024	-768	-1	-1	-1	-1	4	-1024	-768	-1	-1	-1	-1	4		0	0						StimuliFarbe_rot_grün.jpg	0	880	547	72	111				0	Content		-72	-111	18704099	318872214
18722	08:38:36.583	00:00:18.721	1123	-1024	-768	-1	-1	-1	-1	4	-1024	-768	-1	-1	-1	-1	4		0	0						StimuliFarbe_rot_grün.jpg	0	880	547	72	111				0	Content		-72	-111	18721616	318889731
18739	08:38:36.600	00:00:18.738	1124	-1024	-768	-1	-1	-1	-1	4	-1024	-768	-1	-1	-1	-1	4		0	0						StimuliFarbe_rot_grün.jpg	0	880	547	72	111				0	Content		-72	-111	18738840	318906955
18755	08:38:36.616	00:00:18.754	1125	-1024	-768	-1	-1	-1	-1	4	-1024	-768	-1	-1	-1	-1	4		0	0						StimuliFarbe_rot_grün.jpg	0	880	547	72	111				0	Content		-72	-111	18754590	318922705
18771	08:38:36.632	00:00:18.771	1126	-1024	-768	-1	-1	-1	-1	4	-1024	-768	-1	-1	-1	-1	4		0	0						StimuliFarbe_rot_grün.jpg	0	880	547	72	111				0	Content		-72	-111	18771258	318939373
18787	08:38:36.648	00:00:18.787	1127	-1024	-768	-1	-1	-1	-1	4	-1024	-768	-1	-1	-1	-1	4		0	0						StimuliFarbe_rot_grün.jpg	0	880	547	72	111				0	Content		-72	-111	18787426	318955541
18804	08:38:36.665	00:00:18.804	1128	-1024	-768	-1	-1	-1	-1	4	-1024	-768	-1	-1	-1	-1	4		0	0						StimuliFarbe_rot_grün.jpg	0	880	547	72	111				0	Content		-72	-111	18804094	318972209
18821	08:38:36.682	00:00:18.820	1129	-1024	-768	-1	-1	-1	-1	4	-1024	-768	-1	-1	-1	-1	4		0	0						StimuliFarbe_rot_grün.jpg	0	880	547	72	111				0	Content		-72	-111	18820597	318988712
18837	08:38:36.698	00:00:18.837	1130	-1024	-768	-1	-1	-1	-1	4	-1024	-768	-1	-1	-1	-1	4		0	0						StimuliFarbe_rot_grün.jpg	0	880	547	72	111				0	Content		-72	-111	18837265	319005380
18854	08:38:36.715	00:00:18.853	1131	-1024	-768	-1	-1	-1	-1	4	-1024	-768	-1	-1	-1	-1	4		0	0						StimuliFarbe_rot_grün.jpg	0	880	547	72	111				0	Content		-72	-111	18853832	319021947
18870	08:38:36.731	00:00:18.870	1132	-1024	-768	-1	-1	-1	-1	4	-1024	-768	-1	-1	-1	-1	4		0	0						StimuliFarbe_rot_grün.jpg	0	880	547	72	111				0	Content		-72	-111	18870500	319038615
18887	08:38:36.748	00:00:18.887	1133	-1024	-768	-1	-1	-1	-1	4	-1024	-768	-1	-1	-1	-1	4		0	0						StimuliFarbe_rot_grün.jpg	0	880	547	72	111				0	Content		-72	-111	18887168	319055283
18904	08:38:36.765	00:00:18.903	1134	-1024	-768	-1	-1	-1	-1	4	-1024	-768	-1	-1	-1	-1	4		0	0						StimuliFarbe_rot_grün.jpg	0	880	547	72	111				0	Content		-72	-111	18903725	319071840
18920	08:38:36.781	00:00:18.920	1135	-1024	-768	-1	-1	-1	-1	4	-1024	-768	-1	-1	-1	-1	4		0	0						StimuliFarbe_rot_grün.jpg	0	880	547	72	111				0	Content		-72	-111	18920393	319088508
18937	08:38:36.798	00:00:18.937	1136	-1024	-768	-1	-1	-1	-1	4	-1024	-768	-1	-1	-1	-1	4		0	0						StimuliFarbe_rot_grün.jpg	0	880	547	72	111				0	Content		-72	-111	18937061	319105176
18954	08:38:36.815	00:00:18.953	1137	-1024	-768	-1	-1	-1	-1	4	-1024	-768	-1	-1	-1	-1	4		0	0						StimuliFarbe_rot_grün.jpg	0	880	547	72	111				0	Content		-72	-111	18953888	319122003
18971	08:38:36.832	00:00:18.970	1138	-1024	-768	-1	-1	-1	-1	4	-1024	-768	-1	-1	-1	-1	4		0	0						StimuliFarbe_rot_grün.jpg	0	880	547	72	111				0	Content		-72	-111	18970556	319138671
18988	08:38:36.849	00:00:18.987	1139	-1024	-768	-1	-1	-1	-1	4	-1024	-768	-1	-1	-1	-1	4		0	0						StimuliFarbe_rot_grün.jpg	0	880	547	72	111				0	Content		-72	-111	18987526	319155641
19004	08:38:36.865	00:00:19.004	1140	-1024	-768	-1	-1	-1	-1	4	-1024	-768	-1	-1	-1	-1	4		0	0						StimuliFarbe_rot_grün.jpg	0	880	547	72	111				0	Content		-72	-111	19004194	319172309
19021	08:38:36.882	00:00:19.020	1141	-1024	-768	-1	-1	-1	-1	4	-1024	-768	-1	-1	-1	-1	4		0	0						StimuliFarbe_rot_grün.jpg	0	880	547	72	111				0	Content		-72	-111	19020862	319188977
19038	08:38:36.899	00:00:19.038	1142	-1024	-768	-1	-1	-1	-1	4	-1024	-768	-1	-1	-1	-1	4		0	0						StimuliFarbe_rot_grün.jpg	0	880	547	72	111				0	Content		-72	-111	19038101	319206216
19055	08:38:36.916	00:00:19.054	1143	-1024	-768	-1	-1	-1	-1	4	-1024	-768	-1	-1	-1	-1	4		0	0						StimuliFarbe_rot_grün.jpg	0	880	547	72	111				0	Content		-72	-111	19054769	319222884
19072	08:38:36.933	00:00:19.072	1144	-1024	-768	-1	-1	-1	-1	4	-1024	-768	-1	-1	-1	-1	4		0	0						StimuliFarbe_rot_grün.jpg	0	880	547	72	111				0	Content		-72	-111	19072086	319240201
19087	08:38:36.948	00:00:19.086	1145	-1024	-768	-1	-1	-1	-1	4	-1024	-768	-1	-1	-1	-1	4		0	0						StimuliFarbe_rot_grün.jpg	0	880	547	72	111				0	Content		-72	-111	19086837	319254952
19103	08:38:36.964	00:00:19.103	1146	-1024	-768	-1	-1	-1	-1	4	-1024	-768	-1	-1	-1	-1	4		0	0						StimuliFarbe_rot_grün.jpg	0	880	547	72	111				0	Content		-72	-111	19103462	319271577
19120	08:38:36.981	00:00:19.120	1147	-1024	-768	-1	-1	-1	-1	4	-1024	-768	-1	-1	-1	-1	4		0	0						StimuliFarbe_rot_grün.jpg	0	880	547	72	111				0	Content		-72	-111	19120130	319288245
19137	08:38:36.998	00:00:19.136	1148	-1024	-768	-1	-1	-1	-1	4	-1024	-768	-1	-1	-1	-1	4		0	0						StimuliFarbe_rot_grün.jpg	0	880	547	72	111				0	Content		-72	-111	19136824	319304939
19153	08:38:37.014	00:00:19.153	1149	-1024	-768	-1	-1	-1	-1	4	-1024	-768	-1	-1	-1	-1	4		0	0						StimuliFarbe_rot_grün.jpg	0	880	547	72	111				0	Content		-72	-111	19153492	319321607
19170	08:38:37.031	00:00:19.170	1150	-1024	-768	-1	-1	-1	-1	4	-1024	-768	-1	-1	-1	-1	4		0	0						StimuliFarbe_rot_grün.jpg	0	880	547	72	111				0	Content		-72	-111	19170106	319338221
19187	08:38:37.048	00:00:19.186	1151	-1024	-768	-1	-1	-1	-1	4	-1024	-768	-1	-1	-1	-1	4		0	0						StimuliFarbe_rot_grün.jpg	0	880	547	72	111				0	Content		-72	-111	19186774	319354889
19203	08:38:37.064	00:00:19.203	1152	-1024	-768	-1	-1	-1	-1	4	-1024	-768	-1	-1	-1	-1	4		0	0						StimuliFarbe_rot_grün.jpg	0	880	547	72	111				0	Content		-72	-111	19203442	319371557
19220	08:38:37.081	00:00:19.220	1153	-1024	-768	-1	-1	-1	-1	4	-1024	-768	-1	-1	-1	-1	4		0	0						StimuliFarbe_rot_grün.jpg	0	880	547	72	111				0	Content		-72	-111	19220071	319388186
19237	08:38:37.098	00:00:19.236	1154	-1024	-768	-1	-1	-1	-1	4	-1024	-768	-1	-1	-1	-1	4		0	0						StimuliFarbe_rot_grün.jpg	0	880	547	72	111				0	Content		-72	-111	19236740	319404855
19253	08:38:37.114	00:00:19.253	1155	-1024	-768	-1	-1	-1	-1	4	-1024	-768	-1	-1	-1	-1	4		0	0						StimuliFarbe_rot_grün.jpg	0	880	547	72	111				0	Content		-72	-111	19253408	319421523
19270	08:38:37.131	00:00:19.270	1156	-1024	-768	-1	-1	-1	-1	4	-1024	-768	-1	-1	-1	-1	4		0	0						StimuliFarbe_rot_grün.jpg	0	880	547	72	111				0	Content		-72	-111	19270257	319438372
19287	08:38:37.148	00:00:19.286	1157	-1024	-768	-1	-1	-1	-1	4	-1024	-768	-1	-1	-1	-1	4		0	0						StimuliFarbe_rot_grün.jpg	0	880	547	72	111				0	Content		-72	-111	19286925	319455040
19304	08:38:37.165	00:00:19.303	1158	-1024	-768	-1	-1	-1	-1	4	-1024	-768	-1	-1	-1	-1	4		0	0						StimuliFarbe_rot_grün.jpg	0	880	547	72	111				0	Content		-72	-111	19303593	319471708
19321	08:38:37.182	00:00:19.320	1159	-1024	-768	-1	-1	-1	-1	4	-1024	-768	-1	-1	-1	-1	4		0	0						StimuliFarbe_rot_grün.jpg	0	880	547	72	111				0	Content		-72	-111	19320711	319488826
19337	08:38:37.198	00:00:19.337	1160	-1024	-768	-1	-1	-1	-1	4	-1024	-768	-1	-1	-1	-1	4		0	0						StimuliFarbe_rot_grün.jpg	0	880	547	72	111				0	Content		-72	-111	19337379	319505494
19355	08:38:37.216	00:00:19.354	1161	-1024	-768	-1	-1	-1	-1	4	-1024	-768	-1	-1	-1	-1	4		0	0						StimuliFarbe_rot_grün.jpg	0	880	547	72	111				0	Content		-72	-111	19354577	319522692
19372	08:38:37.233	00:00:19.371	1162	-1024	-768	-1	-1	-1	-1	4	-1024	-768	-1	-1	-1	-1	4		0	0						StimuliFarbe_rot_grün.jpg	0	880	547	72	111				0	Content		-72	-111	19371824	319539939
19388	08:38:37.249	00:00:19.387	1163	-1024	-768	-1	-1	-1	-1	4	-1024	-768	-1	-1	-1	-1	4		0	0						StimuliFarbe_rot_grün.jpg	0	880	547	72	111				0	Content		-72	-111	19387512	319555627
19404	08:38:37.265	00:00:19.404	1164	-1024	-768	-1	-1	-1	-1	4	-1024	-768	-1	-1	-1	-1	4		0	0						StimuliFarbe_rot_grün.jpg	0	880	547	72	111				0	Content		-72	-111	19404180	319572295
19420	08:38:37.281	00:00:19.420	1165	-1024	-768	-1	-1	-1	-1	4	-1024	-768	-1	-1	-1	-1	4		0	0						StimuliFarbe_rot_grün.jpg	0	880	547	72	111				0	Content		-72	-111	19420379	319588494
19437	08:38:37.298	00:00:19.437	1166	-1024	-768	-1	-1	-1	-1	4	-1024	-768	-1	-1	-1	-1	4		0	0						StimuliFarbe_rot_grün.jpg	0	880	547	72	111				0	Content		-72	-111	19437047	319605162
19454	08:38:37.315	00:00:19.453	1167	-1024	-768	-1	-1	-1	-1	4	-1024	-768	-1	-1	-1	-1	4		0	0						StimuliFarbe_rot_grün.jpg	0	880	547	72	111				0	Content		-72	-111	19453528	319621643
19470	08:38:37.331	00:00:19.470	1168	-1024	-768	-1	-1	-1	-1	4	-1024	-768	-1	-1	-1	-1	4		0	0						StimuliFarbe_rot_grün.jpg	0	880	547	72	111				0	Content		-72	-111	19470196	319638311
19487	08:38:37.348	00:00:19.486	1169	-1024	-768	-1	-1	-1	-1	4	-1024	-768	-1	-1	-1	-1	4		0	0						StimuliFarbe_rot_grün.jpg	0	880	547	72	111				0	Content		-72	-111	19486739	319654854
19503	08:38:37.364	00:00:19.503	1170	-1024	-768	-1	-1	-1	-1	4	-1024	-768	-1	-1	-1	-1	4		0	0						StimuliFarbe_rot_grün.jpg	0	880	547	72	111				0	Content		-72	-111	19503407	319671522
19520	08:38:37.381	00:00:19.520	1171	-1024	-768	-1	-1	-1	-1	4	-1024	-768	-1	-1	-1	-1	4		0	0						StimuliFarbe_rot_grün.jpg	0	880	547	72	111				0	Content		-72	-111	19520075	319688190
19537	08:38:37.398	00:00:19.536	1172	-1024	-768	-1	-1	-1	-1	4	-1024	-768	-1	-1	-1	-1	4		0	0						StimuliFarbe_rot_grün.jpg	0	880	547	72	111				0	Content		-72	-111	19536659	319704774
19553	08:38:37.414	00:00:19.553	1173	-1024	-768	-1	-1	-1	-1	4	-1024	-768	-1	-1	-1	-1	4		0	0						StimuliFarbe_rot_grün.jpg	0	880	547	72	111				0	Content		-72	-111	19553327	319721442
19570	08:38:37.431	00:00:19.569	1174	-1024	-768	-1	-1	-1	-1	4	-1024	-768	-1	-1	-1	-1	4		0	0						StimuliFarbe_rot_grün.jpg	0	880	547	72	111				0	Content		-72	-111	19569995	319738110
19587	08:38:37.448	00:00:19.586	1175	-1024	-768	-1	-1	-1	-1	4	-1024	-768	-1	-1	-1	-1	4		0	0						StimuliFarbe_rot_grün.jpg	0	880	547	72	111				0	Content		-72	-111	19586853	319754968
19604	08:38:37.465	00:00:19.603	1176	-1024	-768	-1	-1	-1	-1	4	-1024	-768	-1	-1	-1	-1	4		0	0						StimuliFarbe_rot_grün.jpg	0	880	547	72	111				0	Content		-72	-111	19603521	319771636
19620	08:38:37.481	00:00:19.620	1177	-1024	-768	-1	-1	-1	-1	4	-1024	-768	-1	-1	-1	-1	4		0	0						StimuliFarbe_rot_grün.jpg	0	880	547	72	111				0	Content		-72	-111	19620457	319788572
19637	08:38:37.498	00:00:19.637	1178	-1024	-768	-1	-1	-1	-1	4	-1024	-768	-1	-1	-1	-1	4		0	0						StimuliFarbe_rot_grün.jpg	0	880	547	72	111				0	Content		-72	-111	19637125	319805240
19654	08:38:37.515	00:00:19.653	1179	-1024	-768	-1	-1	-1	-1	4	-1024	-768	-1	-1	-1	-1	4		0	0						StimuliFarbe_rot_grün.jpg	0	880	547	72	111				0	Content		-72	-111	19653793	319821908
19671	08:38:37.532	00:00:19.671	1180	-1024	-768	-1	-1	-1	-1	4	-1024	-768	-1	-1	-1	-1	4		0	0						StimuliFarbe_rot_grün.jpg	0	880	547	72	111				0	Content		-72	-111	19671060	319839175
19688	08:38:37.549	00:00:19.687	1181	-1024	-768	-1	-1	-1	-1	4	-1024	-768	-1	-1	-1	-1	4		0	0						StimuliFarbe_rot_grün.jpg	0	880	547	72	111				0	Content		-72	-111	19687728	319855843
19705	08:38:37.566	00:00:19.704	1182	-1024	-768	-1	-1	-1	-1	4	-1024	-768	-1	-1	-1	-1	4		0	0						StimuliFarbe_rot_grün.jpg	0	880	547	72	111				0	Content		-72	-111	19704951	319873066
19720	08:38:37.581	00:00:19.719	1183	-1024	-768	-1	-1	-1	-1	4	-1024	-768	-1	-1	-1	-1	4		0	0						StimuliFarbe_rot_grün.jpg	0	880	547	72	111				0	Content		-72	-111	19719698	319887813
19736	08:38:37.597	00:00:19.736	1184	-1024	-768	-1	-1	-1	-1	4	-1024	-768	-1	-1	-1	-1	4		0	0						StimuliFarbe_rot_grün.jpg	0	880	547	72	111				0	Content		-72	-111	19736385	319904500
19753	08:38:37.614	00:00:19.753	1185	-1024	-768	-1	-1	-1	-1	4	-1024	-768	-1	-1	-1	-1	4		0	0						StimuliFarbe_rot_grün.jpg	0	880	547	72	111				0	Content		-72	-111	19753053	319921168
19770	08:38:37.631	00:00:19.769	1186	-1024	-768	-1	-1	-1	-1	4	-1024	-768	-1	-1	-1	-1	4		0	0						StimuliFarbe_rot_grün.jpg	0	880	547	72	111				0	Content		-72	-111	19769718	319937833
19786	08:38:37.647	00:00:19.786	1187	-1024	-768	-1	-1	-1	-1	4	-1024	-768	-1	-1	-1	-1	4		0	0						StimuliFarbe_rot_grün.jpg	0	880	547	72	111				0	Content		-72	-111	19786386	319954501
19803	08:38:37.664	00:00:19.803	1188	-1024	-768	-1	-1	-1	-1	4	-1024	-768	-1	-1	-1	-1	4		0	0						StimuliFarbe_rot_grün.jpg	0	880	547	72	111				0	Content		-72	-111	19803031	319971146
19820	08:38:37.681	00:00:19.819	1189	-1024	-768	-1	-1	-1	-1	4	-1024	-768	-1	-1	-1	-1	4		0	0						StimuliFarbe_rot_grün.jpg	0	880	547	72	111				0	Content		-72	-111	19819699	319987814
19836	08:38:37.697	00:00:19.836	1190	-1024	-768	-1	-1	-1	-1	4	-1024	-768	-1	-1	-1	-1	4		0	0						StimuliFarbe_rot_grün.jpg	0	880	547	72	111				0	Content		-72	-111	19836367	320004482
19853	08:38:37.714	00:00:19.852	1191	-1024	-768	-1	-1	-1	-1	4	-1024	-768	-1	-1	-1	-1	4		0	0						StimuliFarbe_rot_grün.jpg	0	880	547	72	111				0	Content		-72	-111	19852943	320021058
19870	08:38:37.731	00:00:19.869	1192	-1024	-768	-1	-1	-1	-1	4	-1024	-768	-1	-1	-1	-1	4		0	0						StimuliFarbe_rot_grün.jpg	0	880	547	72	111				0	Content		-72	-111	19869819	320037934
19886	08:38:37.747	00:00:19.886	1193	-1024	-768	-1	-1	-1	-1	4	-1024	-768	-1	-1	-1	-1	4		0	0						StimuliFarbe_rot_grün.jpg	0	880	547	72	111				0	Content		-72	-111	19886487	320054602
19903	08:38:37.764	00:00:19.903	1194	-1024	-768	-1	-1	-1	-1	4	-1024	-768	-1	-1	-1	-1	4		0	0						StimuliFarbe_rot_grün.jpg	0	880	547	72	111				0	Content		-72	-111	19903155	320071270
19920	08:38:37.781	00:00:19.920	1195	-1024	-768	-1	-1	-1	-1	4	-1024	-768	-1	-1	-1	-1	4		0	0						StimuliFarbe_rot_grün.jpg	0	880	547	72	111				0	Content		-72	-111	19920369	320088484
19937	08:38:37.798	00:00:19.937	1196	-1024	-768	-1	-1	-1	-1	4	-1024	-768	-1	-1	-1	-1	4		0	0						StimuliFarbe_rot_grün.jpg	0	880	547	72	111				0	Content		-72	-111	19937037	320105152
19954	08:38:37.815	00:00:19.954	1197	-1024	-768	-1	-1	-1	-1	4	-1024	-768	-1	-1	-1	-1	4		0	0						StimuliFarbe_rot_grün.jpg	0	880	547	72	111				0	Content		-72	-111	19954190	320122305
19971	08:38:37.832	00:00:19.971	1198	-1024	-768	-1	-1	-1	-1	4	-1024	-768	-1	-1	-1	-1	4		0	0						StimuliFarbe_rot_grün.jpg	0	880	547	72	111				0	Content		-72	-111	19971438	320139553
19987	08:38:37.848	00:00:19.987	1199	-1024	-768	-1	-1	-1	-1	4	-1024	-768	-1	-1	-1	-1	4		0	0						StimuliFarbe_rot_grün.jpg	0	880	547	72	111				0	Content		-72	-111	19987188	320155303
20004	08:38:37.865	00:00:20.003	1200	-1024	-768	-1	-1	-1	-1	4	-1024	-768	-1	-1	-1	-1	4		0	0						StimuliFarbe_rot_grün.jpg	0	880	547	72	111				0	Content		-72	-111	20003856	320171971
20020	08:38:37.881	00:00:20.020	1201	-1024	-768	-1	-1	-1	-1	4	-1024	-768	-1	-1	-1	-1	4		0	0						StimuliFarbe_rot_grün.jpg	0	880	547	72	111				0	Content		-72	-111	20020024	320188139
20037	08:38:37.898	00:00:20.036	1202	-1024	-768	-1	-1	-1	-1	4	-1024	-768	-1	-1	-1	-1	4		0	0						StimuliFarbe_rot_grün.jpg	0	880	547	72	111				0	Content		-72	-111	20036692	320204807
20053	08:38:37.914	00:00:20.053	1203	-1024	-768	-1	-1	-1	-1	4	-1024	-768	-1	-1	-1	-1	4		0	0						StimuliFarbe_rot_grün.jpg	0	880	547	72	111				0	Content		-72	-111	20053210	320221325
20070	08:38:37.931	00:00:20.069	1204	-1024	-768	-1	-1	-1	-1	4	-1024	-768	-1	-1	-1	-1	4		0	0						StimuliFarbe_rot_grün.jpg	0	880	547	72	111				0	Content		-72	-111	20069878	320237993
20087	08:38:37.948	00:00:20.086	1205	-1024	-768	-1	-1	-1	-1	4	-1024	-768	-1	-1	-1	-1	4		0	0						StimuliFarbe_rot_grün.jpg	0	880	547	72	111				0	Content		-72	-111	20086546	320254661
20103	08:38:37.964	00:00:20.103	1206	-1024	-768	-1	-1	-1	-1	4	-1024	-768	-1	-1	-1	-1	4		0	0						StimuliFarbe_rot_grün.jpg	0	880	547	72	111				0	Content		-72	-111	20103093	320271208
20120	08:38:37.981	00:00:20.119	1207	-1024	-768	-1	-1	-1	-1	4	-1024	-768	-1	-1	-1	-1	4		0	0						StimuliFarbe_rot_grün.jpg	0	880	547	72	111				0	Content		-72	-111	20119761	320287876
20136	08:38:37.997	00:00:20.136	1208	-1024	-768	-1	-1	-1	-1	4	-1024	-768	-1	-1	-1	-1	4		0	0						StimuliFarbe_rot_grün.jpg	0	880	547	72	111				0	Content		-72	-111	20136429	320304544
20153	08:38:38.014	00:00:20.153	1209	-1024	-768	-1	-1	-1	-1	4	-1024	-768	-1	-1	-1	-1	4		0	0						StimuliFarbe_rot_grün.jpg	0	880	547	72	111				0	Content		-72	-111	20153016	320321131
20170	08:38:38.031	00:00:20.169	1210	-1024	-768	-1	-1	-1	-1	4	-1024	-768	-1	-1	-1	-1	4		0	0						StimuliFarbe_rot_grün.jpg	0	880	547	72	111				0	Content		-72	-111	20169685	320337800
20186	08:38:38.047	00:00:20.186	1211	-1024	-768	-1	-1	-1	-1	4	-1024	-768	-1	-1	-1	-1	4		0	0						StimuliFarbe_rot_grün.jpg	0	880	547	72	111				0	Content		-72	-111	20186353	320354468
20203	08:38:38.064	00:00:20.203	1212	-1024	-768	-1	-1	-1	-1	4	-1024	-768	-1	-1	-1	-1	4		0	0						StimuliFarbe_rot_grün.jpg	0	880	547	72	111				0	Content		-72	-111	20203148	320371263
20220	08:38:38.081	00:00:20.219	1213	-1024	-768	-1	-1	-1	-1	4	-1024	-768	-1	-1	-1	-1	4		0	0						StimuliFarbe_rot_grün.jpg	0	880	547	72	111				0	Content		-72	-111	20219816	320387931
20237	08:38:38.098	00:00:20.236	1214	-1024	-768	-1	-1	-1	-1	4	-1024	-768	-1	-1	-1	-1	4		0	0						StimuliFarbe_rot_grün.jpg	0	880	547	72	111				0	Content		-72	-111	20236773	320404888
20253	08:38:38.114	00:00:20.253	1215	-1024	-768	-1	-1	-1	-1	4	-1024	-768	-1	-1	-1	-1	4		0	0						StimuliFarbe_rot_grün.jpg	0	880	547	72	111				0	Content		-72	-111	20253441	320421556
20270	08:38:38.131	00:00:20.270	1216	-1024	-768	-1	-1	-1	-1	4	-1024	-768	-1	-1	-1	-1	4		0	0						StimuliFarbe_rot_grün.jpg	0	880	547	72	111				0	Content		-72	-111	20270109	320438224
20287	08:38:38.148	00:00:20.287	1217	-1024	-768	-1	-1	-1	-1	4	-1024	-768	-1	-1	-1	-1	4		0	0						StimuliFarbe_rot_grün.jpg	0	880	547	72	111				0	Content		-72	-111	20287335	320455450
20304	08:38:38.165	00:00:20.304	1218	-1024	-768	-1	-1	-1	-1	4	-1024	-768	-1	-1	-1	-1	4		0	0						StimuliFarbe_rot_grün.jpg	0	880	547	72	111				0	Content		-72	-111	20304003	320472118
20321	08:38:38.182	00:00:20.321	1219	-1024	-768	-1	-1	-1	-1	4	-1024	-768	-1	-1	-1	-1	4		0	0						StimuliFarbe_rot_grün.jpg	0	880	547	72	111				0	Content		-72	-111	20321308	320489423
20336	08:38:38.197	00:00:20.336	1220	-1024	-768	-1	-1	-1	-1	4	-1024	-768	-1	-1	-1	-1	4		0	0						StimuliFarbe_rot_grün.jpg	0	880	547	72	111				0	Content		-72	-111	20336057	320504172
20353	08:38:38.214	00:00:20.352	1221	-1024	-768	-1	-1	-1	-1	4	-1024	-768	-1	-1	-1	-1	4		0	0						StimuliFarbe_rot_grün.jpg	0	880	547	72	111				0	Content		-72	-111	20352743	320520858
20369	08:38:38.230	00:00:20.369	1222	-1024	-768	-1	-1	-1	-1	4	-1024	-768	-1	-1	-1	-1	4		0	0						StimuliFarbe_rot_grün.jpg	0	880	547	72	111				0	Content		-72	-111	20369411	320537526
20386	08:38:38.247	00:00:20.386	1223	-1024	-768	-1	-1	-1	-1	4	-1024	-768	-1	-1	-1	-1	4		0	0						StimuliFarbe_rot_grün.jpg	0	880	547	72	111				0	Content		-72	-111	20386074	320554189
20403	08:38:38.264	00:00:20.402	1224	-1024	-768	-1	-1	-1	-1	4	-1024	-768	-1	-1	-1	-1	4		0	0						StimuliFarbe_rot_grün.jpg	0	880	547	72	111				0	Content		-72	-111	20402743	320570858
20419	08:38:38.280	00:00:20.419	1225	-1024	-768	-1	-1	-1	-1	4	-1024	-768	-1	-1	-1	-1	4		0	0						StimuliFarbe_rot_grün.jpg	0	880	547	72	111				0	Content		-72	-111	20419388	320587503
20436	08:38:38.297	00:00:20.436	1226	-1024	-768	-1	-1	-1	-1	4	-1024	-768	-1	-1	-1	-1	4		0	0						StimuliFarbe_rot_grün.jpg	0	880	547	72	111				0	Content		-72	-111	20436056	320604171
20453	08:38:38.314	00:00:20.452	1227	-1024	-768	-1	-1	-1	-1	4	-1024	-768	-1	-1	-1	-1	4		0	0						StimuliFarbe_rot_grün.jpg	0	880	547	72	111				0	Content		-72	-111	20452724	320620839
20469	08:38:38.330	00:00:20.469	1228	-1024	-768	-1	-1	-1	-1	4	-1024	-768	-1	-1	-1	-1	4		0	0						StimuliFarbe_rot_grün.jpg	0	880	547	72	111				0	Content		-72	-111	20469301	320637416
20486	08:38:38.347	00:00:20.486	1229	-1024	-768	-1	-1	-1	-1	4	-1024	-768	-1	-1	-1	-1	4		0	0						StimuliFarbe_rot_grün.jpg	0	880	547	72	111				0	Content		-72	-111	20486135	320654250
20503	08:38:38.364	00:00:20.502	1230	-1024	-768	-1	-1	-1	-1	4	-1024	-768	-1	-1	-1	-1	4		0	0						StimuliFarbe_rot_grün.jpg	0	880	547	72	111				0	Content		-72	-111	20502803	320670918
20519	08:38:38.380	00:00:20.519	1231	-1024	-768	-1	-1	-1	-1	4	-1024	-768	-1	-1	-1	-1	4		0	0						StimuliFarbe_rot_grün.jpg	0	880	547	72	111				0	Content		-72	-111	20519471	320687586
20537	08:38:38.398	00:00:20.536	1232	-1024	-768	-1	-1	-1	-1	4	-1024	-768	-1	-1	-1	-1	4		0	0						StimuliFarbe_rot_grün.jpg	0	880	547	72	111				0	Content		-72	-111	20536640	320704755
20553	08:38:38.414	00:00:20.553	1233	-1024	-768	-1	-1	-1	-1	4	-1024	-768	-1	-1	-1	-1	4		0	0						StimuliFarbe_rot_grün.jpg	0	880	547	72	111				0	Content		-72	-111	20553308	320721423
20570	08:38:38.431	00:00:20.570	1234	-1024	-768	-1	-1	-1	-1	4	-1024	-768	-1	-1	-1	-1	4		0	0						StimuliFarbe_rot_grün.jpg	0	880	547	72	111				0	Content		-72	-111	20570420	320738535
20588	08:38:38.449	00:00:20.587	1235	-1024	-768	-1	-1	-1	-1	4	-1024	-768	-1	-1	-1	-1	4		0	0						StimuliFarbe_rot_grün.jpg	0	880	547	72	111				0	Content		-72	-111	20587793	320755908
20603	08:38:38.464	00:00:20.603	1236	-1024	-768	-1	-1	-1	-1	4	-1024	-768	-1	-1	-1	-1	4		0	0						StimuliFarbe_rot_grün.jpg	0	880	547	72	111				0	Content		-72	-111	20603480	320771595
20620	08:38:38.481	00:00:20.620	1237	-1024	-768	-1	-1	-1	-1	4	-1024	-768	-1	-1	-1	-1	4		0	0						StimuliFarbe_rot_grün.jpg	0	880	547	72	111				0	Content		-72	-111	20620149	320788264
20636	08:38:38.497	00:00:20.636	1238	-1024	-768	-1	-1	-1	-1	4	-1024	-768	-1	-1	-1	-1	4		0	0						StimuliFarbe_rot_grün.jpg	0	880	547	72	111				0	Content		-72	-111	20636353	320804468
20653	08:38:38.514	00:00:20.653	1239	-1024	-768	-1	-1	-1	-1	4	-1024	-768	-1	-1	-1	-1	4		0	0						StimuliFarbe_rot_grün.jpg	0	880	547	72	111				0	Content		-72	-111	20653021	320821136
20670	08:38:38.531	00:00:20.669	1240	-1024	-768	-1	-1	-1	-1	4	-1024	-768	-1	-1	-1	-1	4		0	0						StimuliFarbe_rot_grün.jpg	0	880	547	72	111				0	Content		-72	-111	20669544	320837659
20686	08:38:38.547	00:00:20.686	1241	-1024	-768	-1	-1	-1	-1	4	-1024	-768	-1	-1	-1	-1	4		0	0						StimuliFarbe_rot_grün.jpg	0	880	547	72	111				0	Content		-72	-111	20686212	320854327
20703	08:38:38.564	00:00:20.702	1242	-1024	-768	-1	-1	-1	-1	4	-1024	-768	-1	-1	-1	-1	4		0	0						StimuliFarbe_rot_grün.jpg	0	880	547	72	111				0	Content		-72	-111	20702880	320870995
20719	08:38:38.580	00:00:20.719	1243	-1024	-768	-1	-1	-1	-1	4	-1024	-768	-1	-1	-1	-1	4		0	0						StimuliFarbe_rot_grün.jpg	0	880	547	72	111				0	Content		-72	-111	20719400	320887515
20736	08:38:38.597	00:00:20.736	1244	-1024	-768	-1	-1	-1	-1	4	-1024	-768	-1	-1	-1	-1	4		0	0						StimuliFarbe_rot_grün.jpg	0	880	547	72	111				0	Content		-72	-111	20736068	320904183
20753	08:38:38.614	00:00:20.752	1245	-1024	-768	-1	-1	-1	-1	4	-1024	-768	-1	-1	-1	-1	4		0	0						StimuliFarbe_rot_grün.jpg	0	880	547	72	111				0	Content		-72	-111	20752736	320920851
20769	08:38:38.630	00:00:20.769	1246	-1024	-768	-1	-1	-1	-1	4	-1024	-768	-1	-1	-1	-1	4		0	0						StimuliFarbe_rot_grün.jpg	0	880	547	72	111				0	Content		-72	-111	20769296	320937411
20786	08:38:38.647	00:00:20.785	1247	-1024	-768	-1	-1	-1	-1	4	-1024	-768	-1	-1	-1	-1	4		0	0						StimuliFarbe_rot_grün.jpg	0	880	547	72	111				0	Content		-72	-111	20785964	320954079
20803	08:38:38.664	00:00:20.802	1248	-1024	-768	-1	-1	-1	-1	4	-1024	-768	-1	-1	-1	-1	4		0	0						StimuliFarbe_rot_grün.jpg	0	880	547	72	111				0	Content		-72	-111	20802632	320970747
20819	08:38:38.680	00:00:20.819	1249	-1024	-768	-1	-1	-1	-1	4	-1024	-768	-1	-1	-1	-1	4		0	0						StimuliFarbe_rot_grün.jpg	0	880	547	72	111				0	Content		-72	-111	20819468	320987583
20836	08:38:38.697	00:00:20.836	1250	-1024	-768	-1	-1	-1	-1	4	-1024	-768	-1	-1	-1	-1	4		0	0						StimuliFarbe_rot_grün.jpg	0	880	547	72	111				0	Content		-72	-111	20836136	321004251
20853	08:38:38.714	00:00:20.853	1251	-1024	-768	-1	-1	-1	-1	4	-1024	-768	-1	-1	-1	-1	4		0	0						StimuliFarbe_rot_grün.jpg	0	880	547	72	111				0	Content		-72	-111	20853063	321021178
20870	08:38:38.731	00:00:20.869	1252	-1024	-768	-1	-1	-1	-1	4	-1024	-768	-1	-1	-1	-1	4		0	0						StimuliFarbe_rot_grün.jpg	0	880	547	72	111				0	Content		-72	-111	20869731	321037846
20886	08:38:38.747	00:00:20.886	1253	-1024	-768	-1	-1	-1	-1	4	-1024	-768	-1	-1	-1	-1	4		0	0						StimuliFarbe_rot_grün.jpg	0	880	547	72	111				0	Content		-72	-111	20886399	321054514
20904	08:38:38.765	00:00:20.903	1254	-1024	-768	-1	-1	-1	-1	4	-1024	-768	-1	-1	-1	-1	4		0	0						StimuliFarbe_rot_grün.jpg	0	880	547	72	111				0	Content		-72	-111	20903656	321071771
20920	08:38:38.781	00:00:20.920	1255	-1024	-768	-1	-1	-1	-1	4	-1024	-768	-1	-1	-1	-1	4		0	0						StimuliFarbe_rot_grün.jpg	0	880	547	72	111				0	Content		-72	-111	20920324	321088439
20938	08:38:38.799	00:00:20.937	1256	-1024	-768	-1	-1	-1	-1	4	-1024	-768	-1	-1	-1	-1	4		0	0						StimuliFarbe_rot_grün.jpg	0	880	547	72	111				0	Content		-72	-111	20937546	321105661
20952	08:38:38.813	00:00:20.952	1257	-1024	-768	-1	-1	-1	-1	4	-1024	-768	-1	-1	-1	-1	4		0	0						StimuliFarbe_rot_grün.jpg	0	880	547	72	111				0	Content		-72	-111	20952285	321120400
20969	08:38:38.830	00:00:20.968	1258	-1024	-768	-1	-1	-1	-1	4	-1024	-768	-1	-1	-1	-1	4		0	0						StimuliFarbe_rot_grün.jpg	0	880	547	72	111				0	Content		-72	-111	20968972	321137087
20986	08:38:38.847	00:00:20.985	1259	-1024	-768	-1	-1	-1	-1	4	-1024	-768	-1	-1	-1	-1	4		0	0						StimuliFarbe_rot_grün.jpg	0	880	547	72	111				0	Content		-72	-111	20985640	321153755
21002	08:38:38.863	00:00:21.002	1260	-1024	-768	-1	-1	-1	-1	4	-1024	-768	-1	-1	-1	-1	4		0	0						StimuliFarbe_rot_grün.jpg	0	880	547	72	111				0	Content		-72	-111	21002303	321170418
21019	08:38:38.880	00:00:21.018	1261	-1024	-768	-1	-1	-1	-1	4	-1024	-768	-1	-1	-1	-1	4		0	0						StimuliFarbe_rot_grün.jpg	0	880	547	72	111				0	Content		-72	-111	21018971	321187086
21036	08:38:38.897	00:00:21.035	1262	-1024	-768	-1	-1	-1	-1	4	-1024	-768	-1	-1	-1	-1	4		0	0						StimuliFarbe_rot_grün.jpg	0	880	547	72	111				0	Content		-72	-111	21035618	321203733
21052	08:38:38.913	00:00:21.052	1263	-1024	-768	-1	-1	-1	-1	4	-1024	-768	-1	-1	-1	-1	4		0	0						StimuliFarbe_rot_grün.jpg	0	880	547	72	111				0	Content		-72	-111	21052286	321220401
21069	08:38:38.930	00:00:21.068	1264	-1024	-768	-1	-1	-1	-1	4	-1024	-768	-1	-1	-1	-1	4		0	0						StimuliFarbe_rot_grün.jpg	0	880	547	72	111				0	Content		-72	-111	21068954	321237069
21086	08:38:38.947	00:00:21.085	1265	-1024	-768	-1	-1	-1	-1	4	-1024	-768	-1	-1	-1	-1	4		0	0						StimuliFarbe_rot_grün.jpg	0	880	547	72	111				0	Content		-72	-111	21085605	321253720
21102	08:38:38.963	00:00:21.102	1266	-1024	-768	-1	-1	-1	-1	4	-1024	-768	-1	-1	-1	-1	4		0	0						StimuliFarbe_rot_grün.jpg	0	880	547	72	111				0	Content		-72	-111	21102274	321270389
21119	08:38:38.980	00:00:21.118	1267	-1024	-768	-1	-1	-1	-1	4	-1024	-768	-1	-1	-1	-1	4		0	0						StimuliFarbe_rot_grün.jpg	0	880	547	72	111				0	Content		-72	-111	21118942	321287057
21136	08:38:38.997	00:00:21.135	1268	-1024	-768	-1	-1	-1	-1	4	-1024	-768	-1	-1	-1	-1	4		0	0						StimuliFarbe_rot_grün.jpg	0	880	547	72	111				0	Content		-72	-111	21135765	321303880
21152	08:38:39.013	00:00:21.152	1269	-1024	-768	-1	-1	-1	-1	4	-1024	-768	-1	-1	-1	-1	4		0	0						StimuliFarbe_rot_grün.jpg	0	880	547	72	111				0	Content		-72	-111	21152433	321320548
21169	08:38:39.030	00:00:21.169	1270	-1024	-768	-1	-1	-1	-1	4	-1024	-768	-1	-1	-1	-1	4		0	0						StimuliFarbe_rot_grün.jpg	0	880	547	72	111				0	Content		-72	-111	21169101	321337216
21186	08:38:39.047	00:00:21.186	1271	-1024	-768	-1	-1	-1	-1	4	-1024	-768	-1	-1	-1	-1	4		0	0						StimuliFarbe_rot_grün.jpg	0	880	547	72	111				0	Content		-72	-111	21186256	321354371
21203	08:38:39.064	00:00:21.202	1272	-1024	-768	-1	-1	-1	-1	4	-1024	-768	-1	-1	-1	-1	4		0	0						StimuliFarbe_rot_grün.jpg	0	880	547	72	111				0	Content		-72	-111	21202924	321371039
21220	08:38:39.081	00:00:21.220	1273	-1024	-768	-1	-1	-1	-1	4	-1024	-768	-1	-1	-1	-1	4		0	0						StimuliFarbe_rot_grün.jpg	0	880	547	72	111				0	Content		-72	-111	21220032	321388147
21237	08:38:39.098	00:00:21.237	1274	-1024	-768	-1	-1	-1	-1	4	-1024	-768	-1	-1	-1	-1	4		0	0						StimuliFarbe_rot_grün.jpg	0	880	547	72	111				0	Content		-72	-111	21237404	321405519
21253	08:38:39.114	00:00:21.253	1275	-1024	-768	-1	-1	-1	-1	4	-1024	-768	-1	-1	-1	-1	4		0	0						StimuliFarbe_rot_grün.jpg	0	880	547	72	111				0	Content		-72	-111	21253091	321421206
21270	08:38:39.131	00:00:21.269	1276	-1024	-768	-1	-1	-1	-1	4	-1024	-768	-1	-1	-1	-1	4		0	0						StimuliFarbe_rot_grün.jpg	0	880	547	72	111				0	Content		-72	-111	21269759	321437874
21286	08:38:39.147	00:00:21.285	1277	-1024	-768	-1	-1	-1	-1	4	-1024	-768	-1	-1	-1	-1	4		0	0						StimuliFarbe_rot_grün.jpg	0	880	547	72	111				0	Content		-72	-111	21285956	321454071
21303	08:38:39.164	00:00:21.302	1278	-1024	-768	-1	-1	-1	-1	4	-1024	-768	-1	-1	-1	-1	4		0	0						StimuliFarbe_rot_grün.jpg	0	880	547	72	111				0	Content		-72	-111	21302624	321470739
21319	08:38:39.180	00:00:21.319	1279	-1024	-768	-1	-1	-1	-1	4	-1024	-768	-1	-1	-1	-1	4		0	0						StimuliFarbe_rot_grün.jpg	0	880	547	72	111				0	Content		-72	-111	21319153	321487268
21336	08:38:39.197	00:00:21.335	1280	-1024	-768	-1	-1	-1	-1	4	-1024	-768	-1	-1	-1	-1	4		0	0						StimuliFarbe_rot_grün.jpg	0	880	547	72	111				0	Content		-72	-111	21335822	321503937
21352	08:38:39.213	00:00:21.352	1281	-1024	-768	-1	-1	-1	-1	4	-1024	-768	-1	-1	-1	-1	4		0	0						StimuliFarbe_rot_grün.jpg	0	880	547	72	111				0	Content		-72	-111	21352490	321520605
21369	08:38:39.230	00:00:21.369	1282	-1024	-768	-1	-1	-1	-1	4	-1024	-768	-1	-1	-1	-1	4		0	0						StimuliFarbe_rot_grün.jpg	0	880	547	72	111				0	Content		-72	-111	21369002	321537117
21386	08:38:39.247	00:00:21.385	1283	-1024	-768	-1	-1	-1	-1	4	-1024	-768	-1	-1	-1	-1	4		0	0						StimuliFarbe_rot_grün.jpg	0	880	547	72	111				0	Content		-72	-111	21385670	321553785
21402	08:38:39.263	00:00:21.402	1284	-1024	-768	-1	-1	-1	-1	4	-1024	-768	-1	-1	-1	-1	4		0	0						StimuliFarbe_rot_grün.jpg	0	880	547	72	111				0	Content		-72	-111	21402338	321570453
21419	08:38:39.280	00:00:21.418	1285	-1024	-768	-1	-1	-1	-1	4	-1024	-768	-1	-1	-1	-1	4		0	0						StimuliFarbe_rot_grün.jpg	0	880	547	72	111				0	Content		-72	-111	21418900	321587015
21436	08:38:39.297	00:00:21.435	1286	-1024	-768	-1	-1	-1	-1	4	-1024	-768	-1	-1	-1	-1	4		0	0						StimuliFarbe_rot_grün.jpg	0	880	547	72	111				0	Content		-72	-111	21435568	321603683
21452	08:38:39.313	00:00:21.452	1287	-1024	-768	-1	-1	-1	-1	4	-1024	-768	-1	-1	-1	-1	4		0	0						StimuliFarbe_rot_grün.jpg	0	880	547	72	111				0	Content		-72	-111	21452236	321620351
21469	08:38:39.330	00:00:21.469	1288	-1024	-768	-1	-1	-1	-1	4	-1024	-768	-1	-1	-1	-1	4		0	0						StimuliFarbe_rot_grün.jpg	0	880	547	72	111				0	Content		-72	-111	21469069	321637184
21486	08:38:39.347	00:00:21.485	1289	-1024	-768	-1	-1	-1	-1	4	-1024	-768	-1	-1	-1	-1	4		0	0						StimuliFarbe_rot_grün.jpg	0	880	547	72	111				0	Content		-72	-111	21485737	321653852
21503	08:38:39.364	00:00:21.502	1290	-1024	-768	-1	-1	-1	-1	4	-1024	-768	-1	-1	-1	-1	4		0	0						StimuliFarbe_rot_grün.jpg	0	880	547	72	111				0	Content		-72	-111	21502666	321670781
21519	08:38:39.380	00:00:21.519	1291	-1024	-768	-1	-1	-1	-1	4	-1024	-768	-1	-1	-1	-1	4		0	0						StimuliFarbe_rot_grün.jpg	0	880	547	72	111				0	Content		-72	-111	21519334	321687449
21536	08:38:39.397	00:00:21.536	1292	-1024	-768	-1	-1	-1	-1	4	-1024	-768	-1	-1	-1	-1	4		0	0						StimuliFarbe_rot_grün.jpg	0	880	547	72	111				0	Content		-72	-111	21536002	321704117
21553	08:38:39.414	00:00:21.553	1293	-1024	-768	-1	-1	-1	-1	4	-1024	-768	-1	-1	-1	-1	4		0	0						StimuliFarbe_rot_grün.jpg	0	880	547	72	111				0	Content		-72	-111	21553262	321721377
21570	08:38:39.431	00:00:21.569	1294	-1024	-768	-1	-1	-1	-1	4	-1024	-768	-1	-1	-1	-1	4		0	0						StimuliFarbe_rot_grün.jpg	0	880	547	72	111				0	Content		-72	-111	21569930	321738045
21587	08:38:39.448	00:00:21.587	1295	-1024	-768	-1	-1	-1	-1	4	-1024	-768	-1	-1	-1	-1	4		0	0						StimuliFarbe_rot_grün.jpg	0	880	547	72	111				0	Content		-72	-111	21587143	321755258
21602	08:38:39.463	00:00:21.601	1296	-1024	-768	-1	-1	-1	-1	4	-1024	-768	-1	-1	-1	-1	4		0	0						StimuliFarbe_rot_grün.jpg	0	880	547	72	111				0	Content		-72	-111	21601893	321770008
21619	08:38:39.480	00:00:21.618	1297	-1024	-768	-1	-1	-1	-1	4	-1024	-768	-1	-1	-1	-1	4		0	0						StimuliFarbe_rot_grün.jpg	0	880	547	72	111				0	Content		-72	-111	21618581	321786696
21635	08:38:39.496	00:00:21.635	1298	-1024	-768	-1	-1	-1	-1	4	-1024	-768	-1	-1	-1	-1	4		0	0						StimuliFarbe_rot_grün.jpg	0	880	547	72	111				0	Content		-72	-111	21635249	321803364
21652	08:38:39.513	00:00:21.651	1299	-1024	-768	-1	-1	-1	-1	4	-1024	-768	-1	-1	-1	-1	4		0	0						StimuliFarbe_rot_grün.jpg	0	880	547	72	111				0	Content		-72	-111	21651912	321820027
21669	08:38:39.530	00:00:21.668	1300	-1024	-768	-1	-1	-1	-1	4	-1024	-768	-1	-1	-1	-1	4		0	0						StimuliFarbe_rot_grün.jpg	0	880	547	72	111				0	Content		-72	-111	21668580	321836695
21685	08:38:39.546	00:00:21.685	1301	-1024	-768	-1	-1	-1	-1	4	-1024	-768	-1	-1	-1	-1	4		0	0						StimuliFarbe_rot_grün.jpg	0	880	547	72	111				0	Content		-72	-111	21685227	321853342
21702	08:38:39.563	00:00:21.701	1302	-1024	-768	-1	-1	-1	-1	4	-1024	-768	-1	-1	-1	-1	4		0	0						StimuliFarbe_rot_grün.jpg	0	880	547	72	111				0	Content		-72	-111	21701895	321870010
21719	08:38:39.580	00:00:21.718	1303	-1024	-768	-1	-1	-1	-1	4	-1024	-768	-1	-1	-1	-1	4		0	0						StimuliFarbe_rot_grün.jpg	0	880	547	72	111				0	Content		-72	-111	21718563	321886678
21735	08:38:39.596	00:00:21.735	1304	-1024	-768	-1	-1	-1	-1	4	-1024	-768	-1	-1	-1	-1	4		0	0						StimuliFarbe_rot_grün.jpg	0	880	547	72	111				0	Content		-72	-111	21735213	321903328
21752	08:38:39.613	00:00:21.751	1305	-1024	-768	-1	-1	-1	-1	4	-1024	-768	-1	-1	-1	-1	4		0	0						StimuliFarbe_rot_grün.jpg	0	880	547	72	111				0	Content		-72	-111	21751881	321919996
21769	08:38:39.630	00:00:21.768	1306	-1024	-768	-1	-1	-1	-1	4	-1024	-768	-1	-1	-1	-1	4		0	0						StimuliFarbe_rot_grün.jpg	0	880	547	72	111				0	Content		-72	-111	21768549	321936664
21785	08:38:39.646	00:00:21.785	1307	-1024	-768	-1	-1	-1	-1	4	-1024	-768	-1	-1	-1	-1	4		0	0						StimuliFarbe_rot_grün.jpg	0	880	547	72	111				0	Content		-72	-111	21785378	321953493
21802	08:38:39.663	00:00:21.802	1308	-1024	-768	-1	-1	-1	-1	4	-1024	-768	-1	-1	-1	-1	4		0	0						StimuliFarbe_rot_grün.jpg	0	880	547	72	111				0	Content		-72	-111	21802047	321970162
21819	08:38:39.680	00:00:21.818	1309	-1024	-768	-1	-1	-1	-1	4	-1024	-768	-1	-1	-1	-1	4		0	0						StimuliFarbe_rot_grün.jpg	0	880	547	72	111				0	Content		-72	-111	21818715	321986830
21836	08:38:39.697	00:00:21.835	1310	-1024	-768	-1	-1	-1	-1	4	-1024	-768	-1	-1	-1	-1	4		0	0						StimuliFarbe_rot_grün.jpg	0	880	547	72	111				0	Content		-72	-111	21835872	322003987
21853	08:38:39.714	00:00:21.852	1311	-1024	-768	-1	-1	-1	-1	4	-1024	-768	-1	-1	-1	-1	4		0	0						StimuliFarbe_rot_grün.jpg	0	880	547	72	111				0	Content		-72	-111	21852540	322020655
21870	08:38:39.731	00:00:21.869	1312	-1024	-768	-1	-1	-1	-1	4	-1024	-768	-1	-1	-1	-1	4		0	0						StimuliFarbe_rot_grün.jpg	0	880	547	72	111				0	Content		-72	-111	21869639	322037754
21887	08:38:39.748	00:00:21.887	1313	-1024	-768	-1	-1	-1	-1	4	-1024	-768	-1	-1	-1	-1	4		0	0						StimuliFarbe_rot_grün.jpg	0	880	547	72	111				0	Content		-72	-111	21887013	322055128
21903	08:38:39.764	00:00:21.902	1314	-1024	-768	-1	-1	-1	-1	4	-1024	-768	-1	-1	-1	-1	4		0	0						StimuliFarbe_rot_grün.jpg	0	880	547	72	111				0	Content		-72	-111	21902700	322070815
21919	08:38:39.780	00:00:21.919	1315	-1024	-768	-1	-1	-1	-1	4	-1024	-768	-1	-1	-1	-1	4		0	0						StimuliFarbe_rot_grün.jpg	0	880	547	72	111				0	Content		-72	-111	21919368	322087483
21936	08:38:39.797	00:00:21.935	1316	-1024	-768	-1	-1	-1	-1	4	-1024	-768	-1	-1	-1	-1	4		0	0						StimuliFarbe_rot_grün.jpg	0	880	547	72	111				0	Content		-72	-111	21935565	322103680
21952	08:38:39.813	00:00:21.952	1317	-1024	-768	-1	-1	-1	-1	4	-1024	-768	-1	-1	-1	-1	4		0	0						StimuliFarbe_rot_grün.jpg	0	880	547	72	111				0	Content		-72	-111	21952233	322120348
21969	08:38:39.830	00:00:21.968	1318	-1024	-768	-1	-1	-1	-1	4	-1024	-768	-1	-1	-1	-1	4		0	0						StimuliFarbe_rot_grün.jpg	0	880	547	72	111				0	Content		-72	-111	21968760	322136875
21985	08:38:39.846	00:00:21.985	1319	-1024	-768	-1	-1	-1	-1	4	-1024	-768	-1	-1	-1	-1	4		0	0						StimuliFarbe_rot_grün.jpg	0	880	547	72	111				0	Content		-72	-111	21985428	322153543
22002	08:38:39.863	00:00:22.002	1320	-1024	-768	-1	-1	-1	-1	4	-1024	-768	-1	-1	-1	-1	4		0	0						StimuliFarbe_rot_grün.jpg	0	880	547	72	111				0	Content		-72	-111	22002096	322170211
22019	08:38:39.880	00:00:22.018	1321	-1024	-768	-1	-1	-1	-1	4	-1024	-768	-1	-1	-1	-1	4		0	0						StimuliFarbe_rot_grün.jpg	0	880	547	72	111				0	Content		-72	-111	22018608	322186723
22035	08:38:39.896	00:00:22.035	1322	-1024	-768	-1	-1	-1	-1	4	-1024	-768	-1	-1	-1	-1	4		0	0						StimuliFarbe_rot_grün.jpg	0	880	547	72	111				0	Content		-72	-111	22035277	322203392
22052	08:38:39.913	00:00:22.051	1323	-1024	-768	-1	-1	-1	-1	4	-1024	-768	-1	-1	-1	-1	4		0	0						StimuliFarbe_rot_grün.jpg	0	880	547	72	111				0	Content		-72	-111	22051945	322220060
22069	08:38:39.930	00:00:22.068	1324	-1024	-768	-1	-1	-1	-1	4	-1024	-768	-1	-1	-1	-1	4		0	0						StimuliFarbe_rot_grün.jpg	0	880	547	72	111				0	Content		-72	-111	22068507	322236622
22085	08:38:39.946	00:00:22.085	1325	-1024	-768	-1	-1	-1	-1	4	-1024	-768	-1	-1	-1	-1	4		0	0						StimuliFarbe_rot_grün.jpg	0	880	547	72	111				0	Content		-72	-111	22085175	322253290
22102	08:38:39.963	00:00:22.101	1326	-1024	-768	-1	-1	-1	-1	4	-1024	-768	-1	-1	-1	-1	4		0	0						StimuliFarbe_rot_grün.jpg	0	880	547	72	111				0	Content		-72	-111	22101843	322269958
22118	08:38:39.979	00:00:22.118	1327	-1024	-768	-1	-1	-1	-1	4	-1024	-768	-1	-1	-1	-1	4		0	0						StimuliFarbe_rot_grün.jpg	0	880	547	72	111				0	Content		-72	-111	22118276	322286391
22135	08:38:39.996	00:00:22.134	1328	-1024	-768	-1	-1	-1	-1	4	-1024	-768	-1	-1	-1	-1	4		0	0						StimuliFarbe_rot_grün.jpg	0	880	547	72	111				0	Content		-72	-111	22134879	322302994
22152	08:38:40.013	00:00:22.151	1329	-1024	-768	-1	-1	-1	-1	4	-1024	-768	-1	-1	-1	-1	4		0	0						StimuliFarbe_rot_grün.jpg	0	880	547	72	111				0	Content		-72	-111	22151568	322319683
22168	08:38:40.029	00:00:22.168	1330	-1024	-768	-1	-1	-1	-1	4	-1024	-768	-1	-1	-1	-1	4		0	0						StimuliFarbe_rot_grün.jpg	0	880	547	72	111				0	Content		-72	-111	22168236	322336351
22185	08:38:40.046	00:00:22.184	1331	-1024	-768	-1	-1	-1	-1	4	544,4518	248,9732	0,3610623	0,5783181	426,7667	3,867633	0	33	544	249						StimuliFarbe_rot_grün.jpg	0	880	547	72	111	464	120	50	0	Content		472	138	22184880	322352995
22202	08:38:40.063	00:00:22.201	1332	462,9999	216,014	0,5260113	0,5580773	441,4128	4,121147	0	546,3467	246,6593	0,3602076	0,5780215	428,7788	3,849941	0	33	505	231						StimuliFarbe_rot_grün.jpg	0	880	547	72	111	464	120	50	0	Content		433	120	22201632	322369747
22218	08:38:40.079	00:00:22.218	1333	532,4936	208,4698	0,5237596	0,5581039	441,4128	4,226997	3	536,4676	197,3529	0,5254214	0,5580808	447,0224	4,280214	1	33	536	197						StimuliFarbe_rot_grün.jpg	0	880	547	72	111	464	120	50	0	Content		464	86	22218254	322386369
22235	08:38:40.096	00:00:22.234	1334	-1024	-768	-1	-1	-1	-1	4	-1024	-768	-1	-1	-1	-1	4		0	0						StimuliFarbe_rot_grün.jpg	0	880	547	72	111				0	Content		-72	-111	22234878	322402993
22252	08:38:40.113	00:00:22.251	1335	-1024	-768	-1	-1	-1	-1	4	-1024	-768	-1	-1	-1	-1	4		0	0						StimuliFarbe_rot_grün.jpg	0	880	547	72	111				0	Content		-72	-111	22251508	322419623
22268	08:38:40.129	00:00:22.268	1336	-1024	-768	-1	-1	-1	-1	4	-1024	-768	-1	-1	-1	-1	4		0	0						StimuliFarbe_rot_grün.jpg	0	880	547	72	111				0	Content		-72	-111	22268255	322436370
22285	08:38:40.146	00:00:22.284	1337	-1024	-768	-1	-1	-1	-1	4	-1024	-768	-1	-1	-1	-1	4		0	0						StimuliFarbe_rot_grün.jpg	0	880	547	72	111				0	Content		-72	-111	22284879	322452994
22302	08:38:40.163	00:00:22.301	1338	-1024	-768	-1	-1	-1	-1	4	-1024	-768	-1	-1	-1	-1	4		0	0						StimuliFarbe_rot_grün.jpg	0	880	547	72	111				0	Content		-72	-111	22301547	322469662
22318	08:38:40.179	00:00:22.318	1339	-1024	-768	-1	-1	-1	-1	4	-1024	-768	-1	-1	-1	-1	4		0	0						StimuliFarbe_rot_grün.jpg	0	880	547	72	111				0	Content		-72	-111	22318126	322486241
22335	08:38:40.196	00:00:22.334	1340	-1024	-768	-1	-1	-1	-1	4	-1024	-768	-1	-1	-1	-1	4		0	0						StimuliFarbe_rot_grün.jpg	0	880	547	72	111				0	Content		-72	-111	22334875	322502990
22351	08:38:40.212	00:00:22.351	1341	-1024	-768	-1	-1	-1	-1	4	-1024	-768	-1	-1	-1	-1	4		0	0						StimuliFarbe_rot_grün.jpg	0	880	547	72	111				0	Content		-72	-111	22351499	322519614
22368	08:38:40.229	00:00:22.368	1342	-1024	-768	-1	-1	-1	-1	4	-1024	-768	-1	-1	-1	-1	4		0	0						StimuliFarbe_rot_grün.jpg	0	880	547	72	111				0	Content		-72	-111	22368125	322536240
22385	08:38:40.246	00:00:22.384	1343	-1024	-768	-1	-1	-1	-1	4	-1024	-768	-1	-1	-1	-1	4		0	0						StimuliFarbe_rot_grün.jpg	0	880	547	72	111				0	Content		-72	-111	22384793	322552908
22401	08:38:40.262	00:00:22.401	1344	-1024	-768	-1	-1	-1	-1	4	-1024	-768	-1	-1	-1	-1	4		0	0						StimuliFarbe_rot_grün.jpg	0	880	547	72	111				0	Content		-72	-111	22401498	322569613
22418	08:38:40.279	00:00:22.418	1345	-1024	-768	-1	-1	-1	-1	4	-1024	-768	-1	-1	-1	-1	4		0	0						StimuliFarbe_rot_grün.jpg	0	880	547	72	111				0	Content		-72	-111	22418122	322586237
22435	08:38:40.296	00:00:22.434	1346	-1024	-768	-1	-1	-1	-1	4	-1024	-768	-1	-1	-1	-1	4		0	0						StimuliFarbe_rot_grün.jpg	0	880	547	72	111				0	Content		-72	-111	22434790	322602905
22451	08:38:40.312	00:00:22.451	1347	-1024	-768	-1	-1	-1	-1	4	-1024	-768	-1	-1	-1	-1	4		0	0						StimuliFarbe_rot_grün.jpg	0	880	547	72	111				0	Content		-72	-111	22451455	322619570
22468	08:38:40.329	00:00:22.468	1348	-1024	-768	-1	-1	-1	-1	4	-1024	-768	-1	-1	-1	-1	4		0	0						StimuliFarbe_rot_grün.jpg	0	880	547	72	111				0	Content		-72	-111	22468123	322636238
22485	08:38:40.346	00:00:22.484	1349	-1024	-768	-1	-1	-1	-1	4	-1024	-768	-1	-1	-1	-1	4		0	0						StimuliFarbe_rot_grün.jpg	0	880	547	72	111				0	Content		-72	-111	22484746	322652861
22501	08:38:40.362	00:00:22.501	1350	-1024	-768	-1	-1	-1	-1	4	-1024	-768	-1	-1	-1	-1	4		0	0						StimuliFarbe_rot_grün.jpg	0	880	547	72	111				0	Content		-72	-111	22501414	322669529
22518	08:38:40.379	00:00:22.517	1351	-1024	-768	-1	-1	-1	-1	4	-1024	-768	-1	-1	-1	-1	4		0	0						StimuliFarbe_rot_grün.jpg	0	880	547	72	111				0	Content		-72	-111	22517993	322686108
22535	08:38:40.396	00:00:22.534	1352	-1024	-768	-1	-1	-1	-1	4	-1024	-768	-1	-1	-1	-1	4		0	0						StimuliFarbe_rot_grün.jpg	0	880	547	72	111				0	Content		-72	-111	22534743	322702858
22551	08:38:40.412	00:00:22.551	1353	-1024	-768	-1	-1	-1	-1	4	-1024	-768	-1	-1	-1	-1	4		0	0						StimuliFarbe_rot_grün.jpg	0	880	547	72	111				0	Content		-72	-111	22551367	322719482
22568	08:38:40.429	00:00:22.568	1354	-1024	-768	-1	-1	-1	-1	4	-1024	-768	-1	-1	-1	-1	4		0	0						StimuliFarbe_rot_grün.jpg	0	880	547	72	111				0	Content		-72	-111	22568035	322736150
22585	08:38:40.446	00:00:22.584	1355	-1024	-768	-1	-1	-1	-1	4	-1024	-768	-1	-1	-1	-1	4		0	0						StimuliFarbe_rot_grün.jpg	0	880	547	72	111				0	Content		-72	-111	22584613	322752728
22601	08:38:40.462	00:00:22.601	1356	-1024	-768	-1	-1	-1	-1	4	-1024	-768	-1	-1	-1	-1	4		0	0						StimuliFarbe_rot_grün.jpg	0	880	547	72	111				0	Content		-72	-111	22601299	322769414
22603	08:38:40.464																				ImageEnd	16	0	0	StimuliFarbe_rot_grün.jpg
22618	08:38:40.479	00:00:22.617	1357	-1024	-768	-1	-1	-1	-1	4	-1024	-768	-1	-1	-1	-1	4		0	0						No media	0	1024	768	0	0				0	Content		0	0	22617967	322786082
22622	08:38:40.483																				ImageStart	8	0	0	Fix_sw.jpg
22635	08:38:40.496	00:00:22.634	1358	-1024	-768	-1	-1	-1	-1	4	-1024	-768	-1	-1	-1	-1	4		0	0						Fix_sw.jpg	0	880	547	72	111				0	Content		-72	-111	22634608	322802723
22651	08:38:40.512	00:00:22.651	1359	-1024	-768	-1	-1	-1	-1	4	-1024	-768	-1	-1	-1	-1	4		0	0						Fix_sw.jpg	0	880	547	72	111				0	Content		-72	-111	22651232	322819347
22668	08:38:40.529	00:00:22.667	1360	-1024	-768	-1	-1	-1	-1	4	-1024	-768	-1	-1	-1	-1	4		0	0						Fix_sw.jpg	0	880	547	72	111				0	Content		-72	-111	22667982	322836097
22685	08:38:40.546	00:00:22.684	1361	-1024	-768	-1	-1	-1	-1	4	-1024	-768	-1	-1	-1	-1	4		0	0						Fix_sw.jpg	0	880	547	72	111				0	Content		-72	-111	22684670	322852785
22701	08:38:40.562	00:00:22.701	1362	-1024	-768	-1	-1	-1	-1	4	-1024	-768	-1	-1	-1	-1	4		0	0						Fix_sw.jpg	0	880	547	72	111				0	Content		-72	-111	22701338	322869453
22718	08:38:40.579	00:00:22.717	1363	-1024	-768	-1	-1	-1	-1	4	-1024	-768	-1	-1	-1	-1	4		0	0						Fix_sw.jpg	0	880	547	72	111				0	Content		-72	-111	22717987	322886102
22735	08:38:40.596	00:00:22.734	1364	-1024	-768	-1	-1	-1	-1	4	-1024	-768	-1	-1	-1	-1	4		0	0						Fix_sw.jpg	0	880	547	72	111				0	Content		-72	-111	22734655	322902770
22751	08:38:40.612	00:00:22.751	1365	-1024	-768	-1	-1	-1	-1	4	-1024	-768	-1	-1	-1	-1	4		0	0						Fix_sw.jpg	0	880	547	72	111				0	Content		-72	-111	22751324	322919439
22768	08:38:40.629	00:00:22.767	1366	-1024	-768	-1	-1	-1	-1	4	-1024	-768	-1	-1	-1	-1	4		0	0						Fix_sw.jpg	0	880	547	72	111				0	Content		-72	-111	22767958	322936073
22785	08:38:40.646	00:00:22.784	1367	-1024	-768	-1	-1	-1	-1	4	-1024	-768	-1	-1	-1	-1	4		0	0						Fix_sw.jpg	0	880	547	72	111				0	Content		-72	-111	22784626	322952741
22801	08:38:40.662	00:00:22.801	1368	-1024	-768	-1	-1	-1	-1	4	-1024	-768	-1	-1	-1	-1	4		0	0						Fix_sw.jpg	0	880	547	72	111				0	Content		-72	-111	22801294	322969409
22818	08:38:40.679	00:00:22.817	1369	-1024	-768	-1	-1	-1	-1	4	-1024	-768	-1	-1	-1	-1	4		0	0						Fix_sw.jpg	0	880	547	72	111				0	Content		-72	-111	22817938	322986053
22835	08:38:40.696	00:00:22.834	1370	-1024	-768	-1	-1	-1	-1	4	-1024	-768	-1	-1	-1	-1	4		0	0						Fix_sw.jpg	0	880	547	72	111				0	Content		-72	-111	22834606	323002721
22851	08:38:40.712	00:00:22.851	1371	-1024	-768	-1	-1	-1	-1	4	-1024	-768	-1	-1	-1	-1	4		0	0						Fix_sw.jpg	0	880	547	72	111				0	Content		-72	-111	22851274	323019389
22868	08:38:40.729	00:00:22.868	1372	-1024	-768	-1	-1	-1	-1	4	-1024	-768	-1	-1	-1	-1	4		0	0						Fix_sw.jpg	0	880	547	72	111				0	Content		-72	-111	22868095	323036210
22885	08:38:40.746	00:00:22.884	1373	-1024	-768	-1	-1	-1	-1	4	-1024	-768	-1	-1	-1	-1	4		0	0						Fix_sw.jpg	0	880	547	72	111				0	Content		-72	-111	22884763	323052878
22901	08:38:40.762	00:00:22.901	1374	-1024	-768	-1	-1	-1	-1	4	-1024	-768	-1	-1	-1	-1	4		0	0						Fix_sw.jpg	0	880	547	72	111				0	Content		-72	-111	22901431	323069546
22919	08:38:40.780	00:00:22.918	1375	-1024	-768	-1	-1	-1	-1	4	-1024	-768	-1	-1	-1	-1	4		0	0						Fix_sw.jpg	0	880	547	72	111				0	Content		-72	-111	22918586	323086701
22935	08:38:40.796	00:00:22.935	1376	-1024	-768	-1	-1	-1	-1	4	-1024	-768	-1	-1	-1	-1	4		0	0						Fix_sw.jpg	0	880	547	72	111				0	Content		-72	-111	22935254	323103369
22952	08:38:40.813	00:00:22.952	1377	-1024	-768	-1	-1	-1	-1	4	-1024	-768	-1	-1	-1	-1	4		0	0						Fix_sw.jpg	0	880	547	72	111				0	Content		-72	-111	22952347	323120462
22970	08:38:40.831	00:00:22.969	1378	-1024	-768	-1	-1	-1	-1	4	-1024	-768	-1	-1	-1	-1	4		0	0						Fix_sw.jpg	0	880	547	72	111				0	Content		-72	-111	22969722	323137837
22985	08:38:40.846	00:00:22.985	1379	-1024	-768	-1	-1	-1	-1	4	-1024	-768	-1	-1	-1	-1	4		0	0						Fix_sw.jpg	0	880	547	72	111				0	Content		-72	-111	22985410	323153525
23002	08:38:40.863	00:00:23.002	1380	-1024	-768	-1	-1	-1	-1	4	-1024	-768	-1	-1	-1	-1	4		0	0						Fix_sw.jpg	0	880	547	72	111				0	Content		-72	-111	23002078	323170193
23018	08:38:40.879	00:00:23.018	1381	-1024	-768	-1	-1	-1	-1	4	-1024	-768	-1	-1	-1	-1	4		0	0						Fix_sw.jpg	0	880	547	72	111				0	Content		-72	-111	23018275	323186390
23035	08:38:40.896	00:00:23.034	1382	-1024	-768	-1	-1	-1	-1	4	-1024	-768	-1	-1	-1	-1	4		0	0						Fix_sw.jpg	0	880	547	72	111				0	Content		-72	-111	23034943	323203058
23051	08:38:40.912	00:00:23.051	1383	-1024	-768	-1	-1	-1	-1	4	-1024	-768	-1	-1	-1	-1	4		0	0						Fix_sw.jpg	0	880	547	72	111				0	Content		-72	-111	23051426	323219541
23068	08:38:40.929	00:00:23.068	1384	-1024	-768	-1	-1	-1	-1	4	-1024	-768	-1	-1	-1	-1	4		0	0						Fix_sw.jpg	0	880	547	72	111				0	Content		-72	-111	23068094	323236209
23085	08:38:40.946	00:00:23.084	1385	-1024	-768	-1	-1	-1	-1	4	-1024	-768	-1	-1	-1	-1	4		0	0						Fix_sw.jpg	0	880	547	72	111				0	Content		-72	-111	23084762	323252877
23101	08:38:40.962	00:00:23.101	1386	-1024	-768	-1	-1	-1	-1	4	-1024	-768	-1	-1	-1	-1	4		0	0						Fix_sw.jpg	0	880	547	72	111				0	Content		-72	-111	23101310	323269425
23118	08:38:40.979	00:00:23.117	1387	-1024	-768	-1	-1	-1	-1	4	-1024	-768	-1	-1	-1	-1	4		0	0						Fix_sw.jpg	0	880	547	72	111				0	Content		-72	-111	23117978	323286093
23135	08:38:40.996	00:00:23.134	1388	-1024	-768	-1	-1	-1	-1	4	-1024	-768	-1	-1	-1	-1	4		0	0						Fix_sw.jpg	0	880	547	72	111				0	Content		-72	-111	23134646	323302761
23151	08:38:41.012	00:00:23.151	1389	-1024	-768	-1	-1	-1	-1	4	-1024	-768	-1	-1	-1	-1	4		0	0						Fix_sw.jpg	0	880	547	72	111				0	Content		-72	-111	23151218	323319333
23168	08:38:41.029	00:00:23.167	1390	-1024	-768	-1	-1	-1	-1	4	-1024	-768	-1	-1	-1	-1	4		0	0						Fix_sw.jpg	0	880	547	72	111				0	Content		-72	-111	23167886	323336001
23185	08:38:41.046	00:00:23.184	1391	-1024	-768	-1	-1	-1	-1	4	-1024	-768	-1	-1	-1	-1	4		0	0						Fix_sw.jpg	0	880	547	72	111				0	Content		-72	-111	23184554	323352669
23201	08:38:41.062	00:00:23.201	1392	-1024	-768	-1	-1	-1	-1	4	-1024	-768	-1	-1	-1	-1	4		0	0						Fix_sw.jpg	0	880	547	72	111				0	Content		-72	-111	23201390	323369505
23218	08:38:41.079	00:00:23.218	1393	-1024	-768	-1	-1	-1	-1	4	-1024	-768	-1	-1	-1	-1	4		0	0						Fix_sw.jpg	0	880	547	72	111				0	Content		-72	-111	23218058	323386173
23235	08:38:41.096	00:00:23.234	1394	-1024	-768	-1	-1	-1	-1	4	-1024	-768	-1	-1	-1	-1	4		0	0						Fix_sw.jpg	0	880	547	72	111				0	Content		-72	-111	23234987	323403102
23252	08:38:41.113	00:00:23.251	1395	-1024	-768	-1	-1	-1	-1	4	-1024	-768	-1	-1	-1	-1	4		0	0						Fix_sw.jpg	0	880	547	72	111				0	Content		-72	-111	23251655	323419770
23268	08:38:41.129	00:00:23.268	1396	-1024	-768	-1	-1	-1	-1	4	-1024	-768	-1	-1	-1	-1	4		0	0						Fix_sw.jpg	0	880	547	72	111				0	Content		-72	-111	23268323	323436438
23286	08:38:41.147	00:00:23.285	1397	-1024	-768	-1	-1	-1	-1	4	-1024	-768	-1	-1	-1	-1	4		0	0						Fix_sw.jpg	0	880	547	72	111				0	Content		-72	-111	23285519	323453634
23302	08:38:41.163	00:00:23.302	1398	-1024	-768	-1	-1	-1	-1	4	-1024	-768	-1	-1	-1	-1	4		0	0						Fix_sw.jpg	0	880	547	72	111				0	Content		-72	-111	23302187	323470302
23319	08:38:41.180	00:00:23.319	1399	-1024	-768	-1	-1	-1	-1	4	-1024	-768	-1	-1	-1	-1	4		0	0						Fix_sw.jpg	0	880	547	72	111				0	Content		-72	-111	23319463	323487578
23334	08:38:41.195	00:00:23.334	1400	-1024	-768	-1	-1	-1	-1	4	-1024	-768	-1	-1	-1	-1	4		0	0						Fix_sw.jpg	0	880	547	72	111				0	Content		-72	-111	23334212	323502327
23351	08:38:41.212	00:00:23.350	1401	-1024	-768	-1	-1	-1	-1	4	-1024	-768	-1	-1	-1	-1	4		0	0						Fix_sw.jpg	0	880	547	72	111				0	Content		-72	-111	23350898	323519013
23368	08:38:41.229	00:00:23.367	1402	-1024	-768	-1	-1	-1	-1	4	-1024	-768	-1	-1	-1	-1	4		0	0						Fix_sw.jpg	0	880	547	72	111				0	Content		-72	-111	23367566	323535681
23384	08:38:41.245	00:00:23.384	1403	-1024	-768	-1	-1	-1	-1	4	-1024	-768	-1	-1	-1	-1	4		0	0						Fix_sw.jpg	0	880	547	72	111				0	Content		-72	-111	23384231	323552346
23401	08:38:41.262	00:00:23.400	1404	-1024	-768	-1	-1	-1	-1	4	-1024	-768	-1	-1	-1	-1	4		0	0						Fix_sw.jpg	0	880	547	72	111				0	Content		-72	-111	23400899	323569014
23418	08:38:41.279	00:00:23.417	1405	-1024	-768	-1	-1	-1	-1	4	-1024	-768	-1	-1	-1	-1	4		0	0						Fix_sw.jpg	0	880	547	72	111				0	Content		-72	-111	23417545	323585660
23434	08:38:41.295	00:00:23.434	1406	-1024	-768	-1	-1	-1	-1	4	-1024	-768	-1	-1	-1	-1	4		0	0						Fix_sw.jpg	0	880	547	72	111				0	Content		-72	-111	23434213	323602328
23451	08:38:41.312	00:00:23.450	1407	-1024	-768	-1	-1	-1	-1	4	-1024	-768	-1	-1	-1	-1	4		0	0						Fix_sw.jpg	0	880	547	72	111				0	Content		-72	-111	23450882	323618997
23467	08:38:41.328	00:00:23.467	1408	-1024	-768	-1	-1	-1	-1	4	-1024	-768	-1	-1	-1	-1	4		0	0						Fix_sw.jpg	0	880	547	72	111				0	Content		-72	-111	23467492	323635607
23484	08:38:41.345	00:00:23.484	1409	-1024	-768	-1	-1	-1	-1	4	-1024	-768	-1	-1	-1	-1	4		0	0						Fix_sw.jpg	0	880	547	72	111				0	Content		-72	-111	23484160	323652275
23501	08:38:41.362	00:00:23.500	1410	-1024	-768	-1	-1	-1	-1	4	-1024	-768	-1	-1	-1	-1	4		0	0						Fix_sw.jpg	0	880	547	72	111				0	Content		-72	-111	23500828	323668943
23518	08:38:41.379	00:00:23.517	1411	-1024	-768	-1	-1	-1	-1	4	-1024	-768	-1	-1	-1	-1	4		0	0						Fix_sw.jpg	0	880	547	72	111				0	Content		-72	-111	23517673	323685788
23534	08:38:41.395	00:00:23.534	1412	-1024	-768	-1	-1	-1	-1	4	-1024	-768	-1	-1	-1	-1	4		0	0						Fix_sw.jpg	0	880	547	72	111				0	Content		-72	-111	23534341	323702456
23551	08:38:41.412	00:00:23.551	1413	-1024	-768	-1	-1	-1	-1	4	-1024	-768	-1	-1	-1	-1	4		0	0						Fix_sw.jpg	0	880	547	72	111				0	Content		-72	-111	23551009	323719124
23568	08:38:41.429	00:00:23.568	1414	-1024	-768	-1	-1	-1	-1	4	-1024	-768	-1	-1	-1	-1	4		0	0						Fix_sw.jpg	0	880	547	72	111				0	Content		-72	-111	23568179	323736294
23585	08:38:41.446	00:00:23.584	1415	-1024	-768	-1	-1	-1	-1	4	-1024	-768	-1	-1	-1	-1	4		0	0						Fix_sw.jpg	0	880	547	72	111				0	Content		-72	-111	23584847	323752962
23602	08:38:41.463	00:00:23.601	1416	-1024	-768	-1	-1	-1	-1	4	-1024	-768	-1	-1	-1	-1	4		0	0						Fix_sw.jpg	0	880	547	72	111				0	Content		-72	-111	23601960	323770075
23619	08:38:41.480	00:00:23.619	1417	-1024	-768	-1	-1	-1	-1	4	-1024	-768	-1	-1	-1	-1	4		0	0						Fix_sw.jpg	0	880	547	72	111				0	Content		-72	-111	23619210	323787325
23630	08:38:41.491																				ImageEnd	16	0	0	Fix_sw.jpg
23635	08:38:41.496	00:00:23.634	1418	-1024	-768	-1	-1	-1	-1	4	-1024	-768	-1	-1	-1	-1	4		0	0						No media	0	1024	768	0	0				0	Content		0	0	23634960	323803075
23644	08:38:41.505																				ImageStart	8	0	0	StimuliFarbe_gelb_blau.jpg
23652	08:38:41.513	00:00:23.651	1419	-1024	-768	-1	-1	-1	-1	4	-1024	-768	-1	-1	-1	-1	4		0	0						StimuliFarbe_gelb_blau.jpg	0	880	547	72	111				0	Content		-72	-111	23651628	323819743
23668	08:38:41.529	00:00:23.667	1420	-1024	-768	-1	-1	-1	-1	4	-1024	-768	-1	-1	-1	-1	4		0	0						StimuliFarbe_gelb_blau.jpg	0	880	547	72	111				0	Content		-72	-111	23667858	323835973
23685	08:38:41.546	00:00:23.684	1421	-1024	-768	-1	-1	-1	-1	4	-1024	-768	-1	-1	-1	-1	4		0	0						StimuliFarbe_gelb_blau.jpg	0	880	547	72	111				0	Content		-72	-111	23684526	323852641
23701	08:38:41.562	00:00:23.701	1422	-1024	-768	-1	-1	-1	-1	4	-1024	-768	-1	-1	-1	-1	4		0	0						StimuliFarbe_gelb_blau.jpg	0	880	547	72	111				0	Content		-72	-111	23701023	323869138
23718	08:38:41.579	00:00:23.717	1423	-1024	-768	-1	-1	-1	-1	4	-1024	-768	-1	-1	-1	-1	4		0	0						StimuliFarbe_gelb_blau.jpg	0	880	547	72	111				0	Content		-72	-111	23717691	323885806
23734	08:38:41.595	00:00:23.734	1424	-1024	-768	-1	-1	-1	-1	4	-1024	-768	-1	-1	-1	-1	4		0	0						StimuliFarbe_gelb_blau.jpg	0	880	547	72	111				0	Content		-72	-111	23734359	323902474
23751	08:38:41.612	00:00:23.750	1425	-1024	-768	-1	-1	-1	-1	4	-1024	-768	-1	-1	-1	-1	4		0	0						StimuliFarbe_gelb_blau.jpg	0	880	547	72	111				0	Content		-72	-111	23750893	323919008
23768	08:38:41.629	00:00:23.767	1426	-1024	-768	-1	-1	-1	-1	4	-1024	-768	-1	-1	-1	-1	4		0	0						StimuliFarbe_gelb_blau.jpg	0	880	547	72	111				0	Content		-72	-111	23767561	323935676
23784	08:38:41.645	00:00:23.784	1427	-1024	-768	-1	-1	-1	-1	4	-1024	-768	-1	-1	-1	-1	4		0	0						StimuliFarbe_gelb_blau.jpg	0	880	547	72	111				0	Content		-72	-111	23784229	323952344
23801	08:38:41.662	00:00:23.800	1428	-1024	-768	-1	-1	-1	-1	4	-1024	-768	-1	-1	-1	-1	4		0	0						StimuliFarbe_gelb_blau.jpg	0	880	547	72	111				0	Content		-72	-111	23800805	323968920
23817	08:38:41.678	00:00:23.817	1429	-1024	-768	-1	-1	-1	-1	4	-1024	-768	-1	-1	-1	-1	4		0	0						StimuliFarbe_gelb_blau.jpg	0	880	547	72	111				0	Content		-72	-111	23817473	323985588
23834	08:38:41.695	00:00:23.834	1430	-1024	-768	-1	-1	-1	-1	4	-1024	-768	-1	-1	-1	-1	4		0	0						StimuliFarbe_gelb_blau.jpg	0	880	547	72	111				0	Content		-72	-111	23834141	324002256
23851	08:38:41.712	00:00:23.850	1431	-1024	-768	-1	-1	-1	-1	4	-1024	-768	-1	-1	-1	-1	4		0	0						StimuliFarbe_gelb_blau.jpg	0	880	547	72	111				0	Content		-72	-111	23850580	324018695
23867	08:38:41.728	00:00:23.867	1432	-1024	-768	-1	-1	-1	-1	4	-1024	-768	-1	-1	-1	-1	4		0	0						StimuliFarbe_gelb_blau.jpg	0	880	547	72	111				0	Content		-72	-111	23867201	324035316
23884	08:38:41.745	00:00:23.883	1433	-1024	-768	-1	-1	-1	-1	4	-1024	-768	-1	-1	-1	-1	4		0	0						StimuliFarbe_gelb_blau.jpg	0	880	547	72	111				0	Content		-72	-111	23883839	324051954
23901	08:38:41.762	00:00:23.900	1434	-1024	-768	-1	-1	-1	-1	4	-1024	-768	-1	-1	-1	-1	4		0	0						StimuliFarbe_gelb_blau.jpg	0	880	547	72	111				0	Content		-72	-111	23900576	324068691
23917	08:38:41.778	00:00:23.917	1435	-1024	-768	-1	-1	-1	-1	4	-1024	-768	-1	-1	-1	-1	4		0	0						StimuliFarbe_gelb_blau.jpg	0	880	547	72	111				0	Content		-72	-111	23917201	324085316
23934	08:38:41.795	00:00:23.933	1436	-1024	-768	-1	-1	-1	-1	4	-1024	-768	-1	-1	-1	-1	4		0	0						StimuliFarbe_gelb_blau.jpg	0	880	547	72	111				0	Content		-72	-111	23933869	324101984
23950	08:38:41.811	00:00:23.950	1437	-1024	-768	-1	-1	-1	-1	4	-1024	-768	-1	-1	-1	-1	4		0	0						StimuliFarbe_gelb_blau.jpg	0	880	547	72	111				0	Content		-72	-111	23950461	324118576
23967	08:38:41.828	00:00:23.967	1438	-1024	-768	-1	-1	-1	-1	4	-1024	-768	-1	-1	-1	-1	4		0	0						StimuliFarbe_gelb_blau.jpg	0	880	547	72	111				0	Content		-72	-111	23967143	324135258
23984	08:38:41.845	00:00:23.983	1439	-1024	-768	-1	-1	-1	-1	4	-1024	-768	-1	-1	-1	-1	4		0	0						StimuliFarbe_gelb_blau.jpg	0	880	547	72	111				0	Content		-72	-111	23983811	324151926
24000	08:38:41.861	00:00:24.000	1440	-1024	-768	-1	-1	-1	-1	4	-1024	-768	-1	-1	-1	-1	4		0	0						StimuliFarbe_gelb_blau.jpg	0	880	547	72	111				0	Content		-72	-111	24000451	324168566
24017	08:38:41.878	00:00:24.017	1441	-1024	-768	-1	-1	-1	-1	4	-1024	-768	-1	-1	-1	-1	4		0	0						StimuliFarbe_gelb_blau.jpg	0	880	547	72	111				0	Content		-72	-111	24017074	324185189
24034	08:38:41.895	00:00:24.033	1442	-1024	-768	-1	-1	-1	-1	4	-1024	-768	-1	-1	-1	-1	4		0	0						StimuliFarbe_gelb_blau.jpg	0	880	547	72	111				0	Content		-72	-111	24033824	324201939
24050	08:38:41.911	00:00:24.050	1443	-1024	-768	-1	-1	-1	-1	4	-1024	-768	-1	-1	-1	-1	4		0	0						StimuliFarbe_gelb_blau.jpg	0	880	547	72	111				0	Content		-72	-111	24050447	324218562
24067	08:38:41.928	00:00:24.067	1444	-1024	-768	-1	-1	-1	-1	4	-1024	-768	-1	-1	-1	-1	4		0	0						StimuliFarbe_gelb_blau.jpg	0	880	547	72	111				0	Content		-72	-111	24067071	324235186
24084	08:38:41.945	00:00:24.083	1445	-1024	-768	-1	-1	-1	-1	4	-1024	-768	-1	-1	-1	-1	4		0	0						StimuliFarbe_gelb_blau.jpg	0	880	547	72	111				0	Content		-72	-111	24083697	324251812
24100	08:38:41.961	00:00:24.100	1446	-1024	-768	-1	-1	-1	-1	4	-1024	-768	-1	-1	-1	-1	4		0	0						StimuliFarbe_gelb_blau.jpg	0	880	547	72	111				0	Content		-72	-111	24100447	324268562
24117	08:38:41.978	00:00:24.117	1447	-1024	-768	-1	-1	-1	-1	4	-1024	-768	-1	-1	-1	-1	4		0	0						StimuliFarbe_gelb_blau.jpg	0	880	547	72	111				0	Content		-72	-111	24117072	324285187
24134	08:38:41.995	00:00:24.133	1448	-1024	-768	-1	-1	-1	-1	4	-1024	-768	-1	-1	-1	-1	4		0	0						StimuliFarbe_gelb_blau.jpg	0	880	547	72	111				0	Content		-72	-111	24133740	324301855
24150	08:38:42.011	00:00:24.150	1449	369,2421	288,8498	0,5311403	0,5636476	438,6484	4,023525	0	434,3803	284,5886	0,3591413	0,5825654	443,6538	3,832731	0	34	402	287						StimuliFarbe_gelb_blau.jpg	0	880	547	72	111	361	176	200	0	Content		330	176	24150321	324318436
24167	08:38:42.028	00:00:24.167	1450	434,6116	256,4562	0,5307425	0,5630611	449,9694	4,048213	0	480,2773	302,6401	0,3571676	0,5826296	450,0682	3,958174	0	34	457	280						StimuliFarbe_gelb_blau.jpg	0	880	547	72	111	361	176	200	0	Content		385	169	24167074	324335189
24184	08:38:42.045	00:00:24.183	1451	370,7968	267,4456	0,5289226	0,5631421	447,3889	4,133347	0	422,5181	288,5499	0,3590437	0,5823844	443,6613	3,837895	0	34	397	278						StimuliFarbe_gelb_blau.jpg	0	880	547	72	111	361	176	200	0	Content		325	167	24183699	324351814
24200	08:38:42.061	00:00:24.200	1452	-1024	-768	-1	-1	-1	-1	4	-1024	-768	-1	-1	-1	-1	4	34	0	0						StimuliFarbe_gelb_blau.jpg	0	880	547	72	111	361	176	200	0	Content		-72	-111	24200345	324368460
24217	08:38:42.078	00:00:24.217	1453	369,4941	255,7674	0,5258323	0,5628107	460,55	4,245302	0	421,8959	291,1452	0,3577461	0,5821299	446,5974	3,974151	0	34	396	273						StimuliFarbe_gelb_blau.jpg	0	880	547	72	111	361	176	200	0	Content		324	162	24217083	324385198
24234	08:38:42.095	00:00:24.233	1454	-1024	-768	-1	-1	-1	-1	4	488,761	291,5477	0,3569735	0,5820007	449,8958	3,924299	0	34	489	292						StimuliFarbe_gelb_blau.jpg	0	880	547	72	111	361	176	200	0	Content		417	181	24233696	324401811
24250	08:38:42.111	00:00:24.250	1455	-1024	-768	-1	-1	-1	-1	4	-1024	-768	-1	-1	-1	-1	4	34	0	0						StimuliFarbe_gelb_blau.jpg	0	880	547	72	111	361	176	200	0	Content		-72	-111	24250354	324418469
24267	08:38:42.128	00:00:24.267	1456	-1024	-768	-1	-1	-1	-1	4	-1024	-768	-1	-1	-1	-1	4	34	0	0						StimuliFarbe_gelb_blau.jpg	0	880	547	72	111	361	176	200	0	Content		-72	-111	24267022	324435137
24284	08:38:42.145	00:00:24.283	1457	359,5107	271,0833	0,5286027	0,5617386	448,8647	4,09474	0	-1024	-768	-1	-1	-1	-1	4	34	360	271						StimuliFarbe_gelb_blau.jpg	0	880	547	72	111	361	176	200	0	Content		288	160	24283647	324451762
24300	08:38:42.161	00:00:24.300	1458	395,1478	281,8578	0,5297286	0,5615609	445,0057	4,11617	0	475,3195	296,0787	0,356582	0,5814828	448,092	4,034299	0	34	435	289						StimuliFarbe_gelb_blau.jpg	0	880	547	72	111	361	176	200	0	Content		363	178	24300271	324468386
24317	08:38:42.178	00:00:24.317	1459	400,7498	281,9857	0,5300252	0,5615857	445,2546	4,057599	0	483,2623	293,508	0,3570471	0,5815355	449,9842	4,002573	0	34	442	288						StimuliFarbe_gelb_blau.jpg	0	880	547	72	111	361	176	200	0	Content		370	177	24317021	324485136
24334	08:38:42.195	00:00:24.333	1460	407,2422	286,6553	0,5297524	0,5628286	444,9963	4,060575	0	455,8547	302,4435	0,3569218	0,5824812	449,0045	3,960289	0	34	432	295						StimuliFarbe_gelb_blau.jpg	0	880	547	72	111	361	176	200	0	Content		360	184	24333646	324501761
24350	08:38:42.211	00:00:24.350	1461	433,0957	359,6436	0,5285491	0,5657371	444,7949	4,03235	0	504,2892	368,4099	0,3567865	0,5849967	449,224	3,862306	0	35	469	364						StimuliFarbe_gelb_blau.jpg	0	880	547	72	111	409	311	217	0	Content		397	253	24350270	324518385
24367	08:38:42.228	00:00:24.366	1462	448,4232	409,0929	0,5278695	0,5683994	445,0276	3,98911	0	518,5923	424,7105	0,3569182	0,5867163	449,4393	3,783391	0	35	484	417						StimuliFarbe_gelb_blau.jpg	0	880	547	72	111	409	311	217	0	Content		412	306	24366896	324535011
24384	08:38:42.245	00:00:24.383	1463	444,2411	418,8515	0,5281827	0,5686789	445,0783	3,941623	0	517,0095	426,772	0,3570009	0,5865529	449,4178	3,778445	0	35	481	423						StimuliFarbe_gelb_blau.jpg	0	880	547	72	111	409	311	217	0	Content		409	312	24383647	324551762
24400	08:38:42.261	00:00:24.400	1464	443,8795	419,6011	0,5281947	0,5684188	444,9283	3,945619	0	514,9138	433,6169	0,3568473	0,5863352	449,3305	3,803624	0	35	479	427						StimuliFarbe_gelb_blau.jpg	0	880	547	72	111	409	311	217	0	Content		407	316	24400273	324568388
24417	08:38:42.278	00:00:24.416	1465	446,7143	418,3619	0,5282582	0,5685438	445,0203	3,937215	0	514,0556	434,3929	0,3568263	0,5864848	449,3126	3,795719	0	35	480	426						StimuliFarbe_gelb_blau.jpg	0	880	547	72	111	409	311	217	0	Content		408	315	24416897	324585012
24434	08:38:42.295	00:00:24.433	1466	448,4067	419,405	0,5284271	0,5686644	445,0855	3,831579	0	516,5388	428,6532	0,356886	0,5866676	449,3889	3,754517	0	35	482	424						StimuliFarbe_gelb_blau.jpg	0	880	547	72	111	409	311	217	0	Content		410	313	24433522	324601637
24450	08:38:42.311	00:00:24.450	1467	450,955	412,2619	0,5286736	0,5687087	444,989	3,781515	0	516,7299	432,2279	0,3569869	0,5867161	449,3891	3,693945	0	35	484	422						StimuliFarbe_gelb_blau.jpg	0	880	547	72	111	409	311	217	0	Content		412	311	24450271	324618386
24467	08:38:42.328	00:00:24.466	1468	449,456	418,4024	0,528844	0,5687349	445,1401	3,743893	0	514,4772	423,502	0,3571261	0,5867476	449,3187	3,61015	0	35	482	421						StimuliFarbe_gelb_blau.jpg	0	880	547	72	111	409	311	217	0	Content		410	310	24466896	324635011
24484	08:38:42.345	00:00:24.483	1469	448,1747	415,6205	0,5290437	0,5687286	445,0675	3,728307	0	528,94	426,6314	0,3572781	0,5867374	449,4241	3,5939	0	35	489	421						StimuliFarbe_gelb_blau.jpg	0	880	547	72	111	409	311	217	0	Content		417	310	24483520	324651635
24500	08:38:42.361	00:00:24.500	1470	450,9043	418,8539	0,5290835	0,5686234	445,1073	3,714125	0	519,0852	423,4861	0,3572691	0,5866357	449,3519	3,584046	0	35	485	421						StimuliFarbe_gelb_blau.jpg	0	880	547	72	111	409	311	217	0	Content		413	310	24500271	324668386
24517	08:38:42.378	00:00:24.516	1471	453,0517	414,7286	0,5290607	0,5684449	445,0894	3,594275	0	517,6749	428,7567	0,3572243	0,5863898	449,3354	3,487628	0	35	485	422						StimuliFarbe_gelb_blau.jpg	0	880	547	72	111	409	311	217	0	Content		413	311	24516895	324685010
24534	08:38:42.395	00:00:24.533	1472	448,9745	413,2816	0,5289891	0,5683568	444,959	3,584585	0	513,6993	431,0454	0,3572022	0,5863339	449,332	3,451049	0	35	481	422						StimuliFarbe_gelb_blau.jpg	0	880	547	72	111	409	311	217	0	Content		409	311	24533519	324701634
24550	08:38:42.411	00:00:24.550	1473	444,9726	435,4136	0,5288959	0,5694671	445,2364	3,603552	0	503,4962	455,3739	0,3574767	0,5871342	449,3263	3,483466	0	35	474	445						StimuliFarbe_gelb_blau.jpg	0	880	547	72	111	409	311	217	0	Content		402	334	24550154	324718269
24567	08:38:42.428	00:00:24.566	1474	461,4122	472,0027	0,5287363	0,5712596	445,2496	3,513307	0	490,9634	494,9809	0,3579758	0,5884343	449,2985	3,401143	0	36	476	483						StimuliFarbe_gelb_blau.jpg	0	880	547	72	111	373	381	366	0	Content		404	372	24566894	324735009
24584	08:38:42.445	00:00:24.583	1475	445,9831	490,7677	0,5287672	0,5720652	445,366	3,473811	0	477,1033	510,5882	0,3583996	0,5887045	449,4369	3,402412	0	36	462	501						StimuliFarbe_gelb_blau.jpg	0	880	547	72	111	373	381	366	0	Content		390	390	24583519	324751634
24600	08:38:42.461	00:00:24.600	1476	455,123	491,2959	0,528908	0,5720173	445,4999	3,449657	0	458,0124	506,0143	0,3587697	0,588524	449,3876	3,356326	0	36	457	499						StimuliFarbe_gelb_blau.jpg	0	880	547	72	111	373	381	366	0	Content		385	388	24600152	324768267
24617	08:38:42.478	00:00:24.616	1477	464,1984	496,4549	0,5290242	0,5721619	445,2865	3,417934	0	451,8088	504,5415	0,3589396	0,5886696	449,3855	3,311341	0	36	458	500						StimuliFarbe_gelb_blau.jpg	0	880	547	72	111	373	381	366	0	Content		386	389	24616766	324784881
24634	08:38:42.495	00:00:24.633	1478	455,7326	494,9227	0,5291697	0,5726478	445,3587	3,400772	0	457,0081	506,5542	0,3591821	0,5890532	449,3948	3,260947	0	36	456	501						StimuliFarbe_gelb_blau.jpg	0	880	547	72	111	373	381	366	0	Content		384	390	24633516	324801631
24650	08:38:42.511	00:00:24.650	1479	453,5915	498,6816	0,5293719	0,5731329	445,425	3,390365	0	444,2392	511,1134	0,3592808	0,5895391	449,2021	3,279239	0	36	449	505						StimuliFarbe_gelb_blau.jpg	0	880	547	72	111	373	381	366	0	Content		377	394	24650157	324818272
24667	08:38:42.528	00:00:24.666	1480	458,4108	491,1444	0,529603	0,5737957	445,3327	3,415965	0	443,5022	492,2467	0,3595257	0,5900481	449,1907	3,3425	0	36	451	492						StimuliFarbe_gelb_blau.jpg	0	880	547	72	111	373	381	366	0	Content		379	381	24666767	324834882
24683	08:38:42.544	00:00:24.683	1481	448,2787	489,1096	0,5297906	0,5741732	445,4416	3,445507	0	441,8994	494,1577	0,359693	0,5903658	449,1416	3,324492	0	36	445	492						StimuliFarbe_gelb_blau.jpg	0	880	547	72	111	373	381	366	0	Content		373	381	24683393	324851508
24700	08:38:42.561	00:00:24.700	1482	462,7359	492,5045	0,5299602	0,5743963	445,448	3,423866	0	435,5707	493,2179	0,3598024	0,5904337	449,1298	3,286408	0	36	449	493						StimuliFarbe_gelb_blau.jpg	0	880	547	72	111	373	381	366	0	Content		377	382	24700152	324868267
24717	08:38:42.578	00:00:24.716	1483	448,4498	484,4364	0,5300271	0,5746964	445,3331	3,372155	0	434,0948	492,7354	0,3598877	0,5905076	449,0005	3,316436	0	36	441	489						StimuliFarbe_gelb_blau.jpg	0	880	547	72	111	373	381	366	0	Content		369	378	24716768	324884883
24733	08:38:42.594	00:00:24.733	1484	455,2769	486,4869	0,5302483	0,574782	445,6951	3,406863	0	437,2409	496,7023	0,359941	0,5905195	449,0765	3,295113	0	36	446	492						StimuliFarbe_gelb_blau.jpg	0	880	547	72	111	373	381	366	0	Content		374	381	24733388	324901503
24750	08:38:42.611	00:00:24.750	1485	453,8085	480,2378	0,5301628	0,5751356	445,3061	3,3415	0	435,9425	498,1296	0,3599388	0,5905882	449,0407	3,29532	0	36	445	489						StimuliFarbe_gelb_blau.jpg	0	880	547	72	111	373	381	366	0	Content		373	378	24750014	324918129
24767	08:38:42.628	00:00:24.766	1486	453,877	489,1526	0,5301727	0,5751769	445,2623	3,40703	0	435,8692	494,3958	0,3599129	0,5907464	448,8883	3,311122	0	36	445	492						StimuliFarbe_gelb_blau.jpg	0	880	547	72	111	373	381	366	0	Content		373	381	24766762	324934877
24783	08:38:42.644	00:00:24.783	1487	456,4892	495,0841	0,5301353	0,5751559	445,253	3,353684	0	433,6112	492,7294	0,3598847	0,5909354	448,9338	3,318892	0	36	445	494						StimuliFarbe_gelb_blau.jpg	0	880	547	72	111	373	381	366	0	Content		373	383	24783388	324951503
24800	08:38:42.661	00:00:24.800	1488	458,7263	479,7079	0,5300777	0,5755651	445,1801	3,325046	0	424,376	498,5355	0,3597955	0,5911923	448,8105	3,342954	0	36	442	489						StimuliFarbe_gelb_blau.jpg	0	880	547	72	111	373	381	366	0	Content		370	378	24800011	324968126
24817	08:38:42.678	00:00:24.816	1489	458,4413	491,4274	0,5299833	0,5755414	445,1275	3,421269	0	429,5848	492,9765	0,359663	0,5912691	448,7711	3,282658	0	36	444	492						StimuliFarbe_gelb_blau.jpg	0	880	547	72	111	373	381	366	0	Content		372	381	24816636	324984751
24833	08:38:42.694	00:00:24.833	1490	462,6936	490,161	0,529965	0,5754077	445,0336	3,345715	0	429,8817	495,6371	0,3595877	0,5910737	448,6565	3,319642	0	36	446	493						StimuliFarbe_gelb_blau.jpg	0	880	547	72	111	373	381	366	0	Content		374	382	24833386	325001501
24850	08:38:42.711	00:00:24.850	1491	462,9734	492,9473	0,5299016	0,5750419	445,0842	3,372563	0	426,9944	494,2897	0,3595186	0,5906816	448,3779	3,325172	0	36	445	494						StimuliFarbe_gelb_blau.jpg	0	880	547	72	111	373	381	366	0	Content		373	383	24850011	325018126
24867	08:38:42.728	00:00:24.866	1492	463,4726	490,8533	0,529958	0,574832	444,8586	3,388755	0	428,2729	493,746	0,3595497	0,5903057	448,5359	3,338546	0	36	446	492						StimuliFarbe_gelb_blau.jpg	0	880	547	72	111	373	381	366	0	Content		374	381	24866639	325034754
24883	08:38:42.744	00:00:24.883	1493	454,349	489,2487	0,5299645	0,5744559	444,9893	3,377216	0	428,9617	493,3321	0,3595399	0,5899225	448,4094	3,315858	0	36	442	491						StimuliFarbe_gelb_blau.jpg	0	880	547	72	111	373	381	366	0	Content		370	380	24883264	325051379
24900	08:38:42.761	00:00:24.900	1494	455,6094	488,3495	0,5299643	0,5741785	444,8282	3,3661	0	432,4661	490,0077	0,3595211	0,5896047	448,4082	3,328804	0	36	444	489						StimuliFarbe_gelb_blau.jpg	0	880	547	72	111	373	381	366	0	Content		372	378	24900014	325068129
24917	08:38:42.778	00:00:24.916	1495	455,4849	495,1951	0,5298762	0,5739015	444,6236	3,330267	0	423,0872	501,8513	0,3594673	0,5893306	448,4963	3,281434	0	36	439	499						StimuliFarbe_gelb_blau.jpg	0	880	547	72	111	373	381	366	0	Content		367	388	24916637	325084752
24933	08:38:42.794	00:00:24.933	1496	431,8004	501,2911	0,530627	0,5742951	444,7728	3,350684	0	389,6422	514,7052	0,3603622	0,5896537	448,3674	3,291087	0	37	411	508						StimuliFarbe_gelb_blau.jpg	0	880	547	72	111	280	420	966	0	Content		339	397	24933264	325101379
24950	08:38:42.811	00:00:24.949	1497	386,6501	510,6703	0,5314575	0,5747355	444,7507	3,418555	0	339,2491	529,8013	0,3613605	0,5901042	448,5197	3,284878	0	37	363	520						StimuliFarbe_gelb_blau.jpg	0	880	547	72	111	280	420	966	0	Content		291	409	24949890	325118005
24967	08:38:42.828	00:00:24.966	1498	378,8169	525,9422	0,5314698	0,5747458	444,7299	3,460574	0	313,295	525,0926	0,3614418	0,5901661	448,4467	3,369561	0	37	346	526						StimuliFarbe_gelb_blau.jpg	0	880	547	72	111	280	420	966	0	Content		274	415	24966638	325134753
24983	08:38:42.844	00:00:24.983	1499	378,8477	528,4001	0,5312515	0,5743318	444,6613	3,402793	0	292,4282	528,2471	0,3611985	0,5896962	448,4468	3,23737	0	37	336	528						StimuliFarbe_gelb_blau.jpg	0	880	547	72	111	280	420	966	0	Content		264	417	24983264	325151379
25000	08:38:42.861	00:00:24.999	1500	385,6587	529,0716	0,5311328	0,5738088	444,4885	3,476332	0	319,4055	523,5038	0,361089	0,5893437	448,3156	3,401687	0	37	353	526						StimuliFarbe_gelb_blau.jpg	0	880	547	72	111	280	420	966	0	Content		281	415	24999892	325168007
25017	08:38:42.878	00:00:25.016	1501	388,1165	532,6043	0,5309892	0,5735849	444,6927	3,43905	0	319,8766	528,8034	0,3609454	0,5891187	448,3773	3,361061	0	37	354	531						StimuliFarbe_gelb_blau.jpg	0	880	547	72	111	280	420	966	0	Content		282	420	25016513	325184628
25033	08:38:42.894	00:00:25.033	1502	375,7141	523,7745	0,53089	0,5735304	444,5354	3,502707	0	311,132	540,6425	0,3608352	0,589036	448,266	3,342909	0	37	343	532						StimuliFarbe_gelb_blau.jpg	0	880	547	72	111	280	420	966	0	Content		271	421	25033262	325201377
25050	08:38:42.911	00:00:25.049	1503	389,3834	529,1473	0,5308453	0,573609	444,5575	3,44644	0	315,4902	533,6114	0,3607498	0,589182	448,2115	3,390727	0	37	352	531						StimuliFarbe_gelb_blau.jpg	0	880	547	72	111	280	420	966	0	Content		280	420	25049887	325218002
25067	08:38:42.928	00:00:25.066	1504	420,2517	531,2188	0,5308184	0,5735956	444,5575	3,575574	0	315,1539	540,392	0,3607017	0,5892952	448,2028	3,44013	0	37	368	536						StimuliFarbe_gelb_blau.jpg	0	880	547	72	111	280	420	966	0	Content		296	425	25066513	325234628
25083	08:38:42.944	00:00:25.083	1505	390,1914	528,1808	0,5307344	0,5740061	444,536	3,54152	0	316,6679	528,767	0,3605978	0,5895006	448,041	3,419825	0	37	353	528						StimuliFarbe_gelb_blau.jpg	0	880	547	72	111	280	420	966	0	Content		281	417	25083151	325251266
25100	08:38:42.961	00:00:25.099	1506	382,5295	528,4095	0,5306261	0,5742916	444,7481	3,615092	0	271,3264	521,3751	0,3606395	0,5896668	448,041	3,51848	0	37	327	525						StimuliFarbe_gelb_blau.jpg	0	880	547	72	111	280	420	966	0	Content		255	414	25099889	325268004
25117	08:38:42.978	00:00:25.116	1507	390,9943	527,6939	0,5305716	0,5742745	444,739	3,562048	0	305,6749	527,0465	0,3604465	0,5896892	448,2443	3,484928	0	37	348	527						StimuliFarbe_gelb_blau.jpg	0	880	547	72	111	280	420	966	0	Content		276	416	25116514	325284629
25133	08:38:42.994	00:00:25.133	1508	394,233	533,2756	0,5305145	0,5742033	444,7081	3,552281	0	305,0232	529,7372	0,3603992	0,5897117	448,3678	3,565499	0	37	350	532						StimuliFarbe_gelb_blau.jpg	0	880	547	72	111	280	420	966	0	Content		278	421	25133146	325301261
25150	08:38:43.011	00:00:25.149	1509	387,4556	527,9218	0,5304809	0,5742815	444,6897	3,623268	0	297,3229	541,6385	0,3603725	0,589698	448,3975	3,619383	0	37	342	535						StimuliFarbe_gelb_blau.jpg	0	880	547	72	111	280	420	966	0	Content		270	424	25149887	325318002
25167	08:38:43.028	00:00:25.166	1510	386,5016	528,4246	0,5304859	0,5742897	444,7273	3,643255	0	310,1547	535,9312	0,3603498	0,5896395	448,324	3,54899	0	37	348	532						StimuliFarbe_gelb_blau.jpg	0	880	547	72	111	280	420	966	0	Content		276	421	25166509	325334624
25183	08:38:43.044	00:00:25.183	1511	395,5305	541,0161	0,5305005	0,5741236	444,7383	3,628937	0	344,5374	541,7015	0,3603683	0,5895427	448,3241	3,619924	0	37	370	541						StimuliFarbe_gelb_blau.jpg	0	880	547	72	111	280	420	966	0	Content		298	430	25183143	325351258
25200	08:38:43.061	00:00:25.199	1512	383,1177	529,7521	0,5305335	0,5738162	444,7759	3,674045	0	323,1467	523,517	0,3603791	0,5893271	448,3241	3,639632	0	37	353	527						StimuliFarbe_gelb_blau.jpg	0	880	547	72	111	280	420	966	0	Content		281	416	25199758	325367873
25217	08:38:43.078	00:00:25.216	1513	376,512	524,5381	0,5305665	0,5735128	444,7955	3,655404	0	328,5392	528,7444	0,3604162	0,5888953	448,3241	3,645756	0	37	353	527						StimuliFarbe_gelb_blau.jpg	0	880	547	72	111	280	420	966	0	Content		281	416	25216507	325384622
25233	08:38:43.094	00:00:25.233	1514	395,6219	533,0752	0,5306683	0,5731458	444,5834	3,699874	0	328,751	529,9859	0,3604496	0,5886225	448,3241	3,717397	0	37	362	532						StimuliFarbe_gelb_blau.jpg	0	880	547	72	111	280	420	966	0	Content		290	421	25233164	325401279
25250	08:38:43.111	00:00:25.249	1515	387,7956	535,0853	0,530756	0,5728159	444,7034	3,660171	0	344,3624	544,6679	0,3605091	0,588259	448,3241	3,541905	0	37	366	540						StimuliFarbe_gelb_blau.jpg	0	880	547	72	111	280	420	966	0	Content		294	429	25249757	325417872
25266	08:38:43.127	00:00:25.266	1516	386,588	524,4564	0,5308208	0,5725641	444,7186	3,679943	0	338,9698	533,5521	0,3606218	0,5878654	448,3241	3,59534	0	37	363	529						StimuliFarbe_gelb_blau.jpg	0	880	547	72	111	280	420	966	0	Content		291	418	25266381	325434496
25283	08:38:43.144	00:00:25.283	1517	389,481	532,8498	0,5308921	0,5722926	444,6825	3,710653	0	337,0878	529,9578	0,3607083	0,5876634	448,3241	3,658171	0	37	363	531						StimuliFarbe_gelb_blau.jpg	0	880	547	72	111	280	420	966	0	Content		291	420	25283136	325451251
25300	08:38:43.161	00:00:25.299	1518	381,8513	518,4221	0,5310037	0,5725045	444,7352	3,747118	0	257,7878	490,0647	0,3596807	0,5874605	451,5693	3,871208	0	37	320	504						StimuliFarbe_gelb_blau.jpg	0	880	547	72	111	280	420	966	0	Content		248	393	25299756	325467871
25316	08:38:43.177	00:00:25.316	1519	391,1301	532,7004	0,5310734	0,5719826	444,8464	3,665513	0	323,1259	526,6383	0,3608699	0,5871568	448,3132	3,830387	0	37	357	530						StimuliFarbe_gelb_blau.jpg	0	880	547	72	111	280	420	966	0	Content		285	419	25316380	325484495
25333	08:38:43.194	00:00:25.333	1520	377,2852	530,2206	0,5311559	0,5715761	444,8922	3,826352	0	336,6121	539,0004	0,3616337	0,5868737	451,5728	3,802201	0	37	357	535						StimuliFarbe_gelb_blau.jpg	0	880	547	72	111	280	420	966	0	Content		285	424	25333009	325501124
25350	08:38:43.211	00:00:25.349	1521	392,7575	531,4331	0,5312777	0,5711937	444,6802	3,718482	0	321,7519	526,2355	0,3617355	0,5863913	451,5728	3,741596	0	37	357	529						StimuliFarbe_gelb_blau.jpg	0	880	547	72	111	280	420	966	0	Content		285	418	25349753	325517868
25366	08:38:43.227	00:00:25.366	1522	385,2486	532,635	0,5313761	0,5708362	444,8194	3,8011	0	325,9619	525,8494	0,3618549	0,5861449	451,5728	3,879586	0	37	356	529						StimuliFarbe_gelb_blau.jpg	0	880	547	72	111	280	420	966	0	Content		284	418	25366379	325534494
25383	08:38:43.244	00:00:25.383	1523	420,6215	534,2976	0,5314686	0,5704808	444,8194	3,71674	0	329,0297	530,5612	0,3619392	0,5860185	451,5728	3,71967	0	37	375	532						StimuliFarbe_gelb_blau.jpg	0	880	547	72	111	280	420	966	0	Content		303	421	25383003	325551118
25400	08:38:43.261	00:00:25.399	1524	390,2691	533,1924	0,5316324	0,5706842	444,6208	3,726014	0	334,6803	534,3164	0,3620313	0,5860127	451,5728	3,709863	0	37	362	534						StimuliFarbe_gelb_blau.jpg	0	880	547	72	111	280	420	966	0	Content		290	423	25399628	325567743
25416	08:38:43.277	00:00:25.416	1525	382,9854	529,8514	0,5316972	0,5708292	444,7086	3,749263	0	316,0424	524,2593	0,3621247	0,5860765	451,5728	3,838566	0	37	350	527						StimuliFarbe_gelb_blau.jpg	0	880	547	72	111	280	420	966	0	Content		278	416	25416377	325584492
25433	08:38:43.294	00:00:25.433	1526	385,292	523,8959	0,5317237	0,5710009	444,7333	3,73942	0	331,8702	539,4981	0,3621981	0,5861854	451,5728	3,739706	0	37	359	532						StimuliFarbe_gelb_blau.jpg	0	880	547	72	111	280	420	966	0	Content		287	421	25433000	325601115
25450	08:38:43.311	00:00:25.449	1527	389,2151	529,3587	0,5317265	0,5710517	444,9838	3,855783	0	678,4196	537,7316	0,36883	0,5864456	451,5727	3,961216	0	37	534	534						StimuliFarbe_gelb_blau.jpg	0	880	547	72	111	280	420	966	0	Content		462	423	25449627	325617742
25466	08:38:43.327	00:00:25.466	1528	383,5645	527,7661	0,5316597	0,5710431	444,6818	3,793502	0	335,4829	536,6774	0,3621026	0,5863171	451,5728	3,912071	0	37	360	532						StimuliFarbe_gelb_blau.jpg	0	880	547	72	111	280	420	966	0	Content		288	421	25466248	325634363
25483	08:38:43.344	00:00:25.482	1529	426,8008	530,2594	0,5317363	0,570717	444,9833	3,705687	0	-1024	-768	-1	-1	-1	-1	4	37	427	530						StimuliFarbe_gelb_blau.jpg	0	880	547	72	111	280	420	966	0	Content		355	419	25482999	325651114
25500	08:38:43.361	00:00:25.499	1530	386,6924	528,8304	0,5316814	0,5709067	445,1296	3,809284	0	-1024	-768	-1	-1	-1	-1	4	37	387	529						StimuliFarbe_gelb_blau.jpg	0	880	547	72	111	280	420	966	0	Content		315	418	25499621	325667736
25516	08:38:43.377	00:00:25.516	1531	383,3508	528,6318	0,5316638	0,5706614	444,659	3,706346	0	302,608	526,1416	0,3614381	0,5861398	448,3083	3,707047	0	37	343	527						StimuliFarbe_gelb_blau.jpg	0	880	547	72	111	280	420	966	0	Content		271	416	25516245	325684360
25533	08:38:43.394	00:00:25.532	1532	438,154	536,815	0,5316534	0,5703632	444,659	3,656557	0	291,2228	534,6542	0,3614948	0,5860558	448,473	3,686468	0	37	365	536						StimuliFarbe_gelb_blau.jpg	0	880	547	72	111	280	420	966	0	Content		293	425	25532870	325700985
25550	08:38:43.411	00:00:25.549	1533	391,9338	531,5074	0,5317168	0,5704429	444,8264	3,661642	0	316,8934	525,5915	0,3615451	0,5859761	448,473	3,782015	0	37	354	529						StimuliFarbe_gelb_blau.jpg	0	880	547	72	111	280	420	966	0	Content		282	418	25549619	325717734
25566	08:38:43.427	00:00:25.566	1534	391,1414	535,4456	0,5317206	0,5704123	444,8318	3,707266	0	287,7192	527,9315	0,3615427	0,5858842	448,4368	3,665042	0	37	339	532						StimuliFarbe_gelb_blau.jpg	0	880	547	72	111	280	420	966	0	Content		267	421	25566244	325734359
25583	08:38:43.444	00:00:25.582	1535	392,4638	535,3577	0,5317699	0,570356	444,9577	3,692875	0	294,7569	527,2289	0,3615901	0,5858305	448,5303	3,671261	0	37	344	531						StimuliFarbe_gelb_blau.jpg	0	880	547	72	111	280	420	966	0	Content		272	420	25582870	325750985
25599	08:38:43.460	00:00:25.599	1536	397,0049	529,3701	0,5318078	0,5703114	444,9846	3,649148	0	302,1901	535,2103	0,3616292	0,5857399	448,4802	3,585412	0	37	350	532						StimuliFarbe_gelb_blau.jpg	0	880	547	72	111	280	420	966	0	Content		278	421	25599494	325767609
25616	08:38:43.477	00:00:25.616	1537	397,9748	538,1542	0,53183	0,5702476	445,0156	3,691166	0	292,1138	528,3501	0,3616644	0,5856	448,4564	3,729981	0	37	345	533						StimuliFarbe_gelb_blau.jpg	0	880	547	72	111	280	420	966	0	Content		273	422	25616244	325784359
25633	08:38:43.494	00:00:25.632	1538	359,0688	532,8405	0,5318185	0,5703717	445,0156	3,593919	0	288,1706	533,9681	0,3616425	0,5855715	448,4854	3,662595	0	37	324	533						StimuliFarbe_gelb_blau.jpg	0	880	547	72	111	280	420	966	0	Content		252	422	25632868	325800983
25649	08:38:43.510	00:00:25.649	1539	378,3292	531,5116	0,5317837	0,5702258	444,9882	3,800984	0	295,9255	528,531	0,3615798	0,5856546	448,5533	3,720758	0	37	337	530						StimuliFarbe_gelb_blau.jpg	0	880	547	72	111	280	420	966	0	Content		265	419	25649492	325817607
25666	08:38:43.527	00:00:25.666	1540	381,8149	532,5713	0,5316418	0,5703175	445,0675	3,734185	0	295,2989	526,6957	0,361433	0,5858709	448,392	3,715458	0	37	339	530						StimuliFarbe_gelb_blau.jpg	0	880	547	72	111	280	420	966	0	Content		267	419	25666117	325834232
25683	08:38:43.544	00:00:25.682	1541	384,3379	532,2822	0,5315342	0,5703861	445,0145	3,756145	0	286,9611	527,0181	0,3613363	0,5859439	448,4088	3,824818	0	37	336	530						StimuliFarbe_gelb_blau.jpg	0	880	547	72	111	280	420	966	0	Content		264	419	25682867	325850982
25699	08:38:43.560	00:00:25.699	1542	386,0046	536,9538	0,5314373	0,5704886	444,9667	3,723501	0	299,3271	533,307	0,3612386	0,5860317	448,4789	3,693928	0	37	343	535						StimuliFarbe_gelb_blau.jpg	0	880	547	72	111	280	420	966	0	Content		271	424	25699493	325867608
25716	08:38:43.577	00:00:25.716	1543	392,3451	533,3911	0,5313356	0,5706408	444,9455	3,743062	0	287,4642	533,2886	0,3610585	0,5862359	448,2998	3,736568	0	37	340	533						StimuliFarbe_gelb_blau.jpg	0	880	547	72	111	280	420	966	0	Content		268	422	25716116	325884231
25733	08:38:43.594	00:00:25.732	1544	380,1054	530,0305	0,5311128	0,5709387	445,0029	3,762529	0	290,7084	534,2513	0,3609055	0,5864025	448,429	3,712463	0	37	335	532						StimuliFarbe_gelb_blau.jpg	0	880	547	72	111	280	420	966	0	Content		263	421	25732740	325900855
25749	08:38:43.610	00:00:25.749	1545	385,5992	535,0391	0,5309876	0,5713177	444,9396	3,796985	0	319,4333	525,9065	0,3607535	0,5868521	448,429	3,786146	0	37	353	530						StimuliFarbe_gelb_blau.jpg	0	880	547	72	111	280	420	966	0	Content		281	419	25749489	325917604
25766	08:38:43.627	00:00:25.766	1546	391,002	537,4655	0,5308185	0,5719205	444,8127	3,752683	0	282,4246	524,0878	0,3605063	0,5873001	448,314	3,748387	0	37	337	531						StimuliFarbe_gelb_blau.jpg	0	880	547	72	111	280	420	966	0	Content		265	420	25766115	325934230
25783	08:38:43.644	00:00:25.782	1547	380,5191	529,5126	0,530678	0,5725825	444,6309	3,788493	0	285,3831	528,9636	0,3603504	0,5879284	448,3151	3,720376	0	37	333	529						StimuliFarbe_gelb_blau.jpg	0	880	547	72	111	280	420	966	0	Content		261	418	25782738	325950853
25799	08:38:43.660	00:00:25.799	1548	429,463	547,9744	0,5304349	0,5732112	444,6309	3,800615	0	290,841	532,8228	0,360124	0,5886796	448,1034	3,709725	0	37	360	540						StimuliFarbe_gelb_blau.jpg	0	880	547	72	111	280	420	966	0	Content		288	429	25799490	325967605
25816	08:38:43.677	00:00:25.816	1549	389,7303	541,4847	0,5303538	0,5738136	444,6626	3,722934	0	298,7148	525,8922	0,3599728	0,5892554	448,2	3,776688	0	37	344	534						StimuliFarbe_gelb_blau.jpg	0	880	547	72	111	280	420	966	0	Content		272	423	25816113	325984228
25833	08:38:43.694	00:00:25.832	1550	387,1753	536,3636	0,5302228	0,5739545	444,5387	3,80572	0	288,2524	523,8248	0,3598567	0,5894227	448,2177	3,786097	0	37	338	530						StimuliFarbe_gelb_blau.jpg	0	880	547	72	111	280	420	966	0	Content		266	419	25832739	326000854
25849	08:38:43.710	00:00:25.849	1551	383,4506	533,5747	0,5300393	0,5739355	444,6107	3,787152	0	287,7557	528,2045	0,3597009	0,5894651	447,9649	3,757583	0	37	336	531						StimuliFarbe_gelb_blau.jpg	0	880	547	72	111	280	420	966	0	Content		264	420	25849362	326017477
25866	08:38:43.727	00:00:25.866	1552	382,5398	531,9365	0,5300201	0,5737432	444,7038	3,832513	0	289,178	522,6872	0,3596162	0,5892727	448,0223	3,784247	0	37	336	527						StimuliFarbe_gelb_blau.jpg	0	880	547	72	111	280	420	966	0	Content		264	416	25866113	326034228
25883	08:38:43.744	00:00:25.882	1553	385,8192	537,9732	0,5299298	0,57362	444,597	3,778501	0	331,9535	515,1533	0,3595188	0,5891085	448,116	3,440862	0	37	359	527						StimuliFarbe_gelb_blau.jpg	0	880	547	72	111	280	420	966	0	Content		287	416	25882737	326050852
25899	08:38:43.760	00:00:25.899	1554	387,1849	539,49	0,5298421	0,5734762	444,548	3,80646	0	297,4116	538,4105	0,3593936	0,5888194	447,9435	3,78226	0	38	342	539						StimuliFarbe_gelb_blau.jpg	0	880	547	72	111	319	397	100	0	Content		270	428	25899360	326067475
25916	08:38:43.777	00:00:25.915	1555	387,9963	542,6511	0,5297104	0,5732278	444,6985	3,842203	0	295,5766	528,4987	0,3592772	0,5887058	447,8844	3,749711	0	38	342	536						StimuliFarbe_gelb_blau.jpg	0	880	547	72	111	319	397	100	0	Content		270	425	25915984	326084099
25933	08:38:43.794	00:00:25.932	1556	393,8607	539,0056	0,5292761	0,5727804	444,7662	3,829441	0	307,5101	524,0961	0,3588969	0,5882889	448,119	3,781847	0	38	351	532						StimuliFarbe_gelb_blau.jpg	0	880	547	72	111	319	397	100	0	Content		279	421	25932735	326100850
25949	08:38:43.810	00:00:25.949	1557	473,0548	481,9597	0,5273724	0,5705086	444,7662	3,93773	0	388,0632	487,9285	0,3574975	0,5863236	448,3806	3,748343	0	38	431	485						StimuliFarbe_gelb_blau.jpg	0	880	547	72	111	319	397	100	0	Content		359	374	25949361	326117476
25966	08:38:43.827	00:00:25.965	1558	539,0645	449,4014	0,5252196	0,5683724	444,7662	3,980912	0	480,683	445,7136	0,3555531	0,5845537	448,5648	3,68013	0	38	510	448						StimuliFarbe_gelb_blau.jpg	0	880	547	72	111	319	397	100	0	Content		438	337	25965987	326134102
25983	08:38:43.844	00:00:25.982	1559	564,8751	434,5114	0,5234601	0,5677711	445,2126	3,704932	0	572,8259	461,7516	0,3536837	0,5837049	449,2485	3,497448	0	38	569	448						StimuliFarbe_gelb_blau.jpg	0	880	547	72	111	319	397	100	0	Content		497	337	25982608	326150723
25999	08:38:43.860	00:00:25.999	1560	-1024	-768	-1	-1	-1	-1	4	-1024	-768	-1	-1	-1	-1	4		0	0						StimuliFarbe_gelb_blau.jpg	0	880	547	72	111				0	Content		-72	-111	25999358	326167473
26016	08:38:43.877	00:00:26.015	1561	-1024	-768	-1	-1	-1	-1	4	-1024	-768	-1	-1	-1	-1	4		0	0						StimuliFarbe_gelb_blau.jpg	0	880	547	72	111				0	Content		-72	-111	26015990	326184105
26033	08:38:43.894	00:00:26.032	1562	-1024	-768	-1	-1	-1	-1	4	-1024	-768	-1	-1	-1	-1	4		0	0						StimuliFarbe_gelb_blau.jpg	0	880	547	72	111				0	Content		-72	-111	26032607	326200722
26049	08:38:43.910	00:00:26.049	1563	-1024	-768	-1	-1	-1	-1	4	-1024	-768	-1	-1	-1	-1	4		0	0						StimuliFarbe_gelb_blau.jpg	0	880	547	72	111				0	Content		-72	-111	26049229	326217344
26066	08:38:43.927	00:00:26.065	1564	-1024	-768	-1	-1	-1	-1	4	-1024	-768	-1	-1	-1	-1	4		0	0						StimuliFarbe_gelb_blau.jpg	0	880	547	72	111				0	Content		-72	-111	26065977	326234092
26083	08:38:43.944	00:00:26.082	1565	-1024	-768	-1	-1	-1	-1	4	-1024	-768	-1	-1	-1	-1	4		0	0						StimuliFarbe_gelb_blau.jpg	0	880	547	72	111				0	Content		-72	-111	26082599	326250714
26099	08:38:43.960	00:00:26.099	1566	-1024	-768	-1	-1	-1	-1	4	-1024	-768	-1	-1	-1	-1	4		0	0						StimuliFarbe_gelb_blau.jpg	0	880	547	72	111				0	Content		-72	-111	26099222	326267337
26116	08:38:43.977	00:00:26.115	1567	-1024	-768	-1	-1	-1	-1	4	-1024	-768	-1	-1	-1	-1	4		0	0						StimuliFarbe_gelb_blau.jpg	0	880	547	72	111				0	Content		-72	-111	26115848	326283963
26133	08:38:43.994	00:00:26.132	1568	-1024	-768	-1	-1	-1	-1	4	-1024	-768	-1	-1	-1	-1	4		0	0						StimuliFarbe_gelb_blau.jpg	0	880	547	72	111				0	Content		-72	-111	26132597	326300712
26149	08:38:44.010	00:00:26.149	1569	-1024	-768	-1	-1	-1	-1	4	-1024	-768	-1	-1	-1	-1	4		0	0						StimuliFarbe_gelb_blau.jpg	0	880	547	72	111				0	Content		-72	-111	26149223	326317338
26166	08:38:44.027	00:00:26.165	1570	-1024	-768	-1	-1	-1	-1	4	-1024	-768	-1	-1	-1	-1	4		0	0						StimuliFarbe_gelb_blau.jpg	0	880	547	72	111				0	Content		-72	-111	26165848	326333963
26183	08:38:44.044	00:00:26.182	1571	-1024	-768	-1	-1	-1	-1	4	-1024	-768	-1	-1	-1	-1	4		0	0						StimuliFarbe_gelb_blau.jpg	0	880	547	72	111				0	Content		-72	-111	26182516	326350631
26199	08:38:44.060	00:00:26.199	1572	-1024	-768	-1	-1	-1	-1	4	-1024	-768	-1	-1	-1	-1	4		0	0						StimuliFarbe_gelb_blau.jpg	0	880	547	72	111				0	Content		-72	-111	26199219	326367334
26216	08:38:44.077	00:00:26.215	1573	-1024	-768	-1	-1	-1	-1	4	-1024	-768	-1	-1	-1	-1	4		0	0						StimuliFarbe_gelb_blau.jpg	0	880	547	72	111				0	Content		-72	-111	26215846	326383961
26232	08:38:44.093	00:00:26.232	1574	-1024	-768	-1	-1	-1	-1	4	-1024	-768	-1	-1	-1	-1	4		0	0						StimuliFarbe_gelb_blau.jpg	0	880	547	72	111				0	Content		-72	-111	26232472	326400587
26249	08:38:44.110	00:00:26.249	1575	-1024	-768	-1	-1	-1	-1	4	-1024	-768	-1	-1	-1	-1	4		0	0						StimuliFarbe_gelb_blau.jpg	0	880	547	72	111				0	Content		-72	-111	26249140	326417255
26266	08:38:44.127	00:00:26.265	1576	-1024	-768	-1	-1	-1	-1	4	-1024	-768	-1	-1	-1	-1	4		0	0						StimuliFarbe_gelb_blau.jpg	0	880	547	72	111				0	Content		-72	-111	26265847	326433962
26282	08:38:44.143	00:00:26.282	1577	-1024	-768	-1	-1	-1	-1	4	-1024	-768	-1	-1	-1	-1	4		0	0						StimuliFarbe_gelb_blau.jpg	0	880	547	72	111				0	Content		-72	-111	26282469	326450584
26299	08:38:44.160	00:00:26.299	1578	-1024	-768	-1	-1	-1	-1	4	-1024	-768	-1	-1	-1	-1	4		0	0						StimuliFarbe_gelb_blau.jpg	0	880	547	72	111				0	Content		-72	-111	26299095	326467210
26316	08:38:44.177	00:00:26.315	1579	-1024	-768	-1	-1	-1	-1	4	-1024	-768	-1	-1	-1	-1	4		0	0						StimuliFarbe_gelb_blau.jpg	0	880	547	72	111				0	Content		-72	-111	26315844	326483959
26332	08:38:44.193	00:00:26.332	1580	-1024	-768	-1	-1	-1	-1	4	-1024	-768	-1	-1	-1	-1	4		0	0						StimuliFarbe_gelb_blau.jpg	0	880	547	72	111				0	Content		-72	-111	26332469	326500584
26349	08:38:44.210	00:00:26.349	1581	-1024	-768	-1	-1	-1	-1	4	-1024	-768	-1	-1	-1	-1	4		0	0						StimuliFarbe_gelb_blau.jpg	0	880	547	72	111				0	Content		-72	-111	26349090	326517205
26366	08:38:44.227	00:00:26.365	1582	-1024	-768	-1	-1	-1	-1	4	-1024	-768	-1	-1	-1	-1	4		0	0						StimuliFarbe_gelb_blau.jpg	0	880	547	72	111				0	Content		-72	-111	26365714	326533829
26382	08:38:44.243	00:00:26.382	1583	-1024	-768	-1	-1	-1	-1	4	-1024	-768	-1	-1	-1	-1	4		0	0						StimuliFarbe_gelb_blau.jpg	0	880	547	72	111				0	Content		-72	-111	26382339	326550454
26400	08:38:44.261	00:00:26.399	1584	-1024	-768	-1	-1	-1	-1	4	-1024	-768	-1	-1	-1	-1	4		0	0						StimuliFarbe_gelb_blau.jpg	0	880	547	72	111				0	Content		-72	-111	26399533	326567648
26417	08:38:44.278	00:00:26.416	1585	-1024	-768	-1	-1	-1	-1	4	-1024	-768	-1	-1	-1	-1	4		0	0						StimuliFarbe_gelb_blau.jpg	0	880	547	72	111				0	Content		-72	-111	26416906	326585021
26434	08:38:44.295	00:00:26.434	1586	-1024	-768	-1	-1	-1	-1	4	-1024	-768	-1	-1	-1	-1	4		0	0						StimuliFarbe_gelb_blau.jpg	0	880	547	72	111				0	Content		-72	-111	26434153	326602268
26449	08:38:44.310	00:00:26.449	1587	-1024	-768	-1	-1	-1	-1	4	-1024	-768	-1	-1	-1	-1	4		0	0						StimuliFarbe_gelb_blau.jpg	0	880	547	72	111				0	Content		-72	-111	26449083	326617198
26466	08:38:44.327	00:00:26.465	1588	-1024	-768	-1	-1	-1	-1	4	-1024	-768	-1	-1	-1	-1	4		0	0						StimuliFarbe_gelb_blau.jpg	0	880	547	72	111				0	Content		-72	-111	26465705	326633820
26482	08:38:44.343	00:00:26.482	1589	-1024	-768	-1	-1	-1	-1	4	-1024	-768	-1	-1	-1	-1	4		0	0						StimuliFarbe_gelb_blau.jpg	0	880	547	72	111				0	Content		-72	-111	26482452	326650567
26499	08:38:44.360	00:00:26.499	1590	-1024	-768	-1	-1	-1	-1	4	-1024	-768	-1	-1	-1	-1	4		0	0						StimuliFarbe_gelb_blau.jpg	0	880	547	72	111				0	Content		-72	-111	26499074	326667189
26516	08:38:44.377	00:00:26.515	1591	-1024	-768	-1	-1	-1	-1	4	-1024	-768	-1	-1	-1	-1	4		0	0						StimuliFarbe_gelb_blau.jpg	0	880	547	72	111				0	Content		-72	-111	26515698	326683813
26532	08:38:44.393	00:00:26.532	1592	938,6484	354,0903	0,5056596	0,5692944	495,6992	4,186454	1	938,6484	354,0903	0,5056596	0,5692944	495,6992	4,186454	3	39	939	354						StimuliFarbe_gelb_blau.jpg	0	880	547	72	111	867	243	17	0	Content		867	243	26532323	326700438
26549	08:38:44.410	00:00:26.549	1593	-1024	-768	-1	-1	-1	-1	4	-1024	-768	-1	-1	-1	-1	4		0	0						StimuliFarbe_gelb_blau.jpg	0	880	547	72	111				0	Content		-72	-111	26549391	326717506
26567	08:38:44.428	00:00:26.566	1594	-1024	-768	-1	-1	-1	-1	4	-1024	-768	-1	-1	-1	-1	4		0	0						StimuliFarbe_gelb_blau.jpg	0	880	547	72	111				0	Content		-72	-111	26566762	326734877
26582	08:38:44.443	00:00:26.582	1595	-1024	-768	-1	-1	-1	-1	4	-1024	-768	-1	-1	-1	-1	4		0	0						StimuliFarbe_gelb_blau.jpg	0	880	547	72	111				0	Content		-72	-111	26582307	326750422
26599	08:38:44.460	00:00:26.598	1596	-1024	-768	-1	-1	-1	-1	4	-1024	-768	-1	-1	-1	-1	4		0	0						StimuliFarbe_gelb_blau.jpg	0	880	547	72	111				0	Content		-72	-111	26598937	326767052
26616	08:38:44.477	00:00:26.615	1597	-1024	-768	-1	-1	-1	-1	4	-1024	-768	-1	-1	-1	-1	4		0	0						StimuliFarbe_gelb_blau.jpg	0	880	547	72	111				0	Content		-72	-111	26615605	326783720
26632	08:38:44.493	00:00:26.632	1598	-1024	-768	-1	-1	-1	-1	4	-1024	-768	-1	-1	-1	-1	4		0	0						StimuliFarbe_gelb_blau.jpg	0	880	547	72	111				0	Content		-72	-111	26632188	326800303
26649	08:38:44.510	00:00:26.648	1599	937,7696	359,5618	0,5073981	0,5693029	489,6168	4,092383	2	958,256	348,2675	0,504961	0,5692942	499,8204	4,181431	2		0	0						StimuliFarbe_gelb_blau.jpg	0	880	547	72	111				0	Content		-72	-111	26648938	326817053
26666	08:38:44.527	00:00:26.665	1600	926,4816	360,4344	0,5073956	0,5696238	489,6168	4,294832	2	946,0898	349,447	0,5050135	0,5696152	499,5868	4,385924	2		0	0						StimuliFarbe_gelb_blau.jpg	0	880	547	72	111				0	Content		-72	-111	26665566	326833681
26682	08:38:44.543	00:00:26.682	1601	947,0395	357,4377	0,5073798	0,5696663	489,6168	4,335674	3	967,2907	346,5107	0,5050524	0,5696579	499,3539	4,426505	1	40	967	347						StimuliFarbe_gelb_blau.jpg	0	880	547	72	111	879	238	233	0	Content		895	236	26682190	326850305
26699	08:38:44.560	00:00:26.698	1602	942,4349	368,8333	0,5072899	0,5693658	489,6168	4,333967	3	958,1118	360,645	0,5054543	0,5693591	497,2716	4,40503	1	40	958	361						StimuliFarbe_gelb_blau.jpg	0	880	547	72	111	879	238	233	0	Content		886	250	26698817	326866932
26716	08:38:44.577	00:00:26.715	1603	-1024	-768	-1	-1	-1	-1	4	-1024	-768	-1	-1	-1	-1	4	40	0	0						StimuliFarbe_gelb_blau.jpg	0	880	547	72	111	879	238	233	0	Content		-72	-111	26715566	326883681
26732	08:38:44.593	00:00:26.732	1604	951,6921	367,191	0,5071096	0,5688998	489,6168	4,314641	3	963,3885	361,1445	0,5057601	0,5688949	495,2251	4,366623	1	40	963	361						StimuliFarbe_gelb_blau.jpg	0	880	547	72	111	879	238	233	0	Content		891	250	26732189	326900304
26749	08:38:44.610	00:00:26.748	1605	940,8066	355,4193	0,5069607	0,5689989	489,6168	4,288777	3	955,9372	347,0466	0,5051784	0,5689924	497,0423	4,357111	1	40	956	347						StimuliFarbe_gelb_blau.jpg	0	880	547	72	111	879	238	233	0	Content		884	236	26748814	326916929
26765	08:38:44.626	00:00:26.765	1606	933,4791	352,9656	0,5069273	0,5689779	489,6168	4,219606	3	947,743	344,8288	0,5052049	0,5689717	496,7894	4,284194	1	40	948	345						StimuliFarbe_gelb_blau.jpg	0	880	547	72	111	879	238	233	0	Content		876	234	26765441	326933556
26782	08:38:44.643	00:00:26.782	1607	945,1617	354,6776	0,5051886	0,5690148	496,9049	4,316114	3	945,1617	354,6776	0,5051886	0,5690148	496,9049	4,316114	1	40	945	355						StimuliFarbe_gelb_blau.jpg	0	880	547	72	111	879	238	233	0	Content		873	244	26782189	326950304
26799	08:38:44.660	00:00:26.798	1608	956,0469	357,9401	0,5055288	0,5688636	496,051	4,269275	3	956,0469	357,9401	0,5055288	0,5688636	496,051	4,269275	1	40	956	358						StimuliFarbe_gelb_blau.jpg	0	880	547	72	111	879	238	233	0	Content		884	247	26798817	326966932
26815	08:38:44.676	00:00:26.815	1609	954,7762	339,1511	0,5055098	0,5693434	496,2937	4,26643	3	954,7762	339,1511	0,5055098	0,5693434	496,2937	4,26643	1	40	955	339						StimuliFarbe_gelb_blau.jpg	0	880	547	72	111	879	238	233	0	Content		883	228	26815437	326983552
26832	08:38:44.693	00:00:26.832	1610	947,7498	351,4559	0,505691	0,5689134	495,6361	4,252847	3	947,7498	351,4559	0,505691	0,5689134	495,6361	4,252847	1	40	948	351						StimuliFarbe_gelb_blau.jpg	0	880	547	72	111	879	238	233	0	Content		876	240	26832061	327000176
26849	08:38:44.710	00:00:26.848	1611	-1024	-768	-1	-1	-1	-1	4	-1024	-768	-1	-1	-1	-1	4	40	0	0						StimuliFarbe_gelb_blau.jpg	0	880	547	72	111	879	238	233	0	Content		-72	-111	26848809	327016924
26865	08:38:44.726	00:00:26.865	1612	-1024	-768	-1	-1	-1	-1	4	-1024	-768	-1	-1	-1	-1	4	40	0	0						StimuliFarbe_gelb_blau.jpg	0	880	547	72	111	879	238	233	0	Content		-72	-111	26865434	327033549
26882	08:38:44.743	00:00:26.882	1613	655,1607	277,5351	0,5194188	0,5599157	434,4105	3,604036	3	655,1607	277,5351	0,5194188	0,5599157	434,4105	3,604036	1	40	655	278						StimuliFarbe_gelb_blau.jpg	0	880	547	72	111	879	238	233	0	Content		583	167	26882060	327050175
26899	08:38:44.760	00:00:26.898	1614	563,0836	184,7265	0,5253651	0,5572191	446,3545	3,637746	3	563,0836	184,7265	0,5253651	0,5572191	446,3545	3,637746	1	40	563	185						StimuliFarbe_gelb_blau.jpg	0	880	547	72	111	879	238	233	0	Content		491	74	26898682	327066797
26915	08:38:44.776	00:00:26.915	1615	432,4854	97,84769	0,5280385	0,5553887	446,678	3,767903	0	465,6139	89,88953	0,3579131	0,5755602	446,3546	3,586165	0	41	449	94						StimuliFarbe_gelb_blau.jpg	0	880	547	72	111	116	-456	183	0	Content		377	-17	26915431	327083546
26932	08:38:44.793	00:00:26.932	1616	338,6668	21,99416	0,5308868	0,5529776	446,5025	3,660653	0	402,5822	20,38157	0,3586084	0,573476	449,5827	3,577119	0	41	371	21						StimuliFarbe_gelb_blau.jpg	0	880	547	72	111	116	-456	183	0	Content		299	-90	26932057	327100172
26949	08:38:44.810	00:00:26.948	1617	246,167	-42,40661	0,5333703	0,5513662	446,5671	3,703952	0	327,4183	-35,90202	0,3605603	0,572064	449,5534	3,651301	0	41	287	-39						StimuliFarbe_gelb_blau.jpg	0	880	547	72	111	116	-456	183	0	Content		215	-150	26948683	327116798
26965	08:38:44.826	00:00:26.965	1618	179,5055	-153,3524	0,5354717	0,550824	446,6652	3,714451	0	227,4474	-113,5817	0,3642823	0,5713426	443,0208	3,55119	0	41	203	-133						StimuliFarbe_gelb_blau.jpg	0	880	547	72	111	116	-456	183	0	Content		131	-244	26965309	327133424
26982	08:38:44.843	00:00:26.981	1619	-1024	-768	-1	-1	-1	-1	4	-1024	-768	-1	-1	-1	-1	4	41	0	0						StimuliFarbe_gelb_blau.jpg	0	880	547	72	111	116	-456	183	0	Content		-72	-111	26981989	327150104
26999	08:38:44.860	00:00:26.998	1620	-1024	-768	-1	-1	-1	-1	4	-1024	-768	-1	-1	-1	-1	4	41	0	0						StimuliFarbe_gelb_blau.jpg	0	880	547	72	111	116	-456	183	0	Content		-72	-111	26998657	327166772
27015	08:38:44.876	00:00:27.015	1621	-1024	-768	-1	-1	-1	-1	4	187,2767	-345,3539	0,3627222	0,5732313	449,3465	3,701981	0	41	187	-345						StimuliFarbe_gelb_blau.jpg	0	880	547	72	111	116	-456	183	0	Content		115	-456	27015305	327183420
27032	08:38:44.893	00:00:27.031	1622	-1024	-768	-1	-1	-1	-1	4	149,0724	-410,5768	0,3625078	0,574089	449,3466	3,701678	0	41	149	-411						StimuliFarbe_gelb_blau.jpg	0	880	547	72	111	116	-456	183	0	Content		77	-522	27031965	327200080
27049	08:38:44.910	00:00:27.048	1623	-1024	-768	-1	-1	-1	-1	4	149,8398	-400,0701	0,3623674	0,5738169	449,3466	3,799119	0	41	150	-400						StimuliFarbe_gelb_blau.jpg	0	880	547	72	111	116	-456	183	0	Content		78	-511	27048679	327216794
27065	08:38:44.926	00:00:27.065	1624	-1024	-768	-1	-1	-1	-1	4	188,2147	-355,4633	0,3623233	0,5728447	449,4356	3,718157	0	41	188	-355						StimuliFarbe_gelb_blau.jpg	0	880	547	72	111	116	-456	183	0	Content		116	-466	27065307	327233422
27082	08:38:44.943	00:00:27.081	1625	-1024	-768	-1	-1	-1	-1	4	184,7537	-378,6149	0,3622518	0,5731	448,9235	3,688975	0	41	185	-379						StimuliFarbe_gelb_blau.jpg	0	880	547	72	111	116	-456	183	0	Content		113	-490	27081945	327250060
27099	08:38:44.960	00:00:27.098	1626	-1024	-768	-1	-1	-1	-1	4	186,3643	-378,2775	0,3623256	0,573173	448,959	3,645135	0	42	186	-378						StimuliFarbe_gelb_blau.jpg	0	880	547	72	111	109	-494	100	0	Content		114	-489	27098554	327266669
27115	08:38:44.976	00:00:27.115	1627	-1024	-768	-1	-1	-1	-1	4	184,9299	-389,8757	0,3623932	0,5733055	448,8499	3,712478	0	42	185	-390						StimuliFarbe_gelb_blau.jpg	0	880	547	72	111	109	-494	100	0	Content		113	-501	27115306	327283421
27132	08:38:44.993	00:00:27.131	1628	-1024	-768	-1	-1	-1	-1	4	157,723	-181,8132	0,3810386	0,5737286	397,1297	3,257038	0	42	158	-182						StimuliFarbe_gelb_blau.jpg	0	880	547	72	111	109	-494	100	0	Content		86	-293	27131941	327300056
27149	08:38:45.010	00:00:27.148	1629	-1024	-768	-1	-1	-1	-1	4	181,966	-392,3851	0,3625756	0,5733013	448,8105	3,737136	0	42	182	-392						StimuliFarbe_gelb_blau.jpg	0	880	547	72	111	109	-494	100	0	Content		110	-503	27148556	327316671
27165	08:38:45.026	00:00:27.165	1630	-1024	-768	-1	-1	-1	-1	4	180,1923	-387,9007	0,3625884	0,573222	448,7806	3,75074	0	42	180	-388						StimuliFarbe_gelb_blau.jpg	0	880	547	72	111	109	-494	100	0	Content		108	-499	27165304	327333419
27182	08:38:45.043	00:00:27.181	1631	-1024	-768	-1	-1	-1	-1	4	161,085	-163,449	0,3812535	0,573581	396,9914	3,308811	0	42	161	-163						StimuliFarbe_gelb_blau.jpg	0	880	547	72	111	109	-494	100	0	Content		89	-274	27181943	327350058
27199	08:38:45.060	00:00:27.198	1632	-1024	-768	-1	-1	-1	-1	4	-1024	-768	-1	-1	-1	-1	4		0	0						StimuliFarbe_gelb_blau.jpg	0	880	547	72	111				0	Content		-72	-111	27198552	327366667
27215	08:38:45.076	00:00:27.215	1633	-1024	-768	-1	-1	-1	-1	4	-1024	-768	-1	-1	-1	-1	4		0	0						StimuliFarbe_gelb_blau.jpg	0	880	547	72	111				0	Content		-72	-111	27215179	327383294
27232	08:38:45.093	00:00:27.231	1634	-1024	-768	-1	-1	-1	-1	4	-1024	-768	-1	-1	-1	-1	4		0	0						StimuliFarbe_gelb_blau.jpg	0	880	547	72	111				0	Content		-72	-111	27231939	327400054
27249	08:38:45.110	00:00:27.248	1635	-1024	-768	-1	-1	-1	-1	4	-1024	-768	-1	-1	-1	-1	4		0	0						StimuliFarbe_gelb_blau.jpg	0	880	547	72	111				0	Content		-72	-111	27248547	327416662
27265	08:38:45.126	00:00:27.265	1636	-1024	-768	-1	-1	-1	-1	4	-1024	-768	-1	-1	-1	-1	4		0	0						StimuliFarbe_gelb_blau.jpg	0	880	547	72	111				0	Content		-72	-111	27265173	327433288
27282	08:38:45.143	00:00:27.281	1637	-1024	-768	-1	-1	-1	-1	4	-1024	-768	-1	-1	-1	-1	4		0	0						StimuliFarbe_gelb_blau.jpg	0	880	547	72	111				0	Content		-72	-111	27281797	327449912
27299	08:38:45.160	00:00:27.298	1638	-1024	-768	-1	-1	-1	-1	4	-1024	-768	-1	-1	-1	-1	4		0	0						StimuliFarbe_gelb_blau.jpg	0	880	547	72	111				0	Content		-72	-111	27298545	327466660
27315	08:38:45.176	00:00:27.315	1639	-1024	-768	-1	-1	-1	-1	4	-1024	-768	-1	-1	-1	-1	4		0	0						StimuliFarbe_gelb_blau.jpg	0	880	547	72	111				0	Content		-72	-111	27315167	327483282
27332	08:38:45.193	00:00:27.331	1640	-1024	-768	-1	-1	-1	-1	4	-1024	-768	-1	-1	-1	-1	4		0	0						StimuliFarbe_gelb_blau.jpg	0	880	547	72	111				0	Content		-72	-111	27331790	327499905
27348	08:38:45.209	00:00:27.348	1641	-1024	-768	-1	-1	-1	-1	4	-1024	-768	-1	-1	-1	-1	4		0	0						StimuliFarbe_gelb_blau.jpg	0	880	547	72	111				0	Content		-72	-111	27348417	327516532
27365	08:38:45.226	00:00:27.365	1642	-1024	-768	-1	-1	-1	-1	4	-1024	-768	-1	-1	-1	-1	4		0	0						StimuliFarbe_gelb_blau.jpg	0	880	547	72	111				0	Content		-72	-111	27365163	327533278
27382	08:38:45.243	00:00:27.381	1643	-1024	-768	-1	-1	-1	-1	4	-1024	-768	-1	-1	-1	-1	4		0	0						StimuliFarbe_gelb_blau.jpg	0	880	547	72	111				0	Content		-72	-111	27381784	327549899
27398	08:38:45.259	00:00:27.398	1644	-1024	-768	-1	-1	-1	-1	4	-1024	-768	-1	-1	-1	-1	4		0	0						StimuliFarbe_gelb_blau.jpg	0	880	547	72	111				0	Content		-72	-111	27398409	327566524
27415	08:38:45.276	00:00:27.415	1645	-1024	-768	-1	-1	-1	-1	4	-1024	-768	-1	-1	-1	-1	4		0	0						StimuliFarbe_gelb_blau.jpg	0	880	547	72	111				0	Content		-72	-111	27415034	327583149
27432	08:38:45.293	00:00:27.431	1646	-1024	-768	-1	-1	-1	-1	4	-1024	-768	-1	-1	-1	-1	4		0	0						StimuliFarbe_gelb_blau.jpg	0	880	547	72	111				0	Content		-72	-111	27431784	327599899
27448	08:38:45.309	00:00:27.448	1647	-1024	-768	-1	-1	-1	-1	4	-1024	-768	-1	-1	-1	-1	4		0	0						StimuliFarbe_gelb_blau.jpg	0	880	547	72	111				0	Content		-72	-111	27448404	327616519
27465	08:38:45.326	00:00:27.465	1648	-1024	-768	-1	-1	-1	-1	4	-1024	-768	-1	-1	-1	-1	4		0	0						StimuliFarbe_gelb_blau.jpg	0	880	547	72	111				0	Content		-72	-111	27465024	327633139
27482	08:38:45.343	00:00:27.481	1649	-1024	-768	-1	-1	-1	-1	4	-1024	-768	-1	-1	-1	-1	4		0	0						StimuliFarbe_gelb_blau.jpg	0	880	547	72	111				0	Content		-72	-111	27481649	327649764
27498	08:38:45.359	00:00:27.498	1650	-1024	-768	-1	-1	-1	-1	4	-1024	-768	-1	-1	-1	-1	4		0	0						StimuliFarbe_gelb_blau.jpg	0	880	547	72	111				0	Content		-72	-111	27498400	327666515
27515	08:38:45.376	00:00:27.515	1651	-1024	-768	-1	-1	-1	-1	4	-1024	-768	-1	-1	-1	-1	4		0	0						StimuliFarbe_gelb_blau.jpg	0	880	547	72	111				0	Content		-72	-111	27515024	327683139
27532	08:38:45.393	00:00:27.531	1652	-1024	-768	-1	-1	-1	-1	4	-1024	-768	-1	-1	-1	-1	4		0	0						StimuliFarbe_gelb_blau.jpg	0	880	547	72	111				0	Content		-72	-111	27531774	327699889
27548	08:38:45.409	00:00:27.548	1653	-1024	-768	-1	-1	-1	-1	4	-1024	-768	-1	-1	-1	-1	4		0	0						StimuliFarbe_gelb_blau.jpg	0	880	547	72	111				0	Content		-72	-111	27548398	327716513
27565	08:38:45.426	00:00:27.565	1654	-1024	-768	-1	-1	-1	-1	4	-1024	-768	-1	-1	-1	-1	4		0	0						StimuliFarbe_gelb_blau.jpg	0	880	547	72	111				0	Content		-72	-111	27565020	327733135
27582	08:38:45.443	00:00:27.581	1655	-1024	-768	-1	-1	-1	-1	4	-1024	-768	-1	-1	-1	-1	4		0	0						StimuliFarbe_gelb_blau.jpg	0	880	547	72	111				0	Content		-72	-111	27581646	327749761
27599	08:38:45.460	00:00:27.598	1656	-1024	-768	-1	-1	-1	-1	4	-1024	-768	-1	-1	-1	-1	4		0	0						StimuliFarbe_gelb_blau.jpg	0	880	547	72	111				0	Content		-72	-111	27598842	327766957
27616	08:38:45.477	00:00:27.616	1657	-1024	-768	-1	-1	-1	-1	4	-1024	-768	-1	-1	-1	-1	4		0	0						StimuliFarbe_gelb_blau.jpg	0	880	547	72	111				0	Content		-72	-111	27616088	327784203
27633	08:38:45.494	00:00:27.633	1658	-1024	-768	-1	-1	-1	-1	4	-1024	-768	-1	-1	-1	-1	4		0	0						StimuliFarbe_gelb_blau.jpg	0	880	547	72	111				0	Content		-72	-111	27633461	327801576
27641	08:38:45.502																				ImageEnd	16	0	0	StimuliFarbe_gelb_blau.jpg
27648	08:38:45.509	00:00:27.648	1659	-1024	-768	-1	-1	-1	-1	4	-1024	-768	-1	-1	-1	-1	4		0	0						No media	0	1024	768	0	0				0	Content		0	0	27648263	327816378
27659	08:38:45.520																				ImageStart	8	0	0	Fix_sw.jpg
27665	08:38:45.526	00:00:27.665	1660	-1024	-768	-1	-1	-1	-1	4	-1024	-768	-1	-1	-1	-1	4		0	0						Fix_sw.jpg	0	880	547	72	111				0	Content		-72	-111	27665013	327833128
27682	08:38:45.543	00:00:27.681	1661	-1024	-768	-1	-1	-1	-1	4	-1024	-768	-1	-1	-1	-1	4		0	0						Fix_sw.jpg	0	880	547	72	111				0	Content		-72	-111	27681640	327849755
27698	08:38:45.559	00:00:27.698	1662	-1024	-768	-1	-1	-1	-1	4	-1024	-768	-1	-1	-1	-1	4		0	0						Fix_sw.jpg	0	880	547	72	111				0	Content		-72	-111	27698260	327866375
27715	08:38:45.576	00:00:27.714	1663	-1024	-768	-1	-1	-1	-1	4	-1024	-768	-1	-1	-1	-1	4		0	0						Fix_sw.jpg	0	880	547	72	111				0	Content		-72	-111	27714891	327883006
27732	08:38:45.593	00:00:27.731	1664	-1024	-768	-1	-1	-1	-1	4	-1024	-768	-1	-1	-1	-1	4		0	0						Fix_sw.jpg	0	880	547	72	111				0	Content		-72	-111	27731505	327899620
27749	08:38:45.610	00:00:27.748	1665	-1024	-768	-1	-1	-1	-1	4	-1024	-768	-1	-1	-1	-1	4		0	0						Fix_sw.jpg	0	880	547	72	111				0	Content		-72	-111	27748700	327916815
27766	08:38:45.627	00:00:27.766	1666	-1024	-768	-1	-1	-1	-1	4	-1024	-768	-1	-1	-1	-1	4		0	0						Fix_sw.jpg	0	880	547	72	111				0	Content		-72	-111	27766072	327934187
27783	08:38:45.644	00:00:27.783	1667	-1024	-768	-1	-1	-1	-1	4	-1024	-768	-1	-1	-1	-1	4		0	0						Fix_sw.jpg	0	880	547	72	111				0	Content		-72	-111	27783319	327951434
27798	08:38:45.659	00:00:27.798	1668	-1024	-768	-1	-1	-1	-1	4	-1024	-768	-1	-1	-1	-1	4		0	0						Fix_sw.jpg	0	880	547	72	111				0	Content		-72	-111	27798123	327966238
27815	08:38:45.676	00:00:27.814	1669	-1024	-768	-1	-1	-1	-1	4	-1024	-768	-1	-1	-1	-1	4		0	0						Fix_sw.jpg	0	880	547	72	111				0	Content		-72	-111	27814880	327982995
27831	08:38:45.692	00:00:27.831	1670	-1024	-768	-1	-1	-1	-1	4	-1024	-768	-1	-1	-1	-1	4		0	0						Fix_sw.jpg	0	880	547	72	111				0	Content		-72	-111	27831497	327999612
27848	08:38:45.709	00:00:27.848	1671	-1024	-768	-1	-1	-1	-1	4	-1024	-768	-1	-1	-1	-1	4		0	0						Fix_sw.jpg	0	880	547	72	111				0	Content		-72	-111	27848121	328016236
27865	08:38:45.726	00:00:27.864	1672	-1024	-768	-1	-1	-1	-1	4	-1024	-768	-1	-1	-1	-1	4		0	0						Fix_sw.jpg	0	880	547	72	111				0	Content		-72	-111	27864744	328032859
27881	08:38:45.742	00:00:27.881	1673	-1024	-768	-1	-1	-1	-1	4	-1024	-768	-1	-1	-1	-1	4		0	0						Fix_sw.jpg	0	880	547	72	111				0	Content		-72	-111	27881370	328049485
27899	08:38:45.760	00:00:27.898	1674	-1024	-768	-1	-1	-1	-1	4	-1024	-768	-1	-1	-1	-1	4		0	0						Fix_sw.jpg	0	880	547	72	111				0	Content		-72	-111	27898565	328066680
27916	08:38:45.777	00:00:27.915	1675	-1024	-768	-1	-1	-1	-1	4	-1024	-768	-1	-1	-1	-1	4		0	0						Fix_sw.jpg	0	880	547	72	111				0	Content		-72	-111	27915937	328084052
27933	08:38:45.794	00:00:27.933	1676	-1024	-768	-1	-1	-1	-1	4	-1024	-768	-1	-1	-1	-1	4		0	0						Fix_sw.jpg	0	880	547	72	111				0	Content		-72	-111	27933186	328101301
27948	08:38:45.809	00:00:27.948	1677	-1024	-768	-1	-1	-1	-1	4	-1024	-768	-1	-1	-1	-1	4		0	0						Fix_sw.jpg	0	880	547	72	111				0	Content		-72	-111	27948115	328116230
27965	08:38:45.826	00:00:27.964	1678	-1024	-768	-1	-1	-1	-1	4	-1024	-768	-1	-1	-1	-1	4		0	0						Fix_sw.jpg	0	880	547	72	111				0	Content		-72	-111	27964736	328132851
27981	08:38:45.842	00:00:27.981	1679	-1024	-768	-1	-1	-1	-1	4	-1024	-768	-1	-1	-1	-1	4		0	0						Fix_sw.jpg	0	880	547	72	111				0	Content		-72	-111	27981484	328149599
27998	08:38:45.859	00:00:27.998	1680	-1024	-768	-1	-1	-1	-1	4	-1024	-768	-1	-1	-1	-1	4		0	0						Fix_sw.jpg	0	880	547	72	111				0	Content		-72	-111	27998105	328166220
28015	08:38:45.876	00:00:28.014	1681	-1024	-768	-1	-1	-1	-1	4	-1024	-768	-1	-1	-1	-1	4		0	0						Fix_sw.jpg	0	880	547	72	111				0	Content		-72	-111	28014728	328182843
28031	08:38:45.892	00:00:28.031	1682	-1024	-768	-1	-1	-1	-1	4	-1024	-768	-1	-1	-1	-1	4		0	0						Fix_sw.jpg	0	880	547	72	111				0	Content		-72	-111	28031349	328199464
28048	08:38:45.909	00:00:28.048	1683	-1024	-768	-1	-1	-1	-1	4	-1024	-768	-1	-1	-1	-1	4		0	0						Fix_sw.jpg	0	880	547	72	111				0	Content		-72	-111	28048421	328216536
28066	08:38:45.927	00:00:28.065	1684	-1024	-768	-1	-1	-1	-1	4	-1024	-768	-1	-1	-1	-1	4		0	0						Fix_sw.jpg	0	880	547	72	111				0	Content		-72	-111	28065807	328233922
28083	08:38:45.944	00:00:28.083	1685	-1024	-768	-1	-1	-1	-1	4	-1024	-768	-1	-1	-1	-1	4		0	0						Fix_sw.jpg	0	880	547	72	111				0	Content		-72	-111	28083167	328251282
28098	08:38:45.959	00:00:28.097	1686	-1024	-768	-1	-1	-1	-1	4	-1024	-768	-1	-1	-1	-1	4		0	0						Fix_sw.jpg	0	880	547	72	111				0	Content		-72	-111	28097969	328266084
28115	08:38:45.976	00:00:28.114	1687	-1024	-768	-1	-1	-1	-1	4	-1024	-768	-1	-1	-1	-1	4		0	0						Fix_sw.jpg	0	880	547	72	111				0	Content		-72	-111	28114592	328282707
28131	08:38:45.992	00:00:28.131	1688	-1024	-768	-1	-1	-1	-1	4	-1024	-768	-1	-1	-1	-1	4		0	0						Fix_sw.jpg	0	880	547	72	111				0	Content		-72	-111	28131340	328299455
28148	08:38:46.009	00:00:28.147	1689	-1024	-768	-1	-1	-1	-1	4	-1024	-768	-1	-1	-1	-1	4		0	0						Fix_sw.jpg	0	880	547	72	111				0	Content		-72	-111	28147965	328316080
28165	08:38:46.026	00:00:28.164	1690	-1024	-768	-1	-1	-1	-1	4	-1024	-768	-1	-1	-1	-1	4		0	0						Fix_sw.jpg	0	880	547	72	111				0	Content		-72	-111	28164587	328332702
28181	08:38:46.042	00:00:28.181	1691	-1024	-768	-1	-1	-1	-1	4	-1024	-768	-1	-1	-1	-1	4		0	0						Fix_sw.jpg	0	880	547	72	111				0	Content		-72	-111	28181214	328349329
28198	08:38:46.059	00:00:28.198	1692	-1024	-768	-1	-1	-1	-1	4	-1024	-768	-1	-1	-1	-1	4		0	0						Fix_sw.jpg	0	880	547	72	111				0	Content		-72	-111	28198406	328366521
28216	08:38:46.077	00:00:28.215	1693	-1024	-768	-1	-1	-1	-1	4	-1024	-768	-1	-1	-1	-1	4		0	0						Fix_sw.jpg	0	880	547	72	111				0	Content		-72	-111	28215792	328383907
28233	08:38:46.094	00:00:28.233	1694	-1024	-768	-1	-1	-1	-1	4	-1024	-768	-1	-1	-1	-1	4		0	0						Fix_sw.jpg	0	880	547	72	111				0	Content		-72	-111	28233027	328401142
28248	08:38:46.109	00:00:28.247	1695	-1024	-768	-1	-1	-1	-1	4	-1024	-768	-1	-1	-1	-1	4		0	0						Fix_sw.jpg	0	880	547	72	111				0	Content		-72	-111	28247828	328415943
28265	08:38:46.126	00:00:28.264	1696	-1024	-768	-1	-1	-1	-1	4	-1024	-768	-1	-1	-1	-1	4		0	0						Fix_sw.jpg	0	880	547	72	111				0	Content		-72	-111	28264580	328432695
28281	08:38:46.142	00:00:28.281	1697	-1024	-768	-1	-1	-1	-1	4	-1024	-768	-1	-1	-1	-1	4		0	0						Fix_sw.jpg	0	880	547	72	111				0	Content		-72	-111	28281209	328449324
28298	08:38:46.159	00:00:28.297	1698	-1024	-768	-1	-1	-1	-1	4	-1024	-768	-1	-1	-1	-1	4		0	0						Fix_sw.jpg	0	880	547	72	111				0	Content		-72	-111	28297828	328465943
28314	08:38:46.175	00:00:28.314	1699	-1024	-768	-1	-1	-1	-1	4	-1024	-768	-1	-1	-1	-1	4		0	0						Fix_sw.jpg	0	880	547	72	111				0	Content		-72	-111	28314451	328482566
28331	08:38:46.192	00:00:28.331	1700	-1024	-768	-1	-1	-1	-1	4	-1024	-768	-1	-1	-1	-1	4		0	0						Fix_sw.jpg	0	880	547	72	111				0	Content		-72	-111	28331077	328499192
28348	08:38:46.209	00:00:28.348	1701	-1024	-768	-1	-1	-1	-1	4	-1024	-768	-1	-1	-1	-1	4		0	0						Fix_sw.jpg	0	880	547	72	111				0	Content		-72	-111	28348272	328516387
28366	08:38:46.227	00:00:28.365	1702	-1024	-768	-1	-1	-1	-1	4	-1024	-768	-1	-1	-1	-1	4		0	0						Fix_sw.jpg	0	880	547	72	111				0	Content		-72	-111	28365648	328533763
28383	08:38:46.244	00:00:28.383	1703	-1024	-768	-1	-1	-1	-1	4	-1024	-768	-1	-1	-1	-1	4		0	0						Fix_sw.jpg	0	880	547	72	111				0	Content		-72	-111	28383020	328551135
28398	08:38:46.259	00:00:28.397	1704	-1024	-768	-1	-1	-1	-1	4	-1024	-768	-1	-1	-1	-1	4		0	0						Fix_sw.jpg	0	880	547	72	111				0	Content		-72	-111	28397823	328565938
28414	08:38:46.275	00:00:28.414	1705	-1024	-768	-1	-1	-1	-1	4	-1024	-768	-1	-1	-1	-1	4		0	0						Fix_sw.jpg	0	880	547	72	111				0	Content		-72	-111	28414446	328582561
28431	08:38:46.292	00:00:28.431	1706	-1024	-768	-1	-1	-1	-1	4	-1024	-768	-1	-1	-1	-1	4		0	0						Fix_sw.jpg	0	880	547	72	111				0	Content		-72	-111	28431194	328599309
28448	08:38:46.309	00:00:28.447	1707	-1024	-768	-1	-1	-1	-1	4	-1024	-768	-1	-1	-1	-1	4		0	0						Fix_sw.jpg	0	880	547	72	111				0	Content		-72	-111	28447816	328615931
28464	08:38:46.325	00:00:28.464	1708	-1024	-768	-1	-1	-1	-1	4	-1024	-768	-1	-1	-1	-1	4		0	0						Fix_sw.jpg	0	880	547	72	111				0	Content		-72	-111	28464438	328632553
28481	08:38:46.342	00:00:28.481	1709	-1024	-768	-1	-1	-1	-1	4	-1024	-768	-1	-1	-1	-1	4		0	0						Fix_sw.jpg	0	880	547	72	111				0	Content		-72	-111	28481062	328649177
28498	08:38:46.359	00:00:28.498	1710	-1024	-768	-1	-1	-1	-1	4	-1024	-768	-1	-1	-1	-1	4		0	0						Fix_sw.jpg	0	880	547	72	111				0	Content		-72	-111	28498130	328666245
28516	08:38:46.377	00:00:28.515	1711	-1024	-768	-1	-1	-1	-1	4	-1024	-768	-1	-1	-1	-1	4		0	0						Fix_sw.jpg	0	880	547	72	111				0	Content		-72	-111	28515503	328683618
28533	08:38:46.394	00:00:28.532	1712	-1024	-768	-1	-1	-1	-1	4	-1024	-768	-1	-1	-1	-1	4		0	0						Fix_sw.jpg	0	880	547	72	111				0	Content		-72	-111	28532766	328700881
28548	08:38:46.409	00:00:28.547	1713	-1024	-768	-1	-1	-1	-1	4	-1024	-768	-1	-1	-1	-1	4		0	0						Fix_sw.jpg	0	880	547	72	111				0	Content		-72	-111	28547683	328715798
28564	08:38:46.425	00:00:28.564	1714	-1024	-768	-1	-1	-1	-1	4	-1024	-768	-1	-1	-1	-1	4		0	0						Fix_sw.jpg	0	880	547	72	111				0	Content		-72	-111	28564308	328732423
28581	08:38:46.442	00:00:28.581	1715	-1024	-768	-1	-1	-1	-1	4	-1024	-768	-1	-1	-1	-1	4		0	0						Fix_sw.jpg	0	880	547	72	111				0	Content		-72	-111	28581055	328749170
28598	08:38:46.459	00:00:28.597	1716	-1024	-768	-1	-1	-1	-1	4	-1024	-768	-1	-1	-1	-1	4		0	0						Fix_sw.jpg	0	880	547	72	111				0	Content		-72	-111	28597679	328765794
28614	08:38:46.475	00:00:28.614	1717	-1024	-768	-1	-1	-1	-1	4	-1024	-768	-1	-1	-1	-1	4		0	0						Fix_sw.jpg	0	880	547	72	111				0	Content		-72	-111	28614304	328782419
28631	08:38:46.492	00:00:28.630	1718	-1024	-768	-1	-1	-1	-1	4	-1024	-768	-1	-1	-1	-1	4		0	0						Fix_sw.jpg	0	880	547	72	111				0	Content		-72	-111	28630929	328799044
28648	08:38:46.509	00:00:28.648	1719	-1024	-768	-1	-1	-1	-1	4	-1024	-768	-1	-1	-1	-1	4		0	0						Fix_sw.jpg	0	880	547	72	111				0	Content		-72	-111	28648121	328816236
28665	08:38:46.526	00:00:28.665	1720	-1024	-768	-1	-1	-1	-1	4	-1024	-768	-1	-1	-1	-1	4		0	0						Fix_sw.jpg	0	880	547	72	111				0	Content		-72	-111	28665492	328833607
28669	08:38:46.530																				ImageEnd	16	0	0	Fix_sw.jpg
28683	08:38:46.544	00:00:28.682	1721	-1024	-768	-1	-1	-1	-1	4	-1024	-768	-1	-1	-1	-1	4		0	0						No media	0	1024	768	0	0				0	Content		0	0	28682749	328850864
28687	08:38:46.548																				ImageStart	8	0	0	StimuliFarbe_gelb_rot.jpg
28698	08:38:46.559	00:00:28.697	1722	-1024	-768	-1	-1	-1	-1	4	-1024	-768	-1	-1	-1	-1	4		0	0						StimuliFarbe_gelb_rot.jpg	0	880	547	72	111				0	Content		-72	-111	28697547	328865662
28714	08:38:46.575	00:00:28.714	1723	-1024	-768	-1	-1	-1	-1	4	-1024	-768	-1	-1	-1	-1	4		0	0						StimuliFarbe_gelb_rot.jpg	0	880	547	72	111				0	Content		-72	-111	28714296	328882411
28731	08:38:46.592	00:00:28.730	1724	-1024	-768	-1	-1	-1	-1	4	-1024	-768	-1	-1	-1	-1	4		0	0						StimuliFarbe_gelb_rot.jpg	0	880	547	72	111				0	Content		-72	-111	28730919	328899034
28748	08:38:46.609	00:00:28.747	1725	-1024	-768	-1	-1	-1	-1	4	-1024	-768	-1	-1	-1	-1	4		0	0						StimuliFarbe_gelb_rot.jpg	0	880	547	72	111				0	Content		-72	-111	28747670	328915785
28764	08:38:46.625	00:00:28.764	1726	-1024	-768	-1	-1	-1	-1	4	-1024	-768	-1	-1	-1	-1	4		0	0						StimuliFarbe_gelb_rot.jpg	0	880	547	72	111				0	Content		-72	-111	28764166	328932281
28781	08:38:46.642	00:00:28.780	1727	-1024	-768	-1	-1	-1	-1	4	-1024	-768	-1	-1	-1	-1	4		0	0						StimuliFarbe_gelb_rot.jpg	0	880	547	72	111				0	Content		-72	-111	28780794	328948909
28798	08:38:46.659	00:00:28.797	1728	-1024	-768	-1	-1	-1	-1	4	-1024	-768	-1	-1	-1	-1	4		0	0						StimuliFarbe_gelb_rot.jpg	0	880	547	72	111				0	Content		-72	-111	28797986	328966101
28815	08:38:46.676	00:00:28.815	1729	-1024	-768	-1	-1	-1	-1	4	-1024	-768	-1	-1	-1	-1	4		0	0						StimuliFarbe_gelb_rot.jpg	0	880	547	72	111				0	Content		-72	-111	28815361	328983476
28833	08:38:46.694	00:00:28.832	1730	-1024	-768	-1	-1	-1	-1	4	-1024	-768	-1	-1	-1	-1	4		0	0						StimuliFarbe_gelb_rot.jpg	0	880	547	72	111				0	Content		-72	-111	28832607	329000722
28848	08:38:46.709	00:00:28.847	1731	-1024	-768	-1	-1	-1	-1	4	-1024	-768	-1	-1	-1	-1	4		0	0						StimuliFarbe_gelb_rot.jpg	0	880	547	72	111				0	Content		-72	-111	28847535	329015650
28864	08:38:46.725	00:00:28.864	1732	-1024	-768	-1	-1	-1	-1	4	-1024	-768	-1	-1	-1	-1	4		0	0						StimuliFarbe_gelb_rot.jpg	0	880	547	72	111				0	Content		-72	-111	28864157	329032272
28881	08:38:46.742	00:00:28.880	1733	-1024	-768	-1	-1	-1	-1	4	-1024	-768	-1	-1	-1	-1	4		0	0						StimuliFarbe_gelb_rot.jpg	0	880	547	72	111				0	Content		-72	-111	28880908	329049023
28898	08:38:46.759	00:00:28.897	1734	-1024	-768	-1	-1	-1	-1	4	-1024	-768	-1	-1	-1	-1	4		0	0						StimuliFarbe_gelb_rot.jpg	0	880	547	72	111				0	Content		-72	-111	28897532	329065647
28914	08:38:46.775	00:00:28.914	1735	-1024	-768	-1	-1	-1	-1	4	-1024	-768	-1	-1	-1	-1	4		0	0						StimuliFarbe_gelb_rot.jpg	0	880	547	72	111				0	Content		-72	-111	28914157	329082272
28931	08:38:46.792	00:00:28.930	1736	-1024	-768	-1	-1	-1	-1	4	-1024	-768	-1	-1	-1	-1	4		0	0						StimuliFarbe_gelb_rot.jpg	0	880	547	72	111				0	Content		-72	-111	28930781	329098896
28948	08:38:46.809	00:00:28.947	1737	-1024	-768	-1	-1	-1	-1	4	-1024	-768	-1	-1	-1	-1	4		0	0						StimuliFarbe_gelb_rot.jpg	0	880	547	72	111				0	Content		-72	-111	28947849	329115964
28965	08:38:46.826	00:00:28.965	1738	-1024	-768	-1	-1	-1	-1	4	-1024	-768	-1	-1	-1	-1	4		0	0						StimuliFarbe_gelb_rot.jpg	0	880	547	72	111				0	Content		-72	-111	28965224	329133339
28982	08:38:46.843	00:00:28.982	1739	-1024	-768	-1	-1	-1	-1	4	-1024	-768	-1	-1	-1	-1	4		0	0						StimuliFarbe_gelb_rot.jpg	0	880	547	72	111				0	Content		-72	-111	28982470	329150585
28997	08:38:46.858	00:00:28.997	1740	-1024	-768	-1	-1	-1	-1	4	-1024	-768	-1	-1	-1	-1	4		0	0						StimuliFarbe_gelb_rot.jpg	0	880	547	72	111				0	Content		-72	-111	28997401	329165516
29014	08:38:46.875	00:00:29.014	1741	-1024	-768	-1	-1	-1	-1	4	-1024	-768	-1	-1	-1	-1	4		0	0						StimuliFarbe_gelb_rot.jpg	0	880	547	72	111				0	Content		-72	-111	29014025	329182140
29031	08:38:46.892	00:00:29.030	1742	-1024	-768	-1	-1	-1	-1	4	-1024	-768	-1	-1	-1	-1	4		0	0						StimuliFarbe_gelb_rot.jpg	0	880	547	72	111				0	Content		-72	-111	29030773	329198888
29047	08:38:46.908	00:00:29.047	1743	-1024	-768	-1	-1	-1	-1	4	-1024	-768	-1	-1	-1	-1	4		0	0						StimuliFarbe_gelb_rot.jpg	0	880	547	72	111				0	Content		-72	-111	29047397	329215512
29064	08:38:46.925	00:00:29.064	1744	-1024	-768	-1	-1	-1	-1	4	-1024	-768	-1	-1	-1	-1	4		0	0						StimuliFarbe_gelb_rot.jpg	0	880	547	72	111				0	Content		-72	-111	29064019	329232134
29081	08:38:46.942	00:00:29.080	1745	-1024	-768	-1	-1	-1	-1	4	-1024	-768	-1	-1	-1	-1	4		0	0						StimuliFarbe_gelb_rot.jpg	0	880	547	72	111				0	Content		-72	-111	29080647	329248762
29098	08:38:46.959	00:00:29.097	1746	-1024	-768	-1	-1	-1	-1	4	-1024	-768	-1	-1	-1	-1	4		0	0						StimuliFarbe_gelb_rot.jpg	0	880	547	72	111				0	Content		-72	-111	29097837	329265952
29115	08:38:46.976	00:00:29.115	1747	-1024	-768	-1	-1	-1	-1	4	-1024	-768	-1	-1	-1	-1	4		0	0						StimuliFarbe_gelb_rot.jpg	0	880	547	72	111				0	Content		-72	-111	29115212	329283327
29132	08:38:46.993	00:00:29.132	1748	-1024	-768	-1	-1	-1	-1	4	-1024	-768	-1	-1	-1	-1	4		0	0						StimuliFarbe_gelb_rot.jpg	0	880	547	72	111				0	Content		-72	-111	29132461	329300576
29147	08:38:47.008	00:00:29.147	1749	-1024	-768	-1	-1	-1	-1	4	-1024	-768	-1	-1	-1	-1	4		0	0						StimuliFarbe_gelb_rot.jpg	0	880	547	72	111				0	Content		-72	-111	29147268	329315383
29164	08:38:47.025	00:00:29.164	1750	-1024	-768	-1	-1	-1	-1	4	-1024	-768	-1	-1	-1	-1	4		0	0						StimuliFarbe_gelb_rot.jpg	0	880	547	72	111				0	Content		-72	-111	29164017	329332132
29181	08:38:47.042	00:00:29.180	1751	-1024	-768	-1	-1	-1	-1	4	-1024	-768	-1	-1	-1	-1	4		0	0						StimuliFarbe_gelb_rot.jpg	0	880	547	72	111				0	Content		-72	-111	29180640	329348755
29197	08:38:47.058	00:00:29.197	1752	-1024	-768	-1	-1	-1	-1	4	-1024	-768	-1	-1	-1	-1	4		0	0						StimuliFarbe_gelb_rot.jpg	0	880	547	72	111				0	Content		-72	-111	29197261	329365376
29214	08:38:47.075	00:00:29.213	1753	-1024	-768	-1	-1	-1	-1	4	-1024	-768	-1	-1	-1	-1	4		0	0						StimuliFarbe_gelb_rot.jpg	0	880	547	72	111				0	Content		-72	-111	29213802	329381917
29231	08:38:47.092	00:00:29.230	1754	-1024	-768	-1	-1	-1	-1	4	-1024	-768	-1	-1	-1	-1	4		0	0						StimuliFarbe_gelb_rot.jpg	0	880	547	72	111				0	Content		-72	-111	29230677	329398792
29247	08:38:47.108	00:00:29.247	1755	-1024	-768	-1	-1	-1	-1	4	-1024	-768	-1	-1	-1	-1	4		0	0						StimuliFarbe_gelb_rot.jpg	0	880	547	72	111				0	Content		-72	-111	29247345	329415460
29264	08:38:47.125	00:00:29.264	1756	-1024	-768	-1	-1	-1	-1	4	-1024	-768	-1	-1	-1	-1	4		0	0						StimuliFarbe_gelb_rot.jpg	0	880	547	72	111				0	Content		-72	-111	29264013	329432128
29281	08:38:47.142	00:00:29.281	1757	-1024	-768	-1	-1	-1	-1	4	-1024	-768	-1	-1	-1	-1	4		0	0						StimuliFarbe_gelb_rot.jpg	0	880	547	72	111				0	Content		-72	-111	29281029	329449144
29298	08:38:47.159	00:00:29.297	1758	-1024	-768	-1	-1	-1	-1	4	-1024	-768	-1	-1	-1	-1	4		0	0						StimuliFarbe_gelb_rot.jpg	0	880	547	72	111				0	Content		-72	-111	29297698	329465813
29314	08:38:47.175	00:00:29.314	1759	-1024	-768	-1	-1	-1	-1	4	-1024	-768	-1	-1	-1	-1	4		0	0						StimuliFarbe_gelb_rot.jpg	0	880	547	72	111				0	Content		-72	-111	29314366	329482481
29332	08:38:47.193	00:00:29.331	1760	-1024	-768	-1	-1	-1	-1	4	-1024	-768	-1	-1	-1	-1	4		0	0						StimuliFarbe_gelb_rot.jpg	0	880	547	72	111				0	Content		-72	-111	29331709	329499824
29348	08:38:47.209	00:00:29.348	1761	-1024	-768	-1	-1	-1	-1	4	-1024	-768	-1	-1	-1	-1	4		0	0						StimuliFarbe_gelb_rot.jpg	0	880	547	72	111				0	Content		-72	-111	29348377	329516492
29366	08:38:47.227	00:00:29.365	1762	-1024	-768	-1	-1	-1	-1	4	-1024	-768	-1	-1	-1	-1	4		0	0						StimuliFarbe_gelb_rot.jpg	0	880	547	72	111				0	Content		-72	-111	29365677	329533792
29380	08:38:47.241	00:00:29.380	1763	-1024	-768	-1	-1	-1	-1	4	-1024	-768	-1	-1	-1	-1	4		0	0						StimuliFarbe_gelb_rot.jpg	0	880	547	72	111				0	Content		-72	-111	29380423	329548538
29397	08:38:47.258	00:00:29.397	1764	-1024	-768	-1	-1	-1	-1	4	-1024	-768	-1	-1	-1	-1	4		0	0						StimuliFarbe_gelb_rot.jpg	0	880	547	72	111				0	Content		-72	-111	29397109	329565224
29414	08:38:47.275	00:00:29.413	1765	-1024	-768	-1	-1	-1	-1	4	-1024	-768	-1	-1	-1	-1	4		0	0						StimuliFarbe_gelb_rot.jpg	0	880	547	72	111				0	Content		-72	-111	29413777	329581892
29430	08:38:47.291	00:00:29.430	1766	-1024	-768	-1	-1	-1	-1	4	-1024	-768	-1	-1	-1	-1	4		0	0						StimuliFarbe_gelb_rot.jpg	0	880	547	72	111				0	Content		-72	-111	29430441	329598556
29447	08:38:47.308	00:00:29.447	1767	-1024	-768	-1	-1	-1	-1	4	-1024	-768	-1	-1	-1	-1	4		0	0						StimuliFarbe_gelb_rot.jpg	0	880	547	72	111				0	Content		-72	-111	29447109	329615224
29464	08:38:47.325	00:00:29.463	1768	-1024	-768	-1	-1	-1	-1	4	-1024	-768	-1	-1	-1	-1	4		0	0						StimuliFarbe_gelb_rot.jpg	0	880	547	72	111				0	Content		-72	-111	29463755	329631870
29480	08:38:47.341	00:00:29.480	1769	-1024	-768	-1	-1	-1	-1	4	-1024	-768	-1	-1	-1	-1	4		0	0						StimuliFarbe_gelb_rot.jpg	0	880	547	72	111				0	Content		-72	-111	29480423	329648538
29497	08:38:47.358	00:00:29.497	1770	-1024	-768	-1	-1	-1	-1	4	-1024	-768	-1	-1	-1	-1	4		0	0						StimuliFarbe_gelb_rot.jpg	0	880	547	72	111				0	Content		-72	-111	29497091	329665206
29514	08:38:47.375	00:00:29.513	1771	-1024	-768	-1	-1	-1	-1	4	-1024	-768	-1	-1	-1	-1	4		0	0						StimuliFarbe_gelb_rot.jpg	0	880	547	72	111				0	Content		-72	-111	29513700	329681815
29530	08:38:47.391	00:00:29.530	1772	-1024	-768	-1	-1	-1	-1	4	-1024	-768	-1	-1	-1	-1	4		0	0						StimuliFarbe_gelb_rot.jpg	0	880	547	72	111				0	Content		-72	-111	29530368	329698483
29547	08:38:47.408	00:00:29.547	1773	-1024	-768	-1	-1	-1	-1	4	-1024	-768	-1	-1	-1	-1	4		0	0						StimuliFarbe_gelb_rot.jpg	0	880	547	72	111				0	Content		-72	-111	29547037	329715152
29564	08:38:47.425	00:00:29.563	1774	-1024	-768	-1	-1	-1	-1	4	-1024	-768	-1	-1	-1	-1	4		0	0						StimuliFarbe_gelb_rot.jpg	0	880	547	72	111				0	Content		-72	-111	29563872	329731987
29581	08:38:47.442	00:00:29.580	1775	-1024	-768	-1	-1	-1	-1	4	-1024	-768	-1	-1	-1	-1	4		0	0						StimuliFarbe_gelb_rot.jpg	0	880	547	72	111				0	Content		-72	-111	29580540	329748655
29597	08:38:47.458	00:00:29.597	1776	-1024	-768	-1	-1	-1	-1	4	-1024	-768	-1	-1	-1	-1	4		0	0						StimuliFarbe_gelb_rot.jpg	0	880	547	72	111				0	Content		-72	-111	29597208	329765323
29614	08:38:47.475	00:00:29.614	1777	-1024	-768	-1	-1	-1	-1	4	-1024	-768	-1	-1	-1	-1	4		0	0						StimuliFarbe_gelb_rot.jpg	0	880	547	72	111				0	Content		-72	-111	29614376	329782491
29631	08:38:47.492	00:00:29.631	1778	-1024	-768	-1	-1	-1	-1	4	-1024	-768	-1	-1	-1	-1	4		0	0						StimuliFarbe_gelb_rot.jpg	0	880	547	72	111				0	Content		-72	-111	29631044	329799159
29648	08:38:47.509	00:00:29.648	1779	-1024	-768	-1	-1	-1	-1	4	-1024	-768	-1	-1	-1	-1	4		0	0						StimuliFarbe_gelb_rot.jpg	0	880	547	72	111				0	Content		-72	-111	29648166	329816281
29665	08:38:47.526	00:00:29.665	1780	-1024	-768	-1	-1	-1	-1	4	-1024	-768	-1	-1	-1	-1	4		0	0						StimuliFarbe_gelb_rot.jpg	0	880	547	72	111				0	Content		-72	-111	29665413	329833528
29681	08:38:47.542	00:00:29.681	1781	-1024	-768	-1	-1	-1	-1	4	-1024	-768	-1	-1	-1	-1	4		0	0						StimuliFarbe_gelb_rot.jpg	0	880	547	72	111				0	Content		-72	-111	29681165	329849280
29698	08:38:47.559	00:00:29.697	1782	-1024	-768	-1	-1	-1	-1	4	-1024	-768	-1	-1	-1	-1	4		0	0						StimuliFarbe_gelb_rot.jpg	0	880	547	72	111				0	Content		-72	-111	29697833	329865948
29714	08:38:47.575	00:00:29.713	1783	-1024	-768	-1	-1	-1	-1	4	-1024	-768	-1	-1	-1	-1	4		0	0						StimuliFarbe_gelb_rot.jpg	0	880	547	72	111				0	Content		-72	-111	29713999	329882114
29731	08:38:47.592	00:00:29.730	1784	-1024	-768	-1	-1	-1	-1	4	-1024	-768	-1	-1	-1	-1	4		0	0						StimuliFarbe_gelb_rot.jpg	0	880	547	72	111				0	Content		-72	-111	29730667	329898782
29747	08:38:47.608	00:00:29.747	1785	-1024	-768	-1	-1	-1	-1	4	-1024	-768	-1	-1	-1	-1	4		0	0						StimuliFarbe_gelb_rot.jpg	0	880	547	72	111				0	Content		-72	-111	29747184	329915299
29764	08:38:47.625	00:00:29.763	1786	-1024	-768	-1	-1	-1	-1	4	-1024	-768	-1	-1	-1	-1	4		0	0						StimuliFarbe_gelb_rot.jpg	0	880	547	72	111				0	Content		-72	-111	29763852	329931967
29781	08:38:47.642	00:00:29.780	1787	-1024	-768	-1	-1	-1	-1	4	-1024	-768	-1	-1	-1	-1	4		0	0						StimuliFarbe_gelb_rot.jpg	0	880	547	72	111				0	Content		-72	-111	29780521	329948636
29797	08:38:47.658	00:00:29.797	1788	-1024	-768	-1	-1	-1	-1	4	-1024	-768	-1	-1	-1	-1	4		0	0						StimuliFarbe_gelb_rot.jpg	0	880	547	72	111				0	Content		-72	-111	29797063	329965178
29814	08:38:47.675	00:00:29.813	1789	-1024	-768	-1	-1	-1	-1	4	-1024	-768	-1	-1	-1	-1	4		0	0						StimuliFarbe_gelb_rot.jpg	0	880	547	72	111				0	Content		-72	-111	29813731	329981846
29830	08:38:47.691	00:00:29.830	1790	-1024	-768	-1	-1	-1	-1	4	-1024	-768	-1	-1	-1	-1	4		0	0						StimuliFarbe_gelb_rot.jpg	0	880	547	72	111				0	Content		-72	-111	29830293	329998408
29847	08:38:47.708	00:00:29.846	1791	-1024	-768	-1	-1	-1	-1	4	-1024	-768	-1	-1	-1	-1	4		0	0						StimuliFarbe_gelb_rot.jpg	0	880	547	72	111				0	Content		-72	-111	29846961	330015076
29864	08:38:47.725	00:00:29.863	1792	-1024	-768	-1	-1	-1	-1	4	-1024	-768	-1	-1	-1	-1	4		0	0						StimuliFarbe_gelb_rot.jpg	0	880	547	72	111				0	Content		-72	-111	29863629	330031744
29880	08:38:47.741	00:00:29.880	1793	-1024	-768	-1	-1	-1	-1	4	-1024	-768	-1	-1	-1	-1	4		0	0						StimuliFarbe_gelb_rot.jpg	0	880	547	72	111				0	Content		-72	-111	29880463	330048578
29897	08:38:47.758	00:00:29.897	1794	-1024	-768	-1	-1	-1	-1	4	-1024	-768	-1	-1	-1	-1	4		0	0						StimuliFarbe_gelb_rot.jpg	0	880	547	72	111				0	Content		-72	-111	29897131	330065246
29914	08:38:47.775	00:00:29.914	1795	-1024	-768	-1	-1	-1	-1	4	-1024	-768	-1	-1	-1	-1	4		0	0						StimuliFarbe_gelb_rot.jpg	0	880	547	72	111				0	Content		-72	-111	29914102	330082217
29931	08:38:47.792	00:00:29.930	1796	-1024	-768	-1	-1	-1	-1	4	-1024	-768	-1	-1	-1	-1	4		0	0						StimuliFarbe_gelb_rot.jpg	0	880	547	72	111				0	Content		-72	-111	29930770	330098885
29947	08:38:47.808	00:00:29.947	1797	-1024	-768	-1	-1	-1	-1	4	-1024	-768	-1	-1	-1	-1	4		0	0						StimuliFarbe_gelb_rot.jpg	0	880	547	72	111				0	Content		-72	-111	29947438	330115553
29965	08:38:47.826	00:00:29.964	1798	-1024	-768	-1	-1	-1	-1	4	-1024	-768	-1	-1	-1	-1	4		0	0						StimuliFarbe_gelb_rot.jpg	0	880	547	72	111				0	Content		-72	-111	29964676	330132791
29981	08:38:47.842	00:00:29.981	1799	-1024	-768	-1	-1	-1	-1	4	-1024	-768	-1	-1	-1	-1	4		0	0						StimuliFarbe_gelb_rot.jpg	0	880	547	72	111				0	Content		-72	-111	29981345	330149460
29999	08:38:47.860	00:00:29.998	1800	-1024	-768	-1	-1	-1	-1	4	-1024	-768	-1	-1	-1	-1	4		0	0						StimuliFarbe_gelb_rot.jpg	0	880	547	72	111				0	Content		-72	-111	29998664	330166779
30013	08:38:47.874	00:00:30.013	1801	-1024	-768	-1	-1	-1	-1	4	-1024	-768	-1	-1	-1	-1	4		0	0						StimuliFarbe_gelb_rot.jpg	0	880	547	72	111				0	Content		-72	-111	30013412	330181527
30030	08:38:47.891	00:00:30.030	1802	-1024	-768	-1	-1	-1	-1	4	-1024	-768	-1	-1	-1	-1	4		0	0						StimuliFarbe_gelb_rot.jpg	0	880	547	72	111				0	Content		-72	-111	30030037	330198152
30047	08:38:47.908	00:00:30.046	1803	-1024	-768	-1	-1	-1	-1	4	-1024	-768	-1	-1	-1	-1	4		0	0						StimuliFarbe_gelb_rot.jpg	0	880	547	72	111				0	Content		-72	-111	30046705	330214820
30063	08:38:47.924	00:00:30.063	1804	-1024	-768	-1	-1	-1	-1	4	-1024	-768	-1	-1	-1	-1	4		0	0						StimuliFarbe_gelb_rot.jpg	0	880	547	72	111				0	Content		-72	-111	30063401	330231516
30080	08:38:47.941	00:00:30.080	1805	-1024	-768	-1	-1	-1	-1	4	-1024	-768	-1	-1	-1	-1	4		0	0						StimuliFarbe_gelb_rot.jpg	0	880	547	72	111				0	Content		-72	-111	30080069	330248184
30097	08:38:47.958	00:00:30.096	1806	-1024	-768	-1	-1	-1	-1	4	-1024	-768	-1	-1	-1	-1	4		0	0						StimuliFarbe_gelb_rot.jpg	0	880	547	72	111				0	Content		-72	-111	30096683	330264798
30113	08:38:47.974	00:00:30.113	1807	-1024	-768	-1	-1	-1	-1	4	-1024	-768	-1	-1	-1	-1	4		0	0						StimuliFarbe_gelb_rot.jpg	0	880	547	72	111				0	Content		-72	-111	30113351	330281466
30130	08:38:47.991	00:00:30.130	1808	-1024	-768	-1	-1	-1	-1	4	-1024	-768	-1	-1	-1	-1	4		0	0						StimuliFarbe_gelb_rot.jpg	0	880	547	72	111				0	Content		-72	-111	30130019	330298134
30147	08:38:48.008	00:00:30.146	1809	-1024	-768	-1	-1	-1	-1	4	-1024	-768	-1	-1	-1	-1	4		0	0						StimuliFarbe_gelb_rot.jpg	0	880	547	72	111				0	Content		-72	-111	30146651	330314766
30163	08:38:48.024	00:00:30.163	1810	-1024	-768	-1	-1	-1	-1	4	-1024	-768	-1	-1	-1	-1	4		0	0						StimuliFarbe_gelb_rot.jpg	0	880	547	72	111				0	Content		-72	-111	30163319	330331434
30180	08:38:48.041	00:00:30.179	1811	-1024	-768	-1	-1	-1	-1	4	-1024	-768	-1	-1	-1	-1	4		0	0						StimuliFarbe_gelb_rot.jpg	0	880	547	72	111				0	Content		-72	-111	30179987	330348102
30197	08:38:48.058	00:00:30.196	1812	-1024	-768	-1	-1	-1	-1	4	-1024	-768	-1	-1	-1	-1	4		0	0						StimuliFarbe_gelb_rot.jpg	0	880	547	72	111				0	Content		-72	-111	30196837	330364952
30214	08:38:48.075	00:00:30.213	1813	-1024	-768	-1	-1	-1	-1	4	-1024	-768	-1	-1	-1	-1	4		0	0						StimuliFarbe_gelb_rot.jpg	0	880	547	72	111				0	Content		-72	-111	30213505	330381620
30230	08:38:48.091	00:00:30.230	1814	-1024	-768	-1	-1	-1	-1	4	-1024	-768	-1	-1	-1	-1	4		0	0						StimuliFarbe_gelb_rot.jpg	0	880	547	72	111				0	Content		-72	-111	30230173	330398288
30247	08:38:48.108	00:00:30.247	1815	-1024	-768	-1	-1	-1	-1	4	-1024	-768	-1	-1	-1	-1	4		0	0						StimuliFarbe_gelb_rot.jpg	0	880	547	72	111				0	Content		-72	-111	30247293	330415408
30264	08:38:48.125	00:00:30.263	1816	-1024	-768	-1	-1	-1	-1	4	-1024	-768	-1	-1	-1	-1	4		0	0						StimuliFarbe_gelb_rot.jpg	0	880	547	72	111				0	Content		-72	-111	30263961	330432076
30281	08:38:48.142	00:00:30.281	1817	-1024	-768	-1	-1	-1	-1	4	-1024	-768	-1	-1	-1	-1	4		0	0						StimuliFarbe_gelb_rot.jpg	0	880	547	72	111				0	Content		-72	-111	30281160	330449275
30298	08:38:48.159	00:00:30.298	1818	-1024	-768	-1	-1	-1	-1	4	-1024	-768	-1	-1	-1	-1	4		0	0						StimuliFarbe_gelb_rot.jpg	0	880	547	72	111				0	Content		-72	-111	30298406	330466521
30314	08:38:48.175	00:00:30.314	1819	-1024	-768	-1	-1	-1	-1	4	-1024	-768	-1	-1	-1	-1	4		0	0						StimuliFarbe_gelb_rot.jpg	0	880	547	72	111				0	Content		-72	-111	30314097	330482212
30331	08:38:48.192	00:00:30.330	1820	-1024	-768	-1	-1	-1	-1	4	-1024	-768	-1	-1	-1	-1	4		0	0						StimuliFarbe_gelb_rot.jpg	0	880	547	72	111				0	Content		-72	-111	30330765	330498880
30347	08:38:48.208	00:00:30.346	1821	-1024	-768	-1	-1	-1	-1	4	-1024	-768	-1	-1	-1	-1	4		0	0						StimuliFarbe_gelb_rot.jpg	0	880	547	72	111				0	Content		-72	-111	30346963	330515078
30364	08:38:48.225	00:00:30.363	1822	-1024	-768	-1	-1	-1	-1	4	-1024	-768	-1	-1	-1	-1	4		0	0						StimuliFarbe_gelb_rot.jpg	0	880	547	72	111				0	Content		-72	-111	30363631	330531746
30380	08:38:48.241	00:00:30.380	1823	-1024	-768	-1	-1	-1	-1	4	-1024	-768	-1	-1	-1	-1	4		0	0						StimuliFarbe_gelb_rot.jpg	0	880	547	72	111				0	Content		-72	-111	30380158	330548273
30397	08:38:48.258	00:00:30.396	1824	-1024	-768	-1	-1	-1	-1	4	-1024	-768	-1	-1	-1	-1	4		0	0						StimuliFarbe_gelb_rot.jpg	0	880	547	72	111				0	Content		-72	-111	30396826	330564941
30413	08:38:48.274	00:00:30.413	1825	-1024	-768	-1	-1	-1	-1	4	-1024	-768	-1	-1	-1	-1	4		0	0						StimuliFarbe_gelb_rot.jpg	0	880	547	72	111				0	Content		-72	-111	30413494	330581609
30430	08:38:48.291	00:00:30.430	1826	-1024	-768	-1	-1	-1	-1	4	-1024	-768	-1	-1	-1	-1	4		0	0						StimuliFarbe_gelb_rot.jpg	0	880	547	72	111				0	Content		-72	-111	30430049	330598164
30447	08:38:48.308	00:00:30.446	1827	-1024	-768	-1	-1	-1	-1	4	-1024	-768	-1	-1	-1	-1	4		0	0						StimuliFarbe_gelb_rot.jpg	0	880	547	72	111				0	Content		-72	-111	30446717	330614832
30463	08:38:48.324	00:00:30.463	1828	-1024	-768	-1	-1	-1	-1	4	-1024	-768	-1	-1	-1	-1	4		0	0						StimuliFarbe_gelb_rot.jpg	0	880	547	72	111				0	Content		-72	-111	30463385	330631500
30480	08:38:48.341	00:00:30.479	1829	-1024	-768	-1	-1	-1	-1	4	-1024	-768	-1	-1	-1	-1	4		0	0						StimuliFarbe_gelb_rot.jpg	0	880	547	72	111				0	Content		-72	-111	30479934	330648049
30497	08:38:48.358	00:00:30.496	1830	-1024	-768	-1	-1	-1	-1	4	-1024	-768	-1	-1	-1	-1	4		0	0						StimuliFarbe_gelb_rot.jpg	0	880	547	72	111				0	Content		-72	-111	30496602	330664717
30513	08:38:48.374	00:00:30.513	1831	-1024	-768	-1	-1	-1	-1	4	-1024	-768	-1	-1	-1	-1	4		0	0						StimuliFarbe_gelb_rot.jpg	0	880	547	72	111				0	Content		-72	-111	30513270	330681385
30530	08:38:48.391	00:00:30.530	1832	-1024	-768	-1	-1	-1	-1	4	-1024	-768	-1	-1	-1	-1	4		0	0						StimuliFarbe_gelb_rot.jpg	0	880	547	72	111				0	Content		-72	-111	30530065	330698180
30547	08:38:48.408	00:00:30.546	1833	-1024	-768	-1	-1	-1	-1	4	-1024	-768	-1	-1	-1	-1	4		0	0						StimuliFarbe_gelb_rot.jpg	0	880	547	72	111				0	Content		-72	-111	30546733	330714848
30563	08:38:48.424	00:00:30.563	1834	-1024	-768	-1	-1	-1	-1	4	-1024	-768	-1	-1	-1	-1	4		0	0						StimuliFarbe_gelb_rot.jpg	0	880	547	72	111				0	Content		-72	-111	30563401	330731516
30580	08:38:48.441	00:00:30.580	1835	-1024	-768	-1	-1	-1	-1	4	-1024	-768	-1	-1	-1	-1	4		0	0						StimuliFarbe_gelb_rot.jpg	0	880	547	72	111				0	Content		-72	-111	30580361	330748476
30597	08:38:48.458	00:00:30.597	1836	-1024	-768	-1	-1	-1	-1	4	-1024	-768	-1	-1	-1	-1	4		0	0						StimuliFarbe_gelb_rot.jpg	0	880	547	72	111				0	Content		-72	-111	30597029	330765144
30614	08:38:48.475	00:00:30.613	1837	-1024	-768	-1	-1	-1	-1	4	-1024	-768	-1	-1	-1	-1	4		0	0						StimuliFarbe_gelb_rot.jpg	0	880	547	72	111				0	Content		-72	-111	30613697	330781812
30631	08:38:48.492	00:00:30.630	1838	-1024	-768	-1	-1	-1	-1	4	-1024	-768	-1	-1	-1	-1	4		0	0						StimuliFarbe_gelb_rot.jpg	0	880	547	72	111				0	Content		-72	-111	30630988	330799103
30648	08:38:48.509	00:00:30.647	1839	-1024	-768	-1	-1	-1	-1	4	-1024	-768	-1	-1	-1	-1	4		0	0						StimuliFarbe_gelb_rot.jpg	0	880	547	72	111				0	Content		-72	-111	30647656	330815771
30665	08:38:48.526	00:00:30.664	1840	-1024	-768	-1	-1	-1	-1	4	-1024	-768	-1	-1	-1	-1	4		0	0						StimuliFarbe_gelb_rot.jpg	0	880	547	72	111				0	Content		-72	-111	30664900	330833015
30680	08:38:48.541	00:00:30.679	1841	-1024	-768	-1	-1	-1	-1	4	-1024	-768	-1	-1	-1	-1	4		0	0						StimuliFarbe_gelb_rot.jpg	0	880	547	72	111				0	Content		-72	-111	30679659	330847774
30696	08:38:48.557	00:00:30.696	1842	-1024	-768	-1	-1	-1	-1	4	-1024	-768	-1	-1	-1	-1	4		0	0						StimuliFarbe_gelb_rot.jpg	0	880	547	72	111				0	Content		-72	-111	30696341	330864456
30713	08:38:48.574	00:00:30.713	1843	-1024	-768	-1	-1	-1	-1	4	-1024	-768	-1	-1	-1	-1	4		0	0						StimuliFarbe_gelb_rot.jpg	0	880	547	72	111				0	Content		-72	-111	30713009	330881124
30730	08:38:48.591	00:00:30.729	1844	-1024	-768	-1	-1	-1	-1	4	-1024	-768	-1	-1	-1	-1	4		0	0						StimuliFarbe_gelb_rot.jpg	0	880	547	72	111				0	Content		-72	-111	30729673	330897788
30746	08:38:48.607	00:00:30.746	1845	-1024	-768	-1	-1	-1	-1	4	-1024	-768	-1	-1	-1	-1	4		0	0						StimuliFarbe_gelb_rot.jpg	0	880	547	72	111				0	Content		-72	-111	30746341	330914456
30763	08:38:48.624	00:00:30.762	1846	-1024	-768	-1	-1	-1	-1	4	-1024	-768	-1	-1	-1	-1	4		0	0						StimuliFarbe_gelb_rot.jpg	0	880	547	72	111				0	Content		-72	-111	30762985	330931100
30780	08:38:48.641	00:00:30.779	1847	-1024	-768	-1	-1	-1	-1	4	-1024	-768	-1	-1	-1	-1	4		0	0						StimuliFarbe_gelb_rot.jpg	0	880	547	72	111				0	Content		-72	-111	30779653	330947768
30796	08:38:48.657	00:00:30.796	1848	-1024	-768	-1	-1	-1	-1	4	-1024	-768	-1	-1	-1	-1	4		0	0						StimuliFarbe_gelb_rot.jpg	0	880	547	72	111				0	Content		-72	-111	30796321	330964436
30813	08:38:48.674	00:00:30.812	1849	-1024	-768	-1	-1	-1	-1	4	-1024	-768	-1	-1	-1	-1	4		0	0						StimuliFarbe_gelb_rot.jpg	0	880	547	72	111				0	Content		-72	-111	30812930	330981045
30830	08:38:48.691	00:00:30.829	1850	-1024	-768	-1	-1	-1	-1	4	-1024	-768	-1	-1	-1	-1	4		0	0						StimuliFarbe_gelb_rot.jpg	0	880	547	72	111				0	Content		-72	-111	30829598	330997713
30846	08:38:48.707	00:00:30.846	1851	-1024	-768	-1	-1	-1	-1	4	-1024	-768	-1	-1	-1	-1	4		0	0						StimuliFarbe_gelb_rot.jpg	0	880	547	72	111				0	Content		-72	-111	30846266	331014381
30863	08:38:48.724	00:00:30.863	1852	-1024	-768	-1	-1	-1	-1	4	-1024	-768	-1	-1	-1	-1	4		0	0						StimuliFarbe_gelb_rot.jpg	0	880	547	72	111				0	Content		-72	-111	30863100	331031215
30880	08:38:48.741	00:00:30.879	1853	-1024	-768	-1	-1	-1	-1	4	-1024	-768	-1	-1	-1	-1	4		0	0						StimuliFarbe_gelb_rot.jpg	0	880	547	72	111				0	Content		-72	-111	30879768	331047883
30896	08:38:48.757	00:00:30.896	1854	-1024	-768	-1	-1	-1	-1	4	-1024	-768	-1	-1	-1	-1	4		0	0						StimuliFarbe_gelb_rot.jpg	0	880	547	72	111				0	Content		-72	-111	30896436	331064551
30914	08:38:48.775	00:00:30.913	1855	-1024	-768	-1	-1	-1	-1	4	-1024	-768	-1	-1	-1	-1	4		0	0						StimuliFarbe_gelb_rot.jpg	0	880	547	72	111				0	Content		-72	-111	30913604	331081719
30930	08:38:48.791	00:00:30.930	1856	-1024	-768	-1	-1	-1	-1	4	-1024	-768	-1	-1	-1	-1	4		0	0						StimuliFarbe_gelb_rot.jpg	0	880	547	72	111				0	Content		-72	-111	30930273	331098388
30947	08:38:48.808	00:00:30.947	1857	-1024	-768	-1	-1	-1	-1	4	-1024	-768	-1	-1	-1	-1	4		0	0						StimuliFarbe_gelb_rot.jpg	0	880	547	72	111				0	Content		-72	-111	30947394	331115509
30965	08:38:48.826	00:00:30.964	1858	-1024	-768	-1	-1	-1	-1	4	-1024	-768	-1	-1	-1	-1	4		0	0						StimuliFarbe_gelb_rot.jpg	0	880	547	72	111				0	Content		-72	-111	30964652	331132767
30980	08:38:48.841	00:00:30.980	1859	-1024	-768	-1	-1	-1	-1	4	-1024	-768	-1	-1	-1	-1	4		0	0						StimuliFarbe_gelb_rot.jpg	0	880	547	72	111				0	Content		-72	-111	30980397	331148512
30997	08:38:48.858	00:00:30.997	1860	-1024	-768	-1	-1	-1	-1	4	-1024	-768	-1	-1	-1	-1	4		0	0						StimuliFarbe_gelb_rot.jpg	0	880	547	72	111				0	Content		-72	-111	30997065	331165180
31013	08:38:48.874	00:00:31.013	1861	-1024	-768	-1	-1	-1	-1	4	-1024	-768	-1	-1	-1	-1	4		0	0						StimuliFarbe_gelb_rot.jpg	0	880	547	72	111				0	Content		-72	-111	31013227	331181342
31030	08:38:48.891	00:00:31.029	1862	-1024	-768	-1	-1	-1	-1	4	-1024	-768	-1	-1	-1	-1	4		0	0						StimuliFarbe_gelb_rot.jpg	0	880	547	72	111				0	Content		-72	-111	31029895	331198010
31046	08:38:48.907	00:00:31.046	1863	-1024	-768	-1	-1	-1	-1	4	-1024	-768	-1	-1	-1	-1	4		0	0						StimuliFarbe_gelb_rot.jpg	0	880	547	72	111				0	Content		-72	-111	31046165	331214280
31063	08:38:48.924	00:00:31.062	1864	-1024	-768	-1	-1	-1	-1	4	-1024	-768	-1	-1	-1	-1	4		0	0						StimuliFarbe_gelb_rot.jpg	0	880	547	72	111				0	Content		-72	-111	31062833	331230948
31080	08:38:48.941	00:00:31.079	1865	-1024	-768	-1	-1	-1	-1	4	-1024	-768	-1	-1	-1	-1	4		0	0						StimuliFarbe_gelb_rot.jpg	0	880	547	72	111				0	Content		-72	-111	31079501	331247616
31096	08:38:48.957	00:00:31.096	1866	-1024	-768	-1	-1	-1	-1	4	-1024	-768	-1	-1	-1	-1	4		0	0						StimuliFarbe_gelb_rot.jpg	0	880	547	72	111				0	Content		-72	-111	31096054	331264169
31113	08:38:48.974	00:00:31.112	1867	-1024	-768	-1	-1	-1	-1	4	-1024	-768	-1	-1	-1	-1	4		0	0						StimuliFarbe_gelb_rot.jpg	0	880	547	72	111				0	Content		-72	-111	31112722	331280837
31129	08:38:48.990	00:00:31.129	1868	-1024	-768	-1	-1	-1	-1	4	-1024	-768	-1	-1	-1	-1	4		0	0						StimuliFarbe_gelb_rot.jpg	0	880	547	72	111				0	Content		-72	-111	31129389	331297504
31146	08:38:49.007	00:00:31.145	1869	-1024	-768	-1	-1	-1	-1	4	-1024	-768	-1	-1	-1	-1	4		0	0						StimuliFarbe_gelb_rot.jpg	0	880	547	72	111				0	Content		-72	-111	31145974	331314089
31163	08:38:49.024	00:00:31.162	1870	-1024	-768	-1	-1	-1	-1	4	-1024	-768	-1	-1	-1	-1	4		0	0						StimuliFarbe_gelb_rot.jpg	0	880	547	72	111				0	Content		-72	-111	31162642	331330757
31179	08:38:49.040	00:00:31.179	1871	-1024	-768	-1	-1	-1	-1	4	-1024	-768	-1	-1	-1	-1	4		0	0						StimuliFarbe_gelb_rot.jpg	0	880	547	72	111				0	Content		-72	-111	31179310	331347425
31196	08:38:49.057	00:00:31.196	1872	-1024	-768	-1	-1	-1	-1	4	-1024	-768	-1	-1	-1	-1	4		0	0						StimuliFarbe_gelb_rot.jpg	0	880	547	72	111				0	Content		-72	-111	31196171	331364286
31213	08:38:49.074	00:00:31.212	1873	-1024	-768	-1	-1	-1	-1	4	-1024	-768	-1	-1	-1	-1	4		0	0						StimuliFarbe_gelb_rot.jpg	0	880	547	72	111				0	Content		-72	-111	31212839	331380954
31230	08:38:49.091	00:00:31.229	1874	-1024	-768	-1	-1	-1	-1	4	-1024	-768	-1	-1	-1	-1	4		0	0						StimuliFarbe_gelb_rot.jpg	0	880	547	72	111				0	Content		-72	-111	31229773	331397888
31246	08:38:49.107	00:00:31.246	1875	-1024	-768	-1	-1	-1	-1	4	-1024	-768	-1	-1	-1	-1	4		0	0						StimuliFarbe_gelb_rot.jpg	0	880	547	72	111				0	Content		-72	-111	31246441	331414556
31263	08:38:49.124	00:00:31.263	1876	-1024	-768	-1	-1	-1	-1	4	-1024	-768	-1	-1	-1	-1	4		0	0						StimuliFarbe_gelb_rot.jpg	0	880	547	72	111				0	Content		-72	-111	31263109	331431224
31280	08:38:49.141	00:00:31.280	1877	-1024	-768	-1	-1	-1	-1	4	-1024	-768	-1	-1	-1	-1	4		0	0						StimuliFarbe_gelb_rot.jpg	0	880	547	72	111				0	Content		-72	-111	31280312	331448427
31297	08:38:49.158	00:00:31.296	1878	-1024	-768	-1	-1	-1	-1	4	-1024	-768	-1	-1	-1	-1	4		0	0						StimuliFarbe_gelb_rot.jpg	0	880	547	72	111				0	Content		-72	-111	31296980	331465095
31314	08:38:49.175	00:00:31.314	1879	-1024	-768	-1	-1	-1	-1	4	-1024	-768	-1	-1	-1	-1	4		0	0						StimuliFarbe_gelb_rot.jpg	0	880	547	72	111				0	Content		-72	-111	31314264	331482379
31329	08:38:49.190	00:00:31.329	1880	-1024	-768	-1	-1	-1	-1	4	-1024	-768	-1	-1	-1	-1	4		0	0						StimuliFarbe_gelb_rot.jpg	0	880	547	72	111				0	Content		-72	-111	31329011	331497126
31346	08:38:49.207	00:00:31.345	1881	-1024	-768	-1	-1	-1	-1	4	-1024	-768	-1	-1	-1	-1	4		0	0						StimuliFarbe_gelb_rot.jpg	0	880	547	72	111				0	Content		-72	-111	31345701	331513816
31362	08:38:49.223	00:00:31.362	1882	-1024	-768	-1	-1	-1	-1	4	-1024	-768	-1	-1	-1	-1	4		0	0						StimuliFarbe_gelb_rot.jpg	0	880	547	72	111				0	Content		-72	-111	31362369	331530484
31379	08:38:49.240	00:00:31.379	1883	-1024	-768	-1	-1	-1	-1	4	-1024	-768	-1	-1	-1	-1	4		0	0						StimuliFarbe_gelb_rot.jpg	0	880	547	72	111				0	Content		-72	-111	31379033	331547148
31396	08:38:49.257	00:00:31.395	1884	-1024	-768	-1	-1	-1	-1	4	-1024	-768	-1	-1	-1	-1	4		0	0						StimuliFarbe_gelb_rot.jpg	0	880	547	72	111				0	Content		-72	-111	31395700	331563815
31412	08:38:49.273	00:00:31.412	1885	-1024	-768	-1	-1	-1	-1	4	-1024	-768	-1	-1	-1	-1	4		0	0						StimuliFarbe_gelb_rot.jpg	0	880	547	72	111				0	Content		-72	-111	31412346	331580461
31429	08:38:49.290	00:00:31.429	1886	-1024	-768	-1	-1	-1	-1	4	-1024	-768	-1	-1	-1	-1	4		0	0						StimuliFarbe_gelb_rot.jpg	0	880	547	72	111				0	Content		-72	-111	31429014	331597129
31446	08:38:49.307	00:00:31.445	1887	-1024	-768	-1	-1	-1	-1	4	-1024	-768	-1	-1	-1	-1	4		0	0						StimuliFarbe_gelb_rot.jpg	0	880	547	72	111				0	Content		-72	-111	31445682	331613797
31462	08:38:49.323	00:00:31.462	1888	-1024	-768	-1	-1	-1	-1	4	-1024	-768	-1	-1	-1	-1	4		0	0						StimuliFarbe_gelb_rot.jpg	0	880	547	72	111				0	Content		-72	-111	31462292	331630407
31479	08:38:49.340	00:00:31.478	1889	-1024	-768	-1	-1	-1	-1	4	-1024	-768	-1	-1	-1	-1	4		0	0						StimuliFarbe_gelb_rot.jpg	0	880	547	72	111				0	Content		-72	-111	31478960	331647075
31496	08:38:49.357	00:00:31.495	1890	-1024	-768	-1	-1	-1	-1	4	-1024	-768	-1	-1	-1	-1	4		0	0						StimuliFarbe_gelb_rot.jpg	0	880	547	72	111				0	Content		-72	-111	31495627	331663742
31512	08:38:49.373	00:00:31.512	1891	-1024	-768	-1	-1	-1	-1	4	-1024	-768	-1	-1	-1	-1	4		0	0						StimuliFarbe_gelb_rot.jpg	0	880	547	72	111				0	Content		-72	-111	31512464	331680579
31529	08:38:49.390	00:00:31.529	1892	-1024	-768	-1	-1	-1	-1	4	-1024	-768	-1	-1	-1	-1	4		0	0						StimuliFarbe_gelb_rot.jpg	0	880	547	72	111				0	Content		-72	-111	31529132	331697247
31546	08:38:49.407	00:00:31.545	1893	-1024	-768	-1	-1	-1	-1	4	-1024	-768	-1	-1	-1	-1	4		0	0						StimuliFarbe_gelb_rot.jpg	0	880	547	72	111				0	Content		-72	-111	31545800	331713915
31563	08:38:49.424	00:00:31.562	1894	-1024	-768	-1	-1	-1	-1	4	-1024	-768	-1	-1	-1	-1	4		0	0						StimuliFarbe_gelb_rot.jpg	0	880	547	72	111				0	Content		-72	-111	31562760	331730875
31579	08:38:49.440	00:00:31.578	1895	-1024	-768	-1	-1	-1	-1	4	-1024	-768	-1	-1	-1	-1	4		0	0						StimuliFarbe_gelb_rot.jpg	0	880	547	72	111				0	Content		-72	-111	31578882	331746997
31596	08:38:49.457	00:00:31.595	1896	-1024	-768	-1	-1	-1	-1	4	-1024	-768	-1	-1	-1	-1	4		0	0						StimuliFarbe_gelb_rot.jpg	0	880	547	72	111				0	Content		-72	-111	31595514	331763629
31612	08:38:49.473	00:00:31.612	1897	-1024	-768	-1	-1	-1	-1	4	-1024	-768	-1	-1	-1	-1	4		0	0						StimuliFarbe_gelb_rot.jpg	0	880	547	72	111				0	Content		-72	-111	31612182	331780297
31629	08:38:49.490	00:00:31.628	1898	-1024	-768	-1	-1	-1	-1	4	-1024	-768	-1	-1	-1	-1	4		0	0						StimuliFarbe_gelb_rot.jpg	0	880	547	72	111				0	Content		-72	-111	31628758	331796873
31646	08:38:49.507	00:00:31.645	1899	-1024	-768	-1	-1	-1	-1	4	-1024	-768	-1	-1	-1	-1	4		0	0						StimuliFarbe_gelb_rot.jpg	0	880	547	72	111				0	Content		-72	-111	31645508	331813623
31662	08:38:49.523	00:00:31.662	1900	-1024	-768	-1	-1	-1	-1	4	-1024	-768	-1	-1	-1	-1	4		0	0						StimuliFarbe_gelb_rot.jpg	0	880	547	72	111				0	Content		-72	-111	31662132	331830247
31679	08:38:49.540	00:00:31.678	1901	-1024	-768	-1	-1	-1	-1	4	-1024	-768	-1	-1	-1	-1	4		0	0						StimuliFarbe_gelb_rot.jpg	0	880	547	72	111				0	Content		-72	-111	31678758	331846873
31695	08:38:49.556	00:00:31.695	1902	-1024	-768	-1	-1	-1	-1	4	-1024	-768	-1	-1	-1	-1	4		0	0						StimuliFarbe_gelb_rot.jpg	0	880	547	72	111				0	Content		-72	-111	31695444	331863559
31712	08:38:49.573	00:00:31.712	1903	-1024	-768	-1	-1	-1	-1	4	-1024	-768	-1	-1	-1	-1	4		0	0						StimuliFarbe_gelb_rot.jpg	0	880	547	72	111				0	Content		-72	-111	31712112	331880227
31729	08:38:49.590	00:00:31.728	1904	-1024	-768	-1	-1	-1	-1	4	-1024	-768	-1	-1	-1	-1	4		0	0						StimuliFarbe_gelb_rot.jpg	0	880	547	72	111				0	Content		-72	-111	31728744	331896859
31745	08:38:49.606	00:00:31.745	1905	-1024	-768	-1	-1	-1	-1	4	-1024	-768	-1	-1	-1	-1	4		0	0						StimuliFarbe_gelb_rot.jpg	0	880	547	72	111				0	Content		-72	-111	31745412	331913527
31762	08:38:49.623	00:00:31.762	1906	-1024	-768	-1	-1	-1	-1	4	-1024	-768	-1	-1	-1	-1	4		0	0						StimuliFarbe_gelb_rot.jpg	0	880	547	72	111				0	Content		-72	-111	31762080	331930195
31779	08:38:49.640	00:00:31.778	1907	-1024	-768	-1	-1	-1	-1	4	-1024	-768	-1	-1	-1	-1	4		0	0						StimuliFarbe_gelb_rot.jpg	0	880	547	72	111				0	Content		-72	-111	31778748	331946863
31795	08:38:49.656	00:00:31.795	1908	-1024	-768	-1	-1	-1	-1	4	-1024	-768	-1	-1	-1	-1	4		0	0						StimuliFarbe_gelb_rot.jpg	0	880	547	72	111				0	Content		-72	-111	31795374	331963489
31812	08:38:49.673	00:00:31.811	1909	-1024	-768	-1	-1	-1	-1	4	-1024	-768	-1	-1	-1	-1	4		0	0						StimuliFarbe_gelb_rot.jpg	0	880	547	72	111				0	Content		-72	-111	31811996	331980111
31829	08:38:49.690	00:00:31.828	1910	-1024	-768	-1	-1	-1	-1	4	-1024	-768	-1	-1	-1	-1	4		0	0						StimuliFarbe_gelb_rot.jpg	0	880	547	72	111				0	Content		-72	-111	31828685	331996800
31845	08:38:49.706	00:00:31.845	1911	-1024	-768	-1	-1	-1	-1	4	-1024	-768	-1	-1	-1	-1	4		0	0						StimuliFarbe_gelb_rot.jpg	0	880	547	72	111				0	Content		-72	-111	31845352	332013467
31862	08:38:49.723	00:00:31.861	1912	-1024	-768	-1	-1	-1	-1	4	-1024	-768	-1	-1	-1	-1	4		0	0						StimuliFarbe_gelb_rot.jpg	0	880	547	72	111				0	Content		-72	-111	31861985	332030100
31879	08:38:49.740	00:00:31.878	1913	-1024	-768	-1	-1	-1	-1	4	-1024	-768	-1	-1	-1	-1	4		0	0						StimuliFarbe_gelb_rot.jpg	0	880	547	72	111				0	Content		-72	-111	31878653	332046768
31895	08:38:49.756	00:00:31.895	1914	-1024	-768	-1	-1	-1	-1	4	-1024	-768	-1	-1	-1	-1	4		0	0						StimuliFarbe_gelb_rot.jpg	0	880	547	72	111				0	Content		-72	-111	31895367	332063482
31912	08:38:49.773	00:00:31.911	1915	-1024	-768	-1	-1	-1	-1	4	-1024	-768	-1	-1	-1	-1	4		0	0						StimuliFarbe_gelb_rot.jpg	0	880	547	72	111				0	Content		-72	-111	31911991	332080106
31929	08:38:49.790	00:00:31.928	1916	-1024	-768	-1	-1	-1	-1	4	-1024	-768	-1	-1	-1	-1	4		0	0						StimuliFarbe_gelb_rot.jpg	0	880	547	72	111				0	Content		-72	-111	31928659	332096774
31945	08:38:49.806	00:00:31.945	1917	-1024	-768	-1	-1	-1	-1	4	-1024	-768	-1	-1	-1	-1	4		0	0						StimuliFarbe_gelb_rot.jpg	0	880	547	72	111				0	Content		-72	-111	31945233	332113348
31962	08:38:49.823	00:00:31.961	1918	-1024	-768	-1	-1	-1	-1	4	-1024	-768	-1	-1	-1	-1	4		0	0						StimuliFarbe_gelb_rot.jpg	0	880	547	72	111				0	Content		-72	-111	31961981	332130096
31979	08:38:49.840	00:00:31.978	1919	-1024	-768	-1	-1	-1	-1	4	-1024	-768	-1	-1	-1	-1	4		0	0						StimuliFarbe_gelb_rot.jpg	0	880	547	72	111				0	Content		-72	-111	31978605	332146720
31995	08:38:49.856	00:00:31.995	1920	-1024	-768	-1	-1	-1	-1	4	-1024	-768	-1	-1	-1	-1	4		0	0						StimuliFarbe_gelb_rot.jpg	0	880	547	72	111				0	Content		-72	-111	31995273	332163388
32012	08:38:49.873	00:00:32.011	1921	-1024	-768	-1	-1	-1	-1	4	-1024	-768	-1	-1	-1	-1	4		0	0						StimuliFarbe_gelb_rot.jpg	0	880	547	72	111				0	Content		-72	-111	32011851	332179966
32029	08:38:49.890	00:00:32.028	1922	-1024	-768	-1	-1	-1	-1	4	-1024	-768	-1	-1	-1	-1	4		0	0						StimuliFarbe_gelb_rot.jpg	0	880	547	72	111				0	Content		-72	-111	32028599	332196714
32045	08:38:49.906	00:00:32.045	1923	-1024	-768	-1	-1	-1	-1	4	-1024	-768	-1	-1	-1	-1	4		0	0						StimuliFarbe_gelb_rot.jpg	0	880	547	72	111				0	Content		-72	-111	32045222	332213337
32062	08:38:49.923	00:00:32.061	1924	-1024	-768	-1	-1	-1	-1	4	-1024	-768	-1	-1	-1	-1	4		0	0						StimuliFarbe_gelb_rot.jpg	0	880	547	72	111				0	Content		-72	-111	32061847	332229962
32079	08:38:49.940	00:00:32.078	1925	-1024	-768	-1	-1	-1	-1	4	-1024	-768	-1	-1	-1	-1	4		0	0						StimuliFarbe_gelb_rot.jpg	0	880	547	72	111				0	Content		-72	-111	32078515	332246630
32095	08:38:49.956	00:00:32.095	1926	-1024	-768	-1	-1	-1	-1	4	-1024	-768	-1	-1	-1	-1	4		0	0						StimuliFarbe_gelb_rot.jpg	0	880	547	72	111				0	Content		-72	-111	32095220	332263335
32112	08:38:49.973	00:00:32.111	1927	-1024	-768	-1	-1	-1	-1	4	-1024	-768	-1	-1	-1	-1	4		0	0						StimuliFarbe_gelb_rot.jpg	0	880	547	72	111				0	Content		-72	-111	32111844	332279959
32129	08:38:49.990	00:00:32.128	1928	-1024	-768	-1	-1	-1	-1	4	-1024	-768	-1	-1	-1	-1	4		0	0						StimuliFarbe_gelb_rot.jpg	0	880	547	72	111				0	Content		-72	-111	32128511	332296626
32145	08:38:50.006	00:00:32.145	1929	-1024	-768	-1	-1	-1	-1	4	-1024	-768	-1	-1	-1	-1	4		0	0						StimuliFarbe_gelb_rot.jpg	0	880	547	72	111				0	Content		-72	-111	32145090	332313205
32162	08:38:50.023	00:00:32.161	1930	-1024	-768	-1	-1	-1	-1	4	-1024	-768	-1	-1	-1	-1	4		0	0						StimuliFarbe_gelb_rot.jpg	0	880	547	72	111				0	Content		-72	-111	32161851	332329966
32178	08:38:50.039	00:00:32.178	1931	-1024	-768	-1	-1	-1	-1	4	-1024	-768	-1	-1	-1	-1	4		0	0						StimuliFarbe_gelb_rot.jpg	0	880	547	72	111				0	Content		-72	-111	32178480	332346595
32195	08:38:50.056	00:00:32.195	1932	-1024	-768	-1	-1	-1	-1	4	-1024	-768	-1	-1	-1	-1	4		0	0						StimuliFarbe_gelb_rot.jpg	0	880	547	72	111				0	Content		-72	-111	32195098	332363213
32212	08:38:50.073	00:00:32.211	1933	-1024	-768	-1	-1	-1	-1	4	-1024	-768	-1	-1	-1	-1	4		0	0						StimuliFarbe_gelb_rot.jpg	0	880	547	72	111				0	Content		-72	-111	32211765	332379880
32228	08:38:50.089	00:00:32.228	1934	-1024	-768	-1	-1	-1	-1	4	-1024	-768	-1	-1	-1	-1	4		0	0						StimuliFarbe_gelb_rot.jpg	0	880	547	72	111				0	Content		-72	-111	32228427	332396542
32245	08:38:50.106	00:00:32.245	1935	-1024	-768	-1	-1	-1	-1	4	-1024	-768	-1	-1	-1	-1	4		0	0						StimuliFarbe_gelb_rot.jpg	0	880	547	72	111				0	Content		-72	-111	32245095	332413210
32262	08:38:50.123	00:00:32.261	1936	582,5339	196,2697	0,5230351	0,5622694	452,1578	4,727352	3	582,5339	196,2697	0,5230351	0,5622694	452,1578	4,727352	1	43	583	196						StimuliFarbe_gelb_rot.jpg	0	880	547	72	111	438	109	150	0	Content		511	85	32261716	332429831
32278	08:38:50.139	00:00:32.278	1937	506,7277	232,6092	0,5253822	0,5625251	431,1999	4,287615	1	508,4513	191,9177	0,5195085	0,5624968	452,1578	4,486517	3	43	507	233						StimuliFarbe_gelb_rot.jpg	0	880	547	72	111	438	109	150	0	Content		435	122	32278338	332446453
32295	08:38:50.156	00:00:32.295	1938	576,0547	235,9373	0,5170256	0,5621163	431,1999	4,394249	3	574,9354	213,2929	0,5203085	0,5620676	443,0129	4,509861	1	43	575	213						StimuliFarbe_gelb_rot.jpg	0	880	547	72	111	438	109	150	0	Content		503	102	32295086	332463201
32312	08:38:50.173	00:00:32.311	1939	505,0482	219,5692	0,5245601	0,5625405	433,1254	4,216131	1	513,5319	199,9742	0,5219271	0,5625257	443,0129	4,312327	3	43	505	220						StimuliFarbe_gelb_rot.jpg	0	880	547	72	111	438	109	150	0	Content		433	109	32311707	332479822
32328	08:38:50.189	00:00:32.328	1940	-1024	-768	-1	-1	-1	-1	4	-1024	-768	-1	-1	-1	-1	4	43	0	0						StimuliFarbe_gelb_rot.jpg	0	880	547	72	111	438	109	150	0	Content		-72	-111	32328332	332496447
32345	08:38:50.206	00:00:32.344	1941	509,5865	227,7437	0,5244229	0,5617514	432,2944	4,141592	1	510,537	206,9371	0,5213761	0,5617365	443,0129	4,239606	3	43	510	228						StimuliFarbe_gelb_rot.jpg	0	880	547	72	111	438	109	150	0	Content		438	117	32344957	332513072
32362	08:38:50.223	00:00:32.361	1942	-1024	-768	-1	-1	-1	-1	4	-1024	-768	-1	-1	-1	-1	4	43	0	0						StimuliFarbe_gelb_rot.jpg	0	880	547	72	111	438	109	150	0	Content		-72	-111	32361705	332529820
32378	08:38:50.239	00:00:32.378	1943	510,0579	228,2967	0,5240682	0,5617771	432,9212	4,083992	1	510,9678	208,7967	0,5212017	0,561763	443,0129	4,174836	3	43	510	228						StimuliFarbe_gelb_rot.jpg	0	880	547	72	111	438	109	150	0	Content		438	117	32378327	332546442
32395	08:38:50.256	00:00:32.394	1944	576,7571	231,9835	0,5168287	0,5614086	432,9213	4,155283	3	576,0386	217,3648	0,5189519	0,561377	440,5638	4,225717	1	43	576	217						StimuliFarbe_gelb_rot.jpg	0	880	547	72	111	438	109	150	0	Content		504	106	32394951	332563066
32412	08:38:50.273	00:00:32.411	1945	-1024	-768	-1	-1	-1	-1	4	-1024	-768	-1	-1	-1	-1	4	44	0	0						StimuliFarbe_gelb_rot.jpg	0	880	547	72	111	612	196	950	0	Content		-72	-111	32411576	332579691
32428	08:38:50.289	00:00:32.428	1946	-1024	-768	-1	-1	-1	-1	4	-1024	-768	-1	-1	-1	-1	4	44	0	0						StimuliFarbe_gelb_rot.jpg	0	880	547	72	111	612	196	950	0	Content		-72	-111	32428295	332596410
32445	08:38:50.306	00:00:32.444	1947	-1024	-768	-1	-1	-1	-1	4	-1024	-768	-1	-1	-1	-1	4	44	0	0						StimuliFarbe_gelb_rot.jpg	0	880	547	72	111	612	196	950	0	Content		-72	-111	32444963	332613078
32462	08:38:50.323	00:00:32.461	1948	684,3161	319,7308	0,5134298	0,5661176	432,9213	4,158427	3	681,5459	330,4105	0,5114065	0,5661483	425,7523	4,092412	1	44	682	330						StimuliFarbe_gelb_rot.jpg	0	880	547	72	111	612	196	950	0	Content		610	219	32461657	332629772
32478	08:38:50.339	00:00:32.478	1949	678,3285	322,4403	0,5134736	0,5660282	432,9213	4,149529	3	674,1299	339,846	0,510116	0,5660794	421,1116	4,041138	1	44	674	340						StimuliFarbe_gelb_rot.jpg	0	880	547	72	111	612	196	950	0	Content		602	229	32478279	332646394
32495	08:38:50.356	00:00:32.494	1950	687,9399	323,6052	0,5134392	0,5662779	432,9213	4,055666	3	684,5617	336,0389	0,5110463	0,5663143	424,4602	3,979706	1	44	685	336						StimuliFarbe_gelb_rot.jpg	0	880	547	72	111	612	196	950	0	Content		613	225	32494901	332663016
32512	08:38:50.373	00:00:32.511	1951	688,7719	318,2065	0,5134234	0,5666669	432,9213	4,029724	3	685,3192	331,0193	0,5109981	0,5667037	424,347	3,953173	1	44	685	331						StimuliFarbe_gelb_rot.jpg	0	880	547	72	111	612	196	950	0	Content		613	220	32511650	332679765
32528	08:38:50.389	00:00:32.528	1952	686,6144	327,1928	0,5133846	0,5669205	432,9213	4,000808	3	682,9612	340,7155	0,510748	0,5669606	423,6098	3,918383	1	44	683	341						StimuliFarbe_gelb_rot.jpg	0	880	547	72	111	612	196	950	0	Content		611	230	32528274	332696389
32545	08:38:50.406	00:00:32.544	1953	691,0714	320,7896	0,5134943	0,5669109	432,9213	4,008467	3	686,7116	336,5286	0,5104771	0,5669568	422,2899	3,914084	1	44	687	337						StimuliFarbe_gelb_rot.jpg	0	880	547	72	111	612	196	950	0	Content		615	226	32544900	332713015
32562	08:38:50.423	00:00:32.561	1954	688,0731	323,1177	0,5136735	0,5666639	432,9213	3,991997	3	684,8747	334,8943	0,5114109	0,5666982	424,9189	3,921273	1	44	685	335						StimuliFarbe_gelb_rot.jpg	0	880	547	72	111	612	196	950	0	Content		613	224	32561526	332729641
32578	08:38:50.439	00:00:32.578	1955	682,6855	337,9815	0,5118093	0,566452	425,4222	3,949688	3	682,6855	337,9815	0,5118093	0,566452	425,4222	3,949688	1	44	683	338						StimuliFarbe_gelb_rot.jpg	0	880	547	72	111	612	196	950	0	Content		611	227	32578273	332746388
32595	08:38:50.456	00:00:32.594	1956	676,3815	339,3607	0,5110628	0,5664777	422,232	3,928391	3	676,3815	339,3607	0,5110628	0,5664777	422,232	3,928391	1	44	676	339						StimuliFarbe_gelb_rot.jpg	0	880	547	72	111	612	196	950	0	Content		604	228	32594899	332763014
32612	08:38:50.473	00:00:32.611	1957	690,3885	339,1809	0,5126926	0,5667159	426,973	3,911395	3	690,3885	339,1809	0,5126926	0,5667159	426,973	3,911395	1	44	690	339						StimuliFarbe_gelb_rot.jpg	0	880	547	72	111	612	196	950	0	Content		618	228	32611523	332779638
[truncated: 1,905 more rows]
