# Supplementary material for: Gaze Duration Biases for Colours in Combination with Dissonant and Consonant Sounds: A Comparative Eye-Tracking Study with Orangutans
Source: PLoS One. 2015 Oct 14;10(10):e0139894. doi: 10.1371/journal.pone.0139894 (PMC4605782; doi:10.1371/journal.pone.0139894)
Supplement: S1 Data — (ZIP) [file pone.0139894.s004.zip › Plos ColourSound Data/Apes/Nur_Farben_Bilder_U2/Rec 02-All-Data.tsv]

System Properties:
Operating System:	Microsoft Windows NT 6.1.7601 Service Pack 1
System User Name:	admin
Machine Name:	PSYCHO19
Data properties:
Recording name:	Rec 02
Recording date:	26.07.2013
Recording time:	08:40:01
Recording resolution:	1024 x 768
Export date:	02.09.2013
Export time:	16:41:32
Participant:	Dokana
Filter settings:
Eye: Average
Validity: Normal
Fixation filter: Tobii fixation filter
Velocity threshold: 35
Distance threshold: 35
Timestamp	DateTimeStamp	DateTimeStampStartOffset	Number	GazePointXLeft	GazePointYLeft	CamXLeft	CamYLeft	DistanceLeft	PupilLeft	ValidityLeft	GazePointXRight	GazePointYRight	CamXRight	CamYRight	DistanceRight	PupilRight	ValidityRight	FixationIndex	GazePointX	GazePointY	Event	EventKey	Data1	Data2	Descriptor	StimuliName	StimuliID	MediaWidth	MediaHeight	MediaPosX	MediaPosY	MappedFixationPointX	MappedFixationPointY	FixationDuration	AoiIds	AoiNames	WebGroupImage	MappedGazeDataPointX	MappedGazeDataPointY	MicroSecondTimestamp	AbsoluteMicroSecondTimestamp
7	08:40:01.671	00:00:00.007	0	-1024	-768	-1	-1	-1	-1	4	-1024	-768	-1	-1	-1	-1	4		0	0						No media	0	1024	768	0	0				0	Content		0	0	7125	403967997
24	08:40:01.688	00:00:00.024	1	-1024	-768	-1	-1	-1	-1	4	-1024	-768	-1	-1	-1	-1	4		0	0						No media	0	1024	768	0	0				0	Content		0	0	24316	403985188
42	08:40:01.706	00:00:00.041	2	-1024	-768	-1	-1	-1	-1	4	-1024	-768	-1	-1	-1	-1	4		0	0						No media	0	1024	768	0	0				0	Content		0	0	41688	404002560
59	08:40:01.723	00:00:00.059	3	-1024	-768	-1	-1	-1	-1	4	-1024	-768	-1	-1	-1	-1	4		0	0						No media	0	1024	768	0	0				0	Content		0	0	59061	404019933
74	08:40:01.738	00:00:00.073	4	-1024	-768	-1	-1	-1	-1	4	-1024	-768	-1	-1	-1	-1	4		0	0						No media	0	1024	768	0	0				0	Content		0	0	73865	404034737
90	08:40:01.754	00:00:00.090	5	-1024	-768	-1	-1	-1	-1	4	-1024	-768	-1	-1	-1	-1	4		0	0						No media	0	1024	768	0	0				0	Content		0	0	90487	404051359
107	08:40:01.771	00:00:00.107	6	-1024	-768	-1	-1	-1	-1	4	-1024	-768	-1	-1	-1	-1	4		0	0						No media	0	1024	768	0	0				0	Content		0	0	107250	404068122
124	08:40:01.788	00:00:00.123	7	-1024	-768	-1	-1	-1	-1	4	-1024	-768	-1	-1	-1	-1	4		0	0						No media	0	1024	768	0	0				0	Content		0	0	123861	404084733
141	08:40:01.805	00:00:00.140	8	-1024	-768	-1	-1	-1	-1	4	-1024	-768	-1	-1	-1	-1	4		0	0						No media	0	1024	768	0	0				0	Content		0	0	140532	404101404
157	08:40:01.821	00:00:00.157	9	-1024	-768	-1	-1	-1	-1	4	-1024	-768	-1	-1	-1	-1	4		0	0						No media	0	1024	768	0	0				0	Content		0	0	157156	404118028
174	08:40:01.838	00:00:00.174	10	-1024	-768	-1	-1	-1	-1	4	-1024	-768	-1	-1	-1	-1	4		0	0						No media	0	1024	768	0	0				0	Content		0	0	174232	404135104
192	08:40:01.856	00:00:00.191	11	-1024	-768	-1	-1	-1	-1	4	-1024	-768	-1	-1	-1	-1	4		0	0						No media	0	1024	768	0	0				0	Content		0	0	191607	404152479
209	08:40:01.873	00:00:00.208	12	-1024	-768	-1	-1	-1	-1	4	-1024	-768	-1	-1	-1	-1	4		0	0						No media	0	1024	768	0	0				0	Content		0	0	208856	404169728
224	08:40:01.888	00:00:00.223	13	-1024	-768	-1	-1	-1	-1	4	-1024	-768	-1	-1	-1	-1	4		0	0						No media	0	1024	768	0	0				0	Content		0	0	223783	404184655
240	08:40:01.904	00:00:00.240	14	-1024	-768	-1	-1	-1	-1	4	-1024	-768	-1	-1	-1	-1	4		0	0						No media	0	1024	768	0	0				0	Content		0	0	240410	404201282
257	08:40:01.921	00:00:00.257	15	59,07928	41,14367	0,3909256	0,5527841	444,9266	3,983359	3	62,25253	50,98839	0,3910971	0,5527931	441,1198	3,950148	3		0	0						No media	0	1024	768	0	0				0	Content		0	0	257151	404218023
274	08:40:01.938	00:00:00.273	16	145,0607	94,84577	0,3895352	0,5549679	444,925	3,932645	3	135,8546	79,88492	0,3891539	0,5549793	450,3759	3,980546	1	0	136	80						No media	0	1024	768	0	0	136	106	233	0	Content		136	80	273786	404234658
290	08:40:01.954	00:00:00.290	17	131,8192	121,0296	0,5622951	0,5644279	444,9265	4,184449	0	142,8433	104,7017	0,3888296	0,5572113	450,0395	4,007648	0	0	137	113						No media	0	1024	768	0	0	136	106	233	0	Content		137	113	290417	404251289
307	08:40:01.971	00:00:00.307	18	60,39841	96,37493	0,5638633	0,5665285	449,536	4,119221	0	107,248	119,09	0,3890513	0,5596351	450,4218	4,013037	0	0	84	108						No media	0	1024	768	0	0	136	106	233	0	Content		84	108	307043	404267915
324	08:40:01.988	00:00:00.323	19	94,90581	95,77471	0,5639543	0,5681542	449,406	4,180995	0	141,3306	103,2343	0,3890738	0,5619851	450,2053	3,979211	0	0	118	100						No media	0	1024	768	0	0	136	106	233	0	Content		118	100	323709	404284581
340	08:40:02.004	00:00:00.340	20	136,651	103,0306	0,5641803	0,569731	449,406	4,181937	0	142,0404	101,6251	0,3891243	0,5643852	450,1768	3,981988	0	0	139	102						No media	0	1024	768	0	0	136	106	233	0	Content		139	102	340424	404301296
357	08:40:02.021	00:00:00.357	21	104,5758	105,7155	0,5643047	0,5716525	449,3996	4,190526	0	141,3885	107,7335	0,3893268	0,5665956	450,2963	3,994345	0	0	123	107						No media	0	1024	768	0	0	136	106	233	0	Content		123	107	357053	404317925
374	08:40:02.038	00:00:00.373	22	139,046	101,6264	0,5644238	0,5731251	449,3996	4,212945	0	142,2719	109,3838	0,3894759	0,5685484	450,4278	4,005149	0	0	141	106						No media	0	1024	768	0	0	136	106	233	0	Content		141	106	373676	404334548
390	08:40:02.054	00:00:00.390	23	137,1357	107,0185	0,564674	0,5746065	449,3996	4,220572	0	132,9056	105,568	0,3895876	0,5702726	450,4376	4,018619	0	0	135	106						No media	0	1024	768	0	0	136	106	233	0	Content		135	106	390315	404351187
407	08:40:02.071	00:00:00.407	24	103,6372	105,894	0,5649124	0,5761946	449,7311	4,166665	0	141,6127	108,9198	0,3897741	0,5721154	450,6438	4,01239	0	0	123	107						No media	0	1024	768	0	0	136	106	233	0	Content		123	107	407054	404367926
424	08:40:02.088	00:00:00.423	25	103,47	92,09466	0,56511	0,5777964	449,6722	4,169673	0	138,0514	101,2887	0,3899173	0,5740461	450,6207	3,988632	0	0	121	97						No media	0	1024	768	0	0	136	106	233	0	Content		121	97	423681	404384553
440	08:40:02.104	00:00:00.440	26	101,4568	100,2697	0,5650589	0,5789607	449,909	4,124163	0	132,5032	98,01776	0,3898766	0,5758578	450,8835	4,016365	0	0	117	99						No media	0	1024	768	0	0	136	106	233	0	Content		117	99	440319	404401191
457	08:40:02.121	00:00:00.456	27	141,8557	106,5158	0,5650607	0,5801544	449,909	4,257217	0	137,4668	105,1069	0,3899302	0,5775058	450,7797	4,01931	0	0	140	106						No media	0	1024	768	0	0	136	106	233	0	Content		140	106	456937	404417809
474	08:40:02.138	00:00:00.473	28	124,705	114,8824	0,5642598	0,5814364	450,118	4,170198	0	170,1639	120,0424	0,3893568	0,5792507	451,3175	4,072488	0	0	147	117						No media	0	1024	768	0	0	136	106	233	0	Content		147	117	473685	404434557
490	08:40:02.154	00:00:00.490	29	268,0339	130,5522	0,5607447	0,5826315	450,118	4,179729	0	136,8351	114,7648	0,3866966	0,5806676	451,7014	4,102408	0	0	202	123						No media	0	1024	768	0	0	136	106	233	0	Content		202	123	490324	404451196
507	08:40:02.171	00:00:00.506	30	339,3343	156,0938	0,5564344	0,5845553	450,1875	4,146905	0	417,922	168,1868	0,3838147	0,5822181	452,2606	4,051335	0	1	379	162						No media	0	1024	768	0	0	671	260	300	0	Content		379	162	506939	404467811
524	08:40:02.188	00:00:00.523	31	438,6187	192,1872	0,5526394	0,5864925	450,2685	4,2807	0	529,1545	200,6285	0,3814578	0,584038	452,8906	4,052909	0	1	484	196						No media	0	1024	768	0	0	671	260	300	0	Content		484	196	523570	404484442
540	08:40:02.204	00:00:00.540	32	535,6719	215,6775	0,5493413	0,588322	451,1419	4,13956	0	676,4382	212,0612	0,3800605	0,5862126	455,5534	4,08269	0	1	606	214						No media	0	1024	768	0	0	671	260	300	0	Content		606	214	540327	404501199
557	08:40:02.221	00:00:00.556	33	646,8524	246,3438	0,5466416	0,589397	451,1419	4,195472	0	-1024	-768	-1	-1	-1	-1	4	1	647	246						No media	0	1024	768	0	0	671	260	300	0	Content		647	246	556946	404517818
574	08:40:02.238	00:00:00.573	34	704,7198	254,1261	0,5450736	0,590138	451,1419	4,132436	0	-1024	-768	-1	-1	-1	-1	4	1	705	254						No media	0	1024	768	0	0	671	260	300	0	Content		705	254	573570	404534442
590	08:40:02.254	00:00:00.590	35	704,6381	257,6358	0,5443574	0,5897896	451,1419	4,127672	0	-1024	-768	-1	-1	-1	-1	4	1	705	258						No media	0	1024	768	0	0	671	260	300	0	Content		705	258	590195	404551067
607	08:40:02.271	00:00:00.606	36	710,9553	260,8784	0,5435791	0,5890573	451,1419	4,160802	0	-1024	-768	-1	-1	-1	-1	4	1	711	261						No media	0	1024	768	0	0	671	260	300	0	Content		711	261	606948	404567820
624	08:40:02.288	00:00:00.623	37	695,9398	259,1728	0,5427268	0,588221	451,1419	4,17153	0	-1024	-768	-1	-1	-1	-1	4	1	696	259						No media	0	1024	768	0	0	671	260	300	0	Content		696	259	623574	404584446
640	08:40:02.304	00:00:00.640	38	672,3771	310,4421	0,534781	0,5871161	427,9296	3,925154	0	-1024	-768	-1	-1	-1	-1	4	1	672	310						No media	0	1024	768	0	0	671	260	300	0	Content		672	310	640200	404601072
657	08:40:02.321	00:00:00.656	39	-1024	-768	-1	-1	-1	-1	4	-1024	-768	-1	-1	-1	-1	4	1	0	0						No media	0	1024	768	0	0	671	260	300	0	Content		0	0	656825	404617697
674	08:40:02.338	00:00:00.673	40	673,0784	294,3358	0,5353907	0,585242	434,0323	3,94556	0	-1024	-768	-1	-1	-1	-1	4	1	673	294						No media	0	1024	768	0	0	671	260	300	0	Content		673	294	673577	404634449
690	08:40:02.354	00:00:00.690	41	666,7934	300,1434	0,5338435	0,5845396	430,7148	3,932485	0	-1024	-768	-1	-1	-1	-1	4	1	667	300						No media	0	1024	768	0	0	671	260	300	0	Content		667	300	690202	404651074
707	08:40:02.371	00:00:00.706	42	669,5797	300,5975	0,5334011	0,5838788	430,8148	3,8582	0	-1024	-768	-1	-1	-1	-1	4	1	670	301						No media	0	1024	768	0	0	671	260	300	0	Content		670	301	706830	404667702
723	08:40:02.387	00:00:00.723	43	671,1046	306,7555	0,5332285	0,5832915	432,1455	3,878506	0	-1024	-768	-1	-1	-1	-1	4	1	671	307						No media	0	1024	768	0	0	671	260	300	0	Content		671	307	723458	404684330
740	08:40:02.404	00:00:00.740	44	-1024	-768	-1	-1	-1	-1	4	-1024	-768	-1	-1	-1	-1	4	1	0	0						No media	0	1024	768	0	0	671	260	300	0	Content		0	0	740141	404701013
757	08:40:02.421	00:00:00.756	45	-1024	-768	-1	-1	-1	-1	4	-1024	-768	-1	-1	-1	-1	4	1	0	0						No media	0	1024	768	0	0	671	260	300	0	Content		0	0	756810	404717682
774	08:40:02.438	00:00:00.773	46	-1024	-768	-1	-1	-1	-1	4	-1024	-768	-1	-1	-1	-1	4	1	0	0						No media	0	1024	768	0	0	671	260	300	0	Content		0	0	773510	404734382
790	08:40:02.454	00:00:00.790	47	-1024	-768	-1	-1	-1	-1	4	-1024	-768	-1	-1	-1	-1	4	1	0	0						No media	0	1024	768	0	0	671	260	300	0	Content		0	0	790180	404751052
807	08:40:02.471	00:00:00.806	48	-1024	-768	-1	-1	-1	-1	4	813,4844	227,4946	0,3592611	0,5858008	466,8506	3,855445	0	2	813	227						No media	0	1024	768	0	0	842	192	167	0	Content		813	227	806837	404767709
823	08:40:02.487	00:00:00.823	49	-1024	-768	-1	-1	-1	-1	4	829,691	206,962	0,3559844	0,5855946	473,7685	3,859941	0	2	830	207						No media	0	1024	768	0	0	842	192	167	0	Content		830	207	823462	404784334
840	08:40:02.504	00:00:00.840	50	-1024	-768	-1	-1	-1	-1	4	837,2611	189,5883	0,3522744	0,5854391	481,1994	3,899943	0	2	837	190						No media	0	1024	768	0	0	842	192	167	0	Content		837	190	840089	404800961
857	08:40:02.521	00:00:00.856	51	-1024	-768	-1	-1	-1	-1	4	868,0185	185,9704	0,348029	0,5855614	491,172	4,03185	0	2	868	186						No media	0	1024	768	0	0	842	192	167	0	Content		868	186	856842	404817714
873	08:40:02.537	00:00:00.873	52	-1024	-768	-1	-1	-1	-1	4	847,8748	190,7257	0,3491116	0,5860709	483,8063	4,012527	0	2	848	191						No media	0	1024	768	0	0	842	192	167	0	Content		848	191	873469	404834341
890	08:40:02.554	00:00:00.890	53	-1024	-768	-1	-1	-1	-1	4	866,7578	173,3558	0,345713	0,5864756	490,9653	4,059103	0	2	867	173						No media	0	1024	768	0	0	842	192	167	0	Content		867	173	890095	404850967
907	08:40:02.571	00:00:00.906	54	-1024	-768	-1	-1	-1	-1	4	846,6187	194,3116	0,3470215	0,5869184	483,0863	3,955965	0	2	847	194						No media	0	1024	768	0	0	842	192	167	0	Content		847	194	906723	404867595
923	08:40:02.587	00:00:00.923	55	-1024	-768	-1	-1	-1	-1	4	860,2947	184,8944	0,345201	0,5868699	485,4337	4,050581	0	2	860	185						No media	0	1024	768	0	0	842	192	167	0	Content		860	185	923473	404884345
940	08:40:02.604	00:00:00.940	56	-1024	-768	-1	-1	-1	-1	4	800,4944	231,8638	0,3507559	0,5866038	464,3828	3,881712	0	2	800	232						No media	0	1024	768	0	0	842	192	167	0	Content		800	232	940100	404900972
957	08:40:02.621	00:00:00.956	57	601,7254	264,8404	0,5248531	0,5774108	451,5584	4,100768	3	614,3408	262,0265	0,5251212	0,5774999	451,5583	4,108906	1	2	614	262						No media	0	1024	768	0	0	842	192	167	0	Content		614	262	956726	404917598
973	08:40:02.637	00:00:00.973	58	-1024	-768	-1	-1	-1	-1	4	-1024	-768	-1	-1	-1	-1	4		0	0						No media	0	1024	768	0	0				0	Content		0	0	973352	404934224
990	08:40:02.654	00:00:00.990	59	-1024	-768	-1	-1	-1	-1	4	-1024	-768	-1	-1	-1	-1	4		0	0						No media	0	1024	768	0	0				0	Content		0	0	990102	404950974
1007	08:40:02.671	00:00:01.006	60	-1024	-768	-1	-1	-1	-1	4	-1024	-768	-1	-1	-1	-1	4		0	0						No media	0	1024	768	0	0				0	Content		0	0	1006729	404967601
1023	08:40:02.687	00:00:01.023	61	-1024	-768	-1	-1	-1	-1	4	-1024	-768	-1	-1	-1	-1	4		0	0						No media	0	1024	768	0	0				0	Content		0	0	1023353	404984225
1040	08:40:02.704	00:00:01.039	62	-1024	-768	-1	-1	-1	-1	4	-1024	-768	-1	-1	-1	-1	4		0	0						No media	0	1024	768	0	0				0	Content		0	0	1039978	405000850
1057	08:40:02.721	00:00:01.056	63	-1024	-768	-1	-1	-1	-1	4	-1024	-768	-1	-1	-1	-1	4		0	0						No media	0	1024	768	0	0				0	Content		0	0	1056727	405017599
1073	08:40:02.737	00:00:01.073	64	-1024	-768	-1	-1	-1	-1	4	-1024	-768	-1	-1	-1	-1	4		0	0						No media	0	1024	768	0	0				0	Content		0	0	1073354	405034226
1090	08:40:02.754	00:00:01.089	65	288,6436	398,3017	0,5243009	0,5670835	449,6379	3,27683	3	288,5859	398,3151	0,5243011	0,5670835	449,6379	3,276835	1	3	289	398						No media	0	1024	768	0	0	275	300	200	0	Content		289	398	1089981	405050853
1107	08:40:02.771	00:00:01.106	66	269,4427	331,7032	0,5232018	0,5661151	449,0706	3,948437	3	269,3874	331,7178	0,5232019	0,5661151	449,0706	3,948419	1	3	269	332						No media	0	1024	768	0	0	275	300	200	0	Content		269	332	1106607	405067479
1123	08:40:02.787	00:00:01.123	67	241,6627	324,5308	0,5203708	0,5660113	454,3443	3,882798	3	241,6645	328,7764	0,5217983	0,5657147	448,8059	3,882176	1	3	242	329						No media	0	1024	768	0	0	275	300	200	0	Content		242	329	1123359	405084231
1140	08:40:02.804	00:00:01.139	68	275,4136	275,7259	0,5205041	0,5649606	454,3444	4,29308	3	274,585	285,1843	0,5203571	0,5649652	448,2842	4,238622	1	3	275	285						No media	0	1024	768	0	0	275	300	200	0	Content		275	285	1139856	405100728
1156	08:40:02.820	00:00:01.156	69	277,9414	288,4409	0,5190186	0,5642765	447,7617	4,205383	3	277,8748	288,4517	0,5190187	0,5642765	447,7617	4,205406	1	3	278	288						No media	0	1024	768	0	0	275	300	200	0	Content		278	288	1156481	405117353
1173	08:40:02.837	00:00:01.173	70	317,3994	303,1484	0,517755	0,5631521	447,7617	4,137301	3	317,3994	303,1484	0,517755	0,5631521	447,7617	4,137301	1	3	317	303						No media	0	1024	768	0	0	275	300	200	0	Content		317	303	1173105	405133977
1190	08:40:02.854	00:00:01.189	71	308,1478	299,9673	0,5163641	0,5621864	447,7617	4,211678	3	308,1478	299,9673	0,5163641	0,5621864	447,7617	4,211678	1	3	308	300						No media	0	1024	768	0	0	275	300	200	0	Content		308	300	1189854	405150726
1206	08:40:02.870	00:00:01.206	72	271,9907	300,3156	0,5149703	0,5612043	446,4124	4,197836	3	271,9236	300,3326	0,5149704	0,5612043	446,4124	4,19785	1	3	272	300						No media	0	1024	768	0	0	275	300	200	0	Content		272	300	1206478	405167350
1223	08:40:02.887	00:00:01.223	73	270,713	296,5502	0,5137095	0,5601519	446,271	4,196995	3	270,6708	296,5568	0,5137095	0,5601519	446,271	4,197015	1	3	271	297						No media	0	1024	768	0	0	275	300	200	0	Content		271	297	1223102	405183974
1240	08:40:02.904	00:00:01.239	74	272,7794	295,39	0,5124559	0,5590767	445,8523	4,168974	3	272,7057	295,4164	0,5124561	0,5590767	445,8523	4,168969	1	3	273	295						No media	0	1024	768	0	0	275	300	200	0	Content		273	295	1239725	405200597
1256	08:40:02.920	00:00:01.256	75	271,1906	301,7246	0,5114577	0,5578206	445,448	4,183824	3	271,1177	301,7375	0,5114578	0,5578206	445,448	4,183836	1	3	271	302						No media	0	1024	768	0	0	275	300	200	0	Content		271	302	1256475	405217347
1273	08:40:02.937	00:00:01.273	76	278,5427	296,9492	0,5106335	0,5565995	444,9583	4,211784	3	278,4849	296,9642	0,5106335	0,5565995	444,9583	4,211782	1	3	278	297						No media	0	1024	768	0	0	275	300	200	0	Content		278	297	1273100	405233972
1290	08:40:02.954	00:00:01.289	77	278,5823	293,3996	0,5099053	0,5555436	448,818	4,270592	3	280,4698	297,9593	0,5098822	0,5556169	444,7157	4,233954	1	4	280	298						No media	0	1024	768	0	0	452	299	100	0	Content		280	298	1289725	405250597
1306	08:40:02.970	00:00:01.306	78	286,5063	299,5792	0,5087181	0,5543491	444,0901	4,230665	3	287,4919	299,6064	0,5087411	0,5543522	444,0901	4,230811	1	4	287	300						No media	0	1024	768	0	0	452	299	100	0	Content		287	300	1306345	405267217
1323	08:40:02.987	00:00:01.323	79	389,8115	299,9147	0,504806	0,5527705	443,6432	4,147475	0	421,0819	309,0539	0,3366431	0,5667202	441,5994	4,009982	0	4	405	304						No media	0	1024	768	0	0	452	299	100	0	Content		405	304	1323095	405283967
1330	08:40:02.994																				ImageStart	8	0	0	Fix_sw.jpg
1340	08:40:03.004	00:00:01.339	80	361,8692	300,6723	0,4998731	0,5521432	443,7554	4,151641	0	636,2745	293,4225	0,3301716	0,5661794	450,4145	4,060472	0	4	499	297						Fix_sw.jpg	0	880	547	72	111	380	188	100	0	Content		427	186	1339720	405300592
1356	08:40:03.020	00:00:01.356	81	617,9097	287,1854	0,4966289	0,5526767	444,5548	4,096477	0	763,4521	300,7706	0,3267415	0,5664058	441,6022	3,944252	0	4	691	294						Fix_sw.jpg	0	880	547	72	111	380	188	100	0	Content		619	183	1356345	405317217
1373	08:40:03.037	00:00:01.372	82	699,4932	370,5898	0,4818571	0,5531623	400,5736	3,800974	0	755,927	409,5693	0,3130405	0,5665349	380,8857	3,334903	0	4	728	390						Fix_sw.jpg	0	880	547	72	111	380	188	100	0	Content		656	279	1372970	405333842
1390	08:40:03.054	00:00:01.389	83	-1024	-768	-1	-1	-1	-1	4	-1024	-768	-1	-1	-1	-1	4		0	0						Fix_sw.jpg	0	880	547	72	111				0	Content		-72	-111	1389721	405350593
1406	08:40:03.070	00:00:01.406	84	-1024	-768	-1	-1	-1	-1	4	-1024	-768	-1	-1	-1	-1	4		0	0						Fix_sw.jpg	0	880	547	72	111				0	Content		-72	-111	1406344	405367216
1423	08:40:03.087	00:00:01.422	85	-1024	-768	-1	-1	-1	-1	4	-1024	-768	-1	-1	-1	-1	4		0	0						Fix_sw.jpg	0	880	547	72	111				0	Content		-72	-111	1422964	405383836
1440	08:40:03.104	00:00:01.439	86	-1024	-768	-1	-1	-1	-1	4	-1024	-768	-1	-1	-1	-1	4		0	0						Fix_sw.jpg	0	880	547	72	111				0	Content		-72	-111	1439651	405400523
1456	08:40:03.120	00:00:01.456	87	-1024	-768	-1	-1	-1	-1	4	-1024	-768	-1	-1	-1	-1	4		0	0						Fix_sw.jpg	0	880	547	72	111				0	Content		-72	-111	1456319	405417191
1473	08:40:03.137	00:00:01.472	88	-1024	-768	-1	-1	-1	-1	4	-1024	-768	-1	-1	-1	-1	4		0	0						Fix_sw.jpg	0	880	547	72	111				0	Content		-72	-111	1472964	405433836
1490	08:40:03.154	00:00:01.489	89	-1024	-768	-1	-1	-1	-1	4	-1024	-768	-1	-1	-1	-1	4		0	0						Fix_sw.jpg	0	880	547	72	111				0	Content		-72	-111	1489586	405450458
1506	08:40:03.170	00:00:01.506	90	-1024	-768	-1	-1	-1	-1	4	-1024	-768	-1	-1	-1	-1	4		0	0						Fix_sw.jpg	0	880	547	72	111				0	Content		-72	-111	1506208	405467080
1523	08:40:03.187	00:00:01.522	91	-1024	-768	-1	-1	-1	-1	4	-1024	-768	-1	-1	-1	-1	4		0	0						Fix_sw.jpg	0	880	547	72	111				0	Content		-72	-111	1522960	405483832
1540	08:40:03.204	00:00:01.539	92	-1024	-768	-1	-1	-1	-1	4	-1024	-768	-1	-1	-1	-1	4		0	0						Fix_sw.jpg	0	880	547	72	111				0	Content		-72	-111	1539582	405500454
1556	08:40:03.220	00:00:01.556	93	-1024	-768	-1	-1	-1	-1	4	-1024	-768	-1	-1	-1	-1	4		0	0						Fix_sw.jpg	0	880	547	72	111				0	Content		-72	-111	1556207	405517079
1573	08:40:03.237	00:00:01.572	94	-1024	-768	-1	-1	-1	-1	4	-1024	-768	-1	-1	-1	-1	4		0	0						Fix_sw.jpg	0	880	547	72	111				0	Content		-72	-111	1572892	405533764
1590	08:40:03.254	00:00:01.589	95	-1024	-768	-1	-1	-1	-1	4	-1024	-768	-1	-1	-1	-1	4		0	0						Fix_sw.jpg	0	880	547	72	111				0	Content		-72	-111	1589559	405550431
1606	08:40:03.270	00:00:01.606	96	-1024	-768	-1	-1	-1	-1	4	-1024	-768	-1	-1	-1	-1	4		0	0						Fix_sw.jpg	0	880	547	72	111				0	Content		-72	-111	1606204	405567076
1623	08:40:03.287	00:00:01.622	97	-1024	-768	-1	-1	-1	-1	4	-1024	-768	-1	-1	-1	-1	4		0	0						Fix_sw.jpg	0	880	547	72	111				0	Content		-72	-111	1622831	405583703
1640	08:40:03.304	00:00:01.639	98	-1024	-768	-1	-1	-1	-1	4	-1024	-768	-1	-1	-1	-1	4		0	0						Fix_sw.jpg	0	880	547	72	111				0	Content		-72	-111	1639517	405600389
1656	08:40:03.320	00:00:01.656	99	-1024	-768	-1	-1	-1	-1	4	-1024	-768	-1	-1	-1	-1	4		0	0						Fix_sw.jpg	0	880	547	72	111				0	Content		-72	-111	1656185	405617057
1673	08:40:03.337	00:00:01.672	100	-1024	-768	-1	-1	-1	-1	4	-1024	-768	-1	-1	-1	-1	4		0	0						Fix_sw.jpg	0	880	547	72	111				0	Content		-72	-111	1672827	405633699
1689	08:40:03.353	00:00:01.689	101	-1024	-768	-1	-1	-1	-1	4	-1024	-768	-1	-1	-1	-1	4		0	0						Fix_sw.jpg	0	880	547	72	111				0	Content		-72	-111	1689452	405650324
1706	08:40:03.370	00:00:01.706	102	441,205	456,1441	0,5017424	0,5565183	440,2524	4,513875	0	450,5964	464,2703	0,3310163	0,5877328	446,1844	4,235322	0	5	446	460						Fix_sw.jpg	0	880	547	72	111	310	370	183	0	Content		374	349	1706201	405667073
1723	08:40:03.387	00:00:01.722	103	430,5626	473,8256	0,5017075	0,5574902	437,8431	4,460981	0	411,0783	483,355	0,3318552	0,5890586	444,3777	4,269064	0	5	421	479						Fix_sw.jpg	0	880	547	72	111	310	370	183	0	Content		349	368	1722824	405683696
1739	08:40:03.403	00:00:01.739	104	400,0396	482,1356	0,5011646	0,5576255	434,252	4,312877	0	401,8904	487,639	0,3329661	0,5896198	446,3225	4,241207	0	5	401	485						Fix_sw.jpg	0	880	547	72	111	310	370	183	0	Content		329	374	1739449	405700321
1756	08:40:03.420	00:00:01.756	105	404,5683	485,3592	0,501647	0,5576965	434,2603	4,291524	0	369,965	486,0422	0,3327782	0,590066	441,4712	4,119486	0	5	387	486						Fix_sw.jpg	0	880	547	72	111	310	370	183	0	Content		315	375	1756074	405716946
1773	08:40:03.437	00:00:01.772	106	405,6627	485,9671	0,5020961	0,5582015	434,3143	4,267973	0	350,9222	483,847	0,3331895	0,5906272	441,4746	4,079708	0	5	378	485						Fix_sw.jpg	0	880	547	72	111	310	370	183	0	Content		306	374	1772822	405733694
1789	08:40:03.453	00:00:01.789	107	407,8806	487,0894	0,5026439	0,5587867	434,6397	4,228161	0	380,7493	474,0974	0,3344269	0,5912868	446,4221	4,055944	0	5	394	481						Fix_sw.jpg	0	880	547	72	111	310	370	183	0	Content		322	370	1789445	405750317
1806	08:40:03.470	00:00:01.806	108	400,8685	481,7197	0,5028038	0,5594788	434,1227	4,125672	0	378,7743	480,3535	0,3351429	0,5920089	448,3507	4,134378	0	5	390	481						Fix_sw.jpg	0	880	547	72	111	310	370	183	0	Content		318	370	1806073	405766945
1823	08:40:03.487	00:00:01.822	109	395,7902	479,3181	0,5030748	0,5604265	434,275	4,100096	0	344,882	478,7123	0,3342119	0,5928925	441,4225	4,051681	0	5	370	479						Fix_sw.jpg	0	880	547	72	111	310	370	183	0	Content		298	368	1822697	405783569
1839	08:40:03.503	00:00:01.839	110	407,3438	477,754	0,4949818	0,5611492	407,377	4,03747	0	339,5698	479,5408	0,334516	0,5934865	441,2351	4,021276	0	5	373	479						Fix_sw.jpg	0	880	547	72	111	310	370	183	0	Content		301	368	1839446	405800318
1856	08:40:03.520	00:00:01.856	111	379,0521	489,1132	0,5030411	0,5612671	437,0626	4,040131	0	338,0752	483,792	0,3349122	0,5937452	441,3939	3,98429	0	5	359	486						Fix_sw.jpg	0	880	547	72	111	310	370	183	0	Content		287	375	1856072	405816944
1873	08:40:03.537	00:00:01.872	112	374,1413	482,9595	0,503514	0,5618127	437,0626	4,039814	0	338,0512	479,9218	0,335328	0,5938554	441,5825	3,914464	0	5	356	481						Fix_sw.jpg	0	880	547	72	111	310	370	183	0	Content		284	370	1872695	405833567
1889	08:40:03.553	00:00:01.889	113	368,4201	492,1627	0,5039768	0,5617474	437,0626	4,058714	0	331,6449	484,1349	0,3358174	0,5938339	441,6117	3,969294	0	6	350	488						Fix_sw.jpg	0	880	547	72	111	198	409	300	0	Content		278	377	1889319	405850191
1906	08:40:03.570	00:00:01.906	114	350,0555	500,4055	0,506043	0,5623686	433,6912	3,880084	0	289,8856	500,5952	0,3373826	0,5942566	441,6515	3,943243	0	6	320	501						Fix_sw.jpg	0	880	547	72	111	198	409	300	0	Content		248	390	1906070	405866942
1923	08:40:03.587	00:00:01.922	115	294,7752	508,4665	0,5079634	0,5629756	433,996	3,942733	0	223,5155	500,3962	0,3396168	0,5945314	441,9329	3,877675	0	6	259	504						Fix_sw.jpg	0	880	547	72	111	198	409	300	0	Content		187	393	1922695	405883567
1939	08:40:03.603	00:00:01.939	116	292,7813	515,2221	0,5085239	0,5633802	434,1897	3,916119	0	206,2953	504,5939	0,3399428	0,5948989	441,8655	3,853453	0	6	250	510						Fix_sw.jpg	0	880	547	72	111	198	409	300	0	Content		178	399	1939318	405900190
1956	08:40:03.620	00:00:01.955	117	276,7321	511,8694	0,5085157	0,5638328	434,2184	3,770498	0	200,854	503,0861	0,3400846	0,5952622	441,8825	3,824923	0	6	239	507						Fix_sw.jpg	0	880	547	72	111	198	409	300	0	Content		167	396	1955945	405916817
1973	08:40:03.637	00:00:01.972	118	314,4028	527,8269	0,5089709	0,567221	434,0723	4,005782	0	237,4345	512,2695	0,3404984	0,5988694	441,8825	3,827599	0	6	276	520						Fix_sw.jpg	0	880	547	72	111	198	409	300	0	Content		204	409	1972692	405933564
1989	08:40:03.653	00:00:01.989	119	353,9171	526,0046	0,5094339	0,5723957	434,0723	3,950465	0	240,1969	515,6796	0,3409229	0,6041523	441,8825	3,848554	0	6	297	521						Fix_sw.jpg	0	880	547	72	111	198	409	300	0	Content		225	410	1989317	405950189
2006	08:40:03.670	00:00:02.005	120	315,5293	527,7277	0,5095764	0,5761603	433,7156	3,940207	0	230,7814	504,155	0,34108	0,6076742	441,8825	3,775061	0	6	273	516						Fix_sw.jpg	0	880	547	72	111	198	409	300	0	Content		201	405	2005941	405966813
2023	08:40:03.687	00:00:02.022	121	363,2409	523,3331	0,5101399	0,5781488	433,7156	3,891866	0	239,1057	515,7943	0,3413239	0,6094809	441,8825	3,786217	0	6	301	520						Fix_sw.jpg	0	880	547	72	111	198	409	300	0	Content		229	409	2022573	405983445
2039	08:40:03.703	00:00:02.039	122	356,0606	534,3523	0,5105054	0,5786892	433,7156	3,937268	0	168,7464	499,2886	0,3413163	0,6095772	440,5888	3,564423	0	6	262	517						Fix_sw.jpg	0	880	547	72	111	198	409	300	0	Content		190	406	2039311	406000183
2056	08:40:03.720	00:00:02.055	123	328,7242	529,7347	0,5105399	0,5782202	433,2025	3,774652	0	204,6162	511,2131	0,3415995	0,6085268	440,8699	3,770096	0	6	267	520						Fix_sw.jpg	0	880	547	72	111	198	409	300	0	Content		195	409	2055938	406016810
2073	08:40:03.737	00:00:02.072	124	332,0573	535,2646	0,5107544	0,5769317	432,8177	3,749725	0	198,9059	510,0829	0,3418281	0,606958	440,9003	3,764302	0	6	265	523						Fix_sw.jpg	0	880	547	72	111	198	409	300	0	Content		193	412	2072561	406033433
2089	08:40:03.753	00:00:02.089	125	336,3344	529,2487	0,5111226	0,5750427	433,24	3,853076	0	360,1818	523,4255	0,3444287	0,6049393	453,2682	3,751042	0	6	348	526						Fix_sw.jpg	0	880	547	72	111	198	409	300	0	Content		276	415	2089187	406050059
2106	08:40:03.770	00:00:02.105	126	332,9031	540,529	0,5111657	0,5729517	432,8762	3,723713	0	199,3454	510,9409	0,3421484	0,6027225	440,8132	3,719913	0	6	266	526						Fix_sw.jpg	0	880	547	72	111	198	409	300	0	Content		194	415	2105937	406066809
2123	08:40:03.787	00:00:02.122	127	326,6793	542,6547	0,5110731	0,5712144	433,1489	3,792984	0	201,0471	513,7323	0,3421077	0,6008082	441,0674	3,718807	0	6	264	528						Fix_sw.jpg	0	880	547	72	111	198	409	300	0	Content		192	417	2122561	406083433
2139	08:40:03.803	00:00:02.139	128	325,5984	545,1766	0,5109382	0,569773	433,1674	3,766807	0	160,7435	512,7726	0,3419077	0,5992087	441,0674	3,76428	0	6	243	529						Fix_sw.jpg	0	880	547	72	111	198	409	300	0	Content		171	418	2139186	406100058
2156	08:40:03.820	00:00:02.155	129	344,0312	549,8325	0,5103549	0,5690594	433,1674	3,853138	0	207,339	516,3708	0,3414846	0,5986155	441,1446	3,709104	0	6	276	533						Fix_sw.jpg	0	880	547	72	111	198	409	300	0	Content		204	422	2155936	406116808
2173	08:40:03.837	00:00:02.172	130	-1024	-768	-1	-1	-1	-1	4	277,3676	535,7125	0,3405692	0,598763	441,1447	3,814424	0	6	277	536						Fix_sw.jpg	0	880	547	72	111	198	409	300	0	Content		205	425	2172558	406133430
2189	08:40:03.853	00:00:02.189	131	-1024	-768	-1	-1	-1	-1	4	-1024	-768	-1	-1	-1	-1	4		0	0						Fix_sw.jpg	0	880	547	72	111				0	Content		-72	-111	2189182	406150054
2206	08:40:03.870	00:00:02.205	132	-1024	-768	-1	-1	-1	-1	4	-1024	-768	-1	-1	-1	-1	4		0	0						Fix_sw.jpg	0	880	547	72	111				0	Content		-72	-111	2205806	406166678
2223	08:40:03.887	00:00:02.222	133	-1024	-768	-1	-1	-1	-1	4	-1024	-768	-1	-1	-1	-1	4		0	0						Fix_sw.jpg	0	880	547	72	111				0	Content		-72	-111	2222552	406183424
2239	08:40:03.903	00:00:02.239	134	-1024	-768	-1	-1	-1	-1	4	-1024	-768	-1	-1	-1	-1	4		0	0						Fix_sw.jpg	0	880	547	72	111				0	Content		-72	-111	2239178	406200050
2256	08:40:03.920	00:00:02.255	135	-1024	-768	-1	-1	-1	-1	4	-1024	-768	-1	-1	-1	-1	4		0	0						Fix_sw.jpg	0	880	547	72	111				0	Content		-72	-111	2255800	406216672
2272	08:40:03.936	00:00:02.272	136	-1024	-768	-1	-1	-1	-1	4	-1024	-768	-1	-1	-1	-1	4		0	0						Fix_sw.jpg	0	880	547	72	111				0	Content		-72	-111	2272426	406233298
2289	08:40:03.953	00:00:02.289	137	-1024	-768	-1	-1	-1	-1	4	-1024	-768	-1	-1	-1	-1	4		0	0						Fix_sw.jpg	0	880	547	72	111				0	Content		-72	-111	2289111	406249983
2306	08:40:03.970	00:00:02.305	138	-1024	-768	-1	-1	-1	-1	4	-1024	-768	-1	-1	-1	-1	4		0	0						Fix_sw.jpg	0	880	547	72	111				0	Content		-72	-111	2305779	406266651
2322	08:40:03.986	00:00:02.322	139	-1024	-768	-1	-1	-1	-1	4	-1024	-768	-1	-1	-1	-1	4		0	0						Fix_sw.jpg	0	880	547	72	111				0	Content		-72	-111	2322422	406283294
2330	08:40:03.994																				ImageEnd	16	0	0	Fix_sw.jpg
2339	08:40:04.003	00:00:02.339	140	-1024	-768	-1	-1	-1	-1	4	-1024	-768	-1	-1	-1	-1	4		0	0						No media	0	1024	768	0	0				0	Content		0	0	2339062	406299934
2354	08:40:04.018																				ImageStart	8	0	0	StimuliFarbe_blau_grün.jpg
2356	08:40:04.020	00:00:02.355	141	-1024	-768	-1	-1	-1	-1	4	-1024	-768	-1	-1	-1	-1	4		0	0						StimuliFarbe_blau_grün.jpg	0	880	547	72	111				0	Content		-72	-111	2355741	406316613
2372	08:40:04.036	00:00:02.372	142	-1024	-768	-1	-1	-1	-1	4	-1024	-768	-1	-1	-1	-1	4		0	0						StimuliFarbe_blau_grün.jpg	0	880	547	72	111				0	Content		-72	-111	2372408	406333280
2389	08:40:04.053	00:00:02.389	143	-1024	-768	-1	-1	-1	-1	4	-1024	-768	-1	-1	-1	-1	4		0	0						StimuliFarbe_blau_grün.jpg	0	880	547	72	111				0	Content		-72	-111	2389054	406349926
2406	08:40:04.070	00:00:02.405	144	-1024	-768	-1	-1	-1	-1	4	-1024	-768	-1	-1	-1	-1	4		0	0						StimuliFarbe_blau_grün.jpg	0	880	547	72	111				0	Content		-72	-111	2405670	406366542
2422	08:40:04.086	00:00:02.422	145	-1024	-768	-1	-1	-1	-1	4	-1024	-768	-1	-1	-1	-1	4		0	0						StimuliFarbe_blau_grün.jpg	0	880	547	72	111				0	Content		-72	-111	2422418	406383290
2439	08:40:04.103	00:00:02.439	146	-1024	-768	-1	-1	-1	-1	4	-1024	-768	-1	-1	-1	-1	4		0	0						StimuliFarbe_blau_grün.jpg	0	880	547	72	111				0	Content		-72	-111	2439053	406399925
2456	08:40:04.120	00:00:02.456	147	-1024	-768	-1	-1	-1	-1	4	-1024	-768	-1	-1	-1	-1	4		0	0						StimuliFarbe_blau_grün.jpg	0	880	547	72	111				0	Content		-72	-111	2456233	406417105
2472	08:40:04.136	00:00:02.472	148	-1024	-768	-1	-1	-1	-1	4	-1024	-768	-1	-1	-1	-1	4		0	0						StimuliFarbe_blau_grün.jpg	0	880	547	72	111				0	Content		-72	-111	2472417	406433289
2489	08:40:04.153	00:00:02.489	149	-1024	-768	-1	-1	-1	-1	4	-1024	-768	-1	-1	-1	-1	4		0	0						StimuliFarbe_blau_grün.jpg	0	880	547	72	111				0	Content		-72	-111	2489048	406449920
2506	08:40:04.170	00:00:02.505	150	-1024	-768	-1	-1	-1	-1	4	-1024	-768	-1	-1	-1	-1	4		0	0						StimuliFarbe_blau_grün.jpg	0	880	547	72	111				0	Content		-72	-111	2505785	406466657
2522	08:40:04.186	00:00:02.522	151	-1024	-768	-1	-1	-1	-1	4	-1024	-768	-1	-1	-1	-1	4		0	0						StimuliFarbe_blau_grün.jpg	0	880	547	72	111				0	Content		-72	-111	2522282	406483154
2539	08:40:04.203	00:00:02.538	152	-1024	-768	-1	-1	-1	-1	4	-1024	-768	-1	-1	-1	-1	4		0	0						StimuliFarbe_blau_grün.jpg	0	880	547	72	111				0	Content		-72	-111	2538906	406499778
2556	08:40:04.220	00:00:02.556	153	-1024	-768	-1	-1	-1	-1	4	-1024	-768	-1	-1	-1	-1	4		0	0						StimuliFarbe_blau_grün.jpg	0	880	547	72	111				0	Content		-72	-111	2556097	406516969
2573	08:40:04.237	00:00:02.573	154	-1024	-768	-1	-1	-1	-1	4	-1024	-768	-1	-1	-1	-1	4		0	0						StimuliFarbe_blau_grün.jpg	0	880	547	72	111				0	Content		-72	-111	2573473	406534345
2591	08:40:04.255	00:00:02.590	155	-1024	-768	-1	-1	-1	-1	4	-1024	-768	-1	-1	-1	-1	4		0	0						StimuliFarbe_blau_grün.jpg	0	880	547	72	111				0	Content		-72	-111	2590718	406551590
2606	08:40:04.270	00:00:02.605	156	-1024	-768	-1	-1	-1	-1	4	-1024	-768	-1	-1	-1	-1	4		0	0						StimuliFarbe_blau_grün.jpg	0	880	547	72	111				0	Content		-72	-111	2605646	406566518
2622	08:40:04.286	00:00:02.622	157	-1024	-768	-1	-1	-1	-1	4	-1024	-768	-1	-1	-1	-1	4		0	0						StimuliFarbe_blau_grün.jpg	0	880	547	72	111				0	Content		-72	-111	2622269	406583141
2639	08:40:04.303	00:00:02.639	158	-1024	-768	-1	-1	-1	-1	4	-1024	-768	-1	-1	-1	-1	4		0	0						StimuliFarbe_blau_grün.jpg	0	880	547	72	111				0	Content		-72	-111	2639032	406599904
2656	08:40:04.320	00:00:02.655	159	-1024	-768	-1	-1	-1	-1	4	-1024	-768	-1	-1	-1	-1	4		0	0						StimuliFarbe_blau_grün.jpg	0	880	547	72	111				0	Content		-72	-111	2655640	406616512
2672	08:40:04.336	00:00:02.672	160	-1024	-768	-1	-1	-1	-1	4	-1024	-768	-1	-1	-1	-1	4		0	0						StimuliFarbe_blau_grün.jpg	0	880	547	72	111				0	Content		-72	-111	2672261	406633133
2689	08:40:04.353	00:00:02.688	161	-1024	-768	-1	-1	-1	-1	4	-1024	-768	-1	-1	-1	-1	4		0	0						StimuliFarbe_blau_grün.jpg	0	880	547	72	111				0	Content		-72	-111	2688887	406649759
2706	08:40:04.370	00:00:02.705	162	-1024	-768	-1	-1	-1	-1	4	-1024	-768	-1	-1	-1	-1	4		0	0						StimuliFarbe_blau_grün.jpg	0	880	547	72	111				0	Content		-72	-111	2705953	406666825
2723	08:40:04.387	00:00:02.723	163	-1024	-768	-1	-1	-1	-1	4	-1024	-768	-1	-1	-1	-1	4		0	0						StimuliFarbe_blau_grün.jpg	0	880	547	72	111				0	Content		-72	-111	2723328	406684200
2741	08:40:04.405	00:00:02.740	164	-1024	-768	-1	-1	-1	-1	4	-1024	-768	-1	-1	-1	-1	4		0	0						StimuliFarbe_blau_grün.jpg	0	880	547	72	111				0	Content		-72	-111	2740575	406701447
2756	08:40:04.420	00:00:02.755	165	502,3124	343,1416	0,332235	0,6004131	440,6564	3,730434	3	502,3124	343,1416	0,332235	0,6004131	440,6564	3,730434	1	7	502	343						StimuliFarbe_blau_grün.jpg	0	880	547	72	111	414	232	200	0	Content		430	232	2755503	406716375
2772	08:40:04.436	00:00:02.772	166	-1024	-768	-1	-1	-1	-1	4	-1024	-768	-1	-1	-1	-1	4	7	0	0						StimuliFarbe_blau_grün.jpg	0	880	547	72	111	414	232	200	0	Content		-72	-111	2772128	406733000
2789	08:40:04.453	00:00:02.788	167	-1024	-768	-1	-1	-1	-1	4	-1024	-768	-1	-1	-1	-1	4	7	0	0						StimuliFarbe_blau_grün.jpg	0	880	547	72	111	414	232	200	0	Content		-72	-111	2788867	406749739
2805	08:40:04.469	00:00:02.805	168	-1024	-768	-1	-1	-1	-1	4	-1024	-768	-1	-1	-1	-1	4	7	0	0						StimuliFarbe_blau_grün.jpg	0	880	547	72	111	414	232	200	0	Content		-72	-111	2805494	406766366
2822	08:40:04.486	00:00:02.822	169	-1024	-768	-1	-1	-1	-1	4	-1024	-768	-1	-1	-1	-1	4	7	0	0						StimuliFarbe_blau_grün.jpg	0	880	547	72	111	414	232	200	0	Content		-72	-111	2822119	406782991
2839	08:40:04.503	00:00:02.838	170	502,7676	326,6306	0,5052128	0,5651373	440,6564	4,117306	0	495,6504	335,6406	0,3312409	0,6007071	440,6565	3,927093	0	7	499	331						StimuliFarbe_blau_grün.jpg	0	880	547	72	111	414	232	200	0	Content		427	220	2838744	406799616
2855	08:40:04.519	00:00:02.855	171	-1024	-768	-1	-1	-1	-1	4	490,6025	343,3848	0,3310884	0,6008022	440,6565	3,979148	0	7	491	343						StimuliFarbe_blau_grün.jpg	0	880	547	72	111	414	232	200	0	Content		419	232	2855368	406816240
2872	08:40:04.536	00:00:02.872	172	420,4216	359,6596	0,5078924	0,5651653	416,4605	3,936904	0	487,7414	343,8548	0,3308479	0,6006948	440,2203	3,934378	0	7	454	352						StimuliFarbe_blau_grün.jpg	0	880	547	72	111	414	232	200	0	Content		382	241	2872003	406832875
2889	08:40:04.553	00:00:02.888	173	425,7889	346,6018	0,5049932	0,5655133	425,6898	4,045632	0	491,6872	350,5675	0,3307522	0,6008664	440,7427	4,011252	0	7	459	349						StimuliFarbe_blau_grün.jpg	0	880	547	72	111	414	232	200	0	Content		387	238	2888739	406849611
2905	08:40:04.569	00:00:02.905	174	419,0091	333,9379	0,5005062	0,5654595	439,8385	4,170324	0	487,8186	348,1296	0,3307298	0,6009988	441,2726	4,019373	0	7	453	341						StimuliFarbe_blau_grün.jpg	0	880	547	72	111	414	232	200	0	Content		381	230	2905364	406866236
2922	08:40:04.586	00:00:02.922	175	421,2925	338,0497	0,5005003	0,5655837	439,3622	4,198903	0	490,7383	340,0894	0,3308006	0,6012632	442,4893	4,018968	0	7	456	339						StimuliFarbe_blau_grün.jpg	0	880	547	72	111	414	232	200	0	Content		384	228	2922097	406882969
2939	08:40:04.603	00:00:02.938	176	432,279	339,0692	0,5011517	0,5658796	433,541	4,168445	0	531,3643	350,7347	0,329576	0,6014877	440,0899	4,02651	0	7	482	345						StimuliFarbe_blau_grün.jpg	0	880	547	72	111	414	232	200	0	Content		410	234	2938613	406899485
2955	08:40:04.619	00:00:02.955	177	508,7121	337,5355	0,499007	0,5656322	430,8205	4,037109	0	620,1819	343,667	0,3265591	0,6010726	434,901	3,884132	0	8	564	341						StimuliFarbe_blau_grün.jpg	0	880	547	72	111	547	229	450	0	Content		492	230	2955362	406916234
2972	08:40:04.636	00:00:02.971	178	600,3885	330,6089	0,4963331	0,5662192	434,1213	4,116142	0	652,8997	356,1668	0,324658	0,6014556	431,3894	3,898903	0	8	627	343						StimuliFarbe_blau_grün.jpg	0	880	547	72	111	547	229	450	0	Content		555	232	2971996	406932868
2989	08:40:04.653	00:00:02.988	179	-1024	-768	-1	-1	-1	-1	4	648,4431	352,2639	0,324539	0,6019533	431,1886	3,926061	0	8	648	352						StimuliFarbe_blau_grün.jpg	0	880	547	72	111	547	229	450	0	Content		576	241	2988735	406949607
3005	08:40:04.669	00:00:03.005	180	560,5737	355,9779	0,5006033	0,5671064	419,1285	3,89404	0	637,2173	349,7725	0,3245669	0,6027293	432,2232	3,941024	0	8	599	353						StimuliFarbe_blau_grün.jpg	0	880	547	72	111	547	229	450	0	Content		527	242	3005358	406966230
3022	08:40:04.686	00:00:03.021	181	-1024	-768	-1	-1	-1	-1	4	-1024	-768	-1	-1	-1	-1	4	8	0	0						StimuliFarbe_blau_grün.jpg	0	880	547	72	111	547	229	450	0	Content		-72	-111	3021998	406982870
3039	08:40:04.703	00:00:03.038	182	-1024	-768	-1	-1	-1	-1	4	-1024	-768	-1	-1	-1	-1	4	8	0	0						StimuliFarbe_blau_grün.jpg	0	880	547	72	111	547	229	450	0	Content		-72	-111	3038617	406999489
3055	08:40:04.719	00:00:03.055	183	-1024	-768	-1	-1	-1	-1	4	-1024	-768	-1	-1	-1	-1	4	8	0	0						StimuliFarbe_blau_grün.jpg	0	880	547	72	111	547	229	450	0	Content		-72	-111	3055285	407016157
3072	08:40:04.736	00:00:03.071	184	605,3409	331,8542	0,4953142	0,5689533	434,3298	4,093088	0	632,6582	345,7581	0,3234028	0,6053724	430,3968	3,841805	0	8	619	339						StimuliFarbe_blau_grün.jpg	0	880	547	72	111	547	229	450	0	Content		547	228	3071995	407032867
3089	08:40:04.753	00:00:03.088	185	610,6531	324,5914	0,4950764	0,5689153	434,4807	3,990684	0	638,4083	345,3133	0,3237695	0,6055084	433,49	3,849711	0	8	625	335						StimuliFarbe_blau_grün.jpg	0	880	547	72	111	547	229	450	0	Content		553	224	3088613	407049485
3105	08:40:04.769	00:00:03.105	186	604,8555	331,1513	0,4948967	0,5688983	434,3893	4,005246	0	633,3157	355,1173	0,3229373	0,6056217	429,6977	3,780157	0	8	619	343						StimuliFarbe_blau_grün.jpg	0	880	547	72	111	547	229	450	0	Content		547	232	3105234	407066106
3122	08:40:04.786	00:00:03.121	187	652,6135	330,9516	0,4953442	0,5687267	436,3697	4,154138	0	635,3407	345,4741	0,3228475	0,6060888	429,6264	3,802577	0	8	644	338						StimuliFarbe_blau_grün.jpg	0	880	547	72	111	547	229	450	0	Content		572	227	3121861	407082733
3139	08:40:04.803	00:00:03.138	188	613,1779	328,1024	0,4946209	0,5690946	434,389	3,966584	0	641,4291	345,7513	0,3231005	0,6062049	431,5674	3,767733	0	8	627	337						StimuliFarbe_blau_grün.jpg	0	880	547	72	111	547	229	450	0	Content		555	226	3138614	407099486
3155	08:40:04.819	00:00:03.155	189	606,9787	329,4529	0,4944758	0,5693679	434,452	3,996342	0	630,5067	343,817	0,3234087	0,6066386	433,8398	3,799049	0	8	619	337						StimuliFarbe_blau_grün.jpg	0	880	547	72	111	547	229	450	0	Content		547	226	3155240	407116112
3172	08:40:04.836	00:00:03.171	190	612,7924	329,216	0,4943627	0,569737	434,4096	4,000141	0	626,6071	352,133	0,3232252	0,6071423	433,3198	3,786915	0	8	620	341						StimuliFarbe_blau_grün.jpg	0	880	547	72	111	547	229	450	0	Content		548	230	3171863	407132735
3188	08:40:04.852	00:00:03.188	191	-1024	-768	-1	-1	-1	-1	4	-1024	-768	-1	-1	-1	-1	4	8	0	0						StimuliFarbe_blau_grün.jpg	0	880	547	72	111	547	229	450	0	Content		-72	-111	3188489	407149361
3205	08:40:04.869	00:00:03.205	192	-1024	-768	-1	-1	-1	-1	4	-1024	-768	-1	-1	-1	-1	4	8	0	0						StimuliFarbe_blau_grün.jpg	0	880	547	72	111	547	229	450	0	Content		-72	-111	3205171	407166043
3222	08:40:04.886	00:00:03.221	193	-1024	-768	-1	-1	-1	-1	4	-1024	-768	-1	-1	-1	-1	4	8	0	0						StimuliFarbe_blau_grün.jpg	0	880	547	72	111	547	229	450	0	Content		-72	-111	3221838	407182710
3238	08:40:04.902	00:00:03.238	194	648,5419	333,3426	0,4937279	0,5714419	434,4782	4,093627	0	625,9447	353,9103	0,3231403	0,609095	435,3749	3,806281	0	8	637	344						StimuliFarbe_blau_grün.jpg	0	880	547	72	111	547	229	450	0	Content		565	233	3238486	407199358
3255	08:40:04.919	00:00:03.255	195	618,188	334,4292	0,4936659	0,5717623	434,4165	3,980814	0	619,978	341,7487	0,322791	0,6094289	433,9439	3,662099	0	8	619	338						StimuliFarbe_blau_grün.jpg	0	880	547	72	111	547	229	450	0	Content		547	227	3255109	407215981
3272	08:40:04.936	00:00:03.271	196	614,9601	333,0002	0,4936518	0,5718469	434,3941	3,954143	0	621,2487	349,3211	0,322956	0,6095766	434,7276	3,750638	0	8	618	341						StimuliFarbe_blau_grün.jpg	0	880	547	72	111	547	229	450	0	Content		546	230	3271862	407232734
3288	08:40:04.952	00:00:03.288	197	623,2127	332,1669	0,4936415	0,5719435	434,2829	3,979919	0	618,9649	341,6591	0,3228915	0,609674	434,0576	3,689205	0	8	621	337						StimuliFarbe_blau_grün.jpg	0	880	547	72	111	547	229	450	0	Content		549	226	3288483	407249355
3305	08:40:04.969	00:00:03.305	198	616,6405	339,6824	0,4936525	0,571946	434,2668	3,959346	0	618,8106	347,5969	0,3233491	0,6097646	436,2804	3,752485	0	8	618	344						StimuliFarbe_blau_grün.jpg	0	880	547	72	111	547	229	450	0	Content		546	233	3305110	407265982
3322	08:40:04.986	00:00:03.321	199	624,3036	328,1019	0,4936214	0,5721321	434,2632	3,881094	0	624,9488	344,6324	0,3233124	0,6099919	436,1787	3,701576	0	8	625	336						StimuliFarbe_blau_grün.jpg	0	880	547	72	111	547	229	450	0	Content		553	225	3321732	407282604
3338	08:40:05.002	00:00:03.338	200	621,3005	330,5632	0,4935119	0,57243	434,0957	3,972909	0	613,8369	344,3274	0,3229532	0,6102555	434,6529	3,767486	0	8	618	337						StimuliFarbe_blau_grün.jpg	0	880	547	72	111	547	229	450	0	Content		546	226	3338481	407299353
3355	08:40:05.019	00:00:03.355	201	615,0425	328,5915	0,4933499	0,5725945	434,3147	3,960535	0	613,7248	346,997	0,3226885	0,610401	433,6984	3,716991	0	8	614	338						StimuliFarbe_blau_grün.jpg	0	880	547	72	111	547	229	450	0	Content		542	227	3355107	407315979
3372	08:40:05.036	00:00:03.371	202	613,1783	335,057	0,4932856	0,5726143	434,3785	4,01334	0	624,1533	352,7969	0,3226849	0,6105372	433,9092	3,757949	0	8	619	344						StimuliFarbe_blau_grün.jpg	0	880	547	72	111	547	229	450	0	Content		547	233	3371731	407332603
3388	08:40:05.052	00:00:03.388	203	598,5823	333,3676	0,4946971	0,5723566	434,3339	4,110083	0	-1024	-768	-1	-1	-1	-1	4	8	599	333						StimuliFarbe_blau_grün.jpg	0	880	547	72	111	547	229	450	0	Content		527	222	3388356	407349228
3405	08:40:05.069	00:00:03.405	204	507,7229	341,4991	0,4965543	0,571971	434,0398	4,020284	0	498,279	336,5459	0,3276864	0,6107451	442,7502	3,97643	0	9	503	339						StimuliFarbe_blau_grün.jpg	0	880	547	72	111	407	224	250	0	Content		431	228	3405106	407365978
3422	08:40:05.086	00:00:03.421	205	492,3411	326,7384	0,4967754	0,571992	433,6739	3,967707	0	483,5245	342,1917	0,3277273	0,6107675	441,8233	3,878013	0	9	488	334						StimuliFarbe_blau_grün.jpg	0	880	547	72	111	407	224	250	0	Content		416	223	3421739	407382611
3438	08:40:05.102	00:00:03.438	206	494,1746	327,6206	0,4965951	0,5712466	434,1247	3,88043	0	479,8898	333,9908	0,3275496	0,6103589	441,7863	3,829408	0	9	487	331						StimuliFarbe_blau_grün.jpg	0	880	547	72	111	407	224	250	0	Content		415	220	3438358	407399230
3455	08:40:05.119	00:00:03.454	207	497,5356	334,3873	0,4965134	0,5710289	434,8056	3,997252	0	461,7526	323,571	0,3272808	0,6101418	441,7239	3,866893	0	9	480	329						StimuliFarbe_blau_grün.jpg	0	880	547	72	111	407	224	250	0	Content		408	218	3454986	407415858
3472	08:40:05.136	00:00:03.471	208	487,4802	340,6302	0,495881	0,5710883	434,1821	4,03011	0	472,2003	329,1825	0,3271772	0,6102697	443,4518	3,893875	0	9	480	335						StimuliFarbe_blau_grün.jpg	0	880	547	72	111	407	224	250	0	Content		408	224	3471734	407432606
3488	08:40:05.152	00:00:03.488	209	494,9462	332,259	0,4954151	0,5712184	434,3205	3,996478	0	462,2569	333,3801	0,3267275	0,6103718	443,636	3,907999	0	9	479	333						StimuliFarbe_blau_grün.jpg	0	880	547	72	111	407	224	250	0	Content		407	222	3488362	407449234
3505	08:40:05.169	00:00:03.504	210	501,5596	331,7751	0,4951295	0,571642	434,8504	3,997345	0	478,7182	331,7235	0,326442	0,6110642	444,3952	3,893209	0	9	490	332						StimuliFarbe_blau_grün.jpg	0	880	547	72	111	407	224	250	0	Content		418	221	3504979	407465851
3522	08:40:05.186	00:00:03.521	211	502,0094	331,3365	0,4947664	0,5725273	434,85	3,957741	0	462,4368	334,2348	0,3259783	0,6120832	443,6086	3,970173	0	9	482	333						StimuliFarbe_blau_grün.jpg	0	880	547	72	111	407	224	250	0	Content		410	222	3521603	407482475
3538	08:40:05.202	00:00:03.538	212	532,1362	335,7554	0,4963405	0,5729391	441,4115	4,150003	0	453,9302	340,854	0,325584	0,6130166	442,7662	3,898059	0	9	493	338						StimuliFarbe_blau_grün.jpg	0	880	547	72	111	407	224	250	0	Content		421	227	3538354	407499226
3555	08:40:05.219	00:00:03.554	213	488,6027	339,0047	0,4942409	0,5734367	434,4384	3,99078	0	459,1702	328,4376	0,3254486	0,6135455	442,5302	3,873839	0	9	474	334						StimuliFarbe_blau_grün.jpg	0	880	547	72	111	407	224	250	0	Content		402	223	3554980	407515852
3572	08:40:05.236	00:00:03.571	214	490,5887	336,0566	0,4941602	0,5735093	434,6382	4,004527	0	456,4752	338,2845	0,3252446	0,6137619	441,723	3,885348	0	9	474	337						StimuliFarbe_blau_grün.jpg	0	880	547	72	111	407	224	250	0	Content		402	226	3571602	407532474
3588	08:40:05.252	00:00:03.588	215	493,2368	341,2473	0,4941495	0,5736738	434,9453	3,996022	0	452,9256	332,1703	0,3258068	0,6142017	445,5263	3,963529	0	9	473	337						StimuliFarbe_blau_grün.jpg	0	880	547	72	111	407	224	250	0	Content		401	226	3588230	407549102
3605	08:40:05.269	00:00:03.604	216	490,475	335,273	0,4940161	0,5742253	434,7867	4,027719	0	455,8552	336,0528	0,3254532	0,614642	444,1443	3,891632	0	9	473	336						StimuliFarbe_blau_grün.jpg	0	880	547	72	111	407	224	250	0	Content		401	225	3604980	407565852
3622	08:40:05.286	00:00:03.621	217	485,8195	340,5075	0,4939172	0,5748354	434,9598	4,058907	0	466,5505	339,4721	0,3250162	0,6153763	442,3259	3,951252	0	9	476	340						StimuliFarbe_blau_grün.jpg	0	880	547	72	111	407	224	250	0	Content		404	229	3621601	407582473
3638	08:40:05.302	00:00:03.638	218	492,5911	335,9067	0,4939234	0,5757734	435,0932	4,04773	0	464,1793	335,4363	0,3249687	0,616362	442,0906	3,892732	0	9	478	336						StimuliFarbe_blau_grün.jpg	0	880	547	72	111	407	224	250	0	Content		406	225	3638227	407599099
3655	08:40:05.319	00:00:03.654	219	441,732	369,6342	0,4953788	0,5778998	435,0681	4,036962	0	389,3454	359,5404	0,3279495	0,6185053	449,5486	4,041976	0	10	416	365						StimuliFarbe_blau_grün.jpg	0	880	547	72	111	257	347	450	0	Content		344	254	3654852	407615724
3672	08:40:05.336	00:00:03.671	220	383,6194	423,9025	0,4967712	0,5805263	435,3517	4,107338	0	339,0693	416,6994	0,3297347	0,620953	449,5809	4,099867	0	10	361	420						StimuliFarbe_blau_grün.jpg	0	880	547	72	111	257	347	450	0	Content		289	309	3671600	407632472
3688	08:40:05.352	00:00:03.688	221	380,5882	457,9857	0,4974436	0,5819943	436,5223	4,108036	0	311,9465	438,403	0,3306604	0,6222937	451,715	4,03839	0	10	346	448						StimuliFarbe_blau_grün.jpg	0	880	547	72	111	257	347	450	0	Content		274	337	3688224	407649096
3705	08:40:05.369	00:00:03.704	222	364,1331	463,3008	0,497281	0,5823741	435,5067	4,080158	0	300,5129	450,719	0,3303537	0,6223598	448,8621	3,98444	0	10	332	457						StimuliFarbe_blau_grün.jpg	0	880	547	72	111	257	347	450	0	Content		260	346	3704850	407665722
3722	08:40:05.386	00:00:03.721	223	364,5952	462,3257	0,4972486	0,5819472	435,4807	4,071131	0	305,3763	447,2982	0,3302296	0,6220766	448,2676	3,963323	0	10	335	455						StimuliFarbe_blau_grün.jpg	0	880	547	72	111	257	347	450	0	Content		263	344	3721599	407682471
3738	08:40:05.402	00:00:03.738	224	369,8056	467,1534	0,4971228	0,5815604	435,6866	4,062073	0	296,9562	448,7634	0,3304888	0,6217364	450,7914	3,977252	0	10	333	458						StimuliFarbe_blau_grün.jpg	0	880	547	72	111	257	347	450	0	Content		261	347	3738225	407699097
3755	08:40:05.419	00:00:03.754	225	365,0947	464,6542	0,4968162	0,5812114	435,3105	4,004436	0	290,3603	448,2327	0,330222	0,6214218	450,7915	3,934419	0	10	328	456						StimuliFarbe_blau_grün.jpg	0	880	547	72	111	257	347	450	0	Content		256	345	3754848	407715720
3771	08:40:05.435	00:00:03.771	226	398,874	463,0102	0,4978844	0,5807599	439,9787	4,083047	0	293,1949	439,7991	0,3299137	0,6210591	450,7915	3,932846	0	10	346	451						StimuliFarbe_blau_grün.jpg	0	880	547	72	111	257	347	450	0	Content		274	340	3771473	407732345
3788	08:40:05.452	00:00:03.788	227	366,231	463,666	0,4965621	0,5805852	435,6162	3,992376	0	293,8501	451,8986	0,3290684	0,6204183	447,3085	3,84694	0	10	330	458						StimuliFarbe_blau_grün.jpg	0	880	547	72	111	257	347	450	0	Content		258	347	3788222	407749094
3805	08:40:05.469	00:00:03.804	228	404,4392	470,9112	0,4964362	0,5797064	435,6162	3,897598	0	293,2487	445,8243	0,3289786	0,6199241	447,3086	3,801897	0	10	349	458						StimuliFarbe_blau_grün.jpg	0	880	547	72	111	257	347	450	0	Content		277	347	3804847	407765719
3821	08:40:05.485	00:00:03.821	229	356,9041	470,319	0,4963915	0,5794269	435,4118	3,930919	0	285,2137	450,3484	0,3289119	0,6193093	447,3086	3,779242	0	10	321	460						StimuliFarbe_blau_grün.jpg	0	880	547	72	111	257	347	450	0	Content		249	349	3821469	407782341
3838	08:40:05.502	00:00:03.838	230	325,9273	461,0058	0,496582	0,5789617	435,8323	3,949212	0	282,9271	448,3563	0,3291923	0,618672	448,2537	3,777064	0	10	304	455						StimuliFarbe_blau_grün.jpg	0	880	547	72	111	257	347	450	0	Content		232	344	3838094	407798966
3855	08:40:05.519	00:00:03.854	231	405,4976	472,0224	0,4965918	0,5779871	435,8323	3,855561	0	281,0847	448,8391	0,3292237	0,6182801	448,2537	3,729646	0	10	343	460						StimuliFarbe_blau_grün.jpg	0	880	547	72	111	257	347	450	0	Content		271	349	3854846	407815718
3871	08:40:05.535	00:00:03.871	232	366,7651	470,4025	0,4967263	0,5776432	435,4845	3,869622	0	287,182	448,6964	0,3293361	0,6178642	448,2537	3,747275	0	10	327	460						StimuliFarbe_blau_grün.jpg	0	880	547	72	111	257	347	450	0	Content		255	349	3871469	407832341
3888	08:40:05.552	00:00:03.888	233	330,4369	477,3073	0,4968714	0,577495	436,0033	3,948008	0	292,4468	448,7721	0,3296813	0,6177527	449,5966	3,755801	0	10	311	463						StimuliFarbe_blau_grün.jpg	0	880	547	72	111	257	347	450	0	Content		239	352	3888092	407848964
3905	08:40:05.569	00:00:03.904	234	417,7235	466,9894	0,4969277	0,5778909	435,2515	3,848771	0	279,548	449,7362	0,3297497	0,6181664	449,5967	3,76994	0	10	349	458						StimuliFarbe_blau_grün.jpg	0	880	547	72	111	257	347	450	0	Content		277	347	3904717	407865589
3921	08:40:05.585	00:00:03.921	235	364,815	470,2211	0,4969256	0,5785655	435,5182	3,835583	0	287,7774	449,7212	0,3298934	0,6189492	449,5967	3,802141	0	10	326	460						StimuliFarbe_blau_grün.jpg	0	880	547	72	111	257	347	450	0	Content		254	349	3921467	407882339
3938	08:40:05.602	00:00:03.938	236	365,3229	469,9989	0,4972315	0,5791878	435,9212	3,884749	0	288,3018	453,8145	0,3296182	0,61981	447,5576	3,745933	0	10	327	462						StimuliFarbe_blau_grün.jpg	0	880	547	72	111	257	347	450	0	Content		255	351	3938091	407898963
3955	08:40:05.619	00:00:03.954	237	363,0762	469,6431	0,4971815	0,5795606	435,748	3,80651	0	269,4938	451,7571	0,3297175	0,6203188	447,5577	3,835206	0	10	316	461						StimuliFarbe_blau_grün.jpg	0	880	547	72	111	257	347	450	0	Content		244	350	3954718	407915590
3971	08:40:05.635	00:00:03.971	238	405,2069	461,7591	0,49909	0,579371	441,5498	3,787717	0	279,9603	448,2712	0,3297793	0,6203479	447,5577	3,786647	0	10	343	455						StimuliFarbe_blau_grün.jpg	0	880	547	72	111	257	347	450	0	Content		271	344	3971342	407932214
3988	08:40:05.652	00:00:03.988	239	406,2189	462,6926	0,4994574	0,5791911	443,3523	3,808835	0	294,3071	448,5488	0,3304266	0,6198972	450,8122	3,815476	0	10	350	456						StimuliFarbe_blau_grün.jpg	0	880	547	72	111	257	347	450	0	Content		278	345	3988089	407948961
4005	08:40:05.669	00:00:04.004	240	364,0919	471,125	0,4971879	0,5787911	434,9081	3,822384	0	268,0133	437,7168	0,330506	0,6193866	450,8122	3,723821	0	10	316	454						StimuliFarbe_blau_grün.jpg	0	880	547	72	111	257	347	450	0	Content		244	343	4004715	407965587
4021	08:40:05.685	00:00:04.021	241	368,1367	474,628	0,49757	0,5777818	435,8607	3,808936	0	277,9195	436,2701	0,3306855	0,6185251	450,8122	3,746188	0	10	323	455						StimuliFarbe_blau_grün.jpg	0	880	547	72	111	257	347	450	0	Content		251	344	4021340	407982212
4038	08:40:05.702	00:00:04.037	242	403,526	470,2788	0,4995035	0,5767776	442,0958	3,96978	0	278,3493	434,8235	0,3305358	0,6176489	448,9239	3,734318	0	10	341	453						StimuliFarbe_blau_grün.jpg	0	880	547	72	111	257	347	450	0	Content		269	342	4037963	407998835
4055	08:40:05.719	00:00:04.054	243	383,5915	473,3798	0,498008	0,5760576	436,0826	3,884328	0	274,4932	449,9827	0,3307187	0,6167409	448,924	3,679293	0	10	329	462						StimuliFarbe_blau_grün.jpg	0	880	547	72	111	257	347	450	0	Content		257	351	4054717	408015589
4071	08:40:05.735	00:00:04.071	244	373,7159	472,1115	0,4982497	0,5755878	435,9246	3,841702	0	276,2459	448,8469	0,3309302	0,6163546	448,924	3,670619	0	10	325	460						StimuliFarbe_blau_grün.jpg	0	880	547	72	111	257	347	450	0	Content		253	349	4071338	408032210
4088	08:40:05.752	00:00:04.087	245	337,0549	481,1163	0,4985215	0,5758188	436,2555	3,724772	0	265,5977	457,9814	0,3310524	0,6163768	448,0137	3,663716	0	10	301	470						StimuliFarbe_blau_grün.jpg	0	880	547	72	111	257	347	450	0	Content		229	359	4087960	408048832
4105	08:40:05.769	00:00:04.104	246	338,8623	503,4769	0,4991001	0,576907	435,7042	3,791817	0	241,728	481,9162	0,3319682	0,6172344	448,0137	3,600838	0	11	290	493						StimuliFarbe_blau_grün.jpg	0	880	547	72	111	215	411	716	0	Content		218	382	4104587	408065459
4121	08:40:05.785	00:00:04.121	247	338,0119	527,8765	0,4994116	0,5778724	436,043	3,794039	0	232,1067	495,5813	0,3324099	0,6176552	448,0137	3,658091	0	11	285	512						StimuliFarbe_blau_grün.jpg	0	880	547	72	111	215	411	716	0	Content		213	401	4121336	408082208
4138	08:40:05.802	00:00:04.137	248	326,2015	525,0491	0,4998534	0,5782667	437,175	3,856863	0	220,2251	513,9596	0,3320936	0,6175662	445,6874	3,5302	0	11	273	520						StimuliFarbe_blau_grün.jpg	0	880	547	72	111	215	411	716	0	Content		201	409	4137960	408098832
4155	08:40:05.819	00:00:04.154	249	337,1563	524,7479	0,4997641	0,5782994	436,0822	3,717416	0	232,097	501,436	0,3322725	0,6177033	445,6874	3,61939	0	11	285	513						StimuliFarbe_blau_grün.jpg	0	880	547	72	111	215	411	716	0	Content		213	402	4154584	408115456
4171	08:40:05.835	00:00:04.171	250	328,7311	529,6763	0,4999042	0,5785903	436,0201	3,779606	0	234,1879	499,9374	0,3324491	0,6177427	445,6874	3,596448	0	11	281	515						StimuliFarbe_blau_grün.jpg	0	880	547	72	111	215	411	716	0	Content		209	404	4171332	408132204
4188	08:40:05.852	00:00:04.187	251	315,9906	534,1354	0,5002174	0,578611	436,1581	3,923201	0	213,9266	501,7525	0,3328257	0,6175234	446,9323	3,594404	0	11	265	518						StimuliFarbe_blau_grün.jpg	0	880	547	72	111	215	411	716	0	Content		193	407	4187957	408148829
4205	08:40:05.869	00:00:04.204	252	382,4207	525,8871	0,5026631	0,5780689	444,1423	3,714603	0	195,7273	500,5709	0,3322548	0,6171554	443,4707	3,643405	0	11	289	513						StimuliFarbe_blau_grün.jpg	0	880	547	72	111	215	411	716	0	Content		217	402	4204582	408165454
4221	08:40:05.885	00:00:04.221	253	329,1872	527,2562	0,5003098	0,5779203	436,0302	3,740166	0	235,9531	504,1012	0,3323428	0,6167472	443,4707	3,54055	0	11	283	516						StimuliFarbe_blau_grün.jpg	0	880	547	72	111	215	411	716	0	Content		211	405	4221205	408182077
4238	08:40:05.902	00:00:04.237	254	355,695	531,1068	0,500442	0,5778103	436,421	3,851206	0	222,5286	503,2567	0,3332041	0,6163236	448,359	3,670642	0	11	289	517						StimuliFarbe_blau_grün.jpg	0	880	547	72	111	215	411	716	0	Content		217	406	4237953	408198825
4255	08:40:05.919	00:00:04.254	255	339,7411	535,9459	0,5002532	0,5778064	436,1033	3,670975	0	223,0861	501,7596	0,333132	0,6163433	448,3591	3,623868	0	11	281	519						StimuliFarbe_blau_grün.jpg	0	880	547	72	111	215	411	716	0	Content		209	408	4254578	408215450
4271	08:40:05.935	00:00:04.271	256	375,6953	532,0453	0,5011831	0,5779783	439,5214	3,798283	0	192,8628	499,7422	0,3320487	0,6164656	443,3814	3,652676	0	11	284	516						StimuliFarbe_blau_grün.jpg	0	880	547	72	111	215	411	716	0	Content		212	405	4271201	408232073
4288	08:40:05.952	00:00:04.287	257	355,2318	524,5511	0,5001632	0,5787244	436,4748	3,7682	0	175,8703	508,3227	0,3320156	0,6168157	443,6694	3,572455	0	11	266	516						StimuliFarbe_blau_grün.jpg	0	880	547	72	111	215	411	716	0	Content		194	405	4287825	408248697
4304	08:40:05.968	00:00:04.304	258	346,1316	536,6824	0,4999877	0,5790554	436,5818	3,60925	0	191,8349	504,2211	0,3318162	0,6171262	443,6862	3,693984	0	11	269	520						StimuliFarbe_blau_grün.jpg	0	880	547	72	111	215	411	716	0	Content		197	409	4304451	408265323
4321	08:40:05.985	00:00:04.321	259	336,8402	536,3818	0,4997348	0,5791588	436,5049	3,737671	0	197,8315	504,0797	0,3317719	0,61709	444,0807	3,649119	0	11	267	520						StimuliFarbe_blau_grün.jpg	0	880	547	72	111	215	411	716	0	Content		195	409	4321201	408282073
4338	08:40:06.002	00:00:04.337	260	366,789	528,3265	0,4996035	0,5788366	436,5049	3,810287	0	226,6572	504,1155	0,3318155	0,616746	445,131	3,691022	0	11	297	516						StimuliFarbe_blau_grün.jpg	0	880	547	72	111	215	411	716	0	Content		225	405	4337825	408298697
4354	08:40:06.018	00:00:04.354	261	344,2719	536,9327	0,4993742	0,5787379	436,3815	3,752894	0	226,7249	503,3696	0,3315618	0,6164549	445,1311	3,65152	0	11	285	520						StimuliFarbe_blau_grün.jpg	0	880	547	72	111	215	411	716	0	Content		213	409	4354446	408315318
4371	08:40:06.035	00:00:04.371	262	380,3363	535,2552	0,4989945	0,5782661	436,3815	3,763575	0	224,2053	503,7415	0,3311855	0,6159656	445,1311	3,607827	0	11	302	519						StimuliFarbe_blau_grün.jpg	0	880	547	72	111	215	411	716	0	Content		230	408	4371197	408332069
4388	08:40:06.052	00:00:04.387	263	388,2276	538,5221	0,4986508	0,5778493	436,3815	3,63458	0	234,2331	511,2247	0,330923	0,6154336	445,1311	3,648919	0	11	311	525						StimuliFarbe_blau_grün.jpg	0	880	547	72	111	215	411	716	0	Content		239	414	4387823	408348695
4404	08:40:06.068	00:00:04.404	264	384,4088	549,1587	0,4985576	0,5770892	436,3815	3,794846	0	222,176	501,8642	0,3307653	0,6146517	445,1311	3,667118	0	11	303	526						StimuliFarbe_blau_grün.jpg	0	880	547	72	111	215	411	716	0	Content		231	415	4404447	408365319
4421	08:40:06.085	00:00:04.421	265	367,9939	533,5375	0,498539	0,5761338	436,3815	3,833022	0	224,4799	514,4155	0,3307612	0,6136366	445,1311	3,726232	0	11	296	524						StimuliFarbe_blau_grün.jpg	0	880	547	72	111	215	411	716	0	Content		224	413	4421068	408381940
4438	08:40:06.102	00:00:04.437	266	346,0838	526,5609	0,4986355	0,5753113	436,8335	3,847928	0	232,4793	515,4963	0,3307424	0,6124749	445,1311	3,684551	0	11	289	521						StimuliFarbe_blau_grün.jpg	0	880	547	72	111	215	411	716	0	Content		217	410	4437818	408398690
4454	08:40:06.118	00:00:04.454	267	395,9211	530,4724	0,4992678	0,5746122	439,5423	3,867957	0	220,8535	516,7716	0,3310497	0,6115766	447,5998	3,645863	0	11	308	524						StimuliFarbe_blau_grün.jpg	0	880	547	72	111	215	411	716	0	Content		236	413	4454441	408415313
4471	08:40:06.135	00:00:04.471	268	380,6261	534,3163	0,4989884	0,5736958	439,5423	3,865745	0	222,8455	514,8053	0,3307797	0,610769	447,5999	3,735609	0	11	302	525						StimuliFarbe_blau_grün.jpg	0	880	547	72	111	215	411	716	0	Content		230	414	4471066	408431938
4488	08:40:06.152	00:00:04.487	269	346,4541	540,8798	0,497872	0,5728948	436,899	3,846574	0	233,8444	511,7314	0,3305501	0,6099428	447,5999	3,742822	0	11	290	526						StimuliFarbe_blau_grün.jpg	0	880	547	72	111	215	411	716	0	Content		218	415	4487689	408448561
4504	08:40:06.168	00:00:04.504	270	301,0962	528,9202	0,4977098	0,5718203	437,1227	3,993534	0	213,1899	513,3304	0,3306833	0,6089536	450,0436	3,724864	0	11	257	521						StimuliFarbe_blau_grün.jpg	0	880	547	72	111	215	411	716	0	Content		185	410	4504443	408465315
4521	08:40:06.185	00:00:04.521	271	348,8982	538,437	0,4976041	0,570618	436,8625	3,781084	0	226,3706	511,3054	0,3306029	0,6082203	450,0437	3,767882	0	11	288	525						StimuliFarbe_blau_grün.jpg	0	880	547	72	111	215	411	716	0	Content		216	414	4521064	408481936
4538	08:40:06.202	00:00:04.537	272	397,2141	541,1793	0,4995657	0,5693697	443,5467	3,799187	0	232,1493	508,6758	0,3305885	0,607393	450,0437	3,739936	0	11	315	525						StimuliFarbe_blau_grün.jpg	0	880	547	72	111	215	411	716	0	Content		243	414	4537692	408498564
4554	08:40:06.218	00:00:04.554	273	338,5842	534,8494	0,4975546	0,5685284	436,9916	3,967885	0	-1024	-768	-1	-1	-1	-1	4	11	339	535						StimuliFarbe_blau_grün.jpg	0	880	547	72	111	215	411	716	0	Content		267	424	4554315	408515187
4571	08:40:06.235	00:00:04.571	274	340,6415	543,2708	0,4973242	0,5673382	436,8461	3,951995	0	236,2836	521,4009	0,3304136	0,6054177	450,0437	3,824592	0	11	288	532						StimuliFarbe_blau_grün.jpg	0	880	547	72	111	215	411	716	0	Content		216	421	4571064	408531936
4588	08:40:06.252	00:00:04.587	275	376,6747	546,4902	0,4974092	0,5660296	438,0603	3,926669	0	231,3126	511,2495	0,3301545	0,6042348	450,0437	3,878735	0	11	304	529						StimuliFarbe_blau_grün.jpg	0	880	547	72	111	215	411	716	0	Content		232	418	4587689	408548561
4604	08:40:06.268	00:00:04.604	276	347,6489	537,7722	0,4969599	0,5653722	436,9908	4,004406	0	-1024	-768	-1	-1	-1	-1	4	11	348	538						StimuliFarbe_blau_grün.jpg	0	880	547	72	111	215	411	716	0	Content		276	427	4604312	408565184
4621	08:40:06.285	00:00:04.620	277	341,2693	546,4178	0,4965749	0,5647219	436,4493	3,986619	0	230,319	512,7819	0,3295663	0,6025494	450,0437	3,885235	0	11	286	530						StimuliFarbe_blau_grün.jpg	0	880	547	72	111	215	411	716	0	Content		214	419	4620935	408581807
4638	08:40:06.302	00:00:04.637	278	342,5286	547,642	0,4961661	0,5641304	436,4008	3,967643	0	228,2286	517,3483	0,3292176	0,6019057	450,0437	3,930949	0	11	285	532						StimuliFarbe_blau_grün.jpg	0	880	547	72	111	215	411	716	0	Content		213	421	4637688	408598560
4654	08:40:06.318	00:00:04.654	279	387,4897	550,0807	0,4982605	0,5633541	444,9929	3,986414	0	-1024	-768	-1	-1	-1	-1	4	11	387	550						StimuliFarbe_blau_grün.jpg	0	880	547	72	111	215	411	716	0	Content		315	439	4654311	408615183
4671	08:40:06.335	00:00:04.670	280	349,4689	548,0336	0,4955953	0,562871	436,3765	3,975565	0	236,2372	518,7384	0,3275042	0,6006939	444,9929	3,888848	0	11	293	533						StimuliFarbe_blau_grün.jpg	0	880	547	72	111	215	411	716	0	Content		221	422	4670935	408631807
4688	08:40:06.352	00:00:04.687	281	-1024	-768	-1	-1	-1	-1	4	237,6896	519,8152	0,3273169	0,5999874	444,9929	3,876343	0	11	238	520						StimuliFarbe_blau_grün.jpg	0	880	547	72	111	215	411	716	0	Content		166	409	4687559	408648431
4704	08:40:06.368	00:00:04.704	282	-1024	-768	-1	-1	-1	-1	4	559,3014	541,8264	0,3338929	0,5993627	444,9929	3,837727	0	11	559	542						StimuliFarbe_blau_grün.jpg	0	880	547	72	111	215	411	716	0	Content		487	431	4704306	408665178
4721	08:40:06.385	00:00:04.720	283	396,5134	549,2871	0,497675	0,5603948	444,9929	4,305296	0	234,3738	521,5922	0,3270075	0,598597	444,9929	3,828734	0	11	315	535						StimuliFarbe_blau_grün.jpg	0	880	547	72	111	215	411	716	0	Content		243	424	4720931	408681803
4738	08:40:06.402	00:00:04.737	284	-1024	-768	-1	-1	-1	-1	4	230,5318	525,8397	0,3269174	0,5978979	444,9929	3,852555	0	11	231	526						StimuliFarbe_blau_grün.jpg	0	880	547	72	111	215	411	716	0	Content		159	415	4737555	408698427
4754	08:40:06.418	00:00:04.754	285	-1024	-768	-1	-1	-1	-1	4	-1024	-768	-1	-1	-1	-1	4	11	0	0						StimuliFarbe_blau_grün.jpg	0	880	547	72	111	215	411	716	0	Content		-72	-111	4754178	408715050
4771	08:40:06.435	00:00:04.770	286	-1024	-768	-1	-1	-1	-1	4	233,5117	531,9084	0,3266332	0,596297	444,9929	3,876626	0	11	234	532						StimuliFarbe_blau_grün.jpg	0	880	547	72	111	215	411	716	0	Content		162	421	4770930	408731802
4788	08:40:06.452	00:00:04.787	287	-1024	-768	-1	-1	-1	-1	4	-1024	-768	-1	-1	-1	-1	4	11	0	0						StimuliFarbe_blau_grün.jpg	0	880	547	72	111	215	411	716	0	Content		-72	-111	4787549	408748421
4804	08:40:06.468	00:00:04.804	288	286,6117	499,6827	0,4966472	0,5530111	437,0459	4,014973	1	275,5453	502,5735	0,4969895	0,5529882	437,0459	3,973534	3	11	287	500						StimuliFarbe_blau_grün.jpg	0	880	547	72	111	215	411	716	0	Content		215	389	4804176	408765048
4821	08:40:06.485	00:00:04.820	289	228,6779	430,6901	0,4983357	0,5490126	436,6722	4,104249	0	145,6001	405,2511	0,329309	0,5885313	446,1618	3,757617	0	12	187	418						StimuliFarbe_blau_grün.jpg	0	880	547	72	111	6	182	333	0	Content		115	307	4820797	408781669
4838	08:40:06.502	00:00:04.837	290	154,1078	364,6845	0,5003373	0,5454711	436,7104	3,95242	0	134,0741	355,4936	0,33044	0,5859566	446,7036	3,853095	0	12	144	360						StimuliFarbe_blau_grün.jpg	0	880	547	72	111	6	182	333	0	Content		72	249	4837550	408798422
4854	08:40:06.518	00:00:04.854	291	98,36024	319,3536	0,5022954	0,5428659	437,3164	3,950655	0	98,84859	300,7194	0,331326	0,584038	446,6786	3,751455	0	12	99	310						StimuliFarbe_blau_grün.jpg	0	880	547	72	111	6	182	333	0	Content		27	199	4854174	408815046
4871	08:40:06.535	00:00:04.870	292	66,38229	285,0542	0,5034806	0,5411879	437,7641	3,983358	0	88,62379	281,8357	0,331708	0,5826345	446,6253	3,84539	0	12	78	283						StimuliFarbe_blau_grün.jpg	0	880	547	72	111	6	182	333	0	Content		6	172	4870814	408831686
4887	08:40:06.551	00:00:04.887	293	51,2877	286,0885	0,5040893	0,5403454	437,4786	3,975368	0	94,48399	282,9634	0,3309689	0,5820233	444,6927	3,816186	0	12	73	285						StimuliFarbe_blau_grün.jpg	0	880	547	72	111	6	182	333	0	Content		1	174	4887425	408848297
4904	08:40:06.568	00:00:04.904	294	41,39114	289,104	0,5041637	0,5398653	437,0644	3,997326	0	100,1147	297,1853	0,331426	0,5814192	448,8145	3,83972	0	12	71	293						StimuliFarbe_blau_grün.jpg	0	880	547	72	111	6	182	333	0	Content		-1	182	4904174	408865046
4921	08:40:06.585	00:00:04.920	295	36,16338	281,9696	0,5041923	0,5396374	436,9319	3,94344	0	103,123	294,8336	0,3307016	0,5811515	446,3123	3,88204	0	12	70	288						StimuliFarbe_blau_grün.jpg	0	880	547	72	111	6	182	333	0	Content		-2	177	4920813	408881685
4937	08:40:06.601	00:00:04.937	296	-1024	-768	-1	-1	-1	-1	4	-1024	-768	-1	-1	-1	-1	4	12	0	0						StimuliFarbe_blau_grün.jpg	0	880	547	72	111	6	182	333	0	Content		-72	-111	4937423	408898295
4954	08:40:06.618	00:00:04.954	297	-1024	-768	-1	-1	-1	-1	4	-1024	-768	-1	-1	-1	-1	4	12	0	0						StimuliFarbe_blau_grün.jpg	0	880	547	72	111	6	182	333	0	Content		-72	-111	4954112	408914984
4971	08:40:06.635	00:00:04.970	298	-1024	-768	-1	-1	-1	-1	4	-1024	-768	-1	-1	-1	-1	4	12	0	0						StimuliFarbe_blau_grün.jpg	0	880	547	72	111	6	182	333	0	Content		-72	-111	4970780	408931652
4987	08:40:06.651	00:00:04.987	299	-1024	-768	-1	-1	-1	-1	4	-1024	-768	-1	-1	-1	-1	4	12	0	0						StimuliFarbe_blau_grün.jpg	0	880	547	72	111	6	182	333	0	Content		-72	-111	4987406	408948278
5004	08:40:06.668	00:00:05.004	300	-1024	-768	-1	-1	-1	-1	4	-1024	-768	-1	-1	-1	-1	4	12	0	0						StimuliFarbe_blau_grün.jpg	0	880	547	72	111	6	182	333	0	Content		-72	-111	5004073	408964945
5021	08:40:06.685	00:00:05.020	301	34,49683	286,4941	0,5039909	0,5391466	436,9849	4,047906	0	124,8743	311,4565	0,3292147	0,5808477	443,1926	3,930026	0	12	80	299						StimuliFarbe_blau_grün.jpg	0	880	547	72	111	6	182	333	0	Content		8	188	5020668	408981540
5037	08:40:06.701	00:00:05.037	302	31,19311	281,7402	0,5042199	0,5389478	436,9453	4,106958	0	112,6637	301,5182	0,3292903	0,5807031	442,9795	3,88319	0	12	72	292						StimuliFarbe_blau_grün.jpg	0	880	547	72	111	6	182	333	0	Content		0	181	5037416	408998288
5054	08:40:06.718	00:00:05.054	303	30,76482	283,4078	0,504567	0,5387393	436,7574	4,107379	0	136,9617	304,3644	0,3296711	0,5803981	443,1566	3,937985	0	12	84	294						StimuliFarbe_blau_grün.jpg	0	880	547	72	111	6	182	333	0	Content		12	183	5054042	409014914
5071	08:40:06.735	00:00:05.070	304	30,60223	284,6058	0,5050215	0,5386054	436,9778	4,127682	0	125,7127	302,9803	0,3308822	0,5802893	447,8436	4,009718	0	12	78	294						StimuliFarbe_blau_grün.jpg	0	880	547	72	111	6	182	333	0	Content		6	183	5070665	409031537
5087	08:40:06.751	00:00:05.087	305	40,6811	285,4171	0,5056298	0,538578	437,5954	4,150888	0	124,8934	303,0278	0,3315785	0,5801983	449,5883	4,081039	0	12	83	294						StimuliFarbe_blau_grün.jpg	0	880	547	72	111	6	182	333	0	Content		11	183	5087421	409048293
5104	08:40:06.768	00:00:05.104	306	35,97025	278,0918	0,5060791	0,5385634	437,6441	4,159338	0	112,9151	297,1074	0,3313722	0,579942	446,392	3,98322	0	12	74	288						StimuliFarbe_blau_grün.jpg	0	880	547	72	111	6	182	333	0	Content		2	177	5104042	409064914
5121	08:40:06.785	00:00:05.120	307	31,61012	280,9707	0,5063572	0,5385554	437,0104	4,154093	0	110,1437	294,9411	0,3315006	0,5796807	444,8603	3,916375	0	12	71	288						StimuliFarbe_blau_grün.jpg	0	880	547	72	111	6	182	333	0	Content		-1	177	5120666	409081538
5137	08:40:06.801	00:00:05.137	308	27,75533	276,7192	0,5068142	0,5385777	437,0892	4,110434	0	128,439	304,7591	0,3319161	0,5794938	445,001	3,949522	0	12	78	291						StimuliFarbe_blau_grün.jpg	0	880	547	72	111	6	182	333	0	Content		6	180	5137292	409098164
5154	08:40:06.818	00:00:05.154	309	16,09958	291,9737	0,5077778	0,5391607	437,884	4,10529	0	110,1092	321,5738	0,3328201	0,5795406	444,7496	4,040404	0	13	63	307						StimuliFarbe_blau_grün.jpg	0	880	547	72	111	-85	201	300	0	Content		-9	196	5154037	409114909
5171	08:40:06.835	00:00:05.170	310	-50,555	301,7946	0,5092888	0,5400978	437,9745	4,062769	0	10,54725	314,8204	0,3344345	0,5797085	443,1568	3,922337	0	13	-20	308						StimuliFarbe_blau_grün.jpg	0	880	547	72	111	-85	201	300	0	Content		-92	197	5170662	409131534
5187	08:40:06.851	00:00:05.187	311	-63,36352	302,4853	0,510411	0,5403385	438,9545	4,019919	0	53,51453	324,5878	0,3350084	0,5798659	441,9908	3,819264	0	13	-5	314						StimuliFarbe_blau_grün.jpg	0	880	547	72	111	-85	201	300	0	Content		-77	203	5187298	409148170
5204	08:40:06.868	00:00:05.203	312	-1024	-768	-1	-1	-1	-1	4	49,82488	332,8407	0,3353455	0,5794722	442,5983	3,899302	0	13	50	333						StimuliFarbe_blau_grün.jpg	0	880	547	72	111	-85	201	300	0	Content		-22	222	5203911	409164783
5221	08:40:06.885	00:00:05.220	313	-72,19815	301,8613	0,5113043	0,5410568	438,7343	4,034128	0	48,61151	337,0509	0,3358646	0,5792663	442,4538	3,83	0	13	-12	319						StimuliFarbe_blau_grün.jpg	0	880	547	72	111	-85	201	300	0	Content		-84	208	5220663	409181535
5237	08:40:06.901	00:00:05.237	314	-72,67909	295,9324	0,5120921	0,5413342	439,445	3,993341	0	41,70172	325,6136	0,3362557	0,5790296	442,3865	3,768785	0	13	-15	311						StimuliFarbe_blau_grün.jpg	0	880	547	72	111	-85	201	300	0	Content		-87	200	5237287	409198159
5254	08:40:06.918	00:00:05.253	315	-79,6096	293,5475	0,5124754	0,5417969	438,7501	3,968462	0	54,58011	338,6014	0,3368382	0,5789108	442,6818	3,788301	0	13	-13	316						StimuliFarbe_blau_grün.jpg	0	880	547	72	111	-85	201	300	0	Content		-85	205	5253912	409214784
5271	08:40:06.935	00:00:05.270	316	-82,59634	290,4642	0,5131453	0,5424761	439,3334	3,866426	0	55,66752	329,3275	0,3373315	0,5791487	442,5126	3,686555	0	13	-13	310						StimuliFarbe_blau_grün.jpg	0	880	547	72	111	-85	201	300	0	Content		-85	199	5270535	409231407
5287	08:40:06.951	00:00:05.287	317	-80,13587	289,4835	0,5137213	0,543477	439,2029	3,922416	0	51,84168	321,983	0,3380604	0,5797533	443,3595	3,680007	0	13	-14	306						StimuliFarbe_blau_grün.jpg	0	880	547	72	111	-85	201	300	0	Content		-86	195	5287288	409248160
5304	08:40:06.968	00:00:05.303	318	-71,2654	294,2898	0,5146435	0,5445526	440,1249	3,864443	0	46,89699	328,3824	0,3385111	0,5802391	442,7349	3,711962	0	13	-12	311						StimuliFarbe_blau_grün.jpg	0	880	547	72	111	-85	201	300	0	Content		-84	200	5303910	409264782
5321	08:40:06.985	00:00:05.320	319	-91,90027	289,7876	0,5150738	0,5460019	439,7003	3,824604	0	50,05123	334,1676	0,3392813	0,5811175	443,4831	3,741161	0	13	-21	312						StimuliFarbe_blau_grün.jpg	0	880	547	72	111	-85	201	300	0	Content		-93	201	5320534	409281406
5337	08:40:07.001	00:00:05.337	320	10,97138	343,3189	0,508166	0,5478601	414,2241	3,59099	0	46,91392	330,501	0,3398131	0,5823213	443,0215	3,609454	0	13	29	337						StimuliFarbe_blau_grün.jpg	0	880	547	72	111	-85	201	300	0	Content		-43	226	5337158	409298030
5354	08:40:07.018	00:00:05.353	321	16,46725	343,1112	0,5102417	0,5496435	418,818	3,676602	0	46,56281	326,7991	0,3408533	0,5836229	445,0866	3,684826	0	13	32	335						StimuliFarbe_blau_grün.jpg	0	880	547	72	111	-85	201	300	0	Content		-40	224	5353908	409314780
5371	08:40:07.035	00:00:05.370	322	-82,66144	294,432	0,5172848	0,5514392	440,2595	3,896495	0	10,34417	322,9341	0,3413786	0,584746	444,4003	3,666793	0	13	-36	309						StimuliFarbe_blau_grün.jpg	0	880	547	72	111	-85	201	300	0	Content		-108	198	5370532	409331404
5387	08:40:07.051	00:00:05.387	323	-85,61442	291,6481	0,5180489	0,5527802	440,3021	3,796603	0	5,437523	318,1012	0,3419871	0,5857772	444,3506	3,682481	0	13	-40	305						StimuliFarbe_blau_grün.jpg	0	880	547	72	111	-85	201	300	0	Content		-112	194	5387157	409348029
5404	08:40:07.068	00:00:05.403	324	-73,19552	293,7046	0,5188887	0,5541175	440,3968	3,849118	0	6,176875	317,6372	0,3427562	0,5869312	444,4149	3,674636	0	13	-34	306						StimuliFarbe_blau_grün.jpg	0	880	547	72	111	-85	201	300	0	Content		-106	195	5403798	409364670
5421	08:40:07.085	00:00:05.420	325	-69,86459	323,0705	0,5231166	0,5553957	430,1599	3,718675	0	10,22703	318,7466	0,3435335	0,5882824	444,2006	3,638308	0	13	-30	321						StimuliFarbe_blau_grün.jpg	0	880	547	72	111	-85	201	300	0	Content		-102	210	5420533	409381405
5437	08:40:07.101	00:00:05.437	326	-81,68549	301,4365	0,5205071	0,5572964	440,5338	3,800307	0	14,04364	337,3465	0,3442425	0,5898077	444,355	3,6845	0	13	-34	319						StimuliFarbe_blau_grün.jpg	0	880	547	72	111	-85	201	300	0	Content		-106	208	5437157	409398029
5454	08:40:07.118	00:00:05.453	327	-7,059495	352,122	0,5200109	0,5597579	440,0403	3,843663	0	57,92684	368,8394	0,343922	0,5920085	444,1297	3,631944	0	14	25	360						StimuliFarbe_blau_grün.jpg	0	880	547	72	111	-17	302	350	0	Content		-47	249	5453800	409414672
5470	08:40:07.134	00:00:05.470	328	24,57375	393,2486	0,5194708	0,562094	440,2312	3,81853	0	89,83953	423,7552	0,3440503	0,5933931	444,2112	3,680144	0	14	57	409						StimuliFarbe_blau_grün.jpg	0	880	547	72	111	-17	302	350	0	Content		-15	298	5470408	409431280
5487	08:40:07.151	00:00:05.487	329	32,22187	403,6349	0,5199563	0,5629904	440,5323	3,76512	0	85,11837	427,1683	0,3449441	0,593731	444,1223	3,605499	0	14	59	415						StimuliFarbe_blau_grün.jpg	0	880	547	72	111	-17	302	350	0	Content		-13	304	5487157	409448029
5504	08:40:07.168	00:00:05.503	330	39,82146	406,4995	0,5210231	0,5630336	440,6027	3,856328	0	85,97665	426,5488	0,345912	0,593646	444,1172	3,723739	0	14	63	417						StimuliFarbe_blau_grün.jpg	0	880	547	72	111	-17	302	350	0	Content		-9	306	5503797	409464669
5520	08:40:07.184	00:00:05.520	331	35,78667	405,9645	0,5219722	0,5629627	440,6663	3,787232	0	71,9974	418,1131	0,3467304	0,5932776	443,8893	3,636753	0	14	54	412						StimuliFarbe_blau_grün.jpg	0	880	547	72	111	-17	302	350	0	Content		-18	301	5520413	409481285
5537	08:40:07.201	00:00:05.537	332	32,3179	406,1213	0,5229231	0,5626591	441,1003	3,837831	0	78,15214	417,765	0,3474688	0,5926	443,9265	3,657475	0	14	55	412						StimuliFarbe_blau_grün.jpg	0	880	547	72	111	-17	302	350	0	Content		-17	301	5537037	409497909
5554	08:40:07.218	00:00:05.553	333	33,51768	406,6414	0,5236672	0,5621434	441,1215	3,83855	0	66,4245	426,1168	0,3481622	0,5916611	443,7222	3,673289	0	14	50	416						StimuliFarbe_blau_grün.jpg	0	880	547	72	111	-17	302	350	0	Content		-22	305	5553821	409514693
5570	08:40:07.234	00:00:05.570	334	38,6819	406,8198	0,524582	0,5617627	441,4843	3,848424	0	72,8538	426,6527	0,3488456	0,5906186	443,5988	3,590689	0	14	56	417						StimuliFarbe_blau_grün.jpg	0	880	547	72	111	-17	302	350	0	Content		-16	306	5570410	409531282
5587	08:40:07.251	00:00:05.587	335	39,60153	409,4531	0,5251449	0,5613354	441,2871	3,847001	0	72,76028	421,2027	0,3492813	0,5897226	443,6717	3,648061	0	14	56	415						StimuliFarbe_blau_grün.jpg	0	880	547	72	111	-17	302	350	0	Content		-16	304	5587035	409547907
5604	08:40:07.268	00:00:05.603	336	33,62663	407,508	0,5255613	0,560702	441,2985	3,832654	0	76,08485	420,7457	0,3496043	0,5886028	443,483	3,689852	0	14	55	414						StimuliFarbe_blau_grün.jpg	0	880	547	72	111	-17	302	350	0	Content		-17	303	5603653	409564525
5620	08:40:07.284	00:00:05.620	337	44,89497	406,1204	0,5259474	0,5598775	441,7153	3,878665	0	71,22832	421,3272	0,34969	0,5873458	443,3504	3,709585	0	14	58	414						StimuliFarbe_blau_grün.jpg	0	880	547	72	111	-17	302	350	0	Content		-14	303	5620406	409581278
5637	08:40:07.301	00:00:05.637	338	32,60477	407,949	0,5256942	0,5588709	441,5068	3,943099	0	67,17565	418,9161	0,3495874	0,586094	443,3702	3,666005	0	14	50	413						StimuliFarbe_blau_grün.jpg	0	880	547	72	111	-17	302	350	0	Content		-22	302	5637029	409597901
5654	08:40:07.318	00:00:05.653	339	36,38934	410,4047	0,5254488	0,557462	441,6153	3,965438	0	83,80575	425,175	0,3493113	0,5849912	443,225	3,791848	0	14	60	418						StimuliFarbe_blau_grün.jpg	0	880	547	72	111	-17	302	350	0	Content		-12	307	5653653	409614525
5670	08:40:07.334	00:00:05.670	340	31,92655	404,3492	0,5251588	0,5565097	441,6068	4,003968	0	68,01192	419,4233	0,3489744	0,5842565	443,1046	3,701494	0	14	50	412						StimuliFarbe_blau_grün.jpg	0	880	547	72	111	-17	302	350	0	Content		-22	301	5670404	409631276
5687	08:40:07.351	00:00:05.687	341	32,05131	406,3718	0,5247685	0,5555446	441,4713	4,004549	0	67,41136	416,6812	0,348534	0,5838907	442,8805	3,758356	0	14	50	412						StimuliFarbe_blau_grün.jpg	0	880	547	72	111	-17	302	350	0	Content		-22	301	5687028	409647900
5704	08:40:07.368	00:00:05.703	342	32,60221	405,9561	0,524338	0,5548695	441,6089	4,028905	0	73,79574	414,6388	0,3480586	0,5838649	442,7584	3,74822	0	14	53	410						StimuliFarbe_blau_grün.jpg	0	880	547	72	111	-17	302	350	0	Content		-19	299	5703650	409664522
5720	08:40:07.384	00:00:05.720	343	24,51321	404,3618	0,523863	0,5547086	441,3579	4,006107	0	76,12583	418,6938	0,3475707	0,5842172	442,6723	3,787376	0	14	50	412						StimuliFarbe_blau_grün.jpg	0	880	547	72	111	-17	302	350	0	Content		-22	301	5720276	409681148
5737	08:40:07.401	00:00:05.737	344	29,69532	405,8054	0,5233765	0,5547976	441,1356	4,032419	0	66,6235	415,208	0,3470709	0,5847027	442,4284	3,790367	0	14	48	411						StimuliFarbe_blau_grün.jpg	0	880	547	72	111	-17	302	350	0	Content		-24	300	5737026	409697898
5754	08:40:07.418	00:00:05.753	345	36,24428	415,7996	0,5225921	0,554814	441,0144	4,01093	0	81,25677	421,0483	0,3462953	0,5852212	442,4901	3,839434	0	14	59	418						StimuliFarbe_blau_grün.jpg	0	880	547	72	111	-17	302	350	0	Content		-13	307	5753655	409714527
5770	08:40:07.434	00:00:05.770	346	114,7692	401,6873	0,519627	0,5543176	441,0063	4,023189	0	182,5894	411,8246	0,3436918	0,5847915	442,4605	3,913407	0	14	149	407						StimuliFarbe_blau_grün.jpg	0	880	547	72	111	-17	302	350	0	Content		77	296	5770278	409731150
5787	08:40:07.451	00:00:05.786	347	158,9839	484,9527	0,5167211	0,5536983	441,8896	3,57171	0	165,9366	404,9454	0,3396921	0,5836481	443,2516	4,007478	0	14	162	445						StimuliFarbe_blau_grün.jpg	0	880	547	72	111	-17	302	350	0	Content		90	334	5786902	409747774
5804	08:40:07.468	00:00:05.803	348	-1024	-768	-1	-1	-1	-1	4	-1024	-768	-1	-1	-1	-1	4		0	0						StimuliFarbe_blau_grün.jpg	0	880	547	72	111				0	Content		-72	-111	5803652	409764524
5820	08:40:07.484	00:00:05.820	349	-1024	-768	-1	-1	-1	-1	4	-1024	-768	-1	-1	-1	-1	4		0	0						StimuliFarbe_blau_grün.jpg	0	880	547	72	111				0	Content		-72	-111	5820270	409781142
5837	08:40:07.501	00:00:05.836	350	-1024	-768	-1	-1	-1	-1	4	-1024	-768	-1	-1	-1	-1	4		0	0						StimuliFarbe_blau_grün.jpg	0	880	547	72	111				0	Content		-72	-111	5836896	409797768
5854	08:40:07.518	00:00:05.853	351	-1024	-768	-1	-1	-1	-1	4	-1024	-768	-1	-1	-1	-1	4		0	0						StimuliFarbe_blau_grün.jpg	0	880	547	72	111				0	Content		-72	-111	5853521	409814393
5870	08:40:07.534	00:00:05.870	352	-1024	-768	-1	-1	-1	-1	4	-1024	-768	-1	-1	-1	-1	4		0	0						StimuliFarbe_blau_grün.jpg	0	880	547	72	111				0	Content		-72	-111	5870269	409831141
5887	08:40:07.551	00:00:05.886	353	-1024	-768	-1	-1	-1	-1	4	-1024	-768	-1	-1	-1	-1	4		0	0						StimuliFarbe_blau_grün.jpg	0	880	547	72	111				0	Content		-72	-111	5886888	409847760
5904	08:40:07.568	00:00:05.903	354	-1024	-768	-1	-1	-1	-1	4	-1024	-768	-1	-1	-1	-1	4		0	0						StimuliFarbe_blau_grün.jpg	0	880	547	72	111				0	Content		-72	-111	5903510	409864382
5920	08:40:07.584	00:00:05.920	355	-1024	-768	-1	-1	-1	-1	4	-1024	-768	-1	-1	-1	-1	4		0	0						StimuliFarbe_blau_grün.jpg	0	880	547	72	111				0	Content		-72	-111	5920137	409881009
5937	08:40:07.601	00:00:05.936	356	-1024	-768	-1	-1	-1	-1	4	-1024	-768	-1	-1	-1	-1	4		0	0						StimuliFarbe_blau_grün.jpg	0	880	547	72	111				0	Content		-72	-111	5936886	409897758
5954	08:40:07.618	00:00:05.953	357	-1024	-768	-1	-1	-1	-1	4	-1024	-768	-1	-1	-1	-1	4		0	0						StimuliFarbe_blau_grün.jpg	0	880	547	72	111				0	Content		-72	-111	5953510	409914382
5970	08:40:07.634	00:00:05.970	358	-1024	-768	-1	-1	-1	-1	4	-1024	-768	-1	-1	-1	-1	4		0	0						StimuliFarbe_blau_grün.jpg	0	880	547	72	111				0	Content		-72	-111	5970178	409931050
5987	08:40:07.651	00:00:05.986	359	509,4355	440,9375	0,4934039	0,5529406	441,1465	4,205446	0	479,0986	433,7275	0,3223319	0,5873878	441,1466	4,091398	0	15	494	437						StimuliFarbe_blau_grün.jpg	0	880	547	72	111	440	326	117	0	Content		422	326	5986762	409947634
6004	08:40:07.668	00:00:06.003	360	522,3268	425,8316	0,4930776	0,554064	440,7622	4,301275	0	505,6647	429,5131	0,321317	0,5889024	442,1664	4,023018	0	15	514	428						StimuliFarbe_blau_grün.jpg	0	880	547	72	111	440	326	117	0	Content		442	317	6003510	409964382
6020	08:40:07.684	00:00:06.020	361	524,2785	416,1764	0,4927178	0,5549973	440,6654	4,337147	0	499,7334	442,0423	0,3208348	0,5899166	441,8326	4,01531	0	15	512	429						StimuliFarbe_blau_grün.jpg	0	880	547	72	111	440	326	117	0	Content		440	318	6020137	409981009
6037	08:40:07.701	00:00:06.036	362	521,8488	425,7443	0,4923397	0,555771	440,5034	4,286401	0	501,3683	441,204	0,3203646	0,5907944	441,7368	4,051466	0	15	512	433						StimuliFarbe_blau_grün.jpg	0	880	547	72	111	440	326	117	0	Content		440	322	6036761	409997633
6053	08:40:07.717	00:00:06.053	363	523,2847	435,8933	0,49197	0,5559839	440,1658	4,188486	0	500,0246	437,7031	0,3198499	0,5912347	441,3887	4,047374	0	15	512	437						StimuliFarbe_blau_grün.jpg	0	880	547	72	111	440	326	117	0	Content		440	326	6053383	410014255
6070	08:40:07.734	00:00:06.070	364	518,0856	435,9829	0,4915652	0,555801	440,1209	4,250587	0	494,9361	442,3145	0,3194171	0,5911536	441,2476	4,076239	0	15	507	439						StimuliFarbe_blau_grün.jpg	0	880	547	72	111	440	326	117	0	Content		435	328	6070133	410031005
6087	08:40:07.751	00:00:06.086	365	521,6419	436,4073	0,4913813	0,5554826	440,4985	4,292509	0	529,6842	439,4144	0,3184998	0,5909932	437,9398	3,988432	0	15	526	438						StimuliFarbe_blau_grün.jpg	0	880	547	72	111	440	326	117	0	Content		454	327	6086764	410047636
6103	08:40:07.767	00:00:06.103	366	-1024	-768	-1	-1	-1	-1	4	-1024	-768	-1	-1	-1	-1	4		0	0						StimuliFarbe_blau_grün.jpg	0	880	547	72	111				0	Content		-72	-111	6103382	410064254
6120	08:40:07.784	00:00:06.120	367	-1024	-768	-1	-1	-1	-1	4	-1024	-768	-1	-1	-1	-1	4		0	0						StimuliFarbe_blau_grün.jpg	0	880	547	72	111				0	Content		-72	-111	6120050	410080922
6137	08:40:07.801	00:00:06.136	368	-1024	-768	-1	-1	-1	-1	4	-1024	-768	-1	-1	-1	-1	4		0	0						StimuliFarbe_blau_grün.jpg	0	880	547	72	111				0	Content		-72	-111	6136716	410097588
6153	08:40:07.817	00:00:06.153	369	-1024	-768	-1	-1	-1	-1	4	-1024	-768	-1	-1	-1	-1	4		0	0						StimuliFarbe_blau_grün.jpg	0	880	547	72	111				0	Content		-72	-111	6153383	410114255
6170	08:40:07.834	00:00:06.170	370	-1024	-768	-1	-1	-1	-1	4	-1024	-768	-1	-1	-1	-1	4		0	0						StimuliFarbe_blau_grün.jpg	0	880	547	72	111				0	Content		-72	-111	6170003	410130875
6187	08:40:07.851	00:00:06.186	371	-1024	-768	-1	-1	-1	-1	4	-1024	-768	-1	-1	-1	-1	4		0	0						StimuliFarbe_blau_grün.jpg	0	880	547	72	111				0	Content		-72	-111	6186671	410147543
6203	08:40:07.867	00:00:06.203	372	-1024	-768	-1	-1	-1	-1	4	-1024	-768	-1	-1	-1	-1	4		0	0						StimuliFarbe_blau_grün.jpg	0	880	547	72	111				0	Content		-72	-111	6203331	410164203
6220	08:40:07.884	00:00:06.219	373	-1024	-768	-1	-1	-1	-1	4	-1024	-768	-1	-1	-1	-1	4		0	0						StimuliFarbe_blau_grün.jpg	0	880	547	72	111				0	Content		-72	-111	6219999	410180871
6237	08:40:07.901	00:00:06.236	374	-1024	-768	-1	-1	-1	-1	4	-1024	-768	-1	-1	-1	-1	4		0	0						StimuliFarbe_blau_grün.jpg	0	880	547	72	111				0	Content		-72	-111	6236623	410197495
6253	08:40:07.917	00:00:06.253	375	-1024	-768	-1	-1	-1	-1	4	-1024	-768	-1	-1	-1	-1	4		0	0						StimuliFarbe_blau_grün.jpg	0	880	547	72	111				0	Content		-72	-111	6253290	410214162
6270	08:40:07.934	00:00:06.269	376	-1024	-768	-1	-1	-1	-1	4	-1024	-768	-1	-1	-1	-1	4		0	0						StimuliFarbe_blau_grün.jpg	0	880	547	72	111				0	Content		-72	-111	6269953	410230825
6287	08:40:07.951	00:00:06.286	377	-1024	-768	-1	-1	-1	-1	4	-1024	-768	-1	-1	-1	-1	4		0	0						StimuliFarbe_blau_grün.jpg	0	880	547	72	111				0	Content		-72	-111	6286621	410247493
6303	08:40:07.967	00:00:06.303	378	537,1088	367,1057	0,4891793	0,5500309	439,8087	4,248346	0	531,7947	363,8638	0,3165469	0,5849293	437,395	4,00684	0	16	534	365						StimuliFarbe_blau_grün.jpg	0	880	547	72	111	462	254	117	0	Content		462	254	6303247	410264119
6320	08:40:07.984	00:00:06.319	379	-1024	-768	-1	-1	-1	-1	4	-1024	-768	-1	-1	-1	-1	4	16	0	0						StimuliFarbe_blau_grün.jpg	0	880	547	72	111	462	254	117	0	Content		-72	-111	6319873	410280745
6337	08:40:08.001	00:00:06.336	380	-1024	-768	-1	-1	-1	-1	4	-1024	-768	-1	-1	-1	-1	4	16	0	0						StimuliFarbe_blau_grün.jpg	0	880	547	72	111	462	254	117	0	Content		-72	-111	6336559	410297431
6340	08:40:08.004																				ImageEnd	16	0	0	StimuliFarbe_blau_grün.jpg
6353	08:40:08.017	00:00:06.353	381	-1024	-768	-1	-1	-1	-1	4	-1024	-768	-1	-1	-1	-1	4	16	0	0						No media	0	1024	768	0	0	534	365	117	0	Content		0	0	6353226	410314098
6356	08:40:08.020																				ImageStart	8	0	0	Fix_sw.jpg
6370	08:40:08.034	00:00:06.369	382	-1024	-768	-1	-1	-1	-1	4	-1024	-768	-1	-1	-1	-1	4	16	0	0						Fix_sw.jpg	0	880	547	72	111	462	254	117	0	Content		-72	-111	6369921	410330793
6387	08:40:08.051	00:00:06.386	383	-1024	-768	-1	-1	-1	-1	4	-1024	-768	-1	-1	-1	-1	4	16	0	0						Fix_sw.jpg	0	880	547	72	111	462	254	117	0	Content		-72	-111	6386589	410347461
6403	08:40:08.067	00:00:06.403	384	-1024	-768	-1	-1	-1	-1	4	719,8635	414,2369	0,3046709	0,5810943	388,2016	3,480449	0	16	720	414						Fix_sw.jpg	0	880	547	72	111	462	254	117	0	Content		648	303	6403244	410364116
6420	08:40:08.084	00:00:06.419	385	-1024	-768	-1	-1	-1	-1	4	-1024	-768	-1	-1	-1	-1	4		0	0						Fix_sw.jpg	0	880	547	72	111				0	Content		-72	-111	6419867	410380739
6437	08:40:08.101	00:00:06.436	386	-1024	-768	-1	-1	-1	-1	4	-1024	-768	-1	-1	-1	-1	4		0	0						Fix_sw.jpg	0	880	547	72	111				0	Content		-72	-111	6436547	410397419
6453	08:40:08.117	00:00:06.453	387	-1024	-768	-1	-1	-1	-1	4	-1024	-768	-1	-1	-1	-1	4		0	0						Fix_sw.jpg	0	880	547	72	111				0	Content		-72	-111	6453214	410414086
6470	08:40:08.134	00:00:06.469	388	-1024	-768	-1	-1	-1	-1	4	-1024	-768	-1	-1	-1	-1	4		0	0						Fix_sw.jpg	0	880	547	72	111				0	Content		-72	-111	6469850	410430722
6487	08:40:08.151	00:00:06.486	389	-1024	-768	-1	-1	-1	-1	4	-1024	-768	-1	-1	-1	-1	4		0	0						Fix_sw.jpg	0	880	547	72	111				0	Content		-72	-111	6486518	410447390
6503	08:40:08.167	00:00:06.503	390	-1024	-768	-1	-1	-1	-1	4	-1024	-768	-1	-1	-1	-1	4		0	0						Fix_sw.jpg	0	880	547	72	111				0	Content		-72	-111	6503187	410464059
6520	08:40:08.184	00:00:06.519	391	-1024	-768	-1	-1	-1	-1	4	-1024	-768	-1	-1	-1	-1	4		0	0						Fix_sw.jpg	0	880	547	72	111				0	Content		-72	-111	6519855	410480727
6536	08:40:08.200	00:00:06.536	392	-1024	-768	-1	-1	-1	-1	4	-1024	-768	-1	-1	-1	-1	4		0	0						Fix_sw.jpg	0	880	547	72	111				0	Content		-72	-111	6536484	410497356
6553	08:40:08.217	00:00:06.553	393	-1024	-768	-1	-1	-1	-1	4	-1024	-768	-1	-1	-1	-1	4		0	0						Fix_sw.jpg	0	880	547	72	111				0	Content		-72	-111	6553107	410513979
6570	08:40:08.234	00:00:06.569	394	-1024	-768	-1	-1	-1	-1	4	-1024	-768	-1	-1	-1	-1	4		0	0						Fix_sw.jpg	0	880	547	72	111				0	Content		-72	-111	6569794	410530666
6586	08:40:08.250	00:00:06.586	395	-1024	-768	-1	-1	-1	-1	4	-1024	-768	-1	-1	-1	-1	4		0	0						Fix_sw.jpg	0	880	547	72	111				0	Content		-72	-111	6586462	410547334
6603	08:40:08.267	00:00:06.603	396	-1024	-768	-1	-1	-1	-1	4	-1024	-768	-1	-1	-1	-1	4		0	0						Fix_sw.jpg	0	880	547	72	111				0	Content		-72	-111	6603095	410563967
6620	08:40:08.284	00:00:06.619	397	-1024	-768	-1	-1	-1	-1	4	-1024	-768	-1	-1	-1	-1	4		0	0						Fix_sw.jpg	0	880	547	72	111				0	Content		-72	-111	6619763	410580635
6636	08:40:08.300	00:00:06.636	398	-1024	-768	-1	-1	-1	-1	4	-1024	-768	-1	-1	-1	-1	4		0	0						Fix_sw.jpg	0	880	547	72	111				0	Content		-72	-111	6636353	410597225
6653	08:40:08.317	00:00:06.653	399	-1024	-768	-1	-1	-1	-1	4	-1024	-768	-1	-1	-1	-1	4		0	0						Fix_sw.jpg	0	880	547	72	111				0	Content		-72	-111	6653101	410613973
6670	08:40:08.334	00:00:06.669	400	-1024	-768	-1	-1	-1	-1	4	-1024	-768	-1	-1	-1	-1	4		0	0						Fix_sw.jpg	0	880	547	72	111				0	Content		-72	-111	6669728	410630600
6686	08:40:08.350	00:00:06.686	401	-1024	-768	-1	-1	-1	-1	4	-1024	-768	-1	-1	-1	-1	4		0	0						Fix_sw.jpg	0	880	547	72	111				0	Content		-72	-111	6686352	410647224
6703	08:40:08.367	00:00:06.702	402	-1024	-768	-1	-1	-1	-1	4	-1024	-768	-1	-1	-1	-1	4		0	0						Fix_sw.jpg	0	880	547	72	111				0	Content		-72	-111	6702976	410663848
6720	08:40:08.384	00:00:06.719	403	-1024	-768	-1	-1	-1	-1	4	-1024	-768	-1	-1	-1	-1	4		0	0						Fix_sw.jpg	0	880	547	72	111				0	Content		-72	-111	6719725	410680597
6736	08:40:08.400	00:00:06.736	404	-1024	-768	-1	-1	-1	-1	4	-1024	-768	-1	-1	-1	-1	4		0	0						Fix_sw.jpg	0	880	547	72	111				0	Content		-72	-111	6736475	410697347
6753	08:40:08.417	00:00:06.752	405	-1024	-768	-1	-1	-1	-1	4	-1024	-768	-1	-1	-1	-1	4		0	0						Fix_sw.jpg	0	880	547	72	111				0	Content		-72	-111	6752974	410713846
6770	08:40:08.434	00:00:06.769	406	-1024	-768	-1	-1	-1	-1	4	-1024	-768	-1	-1	-1	-1	4		0	0						Fix_sw.jpg	0	880	547	72	111				0	Content		-72	-111	6769720	410730592
6786	08:40:08.450	00:00:06.786	407	-1024	-768	-1	-1	-1	-1	4	-1024	-768	-1	-1	-1	-1	4		0	0						Fix_sw.jpg	0	880	547	72	111				0	Content		-72	-111	6786344	410747216
6803	08:40:08.467	00:00:06.803	408	-1024	-768	-1	-1	-1	-1	4	-1024	-768	-1	-1	-1	-1	4		0	0						Fix_sw.jpg	0	880	547	72	111				0	Content		-72	-111	6803410	410764282
6821	08:40:08.485	00:00:06.820	409	-1024	-768	-1	-1	-1	-1	4	-1024	-768	-1	-1	-1	-1	4		0	0						Fix_sw.jpg	0	880	547	72	111				0	Content		-72	-111	6820783	410781655
6838	08:40:08.502	00:00:06.838	410	-1024	-768	-1	-1	-1	-1	4	-1024	-768	-1	-1	-1	-1	4		0	0						Fix_sw.jpg	0	880	547	72	111				0	Content		-72	-111	6838158	410799030
6853	08:40:08.517	00:00:06.852	411	-1024	-768	-1	-1	-1	-1	4	-1024	-768	-1	-1	-1	-1	4		0	0						Fix_sw.jpg	0	880	547	72	111				0	Content		-72	-111	6852963	410813835
6870	08:40:08.534	00:00:06.869	412	-1024	-768	-1	-1	-1	-1	4	-1024	-768	-1	-1	-1	-1	4		0	0						Fix_sw.jpg	0	880	547	72	111				0	Content		-72	-111	6869589	410830461
6886	08:40:08.550	00:00:06.886	413	-1024	-768	-1	-1	-1	-1	4	-1024	-768	-1	-1	-1	-1	4		0	0						Fix_sw.jpg	0	880	547	72	111				0	Content		-72	-111	6886338	410847210
6903	08:40:08.567	00:00:06.902	414	-1024	-768	-1	-1	-1	-1	4	-1024	-768	-1	-1	-1	-1	4		0	0						Fix_sw.jpg	0	880	547	72	111				0	Content		-72	-111	6902960	410863832
6920	08:40:08.584	00:00:06.919	415	-1024	-768	-1	-1	-1	-1	4	-1024	-768	-1	-1	-1	-1	4		0	0						Fix_sw.jpg	0	880	547	72	111				0	Content		-72	-111	6919581	410880453
6936	08:40:08.600	00:00:06.936	416	-1024	-768	-1	-1	-1	-1	4	-1024	-768	-1	-1	-1	-1	4		0	0						Fix_sw.jpg	0	880	547	72	111				0	Content		-72	-111	6936206	410897078
6953	08:40:08.617	00:00:06.953	417	-1024	-768	-1	-1	-1	-1	4	-1024	-768	-1	-1	-1	-1	4		0	0						Fix_sw.jpg	0	880	547	72	111				0	Content		-72	-111	6953398	410914270
6971	08:40:08.635	00:00:06.970	418	-1024	-768	-1	-1	-1	-1	4	-1024	-768	-1	-1	-1	-1	4		0	0						Fix_sw.jpg	0	880	547	72	111				0	Content		-72	-111	6970771	410931643
6988	08:40:08.652	00:00:06.988	419	-1024	-768	-1	-1	-1	-1	4	-1024	-768	-1	-1	-1	-1	4		0	0						Fix_sw.jpg	0	880	547	72	111				0	Content		-72	-111	6988019	410948891
7003	08:40:08.667	00:00:07.002	420	766,2559	524,2429	0,3097943	0,5708707	377,1691	3,019201	3	766,2559	524,2429	0,3097943	0,5708707	377,1691	3,019201	1	17	766	524						Fix_sw.jpg	0	880	547	72	111	694	413	17	0	Content		694	413	7002823	410963695
7020	08:40:08.684	00:00:07.019	421	-1024	-768	-1	-1	-1	-1	4	-1024	-768	-1	-1	-1	-1	4		0	0						Fix_sw.jpg	0	880	547	72	111				0	Content		-72	-111	7019575	410980447
7036	08:40:08.700	00:00:07.036	422	-1024	-768	-1	-1	-1	-1	4	-1024	-768	-1	-1	-1	-1	4		0	0						Fix_sw.jpg	0	880	547	72	111				0	Content		-72	-111	7036189	410997061
7053	08:40:08.717	00:00:07.052	423	-1024	-768	-1	-1	-1	-1	4	-1024	-768	-1	-1	-1	-1	4		0	0						Fix_sw.jpg	0	880	547	72	111				0	Content		-72	-111	7052812	411013684
7069	08:40:08.733	00:00:07.069	424	-1024	-768	-1	-1	-1	-1	4	-1024	-768	-1	-1	-1	-1	4		0	0						Fix_sw.jpg	0	880	547	72	111				0	Content		-72	-111	7069445	411030317
7086	08:40:08.750	00:00:07.086	425	-1024	-768	-1	-1	-1	-1	4	-1024	-768	-1	-1	-1	-1	4		0	0						Fix_sw.jpg	0	880	547	72	111				0	Content		-72	-111	7086069	411046941
7103	08:40:08.767	00:00:07.102	426	-1024	-768	-1	-1	-1	-1	4	-1024	-768	-1	-1	-1	-1	4		0	0						Fix_sw.jpg	0	880	547	72	111				0	Content		-72	-111	7102736	411063608
7119	08:40:08.783	00:00:07.119	427	-1024	-768	-1	-1	-1	-1	4	-1024	-768	-1	-1	-1	-1	4		0	0						Fix_sw.jpg	0	880	547	72	111				0	Content		-72	-111	7119442	411080314
7136	08:40:08.800	00:00:07.136	428	-1024	-768	-1	-1	-1	-1	4	-1024	-768	-1	-1	-1	-1	4		0	0						Fix_sw.jpg	0	880	547	72	111				0	Content		-72	-111	7136048	411096920
7153	08:40:08.817	00:00:07.152	429	-1024	-768	-1	-1	-1	-1	4	-1024	-768	-1	-1	-1	-1	4		0	0						Fix_sw.jpg	0	880	547	72	111				0	Content		-72	-111	7152715	411113587
7169	08:40:08.833	00:00:07.169	430	-1024	-768	-1	-1	-1	-1	4	-1024	-768	-1	-1	-1	-1	4		0	0						Fix_sw.jpg	0	880	547	72	111				0	Content		-72	-111	7169380	411130252
7186	08:40:08.850	00:00:07.186	431	-1024	-768	-1	-1	-1	-1	4	-1024	-768	-1	-1	-1	-1	4		0	0						Fix_sw.jpg	0	880	547	72	111				0	Content		-72	-111	7186047	411146919
7203	08:40:08.867	00:00:07.202	432	-1024	-768	-1	-1	-1	-1	4	-1024	-768	-1	-1	-1	-1	4		0	0						Fix_sw.jpg	0	880	547	72	111				0	Content		-72	-111	7202669	411163541
7219	08:40:08.883	00:00:07.219	433	-1024	-768	-1	-1	-1	-1	4	-1024	-768	-1	-1	-1	-1	4		0	0						Fix_sw.jpg	0	880	547	72	111				0	Content		-72	-111	7219337	411180209
7236	08:40:08.900	00:00:07.236	434	-1024	-768	-1	-1	-1	-1	4	-1024	-768	-1	-1	-1	-1	4		0	0						Fix_sw.jpg	0	880	547	72	111				0	Content		-72	-111	7236002	411196874
7253	08:40:08.917	00:00:07.252	435	-1024	-768	-1	-1	-1	-1	4	-1024	-768	-1	-1	-1	-1	4		0	0						Fix_sw.jpg	0	880	547	72	111				0	Content		-72	-111	7252670	411213542
7269	08:40:08.933	00:00:07.269	436	-1024	-768	-1	-1	-1	-1	4	-1024	-768	-1	-1	-1	-1	4		0	0						Fix_sw.jpg	0	880	547	72	111				0	Content		-72	-111	7269292	411230164
7286	08:40:08.950	00:00:07.285	437	-1024	-768	-1	-1	-1	-1	4	-1024	-768	-1	-1	-1	-1	4		0	0						Fix_sw.jpg	0	880	547	72	111				0	Content		-72	-111	7285917	411246789
7303	08:40:08.967	00:00:07.302	438	-1024	-768	-1	-1	-1	-1	4	-1024	-768	-1	-1	-1	-1	4		0	0						Fix_sw.jpg	0	880	547	72	111				0	Content		-72	-111	7302596	411263468
7319	08:40:08.983	00:00:07.319	439	-1024	-768	-1	-1	-1	-1	4	-1024	-768	-1	-1	-1	-1	4		0	0						Fix_sw.jpg	0	880	547	72	111				0	Content		-72	-111	7319264	411280136
7336	08:40:09.000	00:00:07.335	440	-1024	-768	-1	-1	-1	-1	4	-1024	-768	-1	-1	-1	-1	4		0	0						Fix_sw.jpg	0	880	547	72	111				0	Content		-72	-111	7335913	411296785
7353	08:40:09.017	00:00:07.352	441	-1024	-768	-1	-1	-1	-1	4	-1024	-768	-1	-1	-1	-1	4		0	0						Fix_sw.jpg	0	880	547	72	111				0	Content		-72	-111	7352660	411313532
7368	08:40:09.032																				ImageEnd	16	0	0	Fix_sw.jpg
7369	08:40:09.033	00:00:07.369	442	-1024	-768	-1	-1	-1	-1	4	-1024	-768	-1	-1	-1	-1	4		0	0						No media	0	1024	768	0	0				0	Content		0	0	7369285	411330157
7385	08:40:09.049																				ImageStart	8	0	0	StimuliFarbe_grün_gelb.jpg
7386	08:40:09.050	00:00:07.385	443	-1024	-768	-1	-1	-1	-1	4	-1024	-768	-1	-1	-1	-1	4		0	0						StimuliFarbe_grün_gelb.jpg	0	880	547	72	111				0	Content		-72	-111	7385906	411346778
7403	08:40:09.067	00:00:07.402	444	-1024	-768	-1	-1	-1	-1	4	-1024	-768	-1	-1	-1	-1	4		0	0						StimuliFarbe_grün_gelb.jpg	0	880	547	72	111				0	Content		-72	-111	7402542	411363414
7419	08:40:09.083	00:00:07.419	445	-1024	-768	-1	-1	-1	-1	4	-1024	-768	-1	-1	-1	-1	4		0	0						StimuliFarbe_grün_gelb.jpg	0	880	547	72	111				0	Content		-72	-111	7419154	411380026
7436	08:40:09.100	00:00:07.436	446	-1024	-768	-1	-1	-1	-1	4	-1024	-768	-1	-1	-1	-1	4		0	0						StimuliFarbe_grün_gelb.jpg	0	880	547	72	111				0	Content		-72	-111	7436349	411397221
7454	08:40:09.118	00:00:07.453	447	-1024	-768	-1	-1	-1	-1	4	-1024	-768	-1	-1	-1	-1	4		0	0						StimuliFarbe_grün_gelb.jpg	0	880	547	72	111				0	Content		-72	-111	7453722	411414594
7471	08:40:09.135	00:00:07.470	448	-1024	-768	-1	-1	-1	-1	4	-1024	-768	-1	-1	-1	-1	4		0	0						StimuliFarbe_grün_gelb.jpg	0	880	547	72	111				0	Content		-72	-111	7470970	411431842
7486	08:40:09.150	00:00:07.485	449	-1024	-768	-1	-1	-1	-1	4	-1024	-768	-1	-1	-1	-1	4		0	0						StimuliFarbe_grün_gelb.jpg	0	880	547	72	111				0	Content		-72	-111	7485902	411446774
7503	08:40:09.167	00:00:07.502	450	-1024	-768	-1	-1	-1	-1	4	-1024	-768	-1	-1	-1	-1	4		0	0						StimuliFarbe_grün_gelb.jpg	0	880	547	72	111				0	Content		-72	-111	7502539	411463411
7519	08:40:09.183	00:00:07.519	451	-1024	-768	-1	-1	-1	-1	4	-1024	-768	-1	-1	-1	-1	4		0	0						StimuliFarbe_grün_gelb.jpg	0	880	547	72	111				0	Content		-72	-111	7519272	411480144
7536	08:40:09.200	00:00:07.535	452	-1024	-768	-1	-1	-1	-1	4	-1024	-768	-1	-1	-1	-1	4		0	0						StimuliFarbe_grün_gelb.jpg	0	880	547	72	111				0	Content		-72	-111	7535768	411496640
7553	08:40:09.217	00:00:07.552	453	-1024	-768	-1	-1	-1	-1	4	-1024	-768	-1	-1	-1	-1	4		0	0						StimuliFarbe_grün_gelb.jpg	0	880	547	72	111				0	Content		-72	-111	7552525	411513397
7569	08:40:09.233	00:00:07.569	454	-1024	-768	-1	-1	-1	-1	4	-1024	-768	-1	-1	-1	-1	4		0	0						StimuliFarbe_grün_gelb.jpg	0	880	547	72	111				0	Content		-72	-111	7569139	411530011
7586	08:40:09.250	00:00:07.586	455	-1024	-768	-1	-1	-1	-1	4	-1024	-768	-1	-1	-1	-1	4		0	0						StimuliFarbe_grün_gelb.jpg	0	880	547	72	111				0	Content		-72	-111	7586207	411547079
7604	08:40:09.268	00:00:07.603	456	-1024	-768	-1	-1	-1	-1	4	-1024	-768	-1	-1	-1	-1	4		0	0						StimuliFarbe_grün_gelb.jpg	0	880	547	72	111				0	Content		-72	-111	7603582	411564454
7621	08:40:09.285	00:00:07.620	457	-1024	-768	-1	-1	-1	-1	4	-1024	-768	-1	-1	-1	-1	4		0	0						StimuliFarbe_grün_gelb.jpg	0	880	547	72	111				0	Content		-72	-111	7620845	411581717
7636	08:40:09.300	00:00:07.635	458	-1024	-768	-1	-1	-1	-1	4	-1024	-768	-1	-1	-1	-1	4		0	0						StimuliFarbe_grün_gelb.jpg	0	880	547	72	111				0	Content		-72	-111	7635761	411596633
7652	08:40:09.316	00:00:07.652	459	-1024	-768	-1	-1	-1	-1	4	-1024	-768	-1	-1	-1	-1	4		0	0						StimuliFarbe_grün_gelb.jpg	0	880	547	72	111				0	Content		-72	-111	7652384	411613256
7669	08:40:09.333	00:00:07.669	460	-1024	-768	-1	-1	-1	-1	4	-1024	-768	-1	-1	-1	-1	4		0	0						StimuliFarbe_grün_gelb.jpg	0	880	547	72	111				0	Content		-72	-111	7669134	411630006
7686	08:40:09.350	00:00:07.685	461	-1024	-768	-1	-1	-1	-1	4	-1024	-768	-1	-1	-1	-1	4		0	0						StimuliFarbe_grün_gelb.jpg	0	880	547	72	111				0	Content		-72	-111	7685754	411646626
7702	08:40:09.366	00:00:07.702	462	-1024	-768	-1	-1	-1	-1	4	-1024	-768	-1	-1	-1	-1	4		0	0						StimuliFarbe_grün_gelb.jpg	0	880	547	72	111				0	Content		-72	-111	7702377	411663249
7719	08:40:09.383	00:00:07.719	463	-1024	-768	-1	-1	-1	-1	4	-1024	-768	-1	-1	-1	-1	4		0	0						StimuliFarbe_grün_gelb.jpg	0	880	547	72	111				0	Content		-72	-111	7719001	411679873
7736	08:40:09.400	00:00:07.736	464	-1024	-768	-1	-1	-1	-1	4	-1024	-768	-1	-1	-1	-1	4		0	0						StimuliFarbe_grün_gelb.jpg	0	880	547	72	111				0	Content		-72	-111	7736193	411697065
7754	08:40:09.418	00:00:07.753	465	-1024	-768	-1	-1	-1	-1	4	-1024	-768	-1	-1	-1	-1	4		0	0						StimuliFarbe_grün_gelb.jpg	0	880	547	72	111				0	Content		-72	-111	7753566	411714438
7771	08:40:09.435	00:00:07.770	466	-1024	-768	-1	-1	-1	-1	4	-1024	-768	-1	-1	-1	-1	4		0	0						StimuliFarbe_grün_gelb.jpg	0	880	547	72	111				0	Content		-72	-111	7770813	411731685
7786	08:40:09.450	00:00:07.785	467	-1024	-768	-1	-1	-1	-1	4	-1024	-768	-1	-1	-1	-1	4		0	0						StimuliFarbe_grün_gelb.jpg	0	880	547	72	111				0	Content		-72	-111	7785617	411746489
7802	08:40:09.466	00:00:07.802	468	-1024	-768	-1	-1	-1	-1	4	-1024	-768	-1	-1	-1	-1	4		0	0						StimuliFarbe_grün_gelb.jpg	0	880	547	72	111				0	Content		-72	-111	7802369	411763241
7819	08:40:09.483	00:00:07.818	469	-1024	-768	-1	-1	-1	-1	4	-1024	-768	-1	-1	-1	-1	4		0	0						StimuliFarbe_grün_gelb.jpg	0	880	547	72	111				0	Content		-72	-111	7818993	411779865
7836	08:40:09.500	00:00:07.835	470	-1024	-768	-1	-1	-1	-1	4	-1024	-768	-1	-1	-1	-1	4		0	0						StimuliFarbe_grün_gelb.jpg	0	880	547	72	111				0	Content		-72	-111	7835615	411796487
7852	08:40:09.516	00:00:07.852	471	-1024	-768	-1	-1	-1	-1	4	-1024	-768	-1	-1	-1	-1	4		0	0						StimuliFarbe_grün_gelb.jpg	0	880	547	72	111				0	Content		-72	-111	7852240	411813112
7869	08:40:09.533	00:00:07.868	472	-1024	-768	-1	-1	-1	-1	4	-1024	-768	-1	-1	-1	-1	4		0	0						StimuliFarbe_grün_gelb.jpg	0	880	547	72	111				0	Content		-72	-111	7868862	411829734
7886	08:40:09.550	00:00:07.886	473	-1024	-768	-1	-1	-1	-1	4	-1024	-768	-1	-1	-1	-1	4		0	0						StimuliFarbe_grün_gelb.jpg	0	880	547	72	111				0	Content		-72	-111	7886056	411846928
7903	08:40:09.567	00:00:07.903	474	-1024	-768	-1	-1	-1	-1	4	-1024	-768	-1	-1	-1	-1	4		0	0						StimuliFarbe_grün_gelb.jpg	0	880	547	72	111				0	Content		-72	-111	7903426	411864298
7921	08:40:09.585	00:00:07.920	475	-1024	-768	-1	-1	-1	-1	4	-1024	-768	-1	-1	-1	-1	4		0	0						StimuliFarbe_grün_gelb.jpg	0	880	547	72	111				0	Content		-72	-111	7920672	411881544
7936	08:40:09.600	00:00:07.935	476	-1024	-768	-1	-1	-1	-1	4	-1024	-768	-1	-1	-1	-1	4		0	0						StimuliFarbe_grün_gelb.jpg	0	880	547	72	111				0	Content		-72	-111	7935603	411896475
7952	08:40:09.616	00:00:07.952	477	-1024	-768	-1	-1	-1	-1	4	-1024	-768	-1	-1	-1	-1	4		0	0						StimuliFarbe_grün_gelb.jpg	0	880	547	72	111				0	Content		-72	-111	7952225	411913097
7969	08:40:09.633	00:00:07.968	478	-1024	-768	-1	-1	-1	-1	4	-1024	-768	-1	-1	-1	-1	4		0	0						StimuliFarbe_grün_gelb.jpg	0	880	547	72	111				0	Content		-72	-111	7968974	411929846
7985	08:40:09.649	00:00:07.985	479	-1024	-768	-1	-1	-1	-1	4	-1024	-768	-1	-1	-1	-1	4		0	0						StimuliFarbe_grün_gelb.jpg	0	880	547	72	111				0	Content		-72	-111	7985484	411946356
8002	08:40:09.666	00:00:08.002	480	-1024	-768	-1	-1	-1	-1	4	-1024	-768	-1	-1	-1	-1	4		0	0						StimuliFarbe_grün_gelb.jpg	0	880	547	72	111				0	Content		-72	-111	8002093	411962965
8019	08:40:09.683	00:00:08.018	481	-1024	-768	-1	-1	-1	-1	4	-1024	-768	-1	-1	-1	-1	4		0	0						StimuliFarbe_grün_gelb.jpg	0	880	547	72	111				0	Content		-72	-111	8018840	411979712
8036	08:40:09.700	00:00:08.035	482	-1024	-768	-1	-1	-1	-1	4	-1024	-768	-1	-1	-1	-1	4		0	0						StimuliFarbe_grün_gelb.jpg	0	880	547	72	111				0	Content		-72	-111	8035910	411996782
8053	08:40:09.717	00:00:08.053	483	-1024	-768	-1	-1	-1	-1	4	-1024	-768	-1	-1	-1	-1	4		0	0						StimuliFarbe_grün_gelb.jpg	0	880	547	72	111				0	Content		-72	-111	8053284	412014156
8071	08:40:09.735	00:00:08.070	484	-1024	-768	-1	-1	-1	-1	4	-1024	-768	-1	-1	-1	-1	4		0	0						StimuliFarbe_grün_gelb.jpg	0	880	547	72	111				0	Content		-72	-111	8070655	412031527
8085	08:40:09.749	00:00:08.085	485	-1024	-768	-1	-1	-1	-1	4	-1024	-768	-1	-1	-1	-1	4		0	0						StimuliFarbe_grün_gelb.jpg	0	880	547	72	111				0	Content		-72	-111	8085468	412046340
8102	08:40:09.766	00:00:08.102	486	-1024	-768	-1	-1	-1	-1	4	-1024	-768	-1	-1	-1	-1	4		0	0						StimuliFarbe_grün_gelb.jpg	0	880	547	72	111				0	Content		-72	-111	8102080	412062952
8119	08:40:09.783	00:00:08.118	487	-1024	-768	-1	-1	-1	-1	4	-1024	-768	-1	-1	-1	-1	4		0	0						StimuliFarbe_grün_gelb.jpg	0	880	547	72	111				0	Content		-72	-111	8118830	412079702
8135	08:40:09.799	00:00:08.135	488	-1024	-768	-1	-1	-1	-1	4	-1024	-768	-1	-1	-1	-1	4		0	0						StimuliFarbe_grün_gelb.jpg	0	880	547	72	111				0	Content		-72	-111	8135462	412096334
8152	08:40:09.816	00:00:08.152	489	-1024	-768	-1	-1	-1	-1	4	-1024	-768	-1	-1	-1	-1	4		0	0						StimuliFarbe_grün_gelb.jpg	0	880	547	72	111				0	Content		-72	-111	8152077	412112949
8169	08:40:09.833	00:00:08.168	490	-1024	-768	-1	-1	-1	-1	4	-1024	-768	-1	-1	-1	-1	4		0	0						StimuliFarbe_grün_gelb.jpg	0	880	547	72	111				0	Content		-72	-111	8168700	412129572
8186	08:40:09.850	00:00:08.185	491	-1024	-768	-1	-1	-1	-1	4	-1024	-768	-1	-1	-1	-1	4		0	0						StimuliFarbe_grün_gelb.jpg	0	880	547	72	111				0	Content		-72	-111	8185897	412146769
8203	08:40:09.867	00:00:08.203	492	-1024	-768	-1	-1	-1	-1	4	-1024	-768	-1	-1	-1	-1	4		0	0						StimuliFarbe_grün_gelb.jpg	0	880	547	72	111				0	Content		-72	-111	8203142	412164014
8221	08:40:09.885	00:00:08.220	493	-1024	-768	-1	-1	-1	-1	4	-1024	-768	-1	-1	-1	-1	4		0	0						StimuliFarbe_grün_gelb.jpg	0	880	547	72	111				0	Content		-72	-111	8220513	412181385
8235	08:40:09.899	00:00:08.235	494	-1024	-768	-1	-1	-1	-1	4	-1024	-768	-1	-1	-1	-1	4		0	0						StimuliFarbe_grün_gelb.jpg	0	880	547	72	111				0	Content		-72	-111	8235317	412196189
8252	08:40:09.916	00:00:08.252	495	-1024	-768	-1	-1	-1	-1	4	-1024	-768	-1	-1	-1	-1	4		0	0						StimuliFarbe_grün_gelb.jpg	0	880	547	72	111				0	Content		-72	-111	8252066	412212938
8269	08:40:09.933	00:00:08.268	496	-1024	-768	-1	-1	-1	-1	4	-1024	-768	-1	-1	-1	-1	4		0	0						StimuliFarbe_grün_gelb.jpg	0	880	547	72	111				0	Content		-72	-111	8268687	412229559
8285	08:40:09.949	00:00:08.285	497	-1024	-768	-1	-1	-1	-1	4	-1024	-768	-1	-1	-1	-1	4		0	0						StimuliFarbe_grün_gelb.jpg	0	880	547	72	111				0	Content		-72	-111	8285309	412246181
8302	08:40:09.966	00:00:08.301	498	-1024	-768	-1	-1	-1	-1	4	-1024	-768	-1	-1	-1	-1	4		0	0						StimuliFarbe_grün_gelb.jpg	0	880	547	72	111				0	Content		-72	-111	8301932	412262804
8319	08:40:09.983	00:00:08.318	499	-1024	-768	-1	-1	-1	-1	4	-1024	-768	-1	-1	-1	-1	4		0	0						StimuliFarbe_grün_gelb.jpg	0	880	547	72	111				0	Content		-72	-111	8318556	412279428
8336	08:40:10.000	00:00:08.335	500	-1024	-768	-1	-1	-1	-1	4	-1024	-768	-1	-1	-1	-1	4		0	0						StimuliFarbe_grün_gelb.jpg	0	880	547	72	111				0	Content		-72	-111	8335749	412296621
8353	08:40:10.017	00:00:08.353	501	-1024	-768	-1	-1	-1	-1	4	-1024	-768	-1	-1	-1	-1	4		0	0						StimuliFarbe_grün_gelb.jpg	0	880	547	72	111				0	Content		-72	-111	8353121	412313993
8370	08:40:10.034	00:00:08.370	502	-1024	-768	-1	-1	-1	-1	4	-1024	-768	-1	-1	-1	-1	4		0	0						StimuliFarbe_grün_gelb.jpg	0	880	547	72	111				0	Content		-72	-111	8370371	412331243
8385	08:40:10.049	00:00:08.385	503	-1024	-768	-1	-1	-1	-1	4	-1024	-768	-1	-1	-1	-1	4		0	0						StimuliFarbe_grün_gelb.jpg	0	880	547	72	111				0	Content		-72	-111	8385172	412346044
8402	08:40:10.066	00:00:08.401	504	-1024	-768	-1	-1	-1	-1	4	-1024	-768	-1	-1	-1	-1	4		0	0						StimuliFarbe_grün_gelb.jpg	0	880	547	72	111				0	Content		-72	-111	8401922	412362794
8419	08:40:10.083	00:00:08.418	505	-1024	-768	-1	-1	-1	-1	4	-1024	-768	-1	-1	-1	-1	4		0	0						StimuliFarbe_grün_gelb.jpg	0	880	547	72	111				0	Content		-72	-111	8418540	412379412
8435	08:40:10.099	00:00:08.435	506	-1024	-768	-1	-1	-1	-1	4	-1024	-768	-1	-1	-1	-1	4		0	0						StimuliFarbe_grün_gelb.jpg	0	880	547	72	111				0	Content		-72	-111	8435162	412396034
8452	08:40:10.116	00:00:08.451	507	-1024	-768	-1	-1	-1	-1	4	-1024	-768	-1	-1	-1	-1	4		0	0						StimuliFarbe_grün_gelb.jpg	0	880	547	72	111				0	Content		-72	-111	8451792	412412664
8468	08:40:10.132	00:00:08.468	508	-1024	-768	-1	-1	-1	-1	4	-1024	-768	-1	-1	-1	-1	4		0	0						StimuliFarbe_grün_gelb.jpg	0	880	547	72	111				0	Content		-72	-111	8468459	412429331
8485	08:40:10.149	00:00:08.485	509	350,1734	525,0406	0,5086676	0,5556077	441,7621	4,272048	0	147,8309	493,2504	0,3346747	0,570453	450,4406	4,109482	0	18	249	509						StimuliFarbe_grün_gelb.jpg	0	880	547	72	111	213	406	316	0	Content		177	398	8485168	412446040
8502	08:40:10.166	00:00:08.501	510	347,2186	519,0879	0,5087749	0,5556636	442,1592	4,329468	0	221,5144	508,6973	0,3374479	0,5704187	442,7285	4,192757	0	18	284	514						StimuliFarbe_grün_gelb.jpg	0	880	547	72	111	213	406	316	0	Content		212	403	8501791	412462663
8518	08:40:10.182	00:00:08.518	511	388,3662	506,9926	0,5107358	0,5555145	448,4751	4,254189	0	218,2402	505,4096	0,3375348	0,5703914	442,6906	4,144733	0	18	303	506						StimuliFarbe_grün_gelb.jpg	0	880	547	72	111	213	406	316	0	Content		231	395	8518417	412479289
8535	08:40:10.199	00:00:08.535	512	352,3707	518,7207	0,5090447	0,5556162	442,0554	4,3181	0	215,7174	506,4726	0,3376089	0,5703348	442,622	4,116079	0	18	284	513						StimuliFarbe_grün_gelb.jpg	0	880	547	72	111	213	406	316	0	Content		212	402	8535165	412496037
8552	08:40:10.216	00:00:08.551	513	-1024	-768	-1	-1	-1	-1	4	-1024	-768	-1	-1	-1	-1	4	18	0	0						StimuliFarbe_grün_gelb.jpg	0	880	547	72	111	213	406	316	0	Content		-72	-111	8551784	412512656
8568	08:40:10.232	00:00:08.568	514	-1024	-768	-1	-1	-1	-1	4	-1024	-768	-1	-1	-1	-1	4	18	0	0						StimuliFarbe_grün_gelb.jpg	0	880	547	72	111	213	406	316	0	Content		-72	-111	8568452	412529324
8585	08:40:10.249	00:00:08.585	515	346,9467	518,6293	0,5092632	0,5555369	441,9607	4,24149	0	223,3325	515,7587	0,3378075	0,5700023	442,7639	4,166423	0	18	285	517						StimuliFarbe_grün_gelb.jpg	0	880	547	72	111	213	406	316	0	Content		213	406	8585039	412545911
8602	08:40:10.266	00:00:08.601	516	340,5506	516,334	0,5093431	0,5555836	441,8079	4,296332	0	227,0743	511,7905	0,3379405	0,5699788	442,8437	4,073152	0	18	284	514						StimuliFarbe_grün_gelb.jpg	0	880	547	72	111	213	406	316	0	Content		212	403	8601789	412562661
8618	08:40:10.282	00:00:08.618	517	345,386	520,5724	0,5095655	0,5556839	442,0094	4,323674	0	225,964	516,9028	0,3380792	0,569961	442,8082	4,078845	0	18	286	519						StimuliFarbe_grün_gelb.jpg	0	880	547	72	111	213	406	316	0	Content		214	408	8618417	412579289
8635	08:40:10.299	00:00:08.635	518	347,867	520,8789	0,5097885	0,555582	441,9401	4,263976	0	223,0676	512,24	0,3382484	0,5699901	442,7009	4,038207	0	18	285	517						StimuliFarbe_grün_gelb.jpg	0	880	547	72	111	213	406	316	0	Content		213	406	8635039	412595911
8652	08:40:10.316	00:00:08.651	519	349,735	520,6653	0,5099049	0,5556899	442,0262	4,254786	0	226,2583	516,3179	0,3383743	0,5700592	442,8137	4,053046	0	18	288	518						StimuliFarbe_grün_gelb.jpg	0	880	547	72	111	213	406	316	0	Content		216	407	8651664	412612536
8668	08:40:10.332	00:00:08.668	520	346,3707	518,947	0,5099081	0,5558503	441,9758	4,216786	0	222,1633	514,7654	0,3383723	0,5700811	442,691	4,044327	0	18	284	517						StimuliFarbe_grün_gelb.jpg	0	880	547	72	111	213	406	316	0	Content		212	406	8668434	412629306
8685	08:40:10.349	00:00:08.685	521	353,5788	520,2238	0,5098899	0,556013	441,8706	4,256967	0	393,1442	530,504	0,3428771	0,5702609	430,4124	3,910638	0	18	373	525						StimuliFarbe_grün_gelb.jpg	0	880	547	72	111	213	406	316	0	Content		301	414	8685052	412645924
8702	08:40:10.366	00:00:08.701	522	352,1934	521,6516	0,5097309	0,5561925	441,9738	4,240768	0	218,5687	514,1175	0,3382087	0,5703523	442,7366	4,052989	0	18	285	518						StimuliFarbe_grün_gelb.jpg	0	880	547	72	111	213	406	316	0	Content		213	407	8701662	412662534
8718	08:40:10.382	00:00:08.718	523	353,0842	525,8485	0,5097007	0,5561225	442,002	4,18253	0	215,7231	515,3273	0,3381176	0,5704182	442,7119	4,01998	0	18	284	521						StimuliFarbe_grün_gelb.jpg	0	880	547	72	111	213	406	316	0	Content		212	410	8718293	412679165
8735	08:40:10.399	00:00:08.735	524	348,8524	521,3562	0,5096518	0,5563955	441,9929	4,212257	0	391,8254	531,0056	0,3426161	0,5706874	430,5413	3,880309	0	18	370	526						StimuliFarbe_grün_gelb.jpg	0	880	547	72	111	213	406	316	0	Content		298	415	8735036	412695908
8752	08:40:10.416	00:00:08.751	525	346,446	524,5484	0,5096363	0,5563669	442,0033	4,182748	0	222,9579	515,2451	0,3380362	0,5707945	442,6819	3,98368	0	18	285	520						StimuliFarbe_grün_gelb.jpg	0	880	547	72	111	213	406	316	0	Content		213	409	8751662	412712534
8768	08:40:10.432	00:00:08.768	526	353,4403	527,1572	0,5095964	0,5564052	442,0856	4,197542	0	227,1279	520,465	0,3380129	0,5707821	442,7145	3,993066	0	18	290	524						StimuliFarbe_grün_gelb.jpg	0	880	547	72	111	213	406	316	0	Content		218	413	8768289	412729161
8785	08:40:10.449	00:00:08.784	527	356,5274	522,5338	0,5097049	0,5563926	442,4771	4,209075	0	390,3119	530,4625	0,342562	0,5710083	430,4723	3,892231	0	18	373	526						StimuliFarbe_grün_gelb.jpg	0	880	547	72	111	213	406	316	0	Content		301	415	8784912	412745784
8802	08:40:10.466	00:00:08.801	528	349,4312	496,5999	0,5093733	0,5548201	441,8098	4,17985	0	242,1597	488,895	0,3381329	0,5692168	442,7032	4,019872	0	19	296	493						StimuliFarbe_grün_gelb.jpg	0	880	547	72	111	236	340	799	0	Content		224	382	8801661	412762533
8818	08:40:10.482	00:00:08.818	529	398,5957	458,1868	0,5095548	0,5524362	443,614	4,105101	0	267,0635	450,8096	0,3380709	0,5673668	442,9319	4,042747	0	19	333	454						StimuliFarbe_grün_gelb.jpg	0	880	547	72	111	236	340	799	0	Content		261	343	8818285	412779157
8835	08:40:10.499	00:00:08.834	530	361,0579	449,4588	0,5090905	0,5523704	442,1248	4,092924	0	265,3983	445,739	0,3377993	0,5672044	442,907	4,031137	0	19	313	448						StimuliFarbe_grün_gelb.jpg	0	880	547	72	111	236	340	799	0	Content		241	337	8834909	412795781
8852	08:40:10.516	00:00:08.851	531	362,7624	454,1438	0,5092791	0,5523566	442,023	4,164363	0	259,0533	446,14	0,3378188	0,5674667	442,9074	4,03178	0	19	311	450						StimuliFarbe_grün_gelb.jpg	0	880	547	72	111	236	340	799	0	Content		239	339	8851533	412812405
8868	08:40:10.532	00:00:08.868	532	356,9607	454,2952	0,5093607	0,5523474	441,8923	4,135466	0	262,9089	442,9037	0,337817	0,5675092	442,7429	4,002206	0	19	310	449						StimuliFarbe_grün_gelb.jpg	0	880	547	72	111	236	340	799	0	Content		238	338	8868285	412829157
8885	08:40:10.549	00:00:08.884	533	358,5217	444,6136	0,5094295	0,5525478	441,8134	4,120374	0	259,2517	441,9156	0,3378453	0,5674634	442,6556	3,979752	0	19	309	443						StimuliFarbe_grün_gelb.jpg	0	880	547	72	111	236	340	799	0	Content		237	332	8884909	412845781
8902	08:40:10.566	00:00:08.901	534	363,1918	451,2811	0,5096209	0,5522863	441,6798	4,126368	0	264,8062	444,1708	0,3378987	0,5671927	442,5376	3,981479	0	19	314	448						StimuliFarbe_grün_gelb.jpg	0	880	547	72	111	236	340	799	0	Content		242	337	8901534	412862406
8918	08:40:10.582	00:00:08.918	535	361,7501	452,6616	0,509719	0,5519102	441,6759	4,1288	0	261,0853	441,7015	0,3379326	0,5668864	442,4778	3,994236	0	19	311	447						StimuliFarbe_grün_gelb.jpg	0	880	547	72	111	236	340	799	0	Content		239	336	8918160	412879032
8935	08:40:10.599	00:00:08.934	536	363,1579	449,1147	0,5098583	0,5515779	441,5984	4,067743	0	263,7825	445,7057	0,3379908	0,5664757	442,4199	3,978827	0	19	313	447						StimuliFarbe_grün_gelb.jpg	0	880	547	72	111	236	340	799	0	Content		241	336	8934909	412895781
8952	08:40:10.616	00:00:08.951	537	359,2307	448,6268	0,5098025	0,5510965	441,5418	4,043187	0	246,3036	445,9791	0,3379255	0,5660729	442,1664	3,944181	0	19	303	447						StimuliFarbe_grün_gelb.jpg	0	880	547	72	111	236	340	799	0	Content		231	336	8951535	412912407
8968	08:40:10.632	00:00:08.968	538	352,4757	450,7905	0,5098699	0,5508926	441,5032	4,077253	0	255,6732	445,6438	0,3380038	0,5658255	442,3039	3,942438	0	19	304	448						StimuliFarbe_grün_gelb.jpg	0	880	547	72	111	236	340	799	0	Content		232	337	8968159	412929031
8985	08:40:10.649	00:00:08.984	539	395,9888	451,2645	0,5100679	0,5505837	441,5032	4,026126	0	251,6813	440,4785	0,33807	0,5657301	442,3654	3,956015	0	19	324	446						StimuliFarbe_grün_gelb.jpg	0	880	547	72	111	236	340	799	0	Content		252	335	8984786	412945658
9002	08:40:10.666	00:00:09.001	540	360,0718	456,5148	0,5101371	0,5504881	441,4648	4,049074	0	253,8152	445,4058	0,3380885	0,5655314	441,9563	3,902632	0	19	307	451						StimuliFarbe_grün_gelb.jpg	0	880	547	72	111	236	340	799	0	Content		235	340	9001532	412962404
9018	08:40:10.682	00:00:09.018	541	364,2778	454,2903	0,5101189	0,5503362	441,3982	4,029671	0	249,4314	438,835	0,3380654	0,5653868	442,121	3,949861	0	19	307	447						StimuliFarbe_grün_gelb.jpg	0	880	547	72	111	236	340	799	0	Content		235	336	9018156	412979028
9035	08:40:10.699	00:00:09.034	542	361,2517	448,6431	0,5100289	0,5502421	441,1594	4,040611	0	252,6179	442,6091	0,3379651	0,5651996	441,9012	3,943854	0	19	307	446						StimuliFarbe_grün_gelb.jpg	0	880	547	72	111	236	340	799	0	Content		235	335	9034781	412995653
9051	08:40:10.715	00:00:09.051	543	354,2695	450,6834	0,5098971	0,5500565	440,7976	4,054046	0	248,6402	445,6495	0,3379089	0,56507	441,9265	3,915759	0	19	301	448						StimuliFarbe_grün_gelb.jpg	0	880	547	72	111	236	340	799	0	Content		229	337	9051406	413012278
9068	08:40:10.732	00:00:09.068	544	356,6822	452,5889	0,5099573	0,5499867	441,1238	4,041756	0	251,8757	445,9157	0,3378516	0,5649719	441,9477	3,905099	0	19	304	449						StimuliFarbe_grün_gelb.jpg	0	880	547	72	111	236	340	799	0	Content		232	338	9068155	413029027
9085	08:40:10.749	00:00:09.084	545	398,6294	454,7755	0,5099388	0,5496	441,1238	4,012675	0	256,776	444,6903	0,3377997	0,5648699	441,9691	3,932696	0	19	328	450						StimuliFarbe_grün_gelb.jpg	0	880	547	72	111	236	340	799	0	Content		256	339	9084780	413045652
9101	08:40:10.765	00:00:09.101	546	360,5443	454,504	0,5098566	0,549724	441,2936	4,026223	0	255,9607	448,9642	0,3377421	0,5647697	442,0205	3,912627	0	19	308	452						StimuliFarbe_grün_gelb.jpg	0	880	547	72	111	236	340	799	0	Content		236	341	9101404	413062276
9118	08:40:10.782	00:00:09.118	547	401,8636	463,5789	0,5099762	0,5495362	441,2936	4,038985	0	255,5239	443,6913	0,3377453	0,5648252	441,9791	3,89685	0	19	329	454						StimuliFarbe_grün_gelb.jpg	0	880	547	72	111	236	340	799	0	Content		257	343	9118032	413078904
9135	08:40:10.799	00:00:09.134	548	361,3971	454,97	0,5098754	0,5496037	441,0605	3,966056	0	255,8016	447,1539	0,3376909	0,5646492	442,0794	3,937511	0	19	309	451						StimuliFarbe_grün_gelb.jpg	0	880	547	72	111	236	340	799	0	Content		237	340	9134779	413095651
9151	08:40:10.815	00:00:09.151	549	357,4095	451,5292	0,5098128	0,5496114	441,3689	4,009937	0	252,1965	451,2994	0,3375847	0,5646829	441,756	3,929891	0	19	305	451						StimuliFarbe_grün_gelb.jpg	0	880	547	72	111	236	340	799	0	Content		233	340	9151405	413112277
9168	08:40:10.832	00:00:09.168	550	394,6698	460,6588	0,5097891	0,5495397	441,3689	4,034365	0	254,2961	442,8974	0,3375575	0,5647836	441,8015	3,944102	0	19	324	452						StimuliFarbe_grün_gelb.jpg	0	880	547	72	111	236	340	799	0	Content		252	341	9168029	413128901
9185	08:40:10.849	00:00:09.184	551	360,6754	455,7701	0,5097473	0,5497883	441,2727	4,041327	0	253,9308	444,6973	0,3374971	0,5649272	441,9207	3,947365	0	19	307	450						StimuliFarbe_grün_gelb.jpg	0	880	547	72	111	236	340	799	0	Content		235	339	9184777	413145649
9201	08:40:10.865	00:00:09.201	552	406,7159	453,7397	0,5097585	0,5496917	441,2727	4,010218	0	255,5418	442,2582	0,3374937	0,5650374	441,9128	3,926398	0	19	331	448						StimuliFarbe_grün_gelb.jpg	0	880	547	72	111	236	340	799	0	Content		259	337	9201399	413162271
9218	08:40:10.882	00:00:09.218	553	363,1127	456,6909	0,5097585	0,5498993	441,2805	4,019812	0	259,0795	444,9313	0,3374871	0,5650747	441,9178	3,902234	0	19	311	451						StimuliFarbe_grün_gelb.jpg	0	880	547	72	111	236	340	799	0	Content		239	340	9218026	413178898
9235	08:40:10.899	00:00:09.234	554	365,9158	446,8488	0,5097649	0,5503359	441,2722	4,013796	0	258,9528	447,1507	0,3375405	0,5651615	442,1271	3,946756	0	19	312	447						StimuliFarbe_grün_gelb.jpg	0	880	547	72	111	236	340	799	0	Content		240	336	9234650	413195522
9251	08:40:10.915	00:00:09.251	555	359,1048	448,6972	0,509803	0,5503454	441,3077	4,003157	0	253,0136	448,0219	0,3375347	0,5653276	441,9186	3,924116	0	19	306	448						StimuliFarbe_grün_gelb.jpg	0	880	547	72	111	236	340	799	0	Content		234	337	9251400	413212272
9268	08:40:10.932	00:00:09.268	556	390,4607	460,5803	0,5098394	0,550301	441,3077	3,998065	0	249,9744	446,634	0,3376738	0,5653816	442,1619	3,903184	0	19	320	454						StimuliFarbe_grün_gelb.jpg	0	880	547	72	111	236	340	799	0	Content		248	343	9268027	413228899
9285	08:40:10.949	00:00:09.284	557	361,3231	455,4394	0,5098851	0,5505767	441,3437	4,007819	0	259,7849	451,084	0,3377018	0,565425	442,1367	3,889212	0	19	311	453						StimuliFarbe_grün_gelb.jpg	0	880	547	72	111	236	340	799	0	Content		239	342	9284650	413245522
9301	08:40:10.965	00:00:09.301	558	365,821	457,9624	0,5100183	0,5505799	441,2755	4,016045	0	255,1056	453,7865	0,3377234	0,5654588	442,1381	3,902506	0	19	310	456						StimuliFarbe_grün_gelb.jpg	0	880	547	72	111	236	340	799	0	Content		238	345	9301274	413262146
9318	08:40:10.982	00:00:09.318	559	398,6732	459,9058	0,5100312	0,5504221	441,2755	4,011706	0	256,1353	445,02	0,3377543	0,5653825	442,0608	3,907719	0	19	327	452						StimuliFarbe_grün_gelb.jpg	0	880	547	72	111	236	340	799	0	Content		255	341	9318024	413278896
9335	08:40:10.999	00:00:09.334	560	399,7531	460,3221	0,5100105	0,5505722	441,2755	4,078296	0	254,2979	452,5024	0,337748	0,5654014	442,0818	3,910086	0	19	327	456						StimuliFarbe_grün_gelb.jpg	0	880	547	72	111	236	340	799	0	Content		255	345	9334650	413295522
9351	08:40:11.015	00:00:09.351	561	357,9464	456,1274	0,5099738	0,5507509	441,1613	4,021457	0	252,1098	450,3602	0,337708	0,5654119	442,1607	3,940648	0	19	305	453						StimuliFarbe_grün_gelb.jpg	0	880	547	72	111	236	340	799	0	Content		233	342	9351273	413312145
9368	08:40:11.032	00:00:09.367	562	360,5801	458,158	0,509971	0,5508124	441,1976	4,035871	0	250,6732	444,7611	0,3377137	0,5654117	442,1958	3,876486	0	19	306	451						StimuliFarbe_grün_gelb.jpg	0	880	547	72	111	236	340	799	0	Content		234	340	9367897	413328769
9385	08:40:11.049	00:00:09.384	563	398,0724	454,2302	0,5099965	0,550615	441,1976	4,110322	0	255,5993	446,6102	0,3377251	0,5653791	442,1871	3,910927	0	19	327	450						StimuliFarbe_grün_gelb.jpg	0	880	547	72	111	236	340	799	0	Content		255	339	9384644	413345516
9401	08:40:11.065	00:00:09.401	564	358,8201	458,9064	0,5101686	0,5507317	441,1401	4,085508	0	244,3024	446,787	0,3377809	0,5653262	442,0779	3,901552	0	19	302	453						StimuliFarbe_grün_gelb.jpg	0	880	547	72	111	236	340	799	0	Content		230	342	9401270	413362142
9418	08:40:11.082	00:00:09.417	565	367,4356	460,5381	0,510152	0,55068	441,458	4,075549	0	248,1464	449,6214	0,3378237	0,5652353	442,0232	3,885209	0	19	308	455						StimuliFarbe_grün_gelb.jpg	0	880	547	72	111	236	340	799	0	Content		236	344	9417893	413378765
9435	08:40:11.099	00:00:09.434	566	360,2005	460,6198	0,5102037	0,5506494	441,4382	4,098206	0	252,4379	444,631	0,3378789	0,56511	441,9974	3,938081	0	19	306	453						StimuliFarbe_grün_gelb.jpg	0	880	547	72	111	236	340	799	0	Content		234	342	9434522	413395394
9451	08:40:11.115	00:00:09.451	567	400,0938	458,9503	0,5102338	0,5505141	441,4382	4,024909	0	248,6165	450,2881	0,3379139	0,5650471	441,9829	3,940596	0	19	324	455						StimuliFarbe_grün_gelb.jpg	0	880	547	72	111	236	340	799	0	Content		252	344	9451268	413412140
9468	08:40:11.132	00:00:09.467	568	359,1626	458,9651	0,5102274	0,5505385	441,4171	4,057539	0	249,0317	448,7849	0,3378985	0,564955	441,995	3,959452	0	19	304	454						StimuliFarbe_grün_gelb.jpg	0	880	547	72	111	236	340	799	0	Content		232	343	9467895	413428767
9485	08:40:11.149	00:00:09.484	569	364,9766	457,0549	0,5102324	0,5504143	441,5601	4,065718	0	251,0925	447,2297	0,3378596	0,5647196	441,9796	3,900595	0	19	308	452						StimuliFarbe_grün_gelb.jpg	0	880	547	72	111	236	340	799	0	Content		236	341	9484517	413445389
9501	08:40:11.165	00:00:09.501	570	361,2819	454,1471	0,5101586	0,5503513	441,4695	4,111264	0	249,4703	445,6722	0,3378207	0,5644825	442,0082	3,910004	0	19	305	450						StimuliFarbe_grün_gelb.jpg	0	880	547	72	111	236	340	799	0	Content		233	339	9501142	413462014
9518	08:40:11.182	00:00:09.517	571	362,1557	454,7823	0,5101233	0,5497866	441,4779	4,057936	0	250,8625	452,3089	0,3377567	0,564218	441,9848	3,910822	0	19	307	454						StimuliFarbe_grün_gelb.jpg	0	880	547	72	111	236	340	799	0	Content		235	343	9517892	413478764
9535	08:40:11.199	00:00:09.534	572	360,3067	461,3108	0,5100696	0,5495951	441,3947	4,066716	0	256,1249	449,6151	0,3377486	0,5640267	442,0999	3,977859	0	19	308	455						StimuliFarbe_grün_gelb.jpg	0	880	547	72	111	236	340	799	0	Content		236	344	9534517	413495389
9551	08:40:11.215	00:00:09.551	573	366,9732	463,0109	0,5100114	0,5502947	441,3063	4,043587	0	248,6437	465,2427	0,3378031	0,5642448	442,0536	3,989407	0	19	308	464						StimuliFarbe_grün_gelb.jpg	0	880	547	72	111	236	340	799	0	Content		236	353	9551141	413512013
9568	08:40:11.232	00:00:09.567	574	355,5502	498,4084	0,5100205	0,5512114	441,3001	4,016504	0	242,6484	488,9226	0,3381156	0,5651442	442,2878	3,948753	0	19	299	494						StimuliFarbe_grün_gelb.jpg	0	880	547	72	111	236	340	799	0	Content		227	383	9567767	413528639
9585	08:40:11.249	00:00:09.584	575	353,6607	527,9196	0,5099207	0,5525394	441,7325	4,043765	0	236,8547	516,1744	0,338393	0,5659422	442,3321	3,961342	0	19	295	522						StimuliFarbe_grün_gelb.jpg	0	880	547	72	111	236	340	799	0	Content		223	411	9584515	413545387
9601	08:40:11.265	00:00:09.601	576	-1024	-768	-1	-1	-1	-1	4	-1024	-768	-1	-1	-1	-1	4		0	0						StimuliFarbe_grün_gelb.jpg	0	880	547	72	111				0	Content		-72	-111	9601143	413562015
9618	08:40:11.282	00:00:09.617	577	-1024	-768	-1	-1	-1	-1	4	-1024	-768	-1	-1	-1	-1	4		0	0						StimuliFarbe_grün_gelb.jpg	0	880	547	72	111				0	Content		-72	-111	9617762	413578634
9634	08:40:11.298	00:00:09.634	578	-1024	-768	-1	-1	-1	-1	4	-1024	-768	-1	-1	-1	-1	4		0	0						StimuliFarbe_grün_gelb.jpg	0	880	547	72	111				0	Content		-72	-111	9634389	413595261
9651	08:40:11.315	00:00:09.651	579	-1024	-768	-1	-1	-1	-1	4	-1024	-768	-1	-1	-1	-1	4		0	0						StimuliFarbe_grün_gelb.jpg	0	880	547	72	111				0	Content		-72	-111	9651138	413612010
9668	08:40:11.332	00:00:09.667	580	-1024	-768	-1	-1	-1	-1	4	-1024	-768	-1	-1	-1	-1	4		0	0						StimuliFarbe_grün_gelb.jpg	0	880	547	72	111				0	Content		-72	-111	9667761	413628633
9684	08:40:11.348	00:00:09.684	581	-1024	-768	-1	-1	-1	-1	4	-1024	-768	-1	-1	-1	-1	4		0	0						StimuliFarbe_grün_gelb.jpg	0	880	547	72	111				0	Content		-72	-111	9684385	413645257
9701	08:40:11.365	00:00:09.701	582	-1024	-768	-1	-1	-1	-1	4	-1024	-768	-1	-1	-1	-1	4		0	0						StimuliFarbe_grün_gelb.jpg	0	880	547	72	111				0	Content		-72	-111	9701011	413661883
9718	08:40:11.382	00:00:09.717	583	-1024	-768	-1	-1	-1	-1	4	-1024	-768	-1	-1	-1	-1	4		0	0						StimuliFarbe_grün_gelb.jpg	0	880	547	72	111				0	Content		-72	-111	9717759	413678631
9734	08:40:11.398	00:00:09.734	584	-1024	-768	-1	-1	-1	-1	4	-1024	-768	-1	-1	-1	-1	4		0	0						StimuliFarbe_grün_gelb.jpg	0	880	547	72	111				0	Content		-72	-111	9734383	413695255
9751	08:40:11.415	00:00:09.751	585	-1024	-768	-1	-1	-1	-1	4	-1024	-768	-1	-1	-1	-1	4		0	0						StimuliFarbe_grün_gelb.jpg	0	880	547	72	111				0	Content		-72	-111	9751051	413711923
9768	08:40:11.432	00:00:09.767	586	-1024	-768	-1	-1	-1	-1	4	-1024	-768	-1	-1	-1	-1	4		0	0						StimuliFarbe_grün_gelb.jpg	0	880	547	72	111				0	Content		-72	-111	9767631	413728503
9784	08:40:11.448	00:00:09.784	587	-1024	-768	-1	-1	-1	-1	4	-1024	-768	-1	-1	-1	-1	4		0	0						StimuliFarbe_grün_gelb.jpg	0	880	547	72	111				0	Content		-72	-111	9784382	413745254
9801	08:40:11.465	00:00:09.801	588	-1024	-768	-1	-1	-1	-1	4	-1024	-768	-1	-1	-1	-1	4		0	0						StimuliFarbe_grün_gelb.jpg	0	880	547	72	111				0	Content		-72	-111	9801000	413761872
9818	08:40:11.482	00:00:09.817	589	-1024	-768	-1	-1	-1	-1	4	-1024	-768	-1	-1	-1	-1	4		0	0						StimuliFarbe_grün_gelb.jpg	0	880	547	72	111				0	Content		-72	-111	9817667	413778539
9834	08:40:11.498	00:00:09.834	590	-1024	-768	-1	-1	-1	-1	4	-1024	-768	-1	-1	-1	-1	4		0	0						StimuliFarbe_grün_gelb.jpg	0	880	547	72	111				0	Content		-72	-111	9834270	413795142
9851	08:40:11.515	00:00:09.851	591	-1024	-768	-1	-1	-1	-1	4	-1024	-768	-1	-1	-1	-1	4		0	0						StimuliFarbe_grün_gelb.jpg	0	880	547	72	111				0	Content		-72	-111	9851003	413811875
9868	08:40:11.532	00:00:09.867	592	-1024	-768	-1	-1	-1	-1	4	-1024	-768	-1	-1	-1	-1	4		0	0						StimuliFarbe_grün_gelb.jpg	0	880	547	72	111				0	Content		-72	-111	9867628	413828500
9884	08:40:11.548	00:00:09.884	593	-1024	-768	-1	-1	-1	-1	4	-1024	-768	-1	-1	-1	-1	4		0	0						StimuliFarbe_grün_gelb.jpg	0	880	547	72	111				0	Content		-72	-111	9884268	413845140
9901	08:40:11.565	00:00:09.901	594	-1024	-768	-1	-1	-1	-1	4	-1024	-768	-1	-1	-1	-1	4		0	0						StimuliFarbe_grün_gelb.jpg	0	880	547	72	111				0	Content		-72	-111	9901001	413861873
9918	08:40:11.582	00:00:09.917	595	-1024	-768	-1	-1	-1	-1	4	-1024	-768	-1	-1	-1	-1	4		0	0						StimuliFarbe_grün_gelb.jpg	0	880	547	72	111				0	Content		-72	-111	9917623	413878495
9934	08:40:11.598	00:00:09.934	596	-1024	-768	-1	-1	-1	-1	4	-1024	-768	-1	-1	-1	-1	4		0	0						StimuliFarbe_grün_gelb.jpg	0	880	547	72	111				0	Content		-72	-111	9934369	413895241
9951	08:40:11.615	00:00:09.950	597	-1024	-768	-1	-1	-1	-1	4	-1024	-768	-1	-1	-1	-1	4		0	0						StimuliFarbe_grün_gelb.jpg	0	880	547	72	111				0	Content		-72	-111	9950992	413911864
9968	08:40:11.632	00:00:09.967	598	-1024	-768	-1	-1	-1	-1	4	-1024	-768	-1	-1	-1	-1	4		0	0						StimuliFarbe_grün_gelb.jpg	0	880	547	72	111				0	Content		-72	-111	9967614	413928486
9984	08:40:11.648	00:00:09.984	599	-1024	-768	-1	-1	-1	-1	4	-1024	-768	-1	-1	-1	-1	4		0	0						StimuliFarbe_grün_gelb.jpg	0	880	547	72	111				0	Content		-72	-111	9984253	413945125
10001	08:40:11.665	00:00:10.001	600	-1024	-768	-1	-1	-1	-1	4	-1024	-768	-1	-1	-1	-1	4		0	0						StimuliFarbe_grün_gelb.jpg	0	880	547	72	111				0	Content		-72	-111	10001304	413962176
10019	08:40:11.683	00:00:10.018	601	-1024	-768	-1	-1	-1	-1	4	-1024	-768	-1	-1	-1	-1	4		0	0						StimuliFarbe_grün_gelb.jpg	0	880	547	72	111				0	Content		-72	-111	10018679	413979551
10036	08:40:11.700	00:00:10.035	602	-1024	-768	-1	-1	-1	-1	4	-1024	-768	-1	-1	-1	-1	4		0	0						StimuliFarbe_grün_gelb.jpg	0	880	547	72	111				0	Content		-72	-111	10035925	413996797
10051	08:40:11.715	00:00:10.050	603	-1024	-768	-1	-1	-1	-1	4	-1024	-768	-1	-1	-1	-1	4		0	0						StimuliFarbe_grün_gelb.jpg	0	880	547	72	111				0	Content		-72	-111	10050855	414011727
10067	08:40:11.731	00:00:10.067	604	-1024	-768	-1	-1	-1	-1	4	-1024	-768	-1	-1	-1	-1	4		0	0						StimuliFarbe_grün_gelb.jpg	0	880	547	72	111				0	Content		-72	-111	10067480	414028352
10084	08:40:11.748	00:00:10.084	605	-1024	-768	-1	-1	-1	-1	4	-1024	-768	-1	-1	-1	-1	4		0	0						StimuliFarbe_grün_gelb.jpg	0	880	547	72	111				0	Content		-72	-111	10084241	414045113
10101	08:40:11.765	00:00:10.100	606	-1024	-768	-1	-1	-1	-1	4	-1024	-768	-1	-1	-1	-1	4		0	0						StimuliFarbe_grün_gelb.jpg	0	880	547	72	111				0	Content		-72	-111	10100848	414061720
10117	08:40:11.781	00:00:10.117	607	-1024	-768	-1	-1	-1	-1	4	-1024	-768	-1	-1	-1	-1	4		0	0						StimuliFarbe_grün_gelb.jpg	0	880	547	72	111				0	Content		-72	-111	10117469	414078341
10134	08:40:11.798	00:00:10.134	608	-1024	-768	-1	-1	-1	-1	4	-1024	-768	-1	-1	-1	-1	4		0	0						StimuliFarbe_grün_gelb.jpg	0	880	547	72	111				0	Content		-72	-111	10134093	414094965
10151	08:40:11.815	00:00:10.151	609	-1024	-768	-1	-1	-1	-1	4	-1024	-768	-1	-1	-1	-1	4		0	0						StimuliFarbe_grün_gelb.jpg	0	880	547	72	111				0	Content		-72	-111	10151288	414112160
10169	08:40:11.833	00:00:10.168	610	-1024	-768	-1	-1	-1	-1	4	-1024	-768	-1	-1	-1	-1	4		0	0						StimuliFarbe_grün_gelb.jpg	0	880	547	72	111				0	Content		-72	-111	10168660	414129532
10186	08:40:11.850	00:00:10.185	611	-1024	-768	-1	-1	-1	-1	4	-1024	-768	-1	-1	-1	-1	4		0	0						StimuliFarbe_grün_gelb.jpg	0	880	547	72	111				0	Content		-72	-111	10185908	414146780
10201	08:40:11.865	00:00:10.200	612	-1024	-768	-1	-1	-1	-1	4	-1024	-768	-1	-1	-1	-1	4		0	0						StimuliFarbe_grün_gelb.jpg	0	880	547	72	111				0	Content		-72	-111	10200715	414161587
10217	08:40:11.881	00:00:10.217	613	-1024	-768	-1	-1	-1	-1	4	-1024	-768	-1	-1	-1	-1	4		0	0						StimuliFarbe_grün_gelb.jpg	0	880	547	72	111				0	Content		-72	-111	10217461	414178333
10234	08:40:11.898	00:00:10.234	614	-1024	-768	-1	-1	-1	-1	4	-1024	-768	-1	-1	-1	-1	4		0	0						StimuliFarbe_grün_gelb.jpg	0	880	547	72	111				0	Content		-72	-111	10234083	414194955
10251	08:40:11.915	00:00:10.250	615	512,291	536,9779	0,3428136	0,5697068	447,1742	4,057036	3	512,291	536,9779	0,3428136	0,5697068	447,1742	4,057036	1	20	512	537						StimuliFarbe_grün_gelb.jpg	0	880	547	72	111	209	415	583	0	Content		440	426	10250707	414211579
10267	08:40:11.931	00:00:10.267	616	447,5121	529,9141	0,4265472	0,563783	450,8083	4,133039	3	447,5121	529,9141	0,4265472	0,563783	450,8083	4,133039	3	20	0	0						StimuliFarbe_grün_gelb.jpg	0	880	547	72	111	209	415	583	0	Content		-72	-111	10267334	414228206
10284	08:40:11.948	00:00:10.283	617	373,3635	529,3893	0,5116725	0,5576991	450,8097	4,121125	0	210,8308	522,9896	0,3376182	0,5699807	443,2312	3,893877	0	20	292	526						StimuliFarbe_grün_gelb.jpg	0	880	547	72	111	209	415	583	0	Content		220	415	10283957	414244829
10301	08:40:11.965	00:00:10.300	618	338,8863	531,2906	0,5094693	0,5579728	442,5896	4,017418	0	212,8843	523,5951	0,3377146	0,5699326	443,3392	3,904155	0	20	276	527						StimuliFarbe_grün_gelb.jpg	0	880	547	72	111	209	415	583	0	Content		204	416	10300706	414261578
10317	08:40:11.981	00:00:10.317	619	342,3784	527,2228	0,5096353	0,5580193	442,8094	4,053077	0	203,3758	517,2892	0,3378105	0,569795	443,232	3,881392	0	20	273	522						StimuliFarbe_grün_gelb.jpg	0	880	547	72	111	209	415	583	0	Content		201	411	10317332	414278204
10334	08:40:11.998	00:00:10.333	620	381,441	530,2105	0,5098004	0,5578961	442,8094	4,067303	0	206,2967	522,3882	0,3377857	0,5697987	443,1926	3,90473	0	20	294	526						StimuliFarbe_grün_gelb.jpg	0	880	547	72	111	209	415	583	0	Content		222	415	10333956	414294828
10351	08:40:12.015	00:00:10.350	621	340,6901	536,1945	0,5096611	0,5581994	442,5793	3,938424	0	215,3803	521,5981	0,3379021	0,5698505	443,1595	3,927352	0	20	278	529						StimuliFarbe_grün_gelb.jpg	0	880	547	72	111	209	415	583	0	Content		206	418	10350582	414311454
10367	08:40:12.031	00:00:10.367	622	344,9435	524,8111	0,5098855	0,5584528	442,7626	4,060617	0	549,2389	539,7795	0,3448557	0,5699506	443,3889	3,917211	0	20	447	532						StimuliFarbe_grün_gelb.jpg	0	880	547	72	111	209	415	583	0	Content		375	421	10367332	414328204
10384	08:40:12.048	00:00:10.383	623	309,3379	534,1903	0,5100077	0,5585048	442,6987	4,050173	0	581,2991	530,5192	0,3449469	0,5707039	443,3889	3,877926	0	20	445	532						StimuliFarbe_grün_gelb.jpg	0	880	547	72	111	209	415	583	0	Content		373	421	10383955	414344827
10401	08:40:12.065	00:00:10.400	624	334,6178	531,1831	0,5100372	0,5586365	442,6084	3,955946	0	212,9452	515,7542	0,3382079	0,5700842	443,3232	3,958768	0	20	274	523						StimuliFarbe_grün_gelb.jpg	0	880	547	72	111	209	415	583	0	Content		202	412	10400582	414361454
10417	08:40:12.081	00:00:10.417	625	346,1194	535,8861	0,5102442	0,5588066	442,6222	3,932758	0	212,0999	522,9984	0,3382774	0,5702219	443,2678	3,929452	0	20	279	529						StimuliFarbe_grün_gelb.jpg	0	880	547	72	111	209	415	583	0	Content		207	418	10417218	414378090
10434	08:40:12.098	00:00:10.433	626	339,3942	530,2834	0,5102178	0,5590058	442,8931	3,979578	0	210,1175	519,3964	0,3383434	0,5703257	443,1994	3,950133	0	20	275	525						StimuliFarbe_grün_gelb.jpg	0	880	547	72	111	209	415	583	0	Content		203	414	10433955	414394827
10451	08:40:12.115	00:00:10.450	627	333,5467	529,2943	0,5101467	0,5593065	442,682	3,946396	0	212,3859	522,8973	0,3382869	0,5705233	443,3296	3,96791	0	20	273	526						StimuliFarbe_grün_gelb.jpg	0	880	547	72	111	209	415	583	0	Content		201	415	10450580	414411452
10467	08:40:12.131	00:00:10.467	628	342,186	536,1252	0,5101161	0,5592905	442,6732	3,914482	0	208,9995	512,1135	0,3382708	0,5706763	443,3449	3,964832	0	20	276	524						StimuliFarbe_grün_gelb.jpg	0	880	547	72	111	209	415	583	0	Content		204	413	10467219	414428091
10484	08:40:12.148	00:00:10.483	629	371,7156	534,0268	0,5101049	0,5592954	442,6732	4,039356	0	211,9796	521,8549	0,3382515	0,5709242	443,3644	3,972832	0	20	292	528						StimuliFarbe_grün_gelb.jpg	0	880	547	72	111	209	415	583	0	Content		220	417	10483827	414444699
10501	08:40:12.165	00:00:10.500	630	340,4386	524,5679	0,5101842	0,5597675	442,4627	3,947861	0	216,5324	515,2216	0,3382436	0,5711029	443,3621	3,931869	0	20	278	520						StimuliFarbe_grün_gelb.jpg	0	880	547	72	111	209	415	583	0	Content		206	409	10500578	414461450
10517	08:40:12.181	00:00:10.517	631	340,5932	529,5859	0,5101885	0,5597789	442,4082	3,97815	0	219,7139	519,2061	0,3382763	0,5711858	443,3568	3,920625	0	20	280	524						StimuliFarbe_grün_gelb.jpg	0	880	547	72	111	209	415	583	0	Content		208	413	10517213	414478085
10534	08:40:12.198	00:00:10.533	632	348,7256	533,8738	0,5103723	0,5597868	442,8249	3,955474	0	214,4774	529,2653	0,3383672	0,5711065	443,2642	3,988699	0	20	282	532						StimuliFarbe_grün_gelb.jpg	0	880	547	72	111	209	415	583	0	Content		210	421	10533828	414494700
10550	08:40:12.214	00:00:10.550	633	341,0798	527,6168	0,5103937	0,5596567	442,7245	3,897201	0	213,259	516,5583	0,3384815	0,5710291	443,1802	3,96301	0	20	277	522						StimuliFarbe_grün_gelb.jpg	0	880	547	72	111	209	415	583	0	Content		205	411	10550450	414511322
10567	08:40:12.231	00:00:10.567	634	342,886	537,7151	0,5104929	0,5597819	442,6897	3,964792	0	211,7644	521,3587	0,3385883	0,5710238	443,2408	3,977391	0	20	277	530						StimuliFarbe_grün_gelb.jpg	0	880	547	72	111	209	415	583	0	Content		205	419	10567214	414528086
10584	08:40:12.248	00:00:10.583	635	371,593	537,2326	0,5105469	0,5598245	442,6897	4,056375	0	210,2775	519,7271	0,338651	0,571147	443,2017	3,952065	0	20	291	528						StimuliFarbe_grün_gelb.jpg	0	880	547	72	111	209	415	583	0	Content		219	417	10583826	414544698
10600	08:40:12.264	00:00:10.600	636	355,477	521,7533	0,5105754	0,5601188	442,6897	4,046142	0	211,3481	519,5617	0,3386948	0,5713766	443,352	3,977815	0	20	283	521						StimuliFarbe_grün_gelb.jpg	0	880	547	72	111	209	415	583	0	Content		211	410	10600449	414561321
10617	08:40:12.281	00:00:10.617	637	376,0274	535,2104	0,510576	0,5602276	442,6897	3,992343	0	214,4634	521,1899	0,3387077	0,5714698	443,4251	3,929719	0	20	295	528						StimuliFarbe_grün_gelb.jpg	0	880	547	72	111	209	415	583	0	Content		223	417	10617208	414578080
10634	08:40:12.298	00:00:10.633	638	369,7404	525,5037	0,5107386	0,5603238	442,6897	3,980225	0	213,3113	521,2611	0,3387226	0,5715573	443,4289	3,923014	0	20	292	523						StimuliFarbe_grün_gelb.jpg	0	880	547	72	111	209	415	583	0	Content		220	412	10633824	414594696
10650	08:40:12.314	00:00:10.650	639	337,7925	525,0524	0,5107042	0,561047	442,7847	3,934405	0	215,2298	526,7463	0,3388313	0,5716688	443,3243	3,936722	0	20	277	526						StimuliFarbe_grün_gelb.jpg	0	880	547	72	111	209	415	583	0	Content		205	415	10650446	414611318
10667	08:40:12.331	00:00:10.667	640	341,8149	541,4093	0,5108799	0,5607988	442,7193	3,959992	0	219,1854	515,8325	0,338973	0,5717705	443,3516	3,957671	0	20	281	529						StimuliFarbe_grün_gelb.jpg	0	880	547	72	111	209	415	583	0	Content		209	418	10667072	414627944
10684	08:40:12.348	00:00:10.683	641	344,7646	538,1472	0,5110134	0,5608251	442,8717	3,912347	0	216,6064	518,6395	0,3391001	0,5717806	443,5238	3,931483	0	20	281	528						StimuliFarbe_grün_gelb.jpg	0	880	547	72	111	209	415	583	0	Content		209	417	10683820	414644692
10700	08:40:12.364	00:00:10.700	642	337,1812	530,836	0,5110783	0,5609015	442,9066	3,926968	0	220,9075	521,3016	0,3391626	0,5717986	443,5085	3,918285	0	20	279	526						StimuliFarbe_grün_gelb.jpg	0	880	547	72	111	209	415	583	0	Content		207	415	10700443	414661315
10717	08:40:12.381	00:00:10.717	643	371,2037	528,3096	0,5110851	0,5607495	442,9066	3,966153	0	219,2128	519,4299	0,3391787	0,5718488	443,4792	3,888685	0	20	295	524						StimuliFarbe_grün_gelb.jpg	0	880	547	72	111	209	415	583	0	Content		223	413	10717070	414677942
10734	08:40:12.398	00:00:10.733	644	389,1317	537,7345	0,511079	0,5608355	442,9066	3,826233	0	214,8989	519,7597	0,339154	0,5718769	443,5109	3,935216	0	20	302	529						StimuliFarbe_grün_gelb.jpg	0	880	547	72	111	209	415	583	0	Content		230	418	10733691	414694563
10750	08:40:12.414	00:00:10.750	645	386,0827	540,6279	0,5110768	0,560918	442,9066	3,751881	0	225,8673	520,0729	0,3391528	0,5719497	443,5212	3,871825	0	20	306	530						StimuliFarbe_grün_gelb.jpg	0	880	547	72	111	209	415	583	0	Content		234	419	10750441	414711313
10767	08:40:12.431	00:00:10.767	646	379,3363	533,8779	0,5110934	0,5610643	442,9066	3,890505	0	212,8299	519,7169	0,3391735	0,5720058	443,524	3,838123	0	20	296	527						StimuliFarbe_grün_gelb.jpg	0	880	547	72	111	209	415	583	0	Content		224	416	10767062	414727934
10784	08:40:12.448	00:00:10.783	647	374,4754	512,756	0,5110124	0,559998	442,9066	3,848738	0	226,5653	498,634	0,3391771	0,5709323	443,626	3,867639	0	20	301	506						StimuliFarbe_grün_gelb.jpg	0	880	547	72	111	209	415	583	0	Content		229	395	10783690	414744562
10800	08:40:12.464	00:00:10.800	648	314,5765	456,9891	0,5115699	0,5572714	443,213	3,900564	0	219,1192	448,7133	0,3397922	0,5686444	443,5295	3,867421	0	20	267	453						StimuliFarbe_grün_gelb.jpg	0	880	547	72	111	209	415	583	0	Content		195	342	10800312	414761184
10817	08:40:12.481	00:00:10.817	649	285,264	396,612	0,5131478	0,5536245	443,213	3,917304	0	195,2298	368,6856	0,3410139	0,5659156	443,2171	3,823059	0	20	240	383						StimuliFarbe_grün_gelb.jpg	0	880	547	72	111	209	415	583	0	Content		168	272	10817064	414777936
10834	08:40:12.498	00:00:10.833	650	190,1273	286,4772	0,5151162	0,5506391	443,5387	3,984579	0	173,8403	290,4824	0,3420979	0,5635958	444,1985	3,894792	0	21	182	288						StimuliFarbe_grün_gelb.jpg	0	880	547	72	111	-52	-115	383	0	Content		110	177	10833685	414794557
10850	08:40:12.514	00:00:10.850	651	120,0898	198,4872	0,5169622	0,5481299	443,9983	3,86249	0	123,2638	204,3853	0,3431358	0,5616937	444,0689	3,771283	0	21	122	201						StimuliFarbe_grün_gelb.jpg	0	880	547	72	111	-52	-115	383	0	Content		50	90	10850311	414811183
10867	08:40:12.531	00:00:10.866	652	95,95521	138,03	0,5183639	0,5453779	443,9983	4,014337	0	85,05822	127,3176	0,344135	0,5601136	444,1091	3,757317	0	21	91	133						StimuliFarbe_grün_gelb.jpg	0	880	547	72	111	-52	-115	383	0	Content		19	22	10866935	414827807
10884	08:40:12.548	00:00:10.883	653	-1,804039	55,28422	0,5197802	0,5441118	444,8965	3,832162	0	51,47523	56,90582	0,3448893	0,5589218	444,3419	3,710588	0	21	25	56						StimuliFarbe_grün_gelb.jpg	0	880	547	72	111	-52	-115	383	0	Content		-47	-55	10883684	414844556
10900	08:40:12.564	00:00:10.900	654	-13,11104	0,3361651	0,5207858	0,5432649	444,8965	3,788258	0	30,82702	12,84862	0,3452013	0,558345	444,1519	3,700075	0	21	9	7						StimuliFarbe_grün_gelb.jpg	0	880	547	72	111	-52	-115	383	0	Content		-63	-104	10900309	414861181
10917	08:40:12.581	00:00:10.916	655	-25,35247	-15,2288	0,5212427	0,5431615	444,8965	3,81517	0	23,89545	-5,028127	0,3450891	0,5582017	444,2472	3,724522	0	21	-1	-10						StimuliFarbe_grün_gelb.jpg	0	880	547	72	111	-52	-115	383	0	Content		-73	-121	10916933	414877805
10934	08:40:12.598	00:00:10.933	656	-31,95221	-26,03283	0,5214807	0,543393	444,8965	3,87965	0	21,39518	0,01901291	0,3448617	0,5584943	443,7897	3,691409	0	21	-5	-13						StimuliFarbe_grün_gelb.jpg	0	880	547	72	111	-52	-115	383	0	Content		-77	-124	10933556	414894428
10950	08:40:12.614	00:00:10.950	657	-30,91347	-18,46817	0,5217254	0,5434549	444,8965	3,845021	0	30,05809	4,84617	0,3447483	0,5585307	443,929	3,710092	0	21	0	-7						StimuliFarbe_grün_gelb.jpg	0	880	547	72	111	-52	-115	383	0	Content		-72	-118	10950310	414911182
10967	08:40:12.631	00:00:10.966	658	-26,51955	-13,98623	0,5219015	0,543578	444,8965	3,843839	0	19,13634	-0,4348589	0,3445913	0,558619	443,5269	3,742718	0	21	-4	-7						StimuliFarbe_grün_gelb.jpg	0	880	547	72	111	-52	-115	383	0	Content		-76	-118	10966932	414927804
10984	08:40:12.648	00:00:10.983	659	-1024	-768	-1	-1	-1	-1	4	18,28433	-6,365798	0,3445378	0,5588931	443,6493	3,691885	0	21	18	-6						StimuliFarbe_grün_gelb.jpg	0	880	547	72	111	-52	-115	383	0	Content		-54	-117	10983557	414944429
11000	08:40:12.664	00:00:11.000	660	-1024	-768	-1	-1	-1	-1	4	18,17117	-2,885723	0,3445153	0,558862	443,6362	3,709253	0	21	18	-3						StimuliFarbe_grün_gelb.jpg	0	880	547	72	111	-52	-115	383	0	Content		-54	-114	11000184	414961056
11017	08:40:12.681	00:00:11.016	661	-1024	-768	-1	-1	-1	-1	4	15,12594	-2,487566	0,3445249	0,5588576	443,5861	3,736416	0	21	15	-2						StimuliFarbe_grün_gelb.jpg	0	880	547	72	111	-52	-115	383	0	Content		-57	-113	11016928	414977800
11034	08:40:12.698	00:00:11.033	662	-1024	-768	-1	-1	-1	-1	4	17,04209	-3,863388	0,344547	0,5590609	443,5598	3,766349	0	21	17	-4						StimuliFarbe_grün_gelb.jpg	0	880	547	72	111	-52	-115	383	0	Content		-55	-115	11033553	414994425
11050	08:40:12.714	00:00:11.050	663	-1024	-768	-1	-1	-1	-1	4	19,54158	-6,933202	0,3445508	0,5591139	443,5522	3,759326	0	21	20	-7						StimuliFarbe_grün_gelb.jpg	0	880	547	72	111	-52	-115	383	0	Content		-52	-118	11050185	415011057
11067	08:40:12.731	00:00:11.066	664	-1024	-768	-1	-1	-1	-1	4	-1024	-768	-1	-1	-1	-1	4	21	0	0						StimuliFarbe_grün_gelb.jpg	0	880	547	72	111	-52	-115	383	0	Content		-72	-111	11066862	415027734
11084	08:40:12.748	00:00:11.083	665	-1024	-768	-1	-1	-1	-1	4	-1024	-768	-1	-1	-1	-1	4	21	0	0						StimuliFarbe_grün_gelb.jpg	0	880	547	72	111	-52	-115	383	0	Content		-72	-111	11083529	415044401
11100	08:40:12.764	00:00:11.100	666	-1024	-768	-1	-1	-1	-1	4	8,31093	-8,339257	0,3444717	0,5586877	443,4232	3,794675	0	21	8	-8						StimuliFarbe_grün_gelb.jpg	0	880	547	72	111	-52	-115	383	0	Content		-64	-119	11100173	415061045
11117	08:40:12.781	00:00:11.116	667	-1024	-768	-1	-1	-1	-1	4	36,48827	-47,50869	0,3438761	0,5573558	443,4232	3,698404	0	21	36	-48						StimuliFarbe_grün_gelb.jpg	0	880	547	72	111	-52	-115	383	0	Content		-36	-159	11116794	415077666
11133	08:40:12.797	00:00:11.133	668	-1024	-768	-1	-1	-1	-1	4	63,31798	-32,50139	0,3461231	0,5571142	434,9439	3,673175	0	21	63	-33						StimuliFarbe_grün_gelb.jpg	0	880	547	72	111	-52	-115	383	0	Content		-9	-144	11133422	415094294
11150	08:40:12.814	00:00:11.150	669	-1024	-768	-1	-1	-1	-1	4	116,35	-35,5151	0,3423185	0,5579904	444,1204	3,725763	0	21	116	-36						StimuliFarbe_grün_gelb.jpg	0	880	547	72	111	-52	-115	383	0	Content		44	-147	11150169	415111041
11167	08:40:12.831	00:00:11.166	670	22,41649	26,43309	0,5218946	0,5441092	434,4436	3,704668	0	144,1422	28,19101	0,3417871	0,559005	443,9195	3,700329	0	21	83	27						StimuliFarbe_grün_gelb.jpg	0	880	547	72	111	-52	-115	383	0	Content		11	-84	11166796	415127668
11183	08:40:12.847	00:00:11.183	671	101,7827	70,22151	0,5178336	0,5457759	443,5639	3,952866	0	197,3406	84,0356	0,3407992	0,5602376	443,8112	3,623956	0	21	150	77						StimuliFarbe_grün_gelb.jpg	0	880	547	72	111	-52	-115	383	0	Content		78	-34	11183419	415144291
11200	08:40:12.864	00:00:11.200	672	62,532	65,82166	0,5160415	0,5477493	443,5576	3,910181	0	179,1767	85,17027	0,3397411	0,5615992	443,8176	3,593753	0	21	121	75						StimuliFarbe_grün_gelb.jpg	0	880	547	72	111	-52	-115	383	0	Content		49	-36	11200045	415160917
11217	08:40:12.881	00:00:11.216	673	-1024	-768	-1	-1	-1	-1	4	-1024	-768	-1	-1	-1	-1	4	22	0	0						StimuliFarbe_grün_gelb.jpg	0	880	547	72	111	286	247	233	0	Content		-72	-111	11216797	415177669
11233	08:40:12.897	00:00:11.233	674	323,4658	306,3871	0,5114024	0,5528414	443,4475	4,019695	0	335,7441	302,0347	0,3375947	0,5647951	444,0604	3,681956	0	22	330	304						StimuliFarbe_grün_gelb.jpg	0	880	547	72	111	286	247	233	0	Content		258	193	11233420	415194292
11250	08:40:12.914	00:00:11.250	675	346,7454	342,5165	0,5105214	0,5544462	443,4475	3,99203	0	355,0884	336,3088	0,337419	0,5658436	444,2647	3,723288	0	22	351	339						StimuliFarbe_grün_gelb.jpg	0	880	547	72	111	286	247	233	0	Content		279	228	11250049	415210921
11267	08:40:12.931	00:00:11.266	676	366,2216	358,032	0,5099961	0,5551761	443,4475	3,971254	0	359,4989	356,6288	0,3372309	0,5663884	444,1438	3,638224	0	22	363	357						StimuliFarbe_grün_gelb.jpg	0	880	547	72	111	286	247	233	0	Content		291	246	11266677	415227549
11283	08:40:12.947	00:00:11.283	677	378,5942	356,8828	0,5101127	0,5553646	443,4475	3,923927	0	356,8583	359,7292	0,337196	0,5665674	444,1244	3,647933	0	22	368	358						StimuliFarbe_grün_gelb.jpg	0	880	547	72	111	286	247	233	0	Content		296	247	11283418	415244290
11300	08:40:12.964	00:00:11.300	678	369,2162	359,9805	0,5101758	0,5554551	443,4475	3,994311	0	346,6955	356,5937	0,337149	0,5667737	444,1304	3,655157	0	22	358	358						StimuliFarbe_grün_gelb.jpg	0	880	547	72	111	286	247	233	0	Content		286	247	11300044	415260916
11317	08:40:12.981	00:00:11.316	679	366,9964	360,2029	0,5101691	0,5555886	443,4475	3,9853	0	342,9879	359,7211	0,3369659	0,5669785	444,2816	3,678151	0	22	355	360						StimuliFarbe_grün_gelb.jpg	0	880	547	72	111	286	247	233	0	Content		283	249	11316670	415277542
11333	08:40:12.997	00:00:11.333	680	336,6312	348,8374	0,5099838	0,5561316	443,3136	3,81467	0	382,1086	360,6706	0,3367665	0,5672318	444,2816	3,599939	0	22	359	355						StimuliFarbe_grün_gelb.jpg	0	880	547	72	111	286	247	233	0	Content		287	244	11333418	415294290
11350	08:40:13.014	00:00:11.350	681	398,7295	359,3843	0,5101462	0,5562423	443,4719	4,008352	0	362,0414	365,4306	0,3365819	0,5672815	444,1841	3,718522	0	22	380	362						StimuliFarbe_grün_gelb.jpg	0	880	547	72	111	286	247	233	0	Content		308	251	11350044	415310916
11367	08:40:13.031	00:00:11.366	682	372,4369	357,0817	0,5100655	0,5562221	443,4719	3,908026	0	339,665	362,1978	0,3363202	0,5675827	443,8988	3,714291	0	22	356	360						StimuliFarbe_grün_gelb.jpg	0	880	547	72	111	286	247	233	0	Content		284	249	11366668	415327540
11383	08:40:13.047	00:00:11.383	683	376,545	361,9108	0,5100372	0,5562178	443,4719	3,886023	0	355,591	361,7432	0,3362295	0,5676368	443,9701	3,727587	0	22	366	362						StimuliFarbe_grün_gelb.jpg	0	880	547	72	111	286	247	233	0	Content		294	251	11383291	415344163
11394	08:40:13.058																				ImageEnd	16	0	0	StimuliFarbe_grün_gelb.jpg
11400	08:40:13.064	00:00:11.400	684	345,1572	358,2994	0,509928	0,5563869	443,0229	3,87675	0	348,4173	360,329	0,3362089	0,567749	443,9344	3,697559	0	22	347	359						No media	0	1024	768	0	0	358	358	233	0	Content		347	359	11400040	415360912
11408	08:40:13.072																				ImageStart	8	0	0	Fix_sw.jpg
11417	08:40:13.081	00:00:11.416	685	340,152	355,6544	0,5099711	0,5565065	443,0166	3,909204	0	375,4358	359,8979	0,3362992	0,5678685	443,9345	3,658425	0	22	358	358						Fix_sw.jpg	0	880	547	72	111	286	247	233	0	Content		286	247	11416664	415377536
11433	08:40:13.097	00:00:11.433	686	340,2903	360,3543	0,5099106	0,5567614	443,2591	3,878497	0	339,6014	364,3806	0,3362955	0,5682101	443,5468	3,753271	0	22	340	362						Fix_sw.jpg	0	880	547	72	111	286	247	233	0	Content		268	251	11433289	415394161
11450	08:40:13.114	00:00:11.449	687	371,4641	391,2045	0,5089728	0,5582615	442,7478	3,882963	0	374,4501	396,5612	0,336091	0,5694104	444,1111	3,642749	0	23	373	394						Fix_sw.jpg	0	880	547	72	111	285	308	783	0	Content		301	283	11449913	415410785
11467	08:40:13.131	00:00:11.466	688	417,6642	422,2883	0,5083292	0,5593436	442,7478	3,886621	0	363,6109	421,1046	0,3361029	0,5700976	444,1312	3,698428	0	23	391	422						Fix_sw.jpg	0	880	547	72	111	285	308	783	0	Content		319	311	11466662	415427534
11483	08:40:13.147	00:00:11.483	689	381,7448	416,6979	0,5084973	0,5594103	443,3074	3,893387	0	351,8809	415,8208	0,3363393	0,5699757	443,9081	3,636432	0	23	367	416						Fix_sw.jpg	0	880	547	72	111	285	308	783	0	Content		295	305	11483289	415444161
11500	08:40:13.164	00:00:11.499	690	379,8399	418,2364	0,5084282	0,5591988	443,2938	3,821437	0	340,5598	422,3222	0,3363626	0,5699411	443,8058	3,649114	0	23	360	420						Fix_sw.jpg	0	880	547	72	111	285	308	783	0	Content		288	309	11499912	415460784
11517	08:40:13.181	00:00:11.516	691	382,7092	413,5194	0,5083681	0,5592903	443,2542	3,790059	0	363,1752	419,5662	0,3363163	0,5700243	443,8058	3,662952	0	23	373	417						Fix_sw.jpg	0	880	547	72	111	285	308	783	0	Content		301	306	11516539	415477411
11533	08:40:13.197	00:00:11.533	692	425,0882	424,1602	0,5085006	0,5588107	443,2542	3,814724	0	334,2266	419,103	0,3362791	0,5698741	443,7963	3,613994	0	23	380	422						Fix_sw.jpg	0	880	547	72	111	285	308	783	0	Content		308	311	11533285	415494157
11550	08:40:13.214	00:00:11.549	693	423,5924	428,5987	0,5083385	0,5587274	443,2542	3,756153	0	329,3617	421,9936	0,3362041	0,5697353	443,5474	3,593137	0	23	376	425						Fix_sw.jpg	0	880	547	72	111	285	308	783	0	Content		304	314	11549911	415510783
11567	08:40:13.231	00:00:11.566	694	386,3282	419,367	0,5083677	0,5587457	443,1766	3,733675	0	328,1409	417,6876	0,3361967	0,5696056	443,5523	3,589083	0	23	357	419						Fix_sw.jpg	0	880	547	72	111	285	308	783	0	Content		285	308	11566531	415527403
11583	08:40:13.247	00:00:11.583	695	423,0965	418,7291	0,5084597	0,558645	443,1766	3,719927	0	330,6117	423,0536	0,3363291	0,5695791	443,6861	3,546346	0	23	377	421						Fix_sw.jpg	0	880	547	72	111	285	308	783	0	Content		305	310	11583158	415544030
11600	08:40:13.264	00:00:11.599	696	391,337	421,5968	0,5086298	0,5586535	442,875	3,654378	0	326,0929	420,6578	0,3364368	0,5694862	443,5893	3,476233	0	23	359	421						Fix_sw.jpg	0	880	547	72	111	285	308	783	0	Content		287	310	11599906	415560778
11617	08:40:13.281	00:00:11.616	697	394,4713	421,6686	0,5087832	0,5586213	443,0444	3,611878	0	313,8835	419,2072	0,3365999	0,5693545	443,6143	3,473013	0	23	354	420						Fix_sw.jpg	0	880	547	72	111	285	308	783	0	Content		282	309	11616529	415577401
11633	08:40:13.297	00:00:11.633	698	354,1739	414,2147	0,5088705	0,5585505	443,0444	3,540519	0	324,6857	419,4511	0,3367061	0,5692216	443,6451	3,4292	0	23	339	417						Fix_sw.jpg	0	880	547	72	111	285	308	783	0	Content		267	306	11633155	415594027
11650	08:40:13.314	00:00:11.649	699	394,624	418,4909	0,5088993	0,5583311	443,0405	3,536761	0	319,1111	418,876	0,3367237	0,5690981	443,6251	3,464465	0	23	357	419						Fix_sw.jpg	0	880	547	72	111	285	308	783	0	Content		285	308	11649780	415610652
11667	08:40:13.331	00:00:11.666	700	390,5926	411,6518	0,5089157	0,5584664	443,0019	3,602267	0	326,5554	417,631	0,3367269	0,5689397	443,5957	3,400972	0	23	359	415						Fix_sw.jpg	0	880	547	72	111	285	308	783	0	Content		287	304	11666529	415627401
11683	08:40:13.347	00:00:11.683	701	392,1075	417,9621	0,5089651	0,5581136	443,1026	3,568071	0	320,1814	423,476	0,3367301	0,5687495	443,5848	3,440619	0	23	356	421						Fix_sw.jpg	0	880	547	72	111	285	308	783	0	Content		284	310	11683154	415644026
11700	08:40:13.364	00:00:11.699	702	392,3611	416,8175	0,5090433	0,5580417	442,8974	3,520627	0	324,0997	420,8175	0,3367514	0,5686296	443,5627	3,375621	0	23	358	419						Fix_sw.jpg	0	880	547	72	111	285	308	783	0	Content		286	308	11699780	415660652
11716	08:40:13.380	00:00:11.716	703	439,3409	423,2015	0,5090773	0,5579333	442,8974	3,449811	0	308,6176	418,1414	0,3367865	0,5687179	443,5154	3,471284	0	23	374	421						Fix_sw.jpg	0	880	547	72	111	285	308	783	0	Content		302	310	11716404	415677276
11733	08:40:13.397	00:00:11.733	704	385,7873	420,6711	0,5091251	0,5579982	442,9047	3,552695	0	310,3859	417,3949	0,3368153	0,5687159	443,5102	3,402508	0	23	348	419						Fix_sw.jpg	0	880	547	72	111	285	308	783	0	Content		276	308	11733153	415694025
11750	08:40:13.414	00:00:11.749	705	429,1302	428,8571	0,5091799	0,5577078	442,9047	3,544781	0	317,9845	422,576	0,3368464	0,5687011	443,4922	3,450241	0	23	374	426						Fix_sw.jpg	0	880	547	72	111	285	308	783	0	Content		302	315	11749777	415710649
11766	08:40:13.430	00:00:11.766	706	390,474	420,7878	0,5091545	0,5578868	442,7286	3,48303	0	310,3546	420,4526	0,3368745	0,5686814	443,4673	3,40913	0	23	350	421						Fix_sw.jpg	0	880	547	72	111	285	308	783	0	Content		278	310	11766400	415727272
11783	08:40:13.447	00:00:11.783	707	392,9099	415,1901	0,509231	0,557877	442,9429	3,457865	0	331,6341	415,0164	0,3368894	0,5687076	443,4668	3,313376	0	23	362	415						Fix_sw.jpg	0	880	547	72	111	285	308	783	0	Content		290	304	11783034	415743906
11800	08:40:13.464	00:00:11.799	708	434,3459	421,1904	0,5092514	0,5578451	442,9429	3,434699	0	312,2518	420,9313	0,3369084	0,5687819	443,4714	3,379813	0	23	373	421						Fix_sw.jpg	0	880	547	72	111	285	308	783	0	Content		301	310	11799772	415760644
11816	08:40:13.480	00:00:11.816	709	417,6887	419,3203	0,5092787	0,5578369	442,9429	3,524231	0	299,3821	416,2213	0,3369417	0,5687718	443,4593	3,345999	0	23	359	418						Fix_sw.jpg	0	880	547	72	111	285	308	783	0	Content		287	307	11816399	415777271
11833	08:40:13.497	00:00:11.833	710	392,5063	421,2775	0,5093701	0,5579921	442,7268	3,447188	0	329,2292	410,0595	0,337004	0,5688303	443,3535	3,22339	0	23	361	416						Fix_sw.jpg	0	880	547	72	111	285	308	783	0	Content		289	305	11833022	415793894
11850	08:40:13.514	00:00:11.849	711	387,6761	418,4828	0,5093527	0,5581478	442,9581	3,420081	0	328,024	409,8612	0,3371185	0,5689701	443,4691	3,266207	0	23	358	414						Fix_sw.jpg	0	880	547	72	111	285	308	783	0	Content		286	303	11849648	415810520
11866	08:40:13.530	00:00:11.866	712	395,4364	419,3051	0,5095239	0,5583702	442,8545	3,364783	0	317,5637	421,191	0,3372253	0,5691432	443,5374	3,275233	0	23	357	420						Fix_sw.jpg	0	880	547	72	111	285	308	783	0	Content		285	309	11866396	415827268
11883	08:40:13.547	00:00:11.883	713	392,5287	420,6478	0,5095779	0,5586065	442,728	3,367728	0	306,6737	418,1604	0,3373237	0,5693747	443,4712	3,284865	0	23	350	419						Fix_sw.jpg	0	880	547	72	111	285	308	783	0	Content		278	308	11883022	415843894
11900	08:40:13.564	00:00:11.899	714	442,3011	421,4986	0,5097815	0,5586567	442,728	3,306444	0	321,5141	418,0171	0,3374471	0,5695372	443,3618	3,214778	0	23	382	420						Fix_sw.jpg	0	880	547	72	111	285	308	783	0	Content		310	309	11899643	415860515
11916	08:40:13.580	00:00:11.916	715	433,9	421,0431	0,5098355	0,5586966	442,728	3,345186	0	310,7095	416,8401	0,3375506	0,5696298	443,5502	3,193218	0	23	372	419						Fix_sw.jpg	0	880	547	72	111	285	308	783	0	Content		300	308	11916269	415877141
11933	08:40:13.597	00:00:11.933	716	399,7878	422,9739	0,509898	0,5588621	442,7672	3,322236	0	296,2437	419,7117	0,3376474	0,5697373	443,5876	3,327341	0	23	348	421						Fix_sw.jpg	0	880	547	72	111	285	308	783	0	Content		276	310	11933015	415893887
11950	08:40:13.614	00:00:11.949	717	397,9496	417,974	0,5099025	0,5590616	443,1324	3,31178	0	307,8679	415,5235	0,3376799	0,5698361	443,5846	3,212572	0	23	353	417						Fix_sw.jpg	0	880	547	72	111	285	308	783	0	Content		281	306	11949641	415910513
11966	08:40:13.630	00:00:11.966	718	397,8419	420,7441	0,5099522	0,5592369	442,7784	3,250978	0	299,9633	415,3499	0,3377208	0,5700355	443,5346	3,239401	0	23	349	418						Fix_sw.jpg	0	880	547	72	111	285	308	783	0	Content		277	307	11966266	415927138
11983	08:40:13.647	00:00:11.983	719	395,8483	421,2319	0,5099985	0,5594589	442,7551	3,271772	0	313,4174	420,3094	0,3377668	0,5701825	443,5064	3,152557	0	23	355	421						Fix_sw.jpg	0	880	547	72	111	285	308	783	0	Content		283	310	11983013	415943885
12000	08:40:13.664	00:00:11.999	720	396,2462	419,3472	0,5100288	0,5595833	442,7816	3,261694	0	295,912	413,1614	0,3378345	0,570259	443,4709	3,193761	0	23	346	416						Fix_sw.jpg	0	880	547	72	111	285	308	783	0	Content		274	305	11999641	415960513
12016	08:40:13.680	00:00:12.016	721	446,9074	411,2933	0,510196	0,559411	442,7816	3,288203	0	296,0487	420,6077	0,3378462	0,5702057	443,4902	3,252896	0	23	371	416						Fix_sw.jpg	0	880	547	72	111	285	308	783	0	Content		299	305	12016263	415977135
12033	08:40:13.697	00:00:12.032	722	396,8838	420,7437	0,5100164	0,5595533	442,8299	3,256588	0	312,0285	415,5341	0,3378171	0,5701671	443,4893	3,216663	0	23	354	418						Fix_sw.jpg	0	880	547	72	111	285	308	783	0	Content		282	307	12032889	415993761
12050	08:40:13.714	00:00:12.049	723	389,58	417,286	0,5099832	0,559552	442,8285	3,320233	0	313,7494	414,1873	0,3377774	0,5701483	443,5085	3,149701	0	23	352	416						Fix_sw.jpg	0	880	547	72	111	285	308	783	0	Content		280	305	12049635	416010507
12066	08:40:13.730	00:00:12.066	724	399,6097	424,0785	0,5099576	0,5595235	442,8236	3,264869	0	306,7768	416,6642	0,3377552	0,5700973	443,5081	3,213675	0	23	353	420						Fix_sw.jpg	0	880	547	72	111	285	308	783	0	Content		281	309	12066261	416027133
12083	08:40:13.747	00:00:12.082	725	398,647	419,5367	0,5099239	0,5595546	442,7917	3,249098	0	301,6995	415,5421	0,3377191	0,5701148	443,5026	3,199074	0	23	350	418						Fix_sw.jpg	0	880	547	72	111	285	308	783	0	Content		278	307	12082886	416043758
12100	08:40:13.764	00:00:12.099	726	431,7391	422,739	0,5097324	0,559446	442,7917	3,305378	0	307,8374	414,6624	0,3376619	0,5701069	443,5107	3,182292	0	23	370	419						Fix_sw.jpg	0	880	547	72	111	285	308	783	0	Content		298	308	12099511	416060383
12116	08:40:13.780	00:00:12.116	727	444,6924	416,4422	0,5096759	0,5593647	442,7917	3,230824	0	301,7143	420,1742	0,3375678	0,5699841	443,4547	3,18756	0	23	373	418						Fix_sw.jpg	0	880	547	72	111	285	308	783	0	Content		301	307	12116256	416077128
12133	08:40:13.797	00:00:12.132	728	404,4022	421,6406	0,5096748	0,5593618	442,93	3,245324	0	303,7569	418,6067	0,3374928	0,5699214	443,4879	3,131092	0	23	354	420						Fix_sw.jpg	0	880	547	72	111	285	308	783	0	Content		282	309	12132881	416093753
12150	08:40:13.814	00:00:12.149	729	396,8859	424,3855	0,5096361	0,5593361	442,9286	3,216007	0	289,9753	416,3716	0,3373904	0,5698727	443,4139	3,201108	0	23	343	420						Fix_sw.jpg	0	880	547	72	111	285	308	783	0	Content		271	309	12149508	416110380
12166	08:40:13.830	00:00:12.166	730	402,6608	414,9294	0,5096116	0,5593442	442,9164	3,2269	0	305,72	417,0054	0,3373723	0,5698758	443,3933	3,184008	0	23	354	416						Fix_sw.jpg	0	880	547	72	111	285	308	783	0	Content		282	305	12166128	416127000
12183	08:40:13.847	00:00:12.182	731	397,5461	419,0556	0,5095295	0,5592639	442,7488	3,264042	0	292,835	423,8784	0,3373214	0,5698721	443,4305	3,26725	0	23	345	421						Fix_sw.jpg	0	880	547	72	111	285	308	783	0	Content		273	310	12182881	416143753
12200	08:40:13.864	00:00:12.199	732	396,1063	417,9684	0,5094282	0,5593902	442,7021	3,297599	0	306,0877	417,9169	0,3372383	0,5698358	443,455	3,2281	0	23	351	418						Fix_sw.jpg	0	880	547	72	111	285	308	783	0	Content		279	307	12199505	416160377
12216	08:40:13.880	00:00:12.216	733	389,4344	417,1642	0,5091845	0,5592322	442,7245	3,288538	0	291,83	416,6937	0,3370555	0,5698484	443,1611	3,285583	0	23	341	417						Fix_sw.jpg	0	880	547	72	111	285	308	783	0	Content		269	306	12216131	416177003
12233	08:40:13.897	00:00:12.232	734	377,7607	441,0969	0,5093908	0,5600778	442,9866	3,363213	0	276,0915	437,128	0,3374467	0,5707364	443,247	3,309886	0	24	327	439						Fix_sw.jpg	0	880	547	72	111	226	404	566	0	Content		255	328	12232752	416193624
12250	08:40:13.914	00:00:12.249	735	351,7076	489,832	0,5100791	0,5621808	442,9807	3,324413	0	238,7478	478,8479	0,3385998	0,5725073	443,4951	3,250442	0	24	295	484						Fix_sw.jpg	0	880	547	72	111	226	404	566	0	Content		223	373	12249505	416210377
12266	08:40:13.930	00:00:12.266	736	386,7046	512,423	0,5100116	0,5634618	442,9807	3,421959	0	236,0828	509,4306	0,3386853	0,5734841	443,5132	3,218343	0	24	311	511						Fix_sw.jpg	0	880	547	72	111	226	404	566	0	Content		239	400	12266127	416226999
12283	08:40:13.947	00:00:12.282	737	347,6116	514,5944	0,5100065	0,5634081	443,0121	3,329401	0	241,7748	508,4175	0,3386415	0,5733267	443,5218	3,155611	0	24	295	512						Fix_sw.jpg	0	880	547	72	111	226	404	566	0	Content		223	401	12282758	416243630
12299	08:40:13.963	00:00:12.299	738	382,133	522,0441	0,5100592	0,5632322	443,0121	3,419034	0	239,4388	507,9656	0,3386772	0,5732243	443,5039	3,259519	0	24	311	515						Fix_sw.jpg	0	880	547	72	111	226	404	566	0	Content		239	404	12299375	416260247
12316	08:40:13.980	00:00:12.316	739	389,6039	516,7084	0,5100997	0,5632666	443,0121	3,404078	0	225,1515	513,7534	0,3386786	0,5732155	443,4673	3,205936	0	24	307	515						Fix_sw.jpg	0	880	547	72	111	226	404	566	0	Content		235	404	12316124	416276996
12333	08:40:13.997	00:00:12.332	740	392,6676	516,471	0,5101425	0,5632722	443,0121	3,419903	0	233,8794	510,0678	0,3386845	0,5731694	443,48	3,180774	0	24	313	513						Fix_sw.jpg	0	880	547	72	111	226	404	566	0	Content		241	402	12332750	416293622
12349	08:40:14.013	00:00:12.349	741	387,2211	525,5352	0,5101433	0,563327	443,0121	3,390212	0	235,0965	507,2552	0,3386581	0,5732109	443,4882	3,286391	0	24	311	516						Fix_sw.jpg	0	880	547	72	111	226	404	566	0	Content		239	405	12349373	416310245
12366	08:40:14.030	00:00:12.365	742	369,1958	511,5552	0,5100826	0,5633718	443,0121	3,435968	0	195,7763	512,4571	0,338604	0,5731398	443,4882	3,236126	0	24	282	512						Fix_sw.jpg	0	880	547	72	111	226	404	566	0	Content		210	401	12365997	416326869
12383	08:40:14.047	00:00:12.382	743	346,0747	518,4889	0,509919	0,5634924	443,0551	3,393316	0	230,0822	510,421	0,3384468	0,5732202	443,4484	3,327038	0	24	288	514						Fix_sw.jpg	0	880	547	72	111	226	404	566	0	Content		216	403	12382748	416343620
12399	08:40:14.063	00:00:12.399	744	351,6001	524,5123	0,5098685	0,5634902	442,8135	3,354076	0	228,1676	510,843	0,3382474	0,5731456	443,4499	3,307867	0	24	290	518						Fix_sw.jpg	0	880	547	72	111	226	404	566	0	Content		218	407	12399372	416360244
12416	08:40:14.080	00:00:12.415	745	331,5464	512,5478	0,5098602	0,5635012	443,1053	3,488772	0	263,6946	516,114	0,3381896	0,5731741	443,5439	3,319894	0	24	298	514						Fix_sw.jpg	0	880	547	72	111	226	404	566	0	Content		226	403	12415995	416376867
12422	08:40:14.086																				ImageEnd	16	0	0	Fix_sw.jpg
12433	08:40:14.097	00:00:12.432	746	360,8949	523,8588	0,5096651	0,563406	443,0343	3,310142	0	233,4609	515,6031	0,3380516	0,5732365	443,407	3,301055	0	24	297	520						No media	0	1024	768	0	0	298	515	566	0	Content		297	520	12432621	416393493
12440	08:40:14.104																				ImageStart	8	0	0	StimuliFarbe_rot_gelb.jpg
12449	08:40:14.113	00:00:12.449	747	394,8882	529,7098	0,5096115	0,5633113	443,0343	3,36619	0	237,6234	517,361	0,3379547	0,5733065	443,2373	3,223417	0	24	316	524						StimuliFarbe_rot_gelb.jpg	0	880	547	72	111	226	404	566	0	Content		244	413	12449369	416410241
12466	08:40:14.130	00:00:12.466	748	359,4567	521,0549	0,5095769	0,5634266	442,9948	3,321404	0	231,2123	507,0682	0,3378447	0,5733199	443,4068	3,281111	0	24	295	514						StimuliFarbe_rot_gelb.jpg	0	880	547	72	111	226	404	566	0	Content		223	403	12466006	416426878
12483	08:40:14.147	00:00:12.482	749	360,8438	519,2749	0,5094668	0,5635083	442,813	3,276814	0	234,852	509,1285	0,3377799	0,5733578	443,4078	3,292213	0	24	298	514						StimuliFarbe_rot_gelb.jpg	0	880	547	72	111	226	404	566	0	Content		226	403	12482615	416443487
12499	08:40:14.163	00:00:12.499	750	382,796	525,3884	0,5092674	0,5634592	442,813	3,524632	0	240,3487	514,7814	0,3377036	0,5733035	443,4479	3,197429	0	24	312	520						StimuliFarbe_rot_gelb.jpg	0	880	547	72	111	226	404	566	0	Content		240	409	12499241	416460113
12516	08:40:14.180	00:00:12.516	751	381,0585	515,0963	0,5091941	0,563378	442,813	3,412418	0	242,2281	520,1641	0,3375903	0,5733758	443,379	3,185934	0	24	312	518						StimuliFarbe_rot_gelb.jpg	0	880	547	72	111	226	404	566	0	Content		240	407	12516003	416476875
12533	08:40:14.197	00:00:12.532	752	402,7236	524,0209	0,5091087	0,5633823	442,813	3,338131	0	233,8016	503,3109	0,3374396	0,5734102	443,544	3,368382	0	24	318	514						StimuliFarbe_rot_gelb.jpg	0	880	547	72	111	226	404	566	0	Content		246	403	12532613	416493485
12549	08:40:14.213	00:00:12.549	753	382,3865	516,8498	0,5090346	0,5634543	442,813	3,607153	0	236,5362	514,0011	0,3373325	0,5733817	443,39	3,298713	0	24	309	515						StimuliFarbe_rot_gelb.jpg	0	880	547	72	111	226	404	566	0	Content		237	404	12549237	416510109
12566	08:40:14.230	00:00:12.565	754	352,3329	512,5356	0,509086	0,5635561	443,0094	3,361706	0	230,0102	511,2416	0,3373071	0,5733907	443,3902	3,319128	0	24	291	512						StimuliFarbe_rot_gelb.jpg	0	880	547	72	111	226	404	566	0	Content		219	401	12565861	416526733
12583	08:40:14.247	00:00:12.582	755	352,1155	525,1272	0,5091104	0,5634187	443,0183	3,392083	0	236,0606	512,5723	0,3373394	0,573302	443,4218	3,309303	0	24	294	519						StimuliFarbe_rot_gelb.jpg	0	880	547	72	111	226	404	566	0	Content		222	408	12582610	416543482
12599	08:40:14.263	00:00:12.599	756	349,4315	515,3816	0,5091699	0,5634345	443,0977	3,369449	0	228,0838	514,6848	0,3373803	0,5732734	443,3957	3,378141	0	24	289	515						StimuliFarbe_rot_gelb.jpg	0	880	547	72	111	226	404	566	0	Content		217	404	12599233	416560105
12616	08:40:14.280	00:00:12.615	757	368,5403	517,4586	0,509231	0,5633336	443,0977	3,675342	0	234,6914	517,6978	0,3374131	0,5732597	443,3723	3,342418	0	24	302	518						StimuliFarbe_rot_gelb.jpg	0	880	547	72	111	226	404	566	0	Content		230	407	12615858	416576730
12632	08:40:14.296	00:00:12.632	758	387,704	522,2654	0,5092295	0,5633806	443,0977	3,483382	0	228,5733	519,4921	0,3374042	0,5732862	443,3952	3,449414	0	24	308	521						StimuliFarbe_rot_gelb.jpg	0	880	547	72	111	226	404	566	0	Content		236	410	12632480	416593352
12649	08:40:14.313	00:00:12.649	759	394,3748	526,6437	0,5092105	0,5635527	443,0977	3,493087	0	228,0598	511,5089	0,3373713	0,5734161	443,3772	3,498959	0	24	311	519						StimuliFarbe_rot_gelb.jpg	0	880	547	72	111	226	404	566	0	Content		239	408	12649231	416610103
12666	08:40:14.330	00:00:12.665	760	347,2693	521,9998	0,5090814	0,5639261	443,2354	3,479417	0	234,7427	513,7102	0,3373116	0,5735208	443,4085	3,400009	0	24	291	518						StimuliFarbe_rot_gelb.jpg	0	880	547	72	111	226	404	566	0	Content		219	407	12665853	416626725
12682	08:40:14.346	00:00:12.682	761	344,5109	521,7861	0,509034	0,5640734	442,8484	3,521182	0	225,7337	513,8162	0,337262	0,5738008	443,442	3,435903	0	24	285	518						StimuliFarbe_rot_gelb.jpg	0	880	547	72	111	226	404	566	0	Content		213	407	12682478	416643350
12699	08:40:14.363	00:00:12.699	762	386,4189	516,3483	0,5090238	0,5643061	442,8484	3,525609	0	247,7965	522,1006	0,3372619	0,5741171	443,5435	3,296956	0	24	317	519						StimuliFarbe_rot_gelb.jpg	0	880	547	72	111	226	404	566	0	Content		245	408	12699229	416660101
12716	08:40:14.380	00:00:12.715	763	353,5077	522,0718	0,5090844	0,5645258	443,0221	3,449223	0	229,2652	509,5016	0,337252	0,5742995	443,4232	3,533345	0	24	291	516						StimuliFarbe_rot_gelb.jpg	0	880	547	72	111	226	404	566	0	Content		219	405	12715851	416676723
12732	08:40:14.396	00:00:12.732	764	356,8009	519,5752	0,5090965	0,5644678	443,0283	3,435323	0	231,3104	511,3044	0,3372591	0,5742732	443,408	3,436348	0	24	294	515						StimuliFarbe_rot_gelb.jpg	0	880	547	72	111	226	404	566	0	Content		222	404	12732475	416693347
12749	08:40:14.413	00:00:12.749	765	357,8123	528,4863	0,5091366	0,5641575	443,001	3,485361	0	225,1891	501,5652	0,3372948	0,5740476	443,4729	3,421135	0	24	292	515						StimuliFarbe_rot_gelb.jpg	0	880	547	72	111	226	404	566	0	Content		220	404	12749102	416709974
12766	08:40:14.430	00:00:12.765	766	353,7154	515,7769	0,509123	0,5639917	442,8347	3,395761	0	234,0197	513,4573	0,3373128	0,5737938	443,4647	3,376382	0	24	294	515						StimuliFarbe_rot_gelb.jpg	0	880	547	72	111	226	404	566	0	Content		222	404	12765849	416726721
12782	08:40:14.446	00:00:12.782	767	384,4919	524,2759	0,5091239	0,5635174	442,8347	3,483918	0	231,2704	508,3339	0,3372904	0,5734573	443,3289	3,434344	0	24	308	516						StimuliFarbe_rot_gelb.jpg	0	880	547	72	111	226	404	566	0	Content		236	405	12782474	416743346
12799	08:40:14.463	00:00:12.799	768	394,6572	500,7241	0,5087552	0,5617682	442,8347	3,547125	0	255,8559	482,4954	0,3372061	0,5717779	443,4718	3,432207	0	25	325	492						StimuliFarbe_rot_gelb.jpg	0	880	547	72	111	273	343	233	0	Content		253	381	12799098	416759970
12816	08:40:14.480	00:00:12.815	769	390,3265	466,6382	0,5082603	0,5596609	442,8347	3,625293	0	265,5237	458,0498	0,3368057	0,5700004	443,4	3,498431	0	25	328	462						StimuliFarbe_rot_gelb.jpg	0	880	547	72	111	273	343	233	0	Content		256	351	12815728	416776600
12832	08:40:14.496	00:00:12.832	770	404,6839	455,6504	0,5080051	0,5591509	442,8347	3,602067	0	289,8829	448,099	0,3364112	0,5694623	443,3649	3,424195	0	25	347	452						StimuliFarbe_rot_gelb.jpg	0	880	547	72	111	273	343	233	0	Content		275	341	12832470	416793342
12849	08:40:14.513	00:00:12.849	771	412,0775	460,1555	0,5083035	0,5591941	442,8347	3,526305	0	272,7022	453,7115	0,3364478	0,5695167	443,2681	3,533007	0	25	342	457						StimuliFarbe_rot_gelb.jpg	0	880	547	72	111	273	343	233	0	Content		270	346	12849093	416809965
12866	08:40:14.530	00:00:12.865	772	375,4741	450,9156	0,5084633	0,5593048	442,9346	3,45617	0	277,2646	444,2275	0,3365399	0,5694597	443,0887	3,439456	0	25	326	448						StimuliFarbe_rot_gelb.jpg	0	880	547	72	111	273	343	233	0	Content		254	337	12865718	416826590
12882	08:40:14.546	00:00:12.882	773	372,4473	449,8871	0,5085561	0,5591715	443,02	3,515104	0	287,1026	449,2704	0,3364812	0,5693334	443,1971	3,48165	0	25	330	450						StimuliFarbe_rot_gelb.jpg	0	880	547	72	111	273	343	233	0	Content		258	339	12882345	416843217
12899	08:40:14.563	00:00:12.899	774	343,8677	460,6357	0,5087279	0,5591667	442,7034	3,567046	0	287,4799	447,8265	0,3365246	0,5692571	443,1374	3,584975	0	25	316	454						StimuliFarbe_rot_gelb.jpg	0	880	547	72	111	273	343	233	0	Content		244	343	12899091	416859963
12916	08:40:14.580	00:00:12.915	775	380,8637	459,6906	0,5085877	0,5589023	442,7794	3,549471	0	281,3535	448,2491	0,3363464	0,5691296	443,0875	3,487448	0	25	331	454						StimuliFarbe_rot_gelb.jpg	0	880	547	72	111	273	343	233	0	Content		259	343	12915719	416876591
12932	08:40:14.596	00:00:12.932	776	414,0684	451,5146	0,5085599	0,5587153	442,7794	3,567144	0	286,1086	456,6993	0,3362724	0,5690979	443,1028	3,485171	0	25	350	454						StimuliFarbe_rot_gelb.jpg	0	880	547	72	111	273	343	233	0	Content		278	343	12932340	416893212
12949	08:40:14.613	00:00:12.948	777	408,5365	461,3579	0,5085713	0,5587224	442,7794	3,598032	0	282,2398	449,8333	0,3362485	0,5691622	443,0967	3,535666	0	25	345	456						StimuliFarbe_rot_gelb.jpg	0	880	547	72	111	273	343	233	0	Content		273	345	12948978	416909850
12966	08:40:14.630	00:00:12.965	778	415,4373	449,0402	0,5086097	0,5587749	442,7794	3,579179	0	284,9161	445,4316	0,3362742	0,5692896	443,067	3,506769	0	25	350	447						StimuliFarbe_rot_gelb.jpg	0	880	547	72	111	273	343	233	0	Content		278	336	12965713	416926585
12982	08:40:14.646	00:00:12.982	779	411,5987	458,5547	0,5086597	0,5588176	442,7794	3,604082	0	280,2186	450,7604	0,3362828	0,5693598	442,8585	3,560737	0	25	346	455						StimuliFarbe_rot_gelb.jpg	0	880	547	72	111	273	343	233	0	Content		274	344	12982338	416943210
12999	08:40:14.663	00:00:12.998	780	419,7786	453,8309	0,5088592	0,558795	442,7794	3,581108	0	282,1158	449,2468	0,3363109	0,5693201	442,8572	3,551042	0	25	351	452						StimuliFarbe_rot_gelb.jpg	0	880	547	72	111	273	343	233	0	Content		279	341	12998976	416959848
13016	08:40:14.680	00:00:13.015	781	410,7797	460,8663	0,5086985	0,5585802	442,7794	3,627576	0	281,3843	448,1548	0,3363289	0,5691881	443,0784	3,556148	0	25	346	455						StimuliFarbe_rot_gelb.jpg	0	880	547	72	111	273	343	233	0	Content		274	344	13015586	416976458
13032	08:40:14.696	00:00:13.032	782	445,1766	423,5029	0,5074796	0,5571678	442,7794	3,678123	0	338,2151	414,5011	0,335495	0,5677453	443,3083	3,602913	0	26	392	419						StimuliFarbe_rot_gelb.jpg	0	880	547	72	111	399	240	333	0	Content		320	308	13032332	416993204
13049	08:40:14.713	00:00:13.048	783	493,0617	372,9206	0,5079702	0,5554534	451,0007	3,772751	0	438,4942	382,6903	0,3343988	0,5660019	443,6575	3,554062	0	26	466	378						StimuliFarbe_rot_gelb.jpg	0	880	547	72	111	399	240	333	0	Content		394	267	13048972	417009844
13066	08:40:14.730	00:00:13.065	784	504,1295	346,9717	0,5071799	0,5548378	451,0007	3,687839	0	435,7002	348,1305	0,3336527	0,5654994	443,5733	3,544886	0	26	470	348						StimuliFarbe_rot_gelb.jpg	0	880	547	72	111	399	240	333	0	Content		398	237	13065583	417026455
13082	08:40:14.746	00:00:13.082	785	471,3264	358,3044	0,5051033	0,5552236	443,3629	3,663436	0	436,8151	350,3737	0,3335803	0,5659382	443,7197	3,609305	0	26	454	354						StimuliFarbe_rot_gelb.jpg	0	880	547	72	111	399	240	333	0	Content		382	243	13082207	417043079
13099	08:40:14.763	00:00:13.098	786	481,74	346,5965	0,5052992	0,5555753	442,8774	3,618139	0	460,5668	362,1673	0,3335037	0,5662205	443,3608	3,66623	0	26	471	354						StimuliFarbe_rot_gelb.jpg	0	880	547	72	111	399	240	333	0	Content		399	243	13098970	417059842
13116	08:40:14.780	00:00:13.115	787	530,8072	345,7389	0,5060276	0,5555201	446,0121	3,409239	0	431,4155	346,0458	0,3333294	0,566539	443,3006	3,478087	0	26	481	346						StimuliFarbe_rot_gelb.jpg	0	880	547	72	111	399	240	333	0	Content		409	235	13115582	417076454
13132	08:40:14.796	00:00:13.132	788	514,9199	346,775	0,5059887	0,5557768	446,0121	3,553965	0	431,5118	348,0307	0,3332288	0,5667673	443,5767	3,494412	0	26	473	347						StimuliFarbe_rot_gelb.jpg	0	880	547	72	111	399	240	333	0	Content		401	236	13132207	417093079
13149	08:40:14.813	00:00:13.148	789	531,0672	344,7902	0,5058833	0,5558649	446,0121	3,441037	0	438,5282	347,6232	0,3330596	0,5669351	443,3923	3,49304	0	26	485	346						StimuliFarbe_rot_gelb.jpg	0	880	547	72	111	399	240	333	0	Content		413	235	13148829	417109701
13166	08:40:14.830	00:00:13.165	790	514,3934	346,8593	0,5058149	0,5558798	446,0121	3,657125	0	438,2871	348,0494	0,3329145	0,5669972	443,1761	3,483846	0	26	476	347						StimuliFarbe_rot_gelb.jpg	0	880	547	72	111	399	240	333	0	Content		404	236	13165577	417126449
13182	08:40:14.846	00:00:13.182	791	490,662	354,603	0,5049306	0,5559542	443,0969	3,584646	0	433,7121	346,548	0,3327966	0,5670395	443,3441	3,512021	0	26	462	351						StimuliFarbe_rot_gelb.jpg	0	880	547	72	111	399	240	333	0	Content		390	240	13182199	417143071
13199	08:40:14.863	00:00:13.198	792	518,5729	351,2894	0,5049195	0,5558336	443,0969	3,598642	0	434,2714	351,8523	0,332736	0,5670325	443,316	3,441221	0	26	476	352						StimuliFarbe_rot_gelb.jpg	0	880	547	72	111	399	240	333	0	Content		404	241	13198827	417159699
13215	08:40:14.879	00:00:13.215	793	515,1035	354,5933	0,504918	0,5558402	443,0969	3,642839	0	425,6771	348,915	0,3326992	0,5670671	443,371	3,506968	0	26	470	352						StimuliFarbe_rot_gelb.jpg	0	880	547	72	111	399	240	333	0	Content		398	241	13215448	417176320
13232	08:40:14.896	00:00:13.232	794	488,6958	350,4907	0,504874	0,5559635	443,0125	3,567014	0	426,0882	354,1708	0,3326672	0,5671028	443,3698	3,655335	0	26	457	352						StimuliFarbe_rot_gelb.jpg	0	880	547	72	111	399	240	333	0	Content		385	241	13232196	417193068
13249	08:40:14.913	00:00:13.248	795	522,6826	351,36	0,5048679	0,5558647	443,0125	3,574568	0	433,0459	346,2498	0,3325852	0,5672077	443,177	3,534181	0	26	478	349						StimuliFarbe_rot_gelb.jpg	0	880	547	72	111	399	240	333	0	Content		406	238	13248823	417209695
13265	08:40:14.929	00:00:13.265	796	530,6563	352,2163	0,5048521	0,5558197	443,0125	3,542064	0	430,9041	346,868	0,3325265	0,5672278	443,0265	3,504379	0	26	481	350						StimuliFarbe_rot_gelb.jpg	0	880	547	72	111	399	240	333	0	Content		409	239	13265444	417226316
13282	08:40:14.946	00:00:13.282	797	488,925	350,4855	0,5047583	0,555865	442,8638	3,51568	0	425,7975	349,1608	0,3324376	0,567175	443,0734	3,512219	0	26	457	350						StimuliFarbe_rot_gelb.jpg	0	880	547	72	111	399	240	333	0	Content		385	239	13282068	417242940
13299	08:40:14.963	00:00:13.298	798	493,0582	355,7035	0,5046954	0,5557559	442,8329	3,537051	0	433,0864	349,5321	0,3323227	0,5670738	443,1693	3,466864	0	26	463	353						StimuliFarbe_rot_gelb.jpg	0	880	547	72	111	399	240	333	0	Content		391	242	13298819	417259691
13315	08:40:14.979	00:00:13.315	799	534,7139	351,5776	0,5046583	0,5555233	442,8329	3,500824	0	423,1268	352,3934	0,3321939	0,5670468	442,8795	3,520819	0	26	479	352						StimuliFarbe_rot_gelb.jpg	0	880	547	72	111	399	240	333	0	Content		407	241	13315442	417276314
13332	08:40:14.996	00:00:13.332	800	-1024	-768	-1	-1	-1	-1	4	418,6271	349,6477	0,3321509	0,5669377	442,9113	3,53141	0	26	419	350						StimuliFarbe_rot_gelb.jpg	0	880	547	72	111	399	240	333	0	Content		347	239	13332066	417292938
13349	08:40:15.013	00:00:13.348	801	528,4988	360,3045	0,5043186	0,5552275	442,8329	3,611487	0	433,6948	348,656	0,3319706	0,5669304	442,9585	3,480063	0	26	481	354						StimuliFarbe_rot_gelb.jpg	0	880	547	72	111	399	240	333	0	Content		409	243	13348815	417309687
13365	08:40:15.029	00:00:13.365	802	552,9728	329,6876	0,5021414	0,5544572	443,3238	3,49986	0	495,3218	325,6347	0,3304597	0,5658642	443,5858	3,345354	0	27	524	328						StimuliFarbe_rot_gelb.jpg	0	880	547	72	111	551	214	316	0	Content		452	217	13365439	417326311
13382	08:40:15.046	00:00:13.382	803	627,2913	319,6933	0,5005348	0,5543081	443,9649	3,485831	0	594,0568	319,9645	0,3291091	0,5655363	443,8465	3,359825	0	27	611	320						StimuliFarbe_rot_gelb.jpg	0	880	547	72	111	551	214	316	0	Content		539	209	13382063	417342935
13399	08:40:15.063	00:00:13.398	804	653,5968	314,3163	0,5001661	0,5546985	444,2945	3,440268	0	622,9479	310,8489	0,3285969	0,5656779	443,9221	3,346048	0	27	638	313						StimuliFarbe_rot_gelb.jpg	0	880	547	72	111	551	214	316	0	Content		566	202	13398688	417359560
13415	08:40:15.079	00:00:13.415	805	674,7861	321,749	0,500355	0,5546649	444,2945	3,478881	0	616,2667	314,4914	0,3285502	0,5658785	443,8702	3,323036	0	27	646	318						StimuliFarbe_rot_gelb.jpg	0	880	547	72	111	551	214	316	0	Content		574	207	13415311	417376183
13432	08:40:15.096	00:00:13.432	806	653,9606	318,1456	0,5003053	0,5549025	444,1363	3,465765	0	616,2336	319,7972	0,3284284	0,5659752	443,6107	3,281763	0	27	635	319						StimuliFarbe_rot_gelb.jpg	0	880	547	72	111	551	214	316	0	Content		563	208	13432061	417392933
13449	08:40:15.113	00:00:13.448	807	651,1596	321,0203	0,500257	0,554934	443,9987	3,448546	0	613,0737	315,927	0,3283749	0,5660397	443,9049	3,296268	0	27	632	318						StimuliFarbe_rot_gelb.jpg	0	880	547	72	111	551	214	316	0	Content		560	207	13448684	417409556
13465	08:40:15.129	00:00:13.465	808	653,6019	312,5235	0,5000193	0,5550014	443,446	3,393244	0	604,3684	331,9595	0,3280605	0,5659482	443,5183	3,348189	0	27	629	322						StimuliFarbe_rot_gelb.jpg	0	880	547	72	111	551	214	316	0	Content		557	211	13465310	417426182
13482	08:40:15.146	00:00:13.482	809	-1024	-768	-1	-1	-1	-1	4	606,7661	328,0749	0,3279265	0,5659987	443,0747	3,32955	0	27	607	328						StimuliFarbe_rot_gelb.jpg	0	880	547	72	111	551	214	316	0	Content		535	217	13482058	417442930
13499	08:40:15.163	00:00:13.498	810	653,6138	313,1201	0,5000529	0,5550232	443,2472	3,36727	0	597,5563	326,5199	0,3279281	0,5660844	443,1581	3,447959	0	27	626	320						StimuliFarbe_rot_gelb.jpg	0	880	547	72	111	551	214	316	0	Content		554	209	13498684	417459556
13515	08:40:15.179	00:00:13.515	811	652,4349	321,263	0,5000601	0,5550753	443,3074	3,448045	0	604,4049	329,6118	0,3279463	0,566178	443,4168	3,367382	0	27	628	325						StimuliFarbe_rot_gelb.jpg	0	880	547	72	111	551	214	316	0	Content		556	214	13515306	417476178
13532	08:40:15.196	00:00:13.531	812	649,5793	318,2946	0,500007	0,5550919	443,2565	3,392547	0	592,4446	328,9218	0,3278956	0,566332	443,4213	3,436421	0	27	621	324						StimuliFarbe_rot_gelb.jpg	0	880	547	72	111	551	214	316	0	Content		549	213	13531934	417492806
13549	08:40:15.213	00:00:13.548	813	648,0115	325,8589	0,5000284	0,5551686	443,1989	3,428908	0	608,772	330,1942	0,3278163	0,5664521	443,4877	3,361022	0	27	628	328						StimuliFarbe_rot_gelb.jpg	0	880	547	72	111	551	214	316	0	Content		556	217	13548682	417509554
13565	08:40:15.229	00:00:13.565	814	647,3351	325,089	0,4998833	0,5554205	442,8725	3,424648	0	603,9081	330,388	0,3277118	0,5665234	443,4006	3,373956	0	27	626	328						StimuliFarbe_rot_gelb.jpg	0	880	547	72	111	551	214	316	0	Content		554	217	13565307	417526179
13582	08:40:15.246	00:00:13.581	815	649,2611	316,0355	0,4998165	0,5555671	443,2217	3,415096	0	597,5424	330,9528	0,3276483	0,5666029	443,4369	3,385909	0	27	623	323						StimuliFarbe_rot_gelb.jpg	0	880	547	72	111	551	214	316	0	Content		551	212	13581929	417542801
13599	08:40:15.263	00:00:13.598	816	643,5298	326,4411	0,4997948	0,555598	443,1277	3,42937	0	599,4007	325,8589	0,3276357	0,5666369	443,3589	3,304959	0	27	621	326						StimuliFarbe_rot_gelb.jpg	0	880	547	72	111	551	214	316	0	Content		549	215	13598555	417559427
13615	08:40:15.279	00:00:13.615	817	646,0663	318,1982	0,499831	0,5556723	443,2361	3,367101	0	599,1184	333,1879	0,3276331	0,5667151	443,3858	3,323993	0	27	623	326						StimuliFarbe_rot_gelb.jpg	0	880	547	72	111	551	214	316	0	Content		551	215	13615304	417576176
13632	08:40:15.296	00:00:13.631	818	633,8793	325,0945	0,499834	0,5557396	443,1023	3,396088	0	603,4867	329,9289	0,3276758	0,566851	443,2094	3,364175	0	27	619	328						StimuliFarbe_rot_gelb.jpg	0	880	547	72	111	551	214	316	0	Content		547	217	13631931	417592803
13649	08:40:15.313	00:00:13.648	819	652,3104	335,5154	0,5003616	0,556304	442,6271	3,303672	0	577,7967	348,1608	0,32832	0,5675193	443,1344	3,267132	0	27	615	342						StimuliFarbe_rot_gelb.jpg	0	880	547	72	111	551	214	316	0	Content		543	231	13648555	417609427
13665	08:40:15.329	00:00:13.665	820	582,7617	376,7453	0,5014781	0,5577222	442,8437	3,467319	0	536,8351	386,9719	0,3293916	0,5685987	443,098	3,339392	0	27	560	382						StimuliFarbe_rot_gelb.jpg	0	880	547	72	111	551	214	316	0	Content		488	271	13665178	417626050
13682	08:40:15.346	00:00:13.681	821	549,911	398,223	0,5020084	0,5589952	443,1235	3,472704	0	508,5786	409,2538	0,3302712	0,5695515	443,3181	3,361514	0	28	529	404						StimuliFarbe_rot_gelb.jpg	0	880	547	72	111	393	417	283	0	Content		457	293	13681927	417642799
13699	08:40:15.363	00:00:13.698	822	532,9792	438,9991	0,5027441	0,5603875	443,1999	3,508809	0	494,6813	449,5863	0,3311631	0,5707621	443,3085	3,331904	0	28	514	444						StimuliFarbe_rot_gelb.jpg	0	880	547	72	111	393	417	283	0	Content		442	333	13698552	417659424
13715	08:40:15.379	00:00:13.715	823	508,7289	458,1263	0,5033327	0,5614215	443,0959	3,467077	0	458,3318	470,9095	0,3320561	0,5715463	443,4539	3,400244	0	28	484	465						StimuliFarbe_rot_gelb.jpg	0	880	547	72	111	393	417	283	0	Content		412	354	13715176	417676048
13732	08:40:15.396	00:00:13.731	824	497,4929	487,1178	0,5039932	0,5623132	443,1294	3,437192	0	428,915	496,1071	0,3329543	0,5723809	443,2933	3,399061	0	28	463	492						StimuliFarbe_rot_gelb.jpg	0	880	547	72	111	393	417	283	0	Content		391	381	13731801	417692673
13749	08:40:15.413	00:00:13.748	825	473,3125	505,2144	0,5044031	0,5633714	443,0972	3,473919	0	414,5173	508,7487	0,3336332	0,5730602	443,2734	3,501132	0	28	444	507						StimuliFarbe_rot_gelb.jpg	0	880	547	72	111	393	417	283	0	Content		372	396	13748552	417709424
13765	08:40:15.429	00:00:13.765	826	459,8656	521,7676	0,5044528	0,5644744	443,0984	3,51615	0	-1024	-768	-1	-1	-1	-1	4	28	460	522						StimuliFarbe_rot_gelb.jpg	0	880	547	72	111	393	417	283	0	Content		388	411	13765176	417726048
13782	08:40:15.446	00:00:13.781	827	-1024	-768	-1	-1	-1	-1	4	-1024	-768	-1	-1	-1	-1	4	28	0	0						StimuliFarbe_rot_gelb.jpg	0	880	547	72	111	393	417	283	0	Content		-72	-111	13781802	417742674
13798	08:40:15.462	00:00:13.798	828	467,5745	547,1832	0,5043023	0,5650379	443,1555	3,544172	0	-1024	-768	-1	-1	-1	-1	4	28	468	547						StimuliFarbe_rot_gelb.jpg	0	880	547	72	111	393	417	283	0	Content		396	436	13798419	417759291
13815	08:40:15.479	00:00:13.815	829	515,3965	544,4352	0,5043089	0,5651177	443,1555	3,50948	0	-1024	-768	-1	-1	-1	-1	4	28	515	544						StimuliFarbe_rot_gelb.jpg	0	880	547	72	111	393	417	283	0	Content		443	433	13815168	417776040
13832	08:40:15.496	00:00:13.831	830	517,3743	544,3221	0,504299	0,565222	443,1555	3,483649	0	-1024	-768	-1	-1	-1	-1	4	28	517	544						StimuliFarbe_rot_gelb.jpg	0	880	547	72	111	393	417	283	0	Content		445	433	13831801	417792673
13848	08:40:15.512	00:00:13.848	831	435,3125	544,7057	0,5042848	0,5656563	443,1555	3,562439	0	-1024	-768	-1	-1	-1	-1	4	28	435	545						StimuliFarbe_rot_gelb.jpg	0	880	547	72	111	393	417	283	0	Content		363	434	13848418	417809290
13865	08:40:15.529	00:00:13.865	832	-1024	-768	-1	-1	-1	-1	4	-1024	-768	-1	-1	-1	-1	4	28	0	0						StimuliFarbe_rot_gelb.jpg	0	880	547	72	111	393	417	283	0	Content		-72	-111	13865042	417825914
13882	08:40:15.546	00:00:13.881	833	-1024	-768	-1	-1	-1	-1	4	-1024	-768	-1	-1	-1	-1	4	28	0	0						StimuliFarbe_rot_gelb.jpg	0	880	547	72	111	393	417	283	0	Content		-72	-111	13881792	417842664
13898	08:40:15.562	00:00:13.898	834	-1024	-768	-1	-1	-1	-1	4	-1024	-768	-1	-1	-1	-1	4	28	0	0						StimuliFarbe_rot_gelb.jpg	0	880	547	72	111	393	417	283	0	Content		-72	-111	13898416	417859288
13915	08:40:15.579	00:00:13.915	835	-1024	-768	-1	-1	-1	-1	4	-1024	-768	-1	-1	-1	-1	4	28	0	0						StimuliFarbe_rot_gelb.jpg	0	880	547	72	111	393	417	283	0	Content		-72	-111	13915083	417875955
13932	08:40:15.596	00:00:13.931	836	440,906	535,1443	0,502527	0,5677754	449,4974	3,604413	0	-1024	-768	-1	-1	-1	-1	4	28	441	535						StimuliFarbe_rot_gelb.jpg	0	880	547	72	111	393	417	283	0	Content		369	424	13931670	417892542
13948	08:40:15.612	00:00:13.948	837	477,9752	537,8633	0,504014	0,5684239	443,8644	3,679019	0	-1024	-768	-1	-1	-1	-1	4	28	478	538						StimuliFarbe_rot_gelb.jpg	0	880	547	72	111	393	417	283	0	Content		406	427	13948416	417909288
13965	08:40:15.629	00:00:13.965	838	-1024	-768	-1	-1	-1	-1	4	-1024	-768	-1	-1	-1	-1	4		0	0						StimuliFarbe_rot_gelb.jpg	0	880	547	72	111				0	Content		-72	-111	13965041	417925913
13982	08:40:15.646	00:00:13.981	839	-1024	-768	-1	-1	-1	-1	4	-1024	-768	-1	-1	-1	-1	4		0	0						StimuliFarbe_rot_gelb.jpg	0	880	547	72	111				0	Content		-72	-111	13981664	417942536
13998	08:40:15.662	00:00:13.998	840	-1024	-768	-1	-1	-1	-1	4	-1024	-768	-1	-1	-1	-1	4		0	0						StimuliFarbe_rot_gelb.jpg	0	880	547	72	111				0	Content		-72	-111	13998414	417959286
14015	08:40:15.679	00:00:14.015	841	-1024	-768	-1	-1	-1	-1	4	-1024	-768	-1	-1	-1	-1	4		0	0						StimuliFarbe_rot_gelb.jpg	0	880	547	72	111				0	Content		-72	-111	14015038	417975910
14032	08:40:15.696	00:00:14.031	842	-1024	-768	-1	-1	-1	-1	4	-1024	-768	-1	-1	-1	-1	4		0	0						StimuliFarbe_rot_gelb.jpg	0	880	547	72	111				0	Content		-72	-111	14031662	417992534
14048	08:40:15.712	00:00:14.048	843	-1024	-768	-1	-1	-1	-1	4	-1024	-768	-1	-1	-1	-1	4		0	0						StimuliFarbe_rot_gelb.jpg	0	880	547	72	111				0	Content		-72	-111	14048378	418009250
14065	08:40:15.729	00:00:14.065	844	-1024	-768	-1	-1	-1	-1	4	-1024	-768	-1	-1	-1	-1	4		0	0						StimuliFarbe_rot_gelb.jpg	0	880	547	72	111				0	Content		-72	-111	14065011	418025883
14082	08:40:15.746	00:00:14.081	845	-1024	-768	-1	-1	-1	-1	4	-1024	-768	-1	-1	-1	-1	4		0	0						StimuliFarbe_rot_gelb.jpg	0	880	547	72	111				0	Content		-72	-111	14081679	418042551
14098	08:40:15.762	00:00:14.098	846	-1024	-768	-1	-1	-1	-1	4	-1024	-768	-1	-1	-1	-1	4		0	0						StimuliFarbe_rot_gelb.jpg	0	880	547	72	111				0	Content		-72	-111	14098287	418059159
14115	08:40:15.779	00:00:14.114	847	-1024	-768	-1	-1	-1	-1	4	-1024	-768	-1	-1	-1	-1	4		0	0						StimuliFarbe_rot_gelb.jpg	0	880	547	72	111				0	Content		-72	-111	14114954	418075826
14132	08:40:15.796	00:00:14.131	848	-1024	-768	-1	-1	-1	-1	4	-1024	-768	-1	-1	-1	-1	4		0	0						StimuliFarbe_rot_gelb.jpg	0	880	547	72	111				0	Content		-72	-111	14131611	418092483
14148	08:40:15.812	00:00:14.148	849	-1024	-768	-1	-1	-1	-1	4	-1024	-768	-1	-1	-1	-1	4		0	0						StimuliFarbe_rot_gelb.jpg	0	880	547	72	111				0	Content		-72	-111	14148278	418109150
14165	08:40:15.829	00:00:14.164	850	-1024	-768	-1	-1	-1	-1	4	-1024	-768	-1	-1	-1	-1	4		0	0						StimuliFarbe_rot_gelb.jpg	0	880	547	72	111				0	Content		-72	-111	14164903	418125775
14182	08:40:15.846	00:00:14.181	851	-1024	-768	-1	-1	-1	-1	4	-1024	-768	-1	-1	-1	-1	4		0	0						StimuliFarbe_rot_gelb.jpg	0	880	547	72	111				0	Content		-72	-111	14181527	418142399
14198	08:40:15.862	00:00:14.198	852	-1024	-768	-1	-1	-1	-1	4	-1024	-768	-1	-1	-1	-1	4		0	0						StimuliFarbe_rot_gelb.jpg	0	880	547	72	111				0	Content		-72	-111	14198277	418159149
14215	08:40:15.879	00:00:14.214	853	-1024	-768	-1	-1	-1	-1	4	-1024	-768	-1	-1	-1	-1	4		0	0						StimuliFarbe_rot_gelb.jpg	0	880	547	72	111				0	Content		-72	-111	14214899	418175771
14232	08:40:15.896	00:00:14.231	854	-1024	-768	-1	-1	-1	-1	4	-1024	-768	-1	-1	-1	-1	4		0	0						StimuliFarbe_rot_gelb.jpg	0	880	547	72	111				0	Content		-72	-111	14231522	418192394
14248	08:40:15.912	00:00:14.248	855	-1024	-768	-1	-1	-1	-1	4	-1024	-768	-1	-1	-1	-1	4		0	0						StimuliFarbe_rot_gelb.jpg	0	880	547	72	111				0	Content		-72	-111	14248146	418209018
14265	08:40:15.929	00:00:14.264	856	-1024	-768	-1	-1	-1	-1	4	-1024	-768	-1	-1	-1	-1	4		0	0						StimuliFarbe_rot_gelb.jpg	0	880	547	72	111				0	Content		-72	-111	14264895	418225767
14282	08:40:15.946	00:00:14.281	857	-1024	-768	-1	-1	-1	-1	4	-1024	-768	-1	-1	-1	-1	4		0	0						StimuliFarbe_rot_gelb.jpg	0	880	547	72	111				0	Content		-72	-111	14281646	418242518
14298	08:40:15.962	00:00:14.298	858	-1024	-768	-1	-1	-1	-1	4	-1024	-768	-1	-1	-1	-1	4		0	0						StimuliFarbe_rot_gelb.jpg	0	880	547	72	111				0	Content		-72	-111	14298144	418259016
14315	08:40:15.979	00:00:14.314	859	-1024	-768	-1	-1	-1	-1	4	-1024	-768	-1	-1	-1	-1	4		0	0						StimuliFarbe_rot_gelb.jpg	0	880	547	72	111				0	Content		-72	-111	14314890	418275762
14332	08:40:15.996	00:00:14.331	860	-1024	-768	-1	-1	-1	-1	4	-1024	-768	-1	-1	-1	-1	4		0	0						StimuliFarbe_rot_gelb.jpg	0	880	547	72	111				0	Content		-72	-111	14331514	418292386
14349	08:40:16.013	00:00:14.348	861	-1024	-768	-1	-1	-1	-1	4	-1024	-768	-1	-1	-1	-1	4		0	0						StimuliFarbe_rot_gelb.jpg	0	880	547	72	111				0	Content		-72	-111	14348581	418309453
14366	08:40:16.030	00:00:14.365	862	-1024	-768	-1	-1	-1	-1	4	-1024	-768	-1	-1	-1	-1	4		0	0						StimuliFarbe_rot_gelb.jpg	0	880	547	72	111				0	Content		-72	-111	14365954	418326826
14383	08:40:16.047	00:00:14.383	863	-1024	-768	-1	-1	-1	-1	4	-1024	-768	-1	-1	-1	-1	4		0	0						StimuliFarbe_rot_gelb.jpg	0	880	547	72	111				0	Content		-72	-111	14383203	418344075
14398	08:40:16.062	00:00:14.398	864	-1024	-768	-1	-1	-1	-1	4	-1024	-768	-1	-1	-1	-1	4		0	0						StimuliFarbe_rot_gelb.jpg	0	880	547	72	111				0	Content		-72	-111	14398135	418359007
14415	08:40:16.079	00:00:14.414	865	-1024	-768	-1	-1	-1	-1	4	-1024	-768	-1	-1	-1	-1	4		0	0						StimuliFarbe_rot_gelb.jpg	0	880	547	72	111				0	Content		-72	-111	14414759	418375631
14432	08:40:16.096	00:00:14.431	866	-1024	-768	-1	-1	-1	-1	4	-1024	-768	-1	-1	-1	-1	4		0	0						StimuliFarbe_rot_gelb.jpg	0	880	547	72	111				0	Content		-72	-111	14431506	418392378
14448	08:40:16.112	00:00:14.448	867	-1024	-768	-1	-1	-1	-1	4	-1024	-768	-1	-1	-1	-1	4		0	0						StimuliFarbe_rot_gelb.jpg	0	880	547	72	111				0	Content		-72	-111	14448130	418409002
14465	08:40:16.129	00:00:14.464	868	-1024	-768	-1	-1	-1	-1	4	-1024	-768	-1	-1	-1	-1	4		0	0						StimuliFarbe_rot_gelb.jpg	0	880	547	72	111				0	Content		-72	-111	14464751	418425623
14481	08:40:16.145	00:00:14.481	869	-1024	-768	-1	-1	-1	-1	4	-1024	-768	-1	-1	-1	-1	4		0	0						StimuliFarbe_rot_gelb.jpg	0	880	547	72	111				0	Content		-72	-111	14481376	418442248
14499	08:40:16.163	00:00:14.498	870	-1024	-768	-1	-1	-1	-1	4	-1024	-768	-1	-1	-1	-1	4		0	0						StimuliFarbe_rot_gelb.jpg	0	880	547	72	111				0	Content		-72	-111	14498569	418459441
14516	08:40:16.180	00:00:14.515	871	-1024	-768	-1	-1	-1	-1	4	-1024	-768	-1	-1	-1	-1	4		0	0						StimuliFarbe_rot_gelb.jpg	0	880	547	72	111				0	Content		-72	-111	14515817	418476689
14533	08:40:16.197	00:00:14.533	872	-1024	-768	-1	-1	-1	-1	4	-1024	-768	-1	-1	-1	-1	4		0	0						StimuliFarbe_rot_gelb.jpg	0	880	547	72	111				0	Content		-72	-111	14533186	418494058
14548	08:40:16.212	00:00:14.547	873	-1024	-768	-1	-1	-1	-1	4	-1024	-768	-1	-1	-1	-1	4		0	0						StimuliFarbe_rot_gelb.jpg	0	880	547	72	111				0	Content		-72	-111	14547994	418508866
14565	08:40:16.229	00:00:14.564	874	-1024	-768	-1	-1	-1	-1	4	-1024	-768	-1	-1	-1	-1	4		0	0						StimuliFarbe_rot_gelb.jpg	0	880	547	72	111				0	Content		-72	-111	14564743	418525615
14581	08:40:16.245	00:00:14.581	875	-1024	-768	-1	-1	-1	-1	4	-1024	-768	-1	-1	-1	-1	4		0	0						StimuliFarbe_rot_gelb.jpg	0	880	547	72	111				0	Content		-72	-111	14581364	418542236
14598	08:40:16.262	00:00:14.597	876	-1024	-768	-1	-1	-1	-1	4	-1024	-768	-1	-1	-1	-1	4		0	0						StimuliFarbe_rot_gelb.jpg	0	880	547	72	111				0	Content		-72	-111	14597989	418558861
14615	08:40:16.279	00:00:14.614	877	-1024	-768	-1	-1	-1	-1	4	-1024	-768	-1	-1	-1	-1	4		0	0						StimuliFarbe_rot_gelb.jpg	0	880	547	72	111				0	Content		-72	-111	14614613	418575485
14631	08:40:16.295	00:00:14.631	878	-1024	-768	-1	-1	-1	-1	4	-1024	-768	-1	-1	-1	-1	4		0	0						StimuliFarbe_rot_gelb.jpg	0	880	547	72	111				0	Content		-72	-111	14631236	418592108
14648	08:40:16.312	00:00:14.648	879	-1024	-768	-1	-1	-1	-1	4	-1024	-768	-1	-1	-1	-1	4		0	0						StimuliFarbe_rot_gelb.jpg	0	880	547	72	111				0	Content		-72	-111	14648429	418609301
14666	08:40:16.330	00:00:14.665	880	-1024	-768	-1	-1	-1	-1	4	-1024	-768	-1	-1	-1	-1	4		0	0						StimuliFarbe_rot_gelb.jpg	0	880	547	72	111				0	Content		-72	-111	14665800	418626672
14683	08:40:16.347	00:00:14.683	881	-1024	-768	-1	-1	-1	-1	4	-1024	-768	-1	-1	-1	-1	4		0	0						StimuliFarbe_rot_gelb.jpg	0	880	547	72	111				0	Content		-72	-111	14683045	418643917
14698	08:40:16.362	00:00:14.697	882	-1024	-768	-1	-1	-1	-1	4	-1024	-768	-1	-1	-1	-1	4		0	0						StimuliFarbe_rot_gelb.jpg	0	880	547	72	111				0	Content		-72	-111	14697848	418658720
14715	08:40:16.379	00:00:14.714	883	-1024	-768	-1	-1	-1	-1	4	-1024	-768	-1	-1	-1	-1	4		0	0						StimuliFarbe_rot_gelb.jpg	0	880	547	72	111				0	Content		-72	-111	14714600	418675472
14731	08:40:16.395	00:00:14.731	884	-1024	-768	-1	-1	-1	-1	4	-1024	-768	-1	-1	-1	-1	4		0	0						StimuliFarbe_rot_gelb.jpg	0	880	547	72	111				0	Content		-72	-111	14731223	418692095
14748	08:40:16.412	00:00:14.747	885	-1024	-768	-1	-1	-1	-1	4	-1024	-768	-1	-1	-1	-1	4		0	0						StimuliFarbe_rot_gelb.jpg	0	880	547	72	111				0	Content		-72	-111	14747846	418708718
14764	08:40:16.428	00:00:14.764	886	-1024	-768	-1	-1	-1	-1	4	-1024	-768	-1	-1	-1	-1	4		0	0						StimuliFarbe_rot_gelb.jpg	0	880	547	72	111				0	Content		-72	-111	14764468	418725340
14783	08:40:16.447	00:00:14.782	887	-1024	-768	-1	-1	-1	-1	4	-1024	-768	-1	-1	-1	-1	4		0	0						StimuliFarbe_rot_gelb.jpg	0	880	547	72	111				0	Content		-72	-111	14782660	418743532
14799	08:40:16.463	00:00:14.799	888	-1024	-768	-1	-1	-1	-1	4	-1024	-768	-1	-1	-1	-1	4		0	0						StimuliFarbe_rot_gelb.jpg	0	880	547	72	111				0	Content		-72	-111	14799212	418760084
14816	08:40:16.480	00:00:14.815	889	-1024	-768	-1	-1	-1	-1	4	-1024	-768	-1	-1	-1	-1	4		0	0						StimuliFarbe_rot_gelb.jpg	0	880	547	72	111				0	Content		-72	-111	14815961	418776833
14833	08:40:16.497	00:00:14.832	890	-1024	-768	-1	-1	-1	-1	4	-1024	-768	-1	-1	-1	-1	4		0	0						StimuliFarbe_rot_gelb.jpg	0	880	547	72	111				0	Content		-72	-111	14832582	418793454
14849	08:40:16.513	00:00:14.849	891	-1024	-768	-1	-1	-1	-1	4	-1024	-768	-1	-1	-1	-1	4		0	0						StimuliFarbe_rot_gelb.jpg	0	880	547	72	111				0	Content		-72	-111	14849211	418810083
14866	08:40:16.530	00:00:14.865	892	-1024	-768	-1	-1	-1	-1	4	-1024	-768	-1	-1	-1	-1	4		0	0						StimuliFarbe_rot_gelb.jpg	0	880	547	72	111				0	Content		-72	-111	14865954	418826826
14883	08:40:16.547	00:00:14.882	893	-1024	-768	-1	-1	-1	-1	4	-1024	-768	-1	-1	-1	-1	4		0	0						StimuliFarbe_rot_gelb.jpg	0	880	547	72	111				0	Content		-72	-111	14882772	418843644
14899	08:40:16.563	00:00:14.899	894	-1024	-768	-1	-1	-1	-1	4	-1024	-768	-1	-1	-1	-1	4		0	0						StimuliFarbe_rot_gelb.jpg	0	880	547	72	111				0	Content		-72	-111	14899076	418859948
14916	08:40:16.580	00:00:14.916	895	-1024	-768	-1	-1	-1	-1	4	-1024	-768	-1	-1	-1	-1	4		0	0						StimuliFarbe_rot_gelb.jpg	0	880	547	72	111				0	Content		-72	-111	14916069	418876941
14933	08:40:16.597	00:00:14.932	896	-1024	-768	-1	-1	-1	-1	4	-1024	-768	-1	-1	-1	-1	4		0	0						StimuliFarbe_rot_gelb.jpg	0	880	547	72	111				0	Content		-72	-111	14932574	418893446
14949	08:40:16.613	00:00:14.949	897	-1024	-768	-1	-1	-1	-1	4	-1024	-768	-1	-1	-1	-1	4		0	0						StimuliFarbe_rot_gelb.jpg	0	880	547	72	111				0	Content		-72	-111	14949323	418910195
14966	08:40:16.630	00:00:14.965	898	-1024	-768	-1	-1	-1	-1	4	-1024	-768	-1	-1	-1	-1	4		0	0						StimuliFarbe_rot_gelb.jpg	0	880	547	72	111				0	Content		-72	-111	14965947	418926819
14983	08:40:16.647	00:00:14.982	899	-1024	-768	-1	-1	-1	-1	4	-1024	-768	-1	-1	-1	-1	4		0	0						StimuliFarbe_rot_gelb.jpg	0	880	547	72	111				0	Content		-72	-111	14982570	418943442
14999	08:40:16.663	00:00:14.999	900	-1024	-768	-1	-1	-1	-1	4	-1024	-768	-1	-1	-1	-1	4		0	0						StimuliFarbe_rot_gelb.jpg	0	880	547	72	111				0	Content		-72	-111	14999193	418960065
15016	08:40:16.680	00:00:15.015	901	-1024	-768	-1	-1	-1	-1	4	-1024	-768	-1	-1	-1	-1	4		0	0						StimuliFarbe_rot_gelb.jpg	0	880	547	72	111				0	Content		-72	-111	15015818	418976690
15033	08:40:16.697	00:00:15.032	902	-1024	-768	-1	-1	-1	-1	4	-1024	-768	-1	-1	-1	-1	4		0	0						StimuliFarbe_rot_gelb.jpg	0	880	547	72	111				0	Content		-72	-111	15032571	418993443
15049	08:40:16.713	00:00:15.049	903	-1024	-768	-1	-1	-1	-1	4	-1024	-768	-1	-1	-1	-1	4		0	0						StimuliFarbe_rot_gelb.jpg	0	880	547	72	111				0	Content		-72	-111	15049191	419010063
15066	08:40:16.730	00:00:15.065	904	-1024	-768	-1	-1	-1	-1	4	-1024	-768	-1	-1	-1	-1	4		0	0						StimuliFarbe_rot_gelb.jpg	0	880	547	72	111				0	Content		-72	-111	15065566	419026438
15083	08:40:16.747	00:00:15.082	905	-1024	-768	-1	-1	-1	-1	4	-1024	-768	-1	-1	-1	-1	4		0	0						StimuliFarbe_rot_gelb.jpg	0	880	547	72	111				0	Content		-72	-111	15082817	419043689
15100	08:40:16.764	00:00:15.099	906	-1024	-768	-1	-1	-1	-1	4	-1024	-768	-1	-1	-1	-1	4		0	0						StimuliFarbe_rot_gelb.jpg	0	880	547	72	111				0	Content		-72	-111	15099565	419060437
15116	08:40:16.780	00:00:15.116	907	-1024	-768	-1	-1	-1	-1	4	-1024	-768	-1	-1	-1	-1	4		0	0						StimuliFarbe_rot_gelb.jpg	0	880	547	72	111				0	Content		-72	-111	15116190	419077062
15132	08:40:16.796	00:00:15.132	908	-1024	-768	-1	-1	-1	-1	4	-1024	-768	-1	-1	-1	-1	4		0	0						StimuliFarbe_rot_gelb.jpg	0	880	547	72	111				0	Content		-72	-111	15132189	419093061
15148	08:40:16.812	00:00:15.147	909	-1024	-768	-1	-1	-1	-1	4	-1024	-768	-1	-1	-1	-1	4		0	0						StimuliFarbe_rot_gelb.jpg	0	880	547	72	111				0	Content		-72	-111	15147779	419108651
15164	08:40:16.828	00:00:15.164	910	-1024	-768	-1	-1	-1	-1	4	-1024	-768	-1	-1	-1	-1	4		0	0						StimuliFarbe_rot_gelb.jpg	0	880	547	72	111				0	Content		-72	-111	15164391	419125263
15181	08:40:16.845	00:00:15.181	911	-1024	-768	-1	-1	-1	-1	4	-1024	-768	-1	-1	-1	-1	4		0	0						StimuliFarbe_rot_gelb.jpg	0	880	547	72	111				0	Content		-72	-111	15181016	419141888
15198	08:40:16.862	00:00:15.198	912	-1024	-768	-1	-1	-1	-1	4	-1024	-768	-1	-1	-1	-1	4		0	0						StimuliFarbe_rot_gelb.jpg	0	880	547	72	111				0	Content		-72	-111	15198085	419158957
15215	08:40:16.879	00:00:15.215	913	-1024	-768	-1	-1	-1	-1	4	-1024	-768	-1	-1	-1	-1	4		0	0						StimuliFarbe_rot_gelb.jpg	0	880	547	72	111				0	Content		-72	-111	15215458	419176330
15233	08:40:16.897	00:00:15.232	914	-1024	-768	-1	-1	-1	-1	4	-1024	-768	-1	-1	-1	-1	4		0	0						StimuliFarbe_rot_gelb.jpg	0	880	547	72	111				0	Content		-72	-111	15232704	419193576
15248	08:40:16.912	00:00:15.247	915	-1024	-768	-1	-1	-1	-1	4	-1024	-768	-1	-1	-1	-1	4		0	0						StimuliFarbe_rot_gelb.jpg	0	880	547	72	111				0	Content		-72	-111	15247634	419208506
15264	08:40:16.928	00:00:15.264	916	-1024	-768	-1	-1	-1	-1	4	-1024	-768	-1	-1	-1	-1	4		0	0						StimuliFarbe_rot_gelb.jpg	0	880	547	72	111				0	Content		-72	-111	15264260	419225132
15281	08:40:16.945	00:00:15.281	917	-1024	-768	-1	-1	-1	-1	4	-1024	-768	-1	-1	-1	-1	4		0	0						StimuliFarbe_rot_gelb.jpg	0	880	547	72	111				0	Content		-72	-111	15281007	419241879
15298	08:40:16.962	00:00:15.297	918	-1024	-768	-1	-1	-1	-1	4	-1024	-768	-1	-1	-1	-1	4		0	0						StimuliFarbe_rot_gelb.jpg	0	880	547	72	111				0	Content		-72	-111	15297631	419258503
15314	08:40:16.978	00:00:15.314	919	-1024	-768	-1	-1	-1	-1	4	-1024	-768	-1	-1	-1	-1	4		0	0						StimuliFarbe_rot_gelb.jpg	0	880	547	72	111				0	Content		-72	-111	15314255	419275127
15331	08:40:16.995	00:00:15.330	920	-1024	-768	-1	-1	-1	-1	4	-1024	-768	-1	-1	-1	-1	4		0	0						StimuliFarbe_rot_gelb.jpg	0	880	547	72	111				0	Content		-72	-111	15330879	419291751
15348	08:40:17.012	00:00:15.348	921	-1024	-768	-1	-1	-1	-1	4	-1024	-768	-1	-1	-1	-1	4		0	0						StimuliFarbe_rot_gelb.jpg	0	880	547	72	111				0	Content		-72	-111	15348073	419308945
15365	08:40:17.029	00:00:15.365	922	-1024	-768	-1	-1	-1	-1	4	-1024	-768	-1	-1	-1	-1	4		0	0						StimuliFarbe_rot_gelb.jpg	0	880	547	72	111				0	Content		-72	-111	15365448	419326320
15383	08:40:17.047	00:00:15.382	923	-1024	-768	-1	-1	-1	-1	4	-1024	-768	-1	-1	-1	-1	4		0	0						StimuliFarbe_rot_gelb.jpg	0	880	547	72	111				0	Content		-72	-111	15382695	419343567
15398	08:40:17.062	00:00:15.397	924	-1024	-768	-1	-1	-1	-1	4	-1024	-768	-1	-1	-1	-1	4		0	0						StimuliFarbe_rot_gelb.jpg	0	880	547	72	111				0	Content		-72	-111	15397500	419358372
15414	08:40:17.078	00:00:15.414	925	-1024	-768	-1	-1	-1	-1	4	-1024	-768	-1	-1	-1	-1	4		0	0						StimuliFarbe_rot_gelb.jpg	0	880	547	72	111				0	Content		-72	-111	15414248	419375120
15431	08:40:17.095	00:00:15.430	926	-1024	-768	-1	-1	-1	-1	4	-1024	-768	-1	-1	-1	-1	4		0	0						StimuliFarbe_rot_gelb.jpg	0	880	547	72	111				0	Content		-72	-111	15430869	419391741
15447	08:40:17.111	00:00:15.447	927	-1024	-768	-1	-1	-1	-1	4	-1024	-768	-1	-1	-1	-1	4		0	0						StimuliFarbe_rot_gelb.jpg	0	880	547	72	111				0	Content		-72	-111	15447494	419408366
15464	08:40:17.128	00:00:15.464	928	-1024	-768	-1	-1	-1	-1	4	-1024	-768	-1	-1	-1	-1	4		0	0						StimuliFarbe_rot_gelb.jpg	0	880	547	72	111				0	Content		-72	-111	15464116	419424988
15481	08:40:17.145	00:00:15.480	929	-1024	-768	-1	-1	-1	-1	4	-1024	-768	-1	-1	-1	-1	4		0	0						StimuliFarbe_rot_gelb.jpg	0	880	547	72	111				0	Content		-72	-111	15480757	419441629
15498	08:40:17.162	00:00:15.497	930	-1024	-768	-1	-1	-1	-1	4	-1024	-768	-1	-1	-1	-1	4		0	0						StimuliFarbe_rot_gelb.jpg	0	880	547	72	111				0	Content		-72	-111	15497934	419458806
15515	08:40:17.179	00:00:15.515	931	-1024	-768	-1	-1	-1	-1	4	-1024	-768	-1	-1	-1	-1	4		0	0						StimuliFarbe_rot_gelb.jpg	0	880	547	72	111				0	Content		-72	-111	15515311	419476183
15533	08:40:17.197	00:00:15.532	932	-1024	-768	-1	-1	-1	-1	4	-1024	-768	-1	-1	-1	-1	4		0	0						StimuliFarbe_rot_gelb.jpg	0	880	547	72	111				0	Content		-72	-111	15532556	419493428
15547	08:40:17.211	00:00:15.547	933	-1024	-768	-1	-1	-1	-1	4	-1024	-768	-1	-1	-1	-1	4		0	0						StimuliFarbe_rot_gelb.jpg	0	880	547	72	111				0	Content		-72	-111	15547360	419508232
15564	08:40:17.228	00:00:15.564	934	-1024	-768	-1	-1	-1	-1	4	-1024	-768	-1	-1	-1	-1	4		0	0						StimuliFarbe_rot_gelb.jpg	0	880	547	72	111				0	Content		-72	-111	15564112	419524984
15581	08:40:17.245	00:00:15.580	935	-1024	-768	-1	-1	-1	-1	4	-1024	-768	-1	-1	-1	-1	4		0	0						StimuliFarbe_rot_gelb.jpg	0	880	547	72	111				0	Content		-72	-111	15580743	419541615
15597	08:40:17.261	00:00:15.597	936	-1024	-768	-1	-1	-1	-1	4	-1024	-768	-1	-1	-1	-1	4		0	0						StimuliFarbe_rot_gelb.jpg	0	880	547	72	111				0	Content		-72	-111	15597480	419558352
15614	08:40:17.278	00:00:15.614	937	-1024	-768	-1	-1	-1	-1	4	-1024	-768	-1	-1	-1	-1	4		0	0						StimuliFarbe_rot_gelb.jpg	0	880	547	72	111				0	Content		-72	-111	15614103	419574975
15631	08:40:17.295	00:00:15.630	938	-1024	-768	-1	-1	-1	-1	4	-1024	-768	-1	-1	-1	-1	4		0	0						StimuliFarbe_rot_gelb.jpg	0	880	547	72	111				0	Content		-72	-111	15630741	419591613
15648	08:40:17.312	00:00:15.647	939	-1024	-768	-1	-1	-1	-1	4	-1024	-768	-1	-1	-1	-1	4		0	0						StimuliFarbe_rot_gelb.jpg	0	880	547	72	111				0	Content		-72	-111	15647790	419608662
15665	08:40:17.329	00:00:15.665	940	-1024	-768	-1	-1	-1	-1	4	-1024	-768	-1	-1	-1	-1	4		0	0						StimuliFarbe_rot_gelb.jpg	0	880	547	72	111				0	Content		-72	-111	15665166	419626038
15682	08:40:17.346	00:00:15.682	941	-1024	-768	-1	-1	-1	-1	4	-1024	-768	-1	-1	-1	-1	4		0	0						StimuliFarbe_rot_gelb.jpg	0	880	547	72	111				0	Content		-72	-111	15682415	419643287
15697	08:40:17.361	00:00:15.697	942	-1024	-768	-1	-1	-1	-1	4	-1024	-768	-1	-1	-1	-1	4		0	0						StimuliFarbe_rot_gelb.jpg	0	880	547	72	111				0	Content		-72	-111	15697346	419658218
15714	08:40:17.378	00:00:15.713	943	-1024	-768	-1	-1	-1	-1	4	-1024	-768	-1	-1	-1	-1	4		0	0						StimuliFarbe_rot_gelb.jpg	0	880	547	72	111				0	Content		-72	-111	15713968	419674840
15731	08:40:17.395	00:00:15.730	944	-1024	-768	-1	-1	-1	-1	4	-1024	-768	-1	-1	-1	-1	4		0	0						StimuliFarbe_rot_gelb.jpg	0	880	547	72	111				0	Content		-72	-111	15730726	419691598
15747	08:40:17.411	00:00:15.747	945	-1024	-768	-1	-1	-1	-1	4	-1024	-768	-1	-1	-1	-1	4		0	0						StimuliFarbe_rot_gelb.jpg	0	880	547	72	111				0	Content		-72	-111	15747337	419708209
15764	08:40:17.428	00:00:15.763	946	-1024	-768	-1	-1	-1	-1	4	-1024	-768	-1	-1	-1	-1	4		0	0						StimuliFarbe_rot_gelb.jpg	0	880	547	72	111				0	Content		-72	-111	15763961	419724833
15781	08:40:17.445	00:00:15.780	947	-1024	-768	-1	-1	-1	-1	4	-1024	-768	-1	-1	-1	-1	4		0	0						StimuliFarbe_rot_gelb.jpg	0	880	547	72	111				0	Content		-72	-111	15780582	419741454
15798	08:40:17.462	00:00:15.797	948	-1024	-768	-1	-1	-1	-1	4	-1024	-768	-1	-1	-1	-1	4		0	0						StimuliFarbe_rot_gelb.jpg	0	880	547	72	111				0	Content		-72	-111	15797774	419758646
15815	08:40:17.479	00:00:15.815	949	-1024	-768	-1	-1	-1	-1	4	-1024	-768	-1	-1	-1	-1	4		0	0						StimuliFarbe_rot_gelb.jpg	0	880	547	72	111				0	Content		-72	-111	15815021	419775893
15832	08:40:17.496	00:00:15.832	950	-1024	-768	-1	-1	-1	-1	4	-1024	-768	-1	-1	-1	-1	4		0	0						StimuliFarbe_rot_gelb.jpg	0	880	547	72	111				0	Content		-72	-111	15832393	419793265
15847	08:40:17.511	00:00:15.847	951	-1024	-768	-1	-1	-1	-1	4	-1024	-768	-1	-1	-1	-1	4		0	0						StimuliFarbe_rot_gelb.jpg	0	880	547	72	111				0	Content		-72	-111	15847198	419808070
15864	08:40:17.528	00:00:15.863	952	-1024	-768	-1	-1	-1	-1	4	-1024	-768	-1	-1	-1	-1	4		0	0						StimuliFarbe_rot_gelb.jpg	0	880	547	72	111				0	Content		-72	-111	15863822	419824694
15881	08:40:17.545	00:00:15.880	953	-1024	-768	-1	-1	-1	-1	4	-1024	-768	-1	-1	-1	-1	4		0	0						StimuliFarbe_rot_gelb.jpg	0	880	547	72	111				0	Content		-72	-111	15880574	419841446
15897	08:40:17.561	00:00:15.897	954	-1024	-768	-1	-1	-1	-1	4	-1024	-768	-1	-1	-1	-1	4		0	0						StimuliFarbe_rot_gelb.jpg	0	880	547	72	111				0	Content		-72	-111	15897196	419858068
15914	08:40:17.578	00:00:15.913	955	-1024	-768	-1	-1	-1	-1	4	-1024	-768	-1	-1	-1	-1	4		0	0						StimuliFarbe_rot_gelb.jpg	0	880	547	72	111				0	Content		-72	-111	15913817	419874689
15930	08:40:17.594	00:00:15.930	956	-1024	-768	-1	-1	-1	-1	4	-1024	-768	-1	-1	-1	-1	4		0	0						StimuliFarbe_rot_gelb.jpg	0	880	547	72	111				0	Content		-72	-111	15930442	419891314
15948	08:40:17.612	00:00:15.947	957	-1024	-768	-1	-1	-1	-1	4	-1024	-768	-1	-1	-1	-1	4		0	0						StimuliFarbe_rot_gelb.jpg	0	880	547	72	111				0	Content		-72	-111	15947636	419908508
15965	08:40:17.629	00:00:15.965	958	-1024	-768	-1	-1	-1	-1	4	-1024	-768	-1	-1	-1	-1	4		0	0						StimuliFarbe_rot_gelb.jpg	0	880	547	72	111				0	Content		-72	-111	15965006	419925878
15982	08:40:17.646	00:00:15.982	959	-1024	-768	-1	-1	-1	-1	4	-1024	-768	-1	-1	-1	-1	4		0	0						StimuliFarbe_rot_gelb.jpg	0	880	547	72	111				0	Content		-72	-111	15982253	419943125
15997	08:40:17.661	00:00:15.997	960	-1024	-768	-1	-1	-1	-1	4	-1024	-768	-1	-1	-1	-1	4		0	0						StimuliFarbe_rot_gelb.jpg	0	880	547	72	111				0	Content		-72	-111	15997059	419957931
16014	08:40:17.678	00:00:16.013	961	-1024	-768	-1	-1	-1	-1	4	-1024	-768	-1	-1	-1	-1	4		0	0						StimuliFarbe_rot_gelb.jpg	0	880	547	72	111				0	Content		-72	-111	16013807	419974679
16030	08:40:17.694	00:00:16.030	962	-1024	-768	-1	-1	-1	-1	4	-1024	-768	-1	-1	-1	-1	4		0	0						StimuliFarbe_rot_gelb.jpg	0	880	547	72	111				0	Content		-72	-111	16030431	419991303
16047	08:40:17.711	00:00:16.047	963	-1024	-768	-1	-1	-1	-1	4	-1024	-768	-1	-1	-1	-1	4		0	0						StimuliFarbe_rot_gelb.jpg	0	880	547	72	111				0	Content		-72	-111	16047055	420007927
16064	08:40:17.728	00:00:16.063	964	-1024	-768	-1	-1	-1	-1	4	-1024	-768	-1	-1	-1	-1	4		0	0						StimuliFarbe_rot_gelb.jpg	0	880	547	72	111				0	Content		-72	-111	16063685	420024557
16080	08:40:17.744	00:00:16.080	965	-1024	-768	-1	-1	-1	-1	4	-1024	-768	-1	-1	-1	-1	4		0	0						StimuliFarbe_rot_gelb.jpg	0	880	547	72	111				0	Content		-72	-111	16080303	420041175
16097	08:40:17.761	00:00:16.097	966	-1024	-768	-1	-1	-1	-1	4	-1024	-768	-1	-1	-1	-1	4		0	0						StimuliFarbe_rot_gelb.jpg	0	880	547	72	111				0	Content		-72	-111	16097495	420058367
16115	08:40:17.779	00:00:16.114	967	-1024	-768	-1	-1	-1	-1	4	-1024	-768	-1	-1	-1	-1	4		0	0						StimuliFarbe_rot_gelb.jpg	0	880	547	72	111				0	Content		-72	-111	16114869	420075741
16132	08:40:17.796	00:00:16.132	968	-1024	-768	-1	-1	-1	-1	4	-1024	-768	-1	-1	-1	-1	4		0	0						StimuliFarbe_rot_gelb.jpg	0	880	547	72	111				0	Content		-72	-111	16132116	420092988
16147	08:40:17.811	00:00:16.147	969	-1024	-768	-1	-1	-1	-1	4	-1024	-768	-1	-1	-1	-1	4		0	0						StimuliFarbe_rot_gelb.jpg	0	880	547	72	111				0	Content		-72	-111	16147045	420107917
16164	08:40:17.828	00:00:16.163	970	-1024	-768	-1	-1	-1	-1	4	-1024	-768	-1	-1	-1	-1	4		0	0						StimuliFarbe_rot_gelb.jpg	0	880	547	72	111				0	Content		-72	-111	16163671	420124543
16180	08:40:17.844	00:00:16.180	971	-1024	-768	-1	-1	-1	-1	4	-1024	-768	-1	-1	-1	-1	4		0	0						StimuliFarbe_rot_gelb.jpg	0	880	547	72	111				0	Content		-72	-111	16180415	420141287
16197	08:40:17.861	00:00:16.197	972	-1024	-768	-1	-1	-1	-1	4	-1024	-768	-1	-1	-1	-1	4		0	0						StimuliFarbe_rot_gelb.jpg	0	880	547	72	111				0	Content		-72	-111	16197038	420157910
16214	08:40:17.878	00:00:16.213	973	-1024	-768	-1	-1	-1	-1	4	-1024	-768	-1	-1	-1	-1	4		0	0						StimuliFarbe_rot_gelb.jpg	0	880	547	72	111				0	Content		-72	-111	16213664	420174536
16230	08:40:17.894	00:00:16.230	974	-1024	-768	-1	-1	-1	-1	4	-1024	-768	-1	-1	-1	-1	4		0	0						StimuliFarbe_rot_gelb.jpg	0	880	547	72	111				0	Content		-72	-111	16230288	420191160
16247	08:40:17.911	00:00:16.247	975	-1024	-768	-1	-1	-1	-1	4	-1024	-768	-1	-1	-1	-1	4		0	0						StimuliFarbe_rot_gelb.jpg	0	880	547	72	111				0	Content		-72	-111	16247481	420208353
16265	08:40:17.929	00:00:16.264	976	-1024	-768	-1	-1	-1	-1	4	-1024	-768	-1	-1	-1	-1	4		0	0						StimuliFarbe_rot_gelb.jpg	0	880	547	72	111				0	Content		-72	-111	16264728	420225600
16282	08:40:17.946	00:00:16.282	977	-1024	-768	-1	-1	-1	-1	4	-1024	-768	-1	-1	-1	-1	4		0	0						StimuliFarbe_rot_gelb.jpg	0	880	547	72	111				0	Content		-72	-111	16282103	420242975
16297	08:40:17.961	00:00:16.296	978	-1024	-768	-1	-1	-1	-1	4	-1024	-768	-1	-1	-1	-1	4		0	0						StimuliFarbe_rot_gelb.jpg	0	880	547	72	111				0	Content		-72	-111	16296906	420257778
16314	08:40:17.978	00:00:16.313	979	-1024	-768	-1	-1	-1	-1	4	-1024	-768	-1	-1	-1	-1	4		0	0						StimuliFarbe_rot_gelb.jpg	0	880	547	72	111				0	Content		-72	-111	16313530	420274402
16330	08:40:17.994	00:00:16.330	980	-1024	-768	-1	-1	-1	-1	4	-1024	-768	-1	-1	-1	-1	4		0	0						StimuliFarbe_rot_gelb.jpg	0	880	547	72	111				0	Content		-72	-111	16330278	420291150
16347	08:40:18.011	00:00:16.346	981	-1024	-768	-1	-1	-1	-1	4	-1024	-768	-1	-1	-1	-1	4		0	0						StimuliFarbe_rot_gelb.jpg	0	880	547	72	111				0	Content		-72	-111	16346901	420307773
16364	08:40:18.028	00:00:16.363	982	-1024	-768	-1	-1	-1	-1	4	-1024	-768	-1	-1	-1	-1	4		0	0						StimuliFarbe_rot_gelb.jpg	0	880	547	72	111				0	Content		-72	-111	16363525	420324397
16380	08:40:18.044	00:00:16.380	983	-1024	-768	-1	-1	-1	-1	4	-1024	-768	-1	-1	-1	-1	4		0	0						StimuliFarbe_rot_gelb.jpg	0	880	547	72	111				0	Content		-72	-111	16380152	420341024
16397	08:40:18.061	00:00:16.397	984	-1024	-768	-1	-1	-1	-1	4	-1024	-768	-1	-1	-1	-1	4		0	0						StimuliFarbe_rot_gelb.jpg	0	880	547	72	111				0	Content		-72	-111	16397347	420358219
16415	08:40:18.079	00:00:16.414	985	-1024	-768	-1	-1	-1	-1	4	-1024	-768	-1	-1	-1	-1	4		0	0						StimuliFarbe_rot_gelb.jpg	0	880	547	72	111				0	Content		-72	-111	16414716	420375588
16432	08:40:18.096	00:00:16.431	986	-1024	-768	-1	-1	-1	-1	4	-1024	-768	-1	-1	-1	-1	4		0	0						StimuliFarbe_rot_gelb.jpg	0	880	547	72	111				0	Content		-72	-111	16431964	420392836
16447	08:40:18.111	00:00:16.446	987	-1024	-768	-1	-1	-1	-1	4	-1024	-768	-1	-1	-1	-1	4		0	0						StimuliFarbe_rot_gelb.jpg	0	880	547	72	111				0	Content		-72	-111	16446771	420407643
16448	08:40:18.112																				ImageEnd	16	0	0	StimuliFarbe_rot_gelb.jpg
16464	08:40:18.128	00:00:16.463	988	-1024	-768	-1	-1	-1	-1	4	-1024	-768	-1	-1	-1	-1	4		0	0						No media	0	1024	768	0	0				0	Content		0	0	16463522	420424394
16466	08:40:18.130																				ImageStart	8	0	0	Fix_sw.jpg
16480	08:40:18.144	00:00:16.480	989	-1024	-768	-1	-1	-1	-1	4	-1024	-768	-1	-1	-1	-1	4		0	0						Fix_sw.jpg	0	880	547	72	111				0	Content		-72	-111	16480143	420441015
16497	08:40:18.161	00:00:16.496	990	-1024	-768	-1	-1	-1	-1	4	-1024	-768	-1	-1	-1	-1	4		0	0						Fix_sw.jpg	0	880	547	72	111				0	Content		-72	-111	16496766	420457638
16513	08:40:18.177	00:00:16.513	991	-1024	-768	-1	-1	-1	-1	4	-1024	-768	-1	-1	-1	-1	4		0	0						Fix_sw.jpg	0	880	547	72	111				0	Content		-72	-111	16513389	420474261
16530	08:40:18.194	00:00:16.530	992	-1024	-768	-1	-1	-1	-1	4	-1024	-768	-1	-1	-1	-1	4		0	0						Fix_sw.jpg	0	880	547	72	111				0	Content		-72	-111	16530011	420490883
16547	08:40:18.211	00:00:16.547	993	-1024	-768	-1	-1	-1	-1	4	-1024	-768	-1	-1	-1	-1	4		0	0						Fix_sw.jpg	0	880	547	72	111				0	Content		-72	-111	16547207	420508079
16565	08:40:18.229	00:00:16.564	994	-1024	-768	-1	-1	-1	-1	4	-1024	-768	-1	-1	-1	-1	4		0	0						Fix_sw.jpg	0	880	547	72	111				0	Content		-72	-111	16564594	420525466
16582	08:40:18.246	00:00:16.581	995	-1024	-768	-1	-1	-1	-1	4	-1024	-768	-1	-1	-1	-1	4		0	0						Fix_sw.jpg	0	880	547	72	111				0	Content		-72	-111	16581828	420542700
16597	08:40:18.261	00:00:16.596	996	-1024	-768	-1	-1	-1	-1	4	-1024	-768	-1	-1	-1	-1	4		0	0						Fix_sw.jpg	0	880	547	72	111				0	Content		-72	-111	16596756	420557628
16613	08:40:18.277	00:00:16.613	997	-1024	-768	-1	-1	-1	-1	4	-1024	-768	-1	-1	-1	-1	4		0	0						Fix_sw.jpg	0	880	547	72	111				0	Content		-72	-111	16613380	420574252
16630	08:40:18.294	00:00:16.630	998	-1024	-768	-1	-1	-1	-1	4	-1024	-768	-1	-1	-1	-1	4		0	0						Fix_sw.jpg	0	880	547	72	111				0	Content		-72	-111	16630130	420591002
16647	08:40:18.311	00:00:16.646	999	-1024	-768	-1	-1	-1	-1	4	-1024	-768	-1	-1	-1	-1	4		0	0						Fix_sw.jpg	0	880	547	72	111				0	Content		-72	-111	16646754	420607626
16663	08:40:18.327	00:00:16.663	1000	-1024	-768	-1	-1	-1	-1	4	-1024	-768	-1	-1	-1	-1	4		0	0						Fix_sw.jpg	0	880	547	72	111				0	Content		-72	-111	16663376	420624248
16680	08:40:18.344	00:00:16.680	1001	-1024	-768	-1	-1	-1	-1	4	-1024	-768	-1	-1	-1	-1	4		0	0						Fix_sw.jpg	0	880	547	72	111				0	Content		-72	-111	16680006	420640878
16697	08:40:18.361	00:00:16.697	1002	-1024	-768	-1	-1	-1	-1	4	-1024	-768	-1	-1	-1	-1	4		0	0						Fix_sw.jpg	0	880	547	72	111				0	Content		-72	-111	16697073	420657945
16714	08:40:18.378	00:00:16.714	1003	-1024	-768	-1	-1	-1	-1	4	-1024	-768	-1	-1	-1	-1	4		0	0						Fix_sw.jpg	0	880	547	72	111				0	Content		-72	-111	16714447	420675319
16732	08:40:18.396	00:00:16.731	1004	-1024	-768	-1	-1	-1	-1	4	-1024	-768	-1	-1	-1	-1	4		0	0						Fix_sw.jpg	0	880	547	72	111				0	Content		-72	-111	16731695	420692567
16747	08:40:18.411	00:00:16.746	1005	-1024	-768	-1	-1	-1	-1	4	-1024	-768	-1	-1	-1	-1	4		0	0						Fix_sw.jpg	0	880	547	72	111				0	Content		-72	-111	16746624	420707496
16763	08:40:18.427	00:00:16.763	1006	-1024	-768	-1	-1	-1	-1	4	-1024	-768	-1	-1	-1	-1	4		0	0						Fix_sw.jpg	0	880	547	72	111				0	Content		-72	-111	16763250	420724122
16780	08:40:18.444	00:00:16.779	1007	-1024	-768	-1	-1	-1	-1	4	-1024	-768	-1	-1	-1	-1	4		0	0						Fix_sw.jpg	0	880	547	72	111				0	Content		-72	-111	16779999	420740871
16797	08:40:18.461	00:00:16.796	1008	-1024	-768	-1	-1	-1	-1	4	-1024	-768	-1	-1	-1	-1	4		0	0						Fix_sw.jpg	0	880	547	72	111				0	Content		-72	-111	16796620	420757492
16813	08:40:18.477	00:00:16.813	1009	-1024	-768	-1	-1	-1	-1	4	-1024	-768	-1	-1	-1	-1	4		0	0						Fix_sw.jpg	0	880	547	72	111				0	Content		-72	-111	16813246	420774118
16830	08:40:18.494	00:00:16.829	1010	-1024	-768	-1	-1	-1	-1	4	-1024	-768	-1	-1	-1	-1	4		0	0						Fix_sw.jpg	0	880	547	72	111				0	Content		-72	-111	16829870	420790742
16847	08:40:18.511	00:00:16.847	1011	-1024	-768	-1	-1	-1	-1	4	-1024	-768	-1	-1	-1	-1	4		0	0						Fix_sw.jpg	0	880	547	72	111				0	Content		-72	-111	16847061	420807933
16864	08:40:18.528	00:00:16.864	1012	-1024	-768	-1	-1	-1	-1	4	-1024	-768	-1	-1	-1	-1	4		0	0						Fix_sw.jpg	0	880	547	72	111				0	Content		-72	-111	16864410	420825282
16882	08:40:18.546	00:00:16.881	1013	-1024	-768	-1	-1	-1	-1	4	-1024	-768	-1	-1	-1	-1	4		0	0						Fix_sw.jpg	0	880	547	72	111				0	Content		-72	-111	16881706	420842578
16898	08:40:18.562	00:00:16.897	1014	-1024	-768	-1	-1	-1	-1	4	-1024	-768	-1	-1	-1	-1	4		0	0						Fix_sw.jpg	0	880	547	72	111				0	Content		-72	-111	16897733	420858605
16914	08:40:18.578	00:00:16.914	1015	-1024	-768	-1	-1	-1	-1	4	-1024	-768	-1	-1	-1	-1	4		0	0						Fix_sw.jpg	0	880	547	72	111				0	Content		-72	-111	16914401	420875273
16931	08:40:18.595	00:00:16.931	1016	-1024	-768	-1	-1	-1	-1	4	-1024	-768	-1	-1	-1	-1	4		0	0						Fix_sw.jpg	0	880	547	72	111				0	Content		-72	-111	16931068	420891940
16946	08:40:18.610	00:00:16.946	1017	-1024	-768	-1	-1	-1	-1	4	-1024	-768	-1	-1	-1	-1	4		0	0						Fix_sw.jpg	0	880	547	72	111				0	Content		-72	-111	16946406	420907278
16963	08:40:18.627	00:00:16.963	1018	-1024	-768	-1	-1	-1	-1	4	-1024	-768	-1	-1	-1	-1	4		0	0						Fix_sw.jpg	0	880	547	72	111				0	Content		-72	-111	16963029	420923901
16980	08:40:18.644	00:00:16.979	1019	-1024	-768	-1	-1	-1	-1	4	-1024	-768	-1	-1	-1	-1	4		0	0						Fix_sw.jpg	0	880	547	72	111				0	Content		-72	-111	16979714	420940586
16996	08:40:18.660	00:00:16.996	1020	-1024	-768	-1	-1	-1	-1	4	-1024	-768	-1	-1	-1	-1	4		0	0						Fix_sw.jpg	0	880	547	72	111				0	Content		-72	-111	16996382	420957254
17013	08:40:18.677	00:00:17.013	1021	-1024	-768	-1	-1	-1	-1	4	-1024	-768	-1	-1	-1	-1	4		0	0						Fix_sw.jpg	0	880	547	72	111				0	Content		-72	-111	17013016	420973888
17030	08:40:18.694	00:00:17.029	1022	-1024	-768	-1	-1	-1	-1	4	-1024	-768	-1	-1	-1	-1	4		0	0						Fix_sw.jpg	0	880	547	72	111				0	Content		-72	-111	17029684	420990556
17046	08:40:18.710	00:00:17.046	1023	-1024	-768	-1	-1	-1	-1	4	-1024	-768	-1	-1	-1	-1	4		0	0						Fix_sw.jpg	0	880	547	72	111				0	Content		-72	-111	17046352	421007224
17063	08:40:18.727	00:00:17.063	1024	-1024	-768	-1	-1	-1	-1	4	-1024	-768	-1	-1	-1	-1	4		0	0						Fix_sw.jpg	0	880	547	72	111				0	Content		-72	-111	17063020	421023892
17080	08:40:18.744	00:00:17.079	1025	317,2515	426,7745	0,4833513	0,5379019	451,8808	4,002125	1	317,2515	426,7745	0,4833513	0,5379019	451,8808	4,002125	3	29	317	427						Fix_sw.jpg	0	880	547	72	111	262	269	33	0	Content		245	316	17079646	421040518
17096	08:40:18.760	00:00:17.096	1026	351,3622	333,7631	0,4884914	0,5333683	451,8808	3,844086	3	351,3622	333,7631	0,4884914	0,5333683	451,8808	3,844086	1	29	351	334						Fix_sw.jpg	0	880	547	72	111	262	269	33	0	Content		279	223	17096268	421057140
17113	08:40:18.777	00:00:17.113	1027	-1024	-768	-1	-1	-1	-1	4	-1024	-768	-1	-1	-1	-1	4		0	0						Fix_sw.jpg	0	880	547	72	111				0	Content		-72	-111	17113014	421073886
17130	08:40:18.794	00:00:17.129	1028	-1024	-768	-1	-1	-1	-1	4	-1024	-768	-1	-1	-1	-1	4		0	0						Fix_sw.jpg	0	880	547	72	111				0	Content		-72	-111	17129641	421090513
17146	08:40:18.810	00:00:17.146	1029	-1024	-768	-1	-1	-1	-1	4	-1024	-768	-1	-1	-1	-1	4		0	0						Fix_sw.jpg	0	880	547	72	111				0	Content		-72	-111	17146262	421107134
17163	08:40:18.827	00:00:17.162	1030	-1024	-768	-1	-1	-1	-1	4	-1024	-768	-1	-1	-1	-1	4		0	0						Fix_sw.jpg	0	880	547	72	111				0	Content		-72	-111	17162948	421123820
17180	08:40:18.844	00:00:17.179	1031	-1024	-768	-1	-1	-1	-1	4	-1024	-768	-1	-1	-1	-1	4		0	0						Fix_sw.jpg	0	880	547	72	111				0	Content		-72	-111	17179615	421140487
17196	08:40:18.860	00:00:17.196	1032	-1024	-768	-1	-1	-1	-1	4	-1024	-768	-1	-1	-1	-1	4		0	0						Fix_sw.jpg	0	880	547	72	111				0	Content		-72	-111	17196249	421157121
17213	08:40:18.877	00:00:17.212	1033	-1024	-768	-1	-1	-1	-1	4	-1024	-768	-1	-1	-1	-1	4		0	0						Fix_sw.jpg	0	880	547	72	111				0	Content		-72	-111	17212917	421173789
17230	08:40:18.894	00:00:17.229	1034	-1024	-768	-1	-1	-1	-1	4	-1024	-768	-1	-1	-1	-1	4		0	0						Fix_sw.jpg	0	880	547	72	111				0	Content		-72	-111	17229585	421190457
17246	08:40:18.910	00:00:17.246	1035	-1024	-768	-1	-1	-1	-1	4	-1024	-768	-1	-1	-1	-1	4		0	0						Fix_sw.jpg	0	880	547	72	111				0	Content		-72	-111	17246252	421207124
17263	08:40:18.927	00:00:17.262	1036	294,5998	173,4098	0,491671	0,5280965	448,3728	3,600479	0	329,2138	178,7138	0,3149783	0,5655298	439,4793	3,345119	0	30	312	176						Fix_sw.jpg	0	880	547	72	111	241	64	33	0	Content		240	65	17262875	421223747
17279	08:40:18.943	00:00:17.279	1037	294,2154	163,7178	0,4918586	0,5284184	448,3728	3,575814	0	333,6045	186,5477	0,3152006	0,5659077	439,4793	3,366819	0	30	314	175						Fix_sw.jpg	0	880	547	72	111	241	64	33	0	Content		242	64	17279498	421240370
17296	08:40:18.960	00:00:17.296	1038	-1024	-768	-1	-1	-1	-1	4	-1024	-768	-1	-1	-1	-1	4		0	0						Fix_sw.jpg	0	880	547	72	111				0	Content		-72	-111	17296249	421257121
17313	08:40:18.977	00:00:17.312	1039	-1024	-768	-1	-1	-1	-1	4	-1024	-768	-1	-1	-1	-1	4		0	0						Fix_sw.jpg	0	880	547	72	111				0	Content		-72	-111	17312873	421273745
17329	08:40:18.993	00:00:17.329	1040	-1024	-768	-1	-1	-1	-1	4	-1024	-768	-1	-1	-1	-1	4		0	0						Fix_sw.jpg	0	880	547	72	111				0	Content		-72	-111	17329495	421290367
17346	08:40:19.010	00:00:17.346	1041	-1024	-768	-1	-1	-1	-1	4	-1024	-768	-1	-1	-1	-1	4		0	0						Fix_sw.jpg	0	880	547	72	111				0	Content		-72	-111	17346163	421307035
17363	08:40:19.027	00:00:17.362	1042	-1024	-768	-1	-1	-1	-1	4	-1024	-768	-1	-1	-1	-1	4		0	0						Fix_sw.jpg	0	880	547	72	111				0	Content		-72	-111	17362833	421323705
17380	08:40:19.044	00:00:17.379	1043	-1024	-768	-1	-1	-1	-1	4	-1024	-768	-1	-1	-1	-1	4		0	0						Fix_sw.jpg	0	880	547	72	111				0	Content		-72	-111	17379501	421340373
17396	08:40:19.060	00:00:17.396	1044	-1024	-768	-1	-1	-1	-1	4	-1024	-768	-1	-1	-1	-1	4		0	0						Fix_sw.jpg	0	880	547	72	111				0	Content		-72	-111	17396134	421357006
17413	08:40:19.077	00:00:17.412	1045	-1024	-768	-1	-1	-1	-1	4	-1024	-768	-1	-1	-1	-1	4		0	0						Fix_sw.jpg	0	880	547	72	111				0	Content		-72	-111	17412813	421373685
17429	08:40:19.093	00:00:17.429	1046	-1024	-768	-1	-1	-1	-1	4	-1024	-768	-1	-1	-1	-1	4		0	0						Fix_sw.jpg	0	880	547	72	111				0	Content		-72	-111	17429480	421390352
17446	08:40:19.110	00:00:17.446	1047	221,4863	170,1999	0,4937653	0,5302767	442,6653	3,347062	0	-1024	-768	-1	-1	-1	-1	4	31	221	170						Fix_sw.jpg	0	880	547	72	111	38	-74	167	0	Content		149	59	17446113	421406985
17463	08:40:19.127	00:00:17.462	1048	-1024	-768	-1	-1	-1	-1	4	-1024	-768	-1	-1	-1	-1	4	31	0	0						Fix_sw.jpg	0	880	547	72	111	38	-74	167	0	Content		-72	-111	17462739	421423611
17478	08:40:19.142																				ImageEnd	16	0	0	Fix_sw.jpg
17479	08:40:19.143	00:00:17.479	1049	-1024	-768	-1	-1	-1	-1	4	-1024	-768	-1	-1	-1	-1	4	31	0	0						No media	0	1024	768	0	0	110	37	167	0	Content		0	0	17479397	421440269
17492	08:40:19.156																				ImageStart	8	0	0	StimuliFarbe_rot_grün.jpg
17496	08:40:19.160	00:00:17.496	1050	-1024	-768	-1	-1	-1	-1	4	-1024	-768	-1	-1	-1	-1	4	31	0	0						StimuliFarbe_rot_grün.jpg	0	880	547	72	111	38	-74	167	0	Content		-72	-111	17496064	421456936
17513	08:40:19.177	00:00:17.512	1051	185,2737	113,3649	0,4948129	0,5294366	444,6234	3,151644	0	222,2386	116,4656	0,3195293	0,5653681	442,2036	3,088292	0	31	204	115						StimuliFarbe_rot_grün.jpg	0	880	547	72	111	38	-74	167	0	Content		132	4	17512690	421473562
17529	08:40:19.193	00:00:17.529	1052	71,48319	49,30446	0,497768	0,528392	441,752	3,184985	0	187,7598	64,64153	0,3220741	0,564568	445,3762	3,033943	0	31	130	57						StimuliFarbe_rot_grün.jpg	0	880	547	72	111	38	-74	167	0	Content		58	-54	17529439	421490311
17546	08:40:19.210	00:00:17.546	1053	78,73815	24,90647	0,4974202	0,5274571	441,752	3,112257	0	100,3529	11,94505	0,3232451	0,564015	442,9424	3,015101	0	31	90	18						StimuliFarbe_rot_grün.jpg	0	880	547	72	111	38	-74	167	0	Content		18	-93	17546064	421506936
17563	08:40:19.227	00:00:17.562	1054	8,639657	-38,1056	0,4987359	0,5274029	441,752	3,117476	0	37,24628	-28,04826	0,3247772	0,5637301	443,5729	3,050235	0	31	23	-33						StimuliFarbe_rot_grün.jpg	0	880	547	72	111	38	-74	167	0	Content		-49	-144	17562686	421523558
17579	08:40:19.243	00:00:17.579	1055	-1024	-768	-1	-1	-1	-1	4	-33,94774	-90,90864	0,3259899	0,563866	443,7734	3,01427	0	31	-34	-91						StimuliFarbe_rot_grün.jpg	0	880	547	72	111	38	-74	167	0	Content		-106	-202	17579450	421540322
17596	08:40:19.260	00:00:17.596	1056	-347,5458	-453,68	0,501832	0,5325546	441,752	3,158768	0	-180,3331	-284,2671	0,3264382	0,5662435	443,7735	2,906622	0	31	-264	-369						StimuliFarbe_rot_grün.jpg	0	880	547	72	111	38	-74	167	0	Content		-336	-480	17596059	421556931
17613	08:40:19.277	00:00:17.612	1057	-1024	-768	-1	-1	-1	-1	4	-1024	-768	-1	-1	-1	-1	4		0	0						StimuliFarbe_rot_grün.jpg	0	880	547	72	111				0	Content		-72	-111	17612681	421573553
17629	08:40:19.293	00:00:17.629	1058	-1024	-768	-1	-1	-1	-1	4	-1024	-768	-1	-1	-1	-1	4		0	0						StimuliFarbe_rot_grün.jpg	0	880	547	72	111				0	Content		-72	-111	17629301	421590173
17646	08:40:19.310	00:00:17.646	1059	-1024	-768	-1	-1	-1	-1	4	-1024	-768	-1	-1	-1	-1	4		0	0						StimuliFarbe_rot_grün.jpg	0	880	547	72	111				0	Content		-72	-111	17646053	421606925
17663	08:40:19.327	00:00:17.662	1060	-1024	-768	-1	-1	-1	-1	4	-1024	-768	-1	-1	-1	-1	4		0	0						StimuliFarbe_rot_grün.jpg	0	880	547	72	111				0	Content		-72	-111	17662677	421623549
17679	08:40:19.343	00:00:17.679	1061	-1024	-768	-1	-1	-1	-1	4	-1024	-768	-1	-1	-1	-1	4		0	0						StimuliFarbe_rot_grün.jpg	0	880	547	72	111				0	Content		-72	-111	17679297	421640169
17696	08:40:19.360	00:00:17.695	1062	-1024	-768	-1	-1	-1	-1	4	-1024	-768	-1	-1	-1	-1	4		0	0						StimuliFarbe_rot_grün.jpg	0	880	547	72	111				0	Content		-72	-111	17695923	421656795
17713	08:40:19.377	00:00:17.712	1063	-1024	-768	-1	-1	-1	-1	4	-1024	-768	-1	-1	-1	-1	4		0	0						StimuliFarbe_rot_grün.jpg	0	880	547	72	111				0	Content		-72	-111	17712671	421673543
17729	08:40:19.393	00:00:17.729	1064	-1024	-768	-1	-1	-1	-1	4	-1024	-768	-1	-1	-1	-1	4		0	0						StimuliFarbe_rot_grün.jpg	0	880	547	72	111				0	Content		-72	-111	17729297	421690169
17746	08:40:19.410	00:00:17.745	1065	-1024	-768	-1	-1	-1	-1	4	-1024	-768	-1	-1	-1	-1	4		0	0						StimuliFarbe_rot_grün.jpg	0	880	547	72	111				0	Content		-72	-111	17745920	421706792
17763	08:40:19.427	00:00:17.762	1066	-1024	-768	-1	-1	-1	-1	4	-1024	-768	-1	-1	-1	-1	4		0	0						StimuliFarbe_rot_grün.jpg	0	880	547	72	111				0	Content		-72	-111	17762543	421723415
17779	08:40:19.443	00:00:17.779	1067	-1024	-768	-1	-1	-1	-1	4	-1024	-768	-1	-1	-1	-1	4		0	0						StimuliFarbe_rot_grün.jpg	0	880	547	72	111				0	Content		-72	-111	17779293	421740165
17796	08:40:19.460	00:00:17.795	1068	-1024	-768	-1	-1	-1	-1	4	-1024	-768	-1	-1	-1	-1	4		0	0						StimuliFarbe_rot_grün.jpg	0	880	547	72	111				0	Content		-72	-111	17795917	421756789
17813	08:40:19.477	00:00:17.812	1069	-1024	-768	-1	-1	-1	-1	4	-1024	-768	-1	-1	-1	-1	4		0	0						StimuliFarbe_rot_grün.jpg	0	880	547	72	111				0	Content		-72	-111	17812537	421773409
17829	08:40:19.493	00:00:17.829	1070	-1024	-768	-1	-1	-1	-1	4	-1024	-768	-1	-1	-1	-1	4		0	0						StimuliFarbe_rot_grün.jpg	0	880	547	72	111				0	Content		-72	-111	17829162	421790034
17846	08:40:19.510	00:00:17.845	1071	-1024	-768	-1	-1	-1	-1	4	-1024	-768	-1	-1	-1	-1	4		0	0						StimuliFarbe_rot_grün.jpg	0	880	547	72	111				0	Content		-72	-111	17845830	421806702
17862	08:40:19.526	00:00:17.862	1072	-1024	-768	-1	-1	-1	-1	4	-1024	-768	-1	-1	-1	-1	4		0	0						StimuliFarbe_rot_grün.jpg	0	880	547	72	111				0	Content		-72	-111	17862452	421823324
17879	08:40:19.543	00:00:17.879	1073	-1024	-768	-1	-1	-1	-1	4	-1024	-768	-1	-1	-1	-1	4		0	0						StimuliFarbe_rot_grün.jpg	0	880	547	72	111				0	Content		-72	-111	17879074	421839946
17896	08:40:19.560	00:00:17.895	1074	-1024	-768	-1	-1	-1	-1	4	-1024	-768	-1	-1	-1	-1	4		0	0						StimuliFarbe_rot_grün.jpg	0	880	547	72	111				0	Content		-72	-111	17895825	421856697
17912	08:40:19.576	00:00:17.912	1075	-1024	-768	-1	-1	-1	-1	4	-1024	-768	-1	-1	-1	-1	4		0	0						StimuliFarbe_rot_grün.jpg	0	880	547	72	111				0	Content		-72	-111	17912459	421873331
17929	08:40:19.593	00:00:17.929	1076	-1024	-768	-1	-1	-1	-1	4	-1024	-768	-1	-1	-1	-1	4		0	0						StimuliFarbe_rot_grün.jpg	0	880	547	72	111				0	Content		-72	-111	17929127	421889999
17946	08:40:19.610	00:00:17.945	1077	-1024	-768	-1	-1	-1	-1	4	-1024	-768	-1	-1	-1	-1	4		0	0						StimuliFarbe_rot_grün.jpg	0	880	547	72	111				0	Content		-72	-111	17945787	421906659
17962	08:40:19.626	00:00:17.962	1078	-1024	-768	-1	-1	-1	-1	4	-1024	-768	-1	-1	-1	-1	4		0	0						StimuliFarbe_rot_grün.jpg	0	880	547	72	111				0	Content		-72	-111	17962455	421923327
17979	08:40:19.643	00:00:17.979	1079	-1024	-768	-1	-1	-1	-1	4	-1024	-768	-1	-1	-1	-1	4		0	0						StimuliFarbe_rot_grün.jpg	0	880	547	72	111				0	Content		-72	-111	17979074	421939946
17996	08:40:19.660	00:00:17.995	1080	-1024	-768	-1	-1	-1	-1	4	-1024	-768	-1	-1	-1	-1	4		0	0						StimuliFarbe_rot_grün.jpg	0	880	547	72	111				0	Content		-72	-111	17995693	421956565
18012	08:40:19.676	00:00:18.012	1081	-1024	-768	-1	-1	-1	-1	4	-1024	-768	-1	-1	-1	-1	4		0	0						StimuliFarbe_rot_grün.jpg	0	880	547	72	111				0	Content		-72	-111	18012381	421973253
18029	08:40:19.693	00:00:18.029	1082	-1024	-768	-1	-1	-1	-1	4	-1024	-768	-1	-1	-1	-1	4		0	0						StimuliFarbe_rot_grün.jpg	0	880	547	72	111				0	Content		-72	-111	18029049	421989921
18046	08:40:19.710	00:00:18.045	1083	-1024	-768	-1	-1	-1	-1	4	-1024	-768	-1	-1	-1	-1	4		0	0						StimuliFarbe_rot_grün.jpg	0	880	547	72	111				0	Content		-72	-111	18045691	422006563
18062	08:40:19.726	00:00:18.062	1084	-1024	-768	-1	-1	-1	-1	4	-1024	-768	-1	-1	-1	-1	4		0	0						StimuliFarbe_rot_grün.jpg	0	880	547	72	111				0	Content		-72	-111	18062358	422023230
18079	08:40:19.743	00:00:18.079	1085	-1024	-768	-1	-1	-1	-1	4	-1024	-768	-1	-1	-1	-1	4		0	0						StimuliFarbe_rot_grün.jpg	0	880	547	72	111				0	Content		-72	-111	18079277	422040149
18096	08:40:19.760	00:00:18.095	1086	-1024	-768	-1	-1	-1	-1	4	-1024	-768	-1	-1	-1	-1	4		0	0						StimuliFarbe_rot_grün.jpg	0	880	547	72	111				0	Content		-72	-111	18095945	422056817
18113	08:40:19.777	00:00:18.113	1087	-1024	-768	-1	-1	-1	-1	4	-1024	-768	-1	-1	-1	-1	4		0	0						StimuliFarbe_rot_grün.jpg	0	880	547	72	111				0	Content		-72	-111	18113071	422073943
18130	08:40:19.794	00:00:18.129	1088	-1024	-768	-1	-1	-1	-1	4	-1024	-768	-1	-1	-1	-1	4		0	0						StimuliFarbe_rot_grün.jpg	0	880	547	72	111				0	Content		-72	-111	18129738	422090610
18147	08:40:19.811	00:00:18.146	1089	-1024	-768	-1	-1	-1	-1	4	-1024	-768	-1	-1	-1	-1	4		0	0						StimuliFarbe_rot_grün.jpg	0	880	547	72	111				0	Content		-72	-111	18146967	422107839
18164	08:40:19.828	00:00:18.163	1090	-1024	-768	-1	-1	-1	-1	4	-1024	-768	-1	-1	-1	-1	4		0	0						StimuliFarbe_rot_grün.jpg	0	880	547	72	111				0	Content		-72	-111	18163635	422124507
18180	08:40:19.844	00:00:18.179	1091	-1024	-768	-1	-1	-1	-1	4	-1024	-768	-1	-1	-1	-1	4		0	0						StimuliFarbe_rot_grün.jpg	0	880	547	72	111				0	Content		-72	-111	18179864	422140736
18197	08:40:19.861	00:00:18.196	1092	-1024	-768	-1	-1	-1	-1	4	-1024	-768	-1	-1	-1	-1	4		0	0						StimuliFarbe_rot_grün.jpg	0	880	547	72	111				0	Content		-72	-111	18196531	422157403
18213	08:40:19.877	00:00:18.213	1093	-1024	-768	-1	-1	-1	-1	4	-1024	-768	-1	-1	-1	-1	4		0	0						StimuliFarbe_rot_grün.jpg	0	880	547	72	111				0	Content		-72	-111	18213199	422174071
18229	08:40:19.893	00:00:18.228	1094	-1024	-768	-1	-1	-1	-1	4	-1024	-768	-1	-1	-1	-1	4		0	0						StimuliFarbe_rot_grün.jpg	0	880	547	72	111				0	Content		-72	-111	18228941	422189813
18246	08:40:19.910	00:00:18.245	1095	-1024	-768	-1	-1	-1	-1	4	-1024	-768	-1	-1	-1	-1	4		0	0						StimuliFarbe_rot_grün.jpg	0	880	547	72	111				0	Content		-72	-111	18245563	422206435
18262	08:40:19.926	00:00:18.262	1096	-1024	-768	-1	-1	-1	-1	4	-1024	-768	-1	-1	-1	-1	4		0	0						StimuliFarbe_rot_grün.jpg	0	880	547	72	111				0	Content		-72	-111	18262279	422223151
18279	08:40:19.943	00:00:18.278	1097	-1024	-768	-1	-1	-1	-1	4	-1024	-768	-1	-1	-1	-1	4		0	0						StimuliFarbe_rot_grün.jpg	0	880	547	72	111				0	Content		-72	-111	18278947	422239819
18296	08:40:19.960	00:00:18.295	1098	-1024	-768	-1	-1	-1	-1	4	-1024	-768	-1	-1	-1	-1	4		0	0						StimuliFarbe_rot_grün.jpg	0	880	547	72	111				0	Content		-72	-111	18295573	422256445
18312	08:40:19.976	00:00:18.312	1099	-1024	-768	-1	-1	-1	-1	4	-1024	-768	-1	-1	-1	-1	4		0	0						StimuliFarbe_rot_grün.jpg	0	880	547	72	111				0	Content		-72	-111	18312240	422273112
18329	08:40:19.993	00:00:18.328	1100	-1024	-768	-1	-1	-1	-1	4	-1024	-768	-1	-1	-1	-1	4		0	0						StimuliFarbe_rot_grün.jpg	0	880	547	72	111				0	Content		-72	-111	18328889	422289761
18346	08:40:20.010	00:00:18.345	1101	-1024	-768	-1	-1	-1	-1	4	-1024	-768	-1	-1	-1	-1	4		0	0						StimuliFarbe_rot_grün.jpg	0	880	547	72	111				0	Content		-72	-111	18345557	422306429
18362	08:40:20.026	00:00:18.362	1102	-1024	-768	-1	-1	-1	-1	4	-1024	-768	-1	-1	-1	-1	4		0	0						StimuliFarbe_rot_grün.jpg	0	880	547	72	111				0	Content		-72	-111	18362225	422323097
18379	08:40:20.043	00:00:18.379	1103	-1024	-768	-1	-1	-1	-1	4	-1024	-768	-1	-1	-1	-1	4		0	0						StimuliFarbe_rot_grün.jpg	0	880	547	72	111				0	Content		-72	-111	18379143	422340015
18396	08:40:20.060	00:00:18.395	1104	-1024	-768	-1	-1	-1	-1	4	-1024	-768	-1	-1	-1	-1	4		0	0						StimuliFarbe_rot_grün.jpg	0	880	547	72	111				0	Content		-72	-111	18395811	422356683
18413	08:40:20.077	00:00:18.412	1105	-1024	-768	-1	-1	-1	-1	4	-1024	-768	-1	-1	-1	-1	4		0	0						StimuliFarbe_rot_grün.jpg	0	880	547	72	111				0	Content		-72	-111	18412944	422373816
18430	08:40:20.094	00:00:18.429	1106	-1024	-768	-1	-1	-1	-1	4	-1024	-768	-1	-1	-1	-1	4		0	0						StimuliFarbe_rot_grün.jpg	0	880	547	72	111				0	Content		-72	-111	18429612	422390484
18447	08:40:20.111	00:00:18.446	1107	-1024	-768	-1	-1	-1	-1	4	-1024	-768	-1	-1	-1	-1	4		0	0						StimuliFarbe_rot_grün.jpg	0	880	547	72	111				0	Content		-72	-111	18446846	422407718
18464	08:40:20.128	00:00:18.463	1108	-1024	-768	-1	-1	-1	-1	4	-1024	-768	-1	-1	-1	-1	4		0	0						StimuliFarbe_rot_grün.jpg	0	880	547	72	111				0	Content		-72	-111	18463513	422424385
18481	08:40:20.145	00:00:18.480	1109	-1024	-768	-1	-1	-1	-1	4	-1024	-768	-1	-1	-1	-1	4		0	0						StimuliFarbe_rot_grün.jpg	0	880	547	72	111				0	Content		-72	-111	18480695	422441567
18495	08:40:20.159	00:00:18.495	1110	-1024	-768	-1	-1	-1	-1	4	-1024	-768	-1	-1	-1	-1	4		0	0						StimuliFarbe_rot_grün.jpg	0	880	547	72	111				0	Content		-72	-111	18495436	422456308
18512	08:40:20.176	00:00:18.512	1111	-1024	-768	-1	-1	-1	-1	4	-1024	-768	-1	-1	-1	-1	4		0	0						StimuliFarbe_rot_grün.jpg	0	880	547	72	111				0	Content		-72	-111	18512055	422472927
18529	08:40:20.193	00:00:18.528	1112	-1024	-768	-1	-1	-1	-1	4	-1024	-768	-1	-1	-1	-1	4		0	0						StimuliFarbe_rot_grün.jpg	0	880	547	72	111				0	Content		-72	-111	18528802	422489674
18545	08:40:20.209	00:00:18.545	1113	-1024	-768	-1	-1	-1	-1	4	-1024	-768	-1	-1	-1	-1	4		0	0						StimuliFarbe_rot_grün.jpg	0	880	547	72	111				0	Content		-72	-111	18545425	422506297
18562	08:40:20.226	00:00:18.562	1114	-1024	-768	-1	-1	-1	-1	4	-1024	-768	-1	-1	-1	-1	4		0	0						StimuliFarbe_rot_grün.jpg	0	880	547	72	111				0	Content		-72	-111	18562093	422522965
18579	08:40:20.243	00:00:18.578	1115	-1024	-768	-1	-1	-1	-1	4	-1024	-768	-1	-1	-1	-1	4		0	0						StimuliFarbe_rot_grün.jpg	0	880	547	72	111				0	Content		-72	-111	18578672	422539544
18595	08:40:20.259	00:00:18.595	1116	-1024	-768	-1	-1	-1	-1	4	-1024	-768	-1	-1	-1	-1	4		0	0						StimuliFarbe_rot_grün.jpg	0	880	547	72	111				0	Content		-72	-111	18595445	422556317
18612	08:40:20.276	00:00:18.612	1117	-1024	-768	-1	-1	-1	-1	4	-1024	-768	-1	-1	-1	-1	4		0	0						StimuliFarbe_rot_grün.jpg	0	880	547	72	111				0	Content		-72	-111	18612057	422572929
18629	08:40:20.293	00:00:18.628	1118	-1024	-768	-1	-1	-1	-1	4	-1024	-768	-1	-1	-1	-1	4		0	0						StimuliFarbe_rot_grün.jpg	0	880	547	72	111				0	Content		-72	-111	18628725	422589597
18645	08:40:20.309	00:00:18.645	1119	-1024	-768	-1	-1	-1	-1	4	-1024	-768	-1	-1	-1	-1	4		0	0						StimuliFarbe_rot_grün.jpg	0	880	547	72	111				0	Content		-72	-111	18645291	422606163
18662	08:40:20.326	00:00:18.662	1120	-1024	-768	-1	-1	-1	-1	4	-1024	-768	-1	-1	-1	-1	4		0	0						StimuliFarbe_rot_grün.jpg	0	880	547	72	111				0	Content		-72	-111	18662040	422622912
18679	08:40:20.343	00:00:18.678	1121	-1024	-768	-1	-1	-1	-1	4	-1024	-768	-1	-1	-1	-1	4		0	0						StimuliFarbe_rot_grün.jpg	0	880	547	72	111				0	Content		-72	-111	18678665	422639537
18695	08:40:20.359	00:00:18.695	1122	-1024	-768	-1	-1	-1	-1	4	-1024	-768	-1	-1	-1	-1	4		0	0						StimuliFarbe_rot_grün.jpg	0	880	547	72	111				0	Content		-72	-111	18695332	422656204
18712	08:40:20.376	00:00:18.711	1123	-1024	-768	-1	-1	-1	-1	4	-1024	-768	-1	-1	-1	-1	4		0	0						StimuliFarbe_rot_grün.jpg	0	880	547	72	111				0	Content		-72	-111	18711996	422672868
18729	08:40:20.393	00:00:18.728	1124	-1024	-768	-1	-1	-1	-1	4	-1024	-768	-1	-1	-1	-1	4		0	0						StimuliFarbe_rot_grün.jpg	0	880	547	72	111				0	Content		-72	-111	18728664	422689536
18745	08:40:20.409	00:00:18.745	1125	-1024	-768	-1	-1	-1	-1	4	-1024	-768	-1	-1	-1	-1	4		0	0						StimuliFarbe_rot_grün.jpg	0	880	547	72	111				0	Content		-72	-111	18745283	422706155
18762	08:40:20.426	00:00:18.761	1126	-1024	-768	-1	-1	-1	-1	4	-1024	-768	-1	-1	-1	-1	4		0	0						StimuliFarbe_rot_grün.jpg	0	880	547	72	111				0	Content		-72	-111	18761905	422722777
18779	08:40:20.443	00:00:18.778	1127	-1024	-768	-1	-1	-1	-1	4	-1024	-768	-1	-1	-1	-1	4		0	0						StimuliFarbe_rot_grün.jpg	0	880	547	72	111				0	Content		-72	-111	18778591	422739463
18795	08:40:20.459	00:00:18.795	1128	-1024	-768	-1	-1	-1	-1	4	-1024	-768	-1	-1	-1	-1	4		0	0						StimuliFarbe_rot_grün.jpg	0	880	547	72	111				0	Content		-72	-111	18795259	422756131
18812	08:40:20.476	00:00:18.811	1129	-1024	-768	-1	-1	-1	-1	4	-1024	-768	-1	-1	-1	-1	4		0	0						StimuliFarbe_rot_grün.jpg	0	880	547	72	111				0	Content		-72	-111	18811899	422772771
18829	08:40:20.493	00:00:18.828	1130	-1024	-768	-1	-1	-1	-1	4	-1024	-768	-1	-1	-1	-1	4		0	0						StimuliFarbe_rot_grün.jpg	0	880	547	72	111				0	Content		-72	-111	18828523	422789395
18845	08:40:20.509	00:00:18.845	1131	-1024	-768	-1	-1	-1	-1	4	-1024	-768	-1	-1	-1	-1	4		0	0						StimuliFarbe_rot_grün.jpg	0	880	547	72	111				0	Content		-72	-111	18845211	422806083
18862	08:40:20.526	00:00:18.861	1132	-1024	-768	-1	-1	-1	-1	4	-1024	-768	-1	-1	-1	-1	4		0	0						StimuliFarbe_rot_grün.jpg	0	880	547	72	111				0	Content		-72	-111	18861879	422822751
18879	08:40:20.543	00:00:18.878	1133	-1024	-768	-1	-1	-1	-1	4	-1024	-768	-1	-1	-1	-1	4		0	0						StimuliFarbe_rot_grün.jpg	0	880	547	72	111				0	Content		-72	-111	18878520	422839392
18895	08:40:20.559	00:00:18.895	1134	-1024	-768	-1	-1	-1	-1	4	-1024	-768	-1	-1	-1	-1	4		0	0						StimuliFarbe_rot_grün.jpg	0	880	547	72	111				0	Content		-72	-111	18895144	422856016
18912	08:40:20.576	00:00:18.911	1135	-1024	-768	-1	-1	-1	-1	4	-1024	-768	-1	-1	-1	-1	4		0	0						StimuliFarbe_rot_grün.jpg	0	880	547	72	111				0	Content		-72	-111	18911766	422872638
18928	08:40:20.592	00:00:18.928	1136	-1024	-768	-1	-1	-1	-1	4	-1024	-768	-1	-1	-1	-1	4		0	0						StimuliFarbe_rot_grün.jpg	0	880	547	72	111				0	Content		-72	-111	18928455	422889327
18945	08:40:20.609	00:00:18.945	1137	-1024	-768	-1	-1	-1	-1	4	-1024	-768	-1	-1	-1	-1	4		0	0						StimuliFarbe_rot_grün.jpg	0	880	547	72	111				0	Content		-72	-111	18945123	422905995
18962	08:40:20.626	00:00:18.961	1138	-1024	-768	-1	-1	-1	-1	4	-1024	-768	-1	-1	-1	-1	4		0	0						StimuliFarbe_rot_grün.jpg	0	880	547	72	111				0	Content		-72	-111	18961764	422922636
18978	08:40:20.642	00:00:18.978	1139	-1024	-768	-1	-1	-1	-1	4	-1024	-768	-1	-1	-1	-1	4		0	0						StimuliFarbe_rot_grün.jpg	0	880	547	72	111				0	Content		-72	-111	18978432	422939304
18995	08:40:20.659	00:00:18.995	1140	-1024	-768	-1	-1	-1	-1	4	-1024	-768	-1	-1	-1	-1	4		0	0						StimuliFarbe_rot_grün.jpg	0	880	547	72	111				0	Content		-72	-111	18995142	422956014
19012	08:40:20.676	00:00:19.011	1141	-1024	-768	-1	-1	-1	-1	4	-1024	-768	-1	-1	-1	-1	4		0	0						StimuliFarbe_rot_grün.jpg	0	880	547	72	111				0	Content		-72	-111	19011763	422972635
19028	08:40:20.692	00:00:19.028	1142	-1024	-768	-1	-1	-1	-1	4	-1024	-768	-1	-1	-1	-1	4		0	0						StimuliFarbe_rot_grün.jpg	0	880	547	72	111				0	Content		-72	-111	19028430	422989302
19045	08:40:20.709	00:00:19.045	1143	-1024	-768	-1	-1	-1	-1	4	-1024	-768	-1	-1	-1	-1	4		0	0						StimuliFarbe_rot_grün.jpg	0	880	547	72	111				0	Content		-72	-111	19045098	423005970
19062	08:40:20.726	00:00:19.061	1144	-1024	-768	-1	-1	-1	-1	4	-1024	-768	-1	-1	-1	-1	4		0	0						StimuliFarbe_rot_grün.jpg	0	880	547	72	111				0	Content		-72	-111	19061766	423022638
19078	08:40:20.742	00:00:19.078	1145	-1024	-768	-1	-1	-1	-1	4	-1024	-768	-1	-1	-1	-1	4		0	0						StimuliFarbe_rot_grün.jpg	0	880	547	72	111				0	Content		-72	-111	19078418	423039290
19095	08:40:20.759	00:00:19.095	1146	-1024	-768	-1	-1	-1	-1	4	-1024	-768	-1	-1	-1	-1	4		0	0						StimuliFarbe_rot_grün.jpg	0	880	547	72	111				0	Content		-72	-111	19095086	423055958
19112	08:40:20.776	00:00:19.111	1147	-1024	-768	-1	-1	-1	-1	4	-1024	-768	-1	-1	-1	-1	4		0	0						StimuliFarbe_rot_grün.jpg	0	880	547	72	111				0	Content		-72	-111	19111815	423072687
19128	08:40:20.792	00:00:19.128	1148	-1024	-768	-1	-1	-1	-1	4	-1024	-768	-1	-1	-1	-1	4		0	0						StimuliFarbe_rot_grün.jpg	0	880	547	72	111				0	Content		-72	-111	19128395	423089267
19145	08:40:20.809	00:00:19.145	1149	-1024	-768	-1	-1	-1	-1	4	-1024	-768	-1	-1	-1	-1	4		0	0						StimuliFarbe_rot_grün.jpg	0	880	547	72	111				0	Content		-72	-111	19145326	423106198
19162	08:40:20.826	00:00:19.161	1150	-1024	-768	-1	-1	-1	-1	4	-1024	-768	-1	-1	-1	-1	4		0	0						StimuliFarbe_rot_grün.jpg	0	880	547	72	111				0	Content		-72	-111	19161994	423122866
19179	08:40:20.843	00:00:19.179	1151	-1024	-768	-1	-1	-1	-1	4	-1024	-768	-1	-1	-1	-1	4		0	0						StimuliFarbe_rot_grün.jpg	0	880	547	72	111				0	Content		-72	-111	19179125	423139997
19196	08:40:20.860	00:00:19.195	1152	-1024	-768	-1	-1	-1	-1	4	-1024	-768	-1	-1	-1	-1	4		0	0						StimuliFarbe_rot_grün.jpg	0	880	547	72	111				0	Content		-72	-111	19195793	423156665
19213	08:40:20.877	00:00:19.213	1153	-1024	-768	-1	-1	-1	-1	4	-1024	-768	-1	-1	-1	-1	4		0	0						StimuliFarbe_rot_grün.jpg	0	880	547	72	111				0	Content		-72	-111	19213028	423173900
19230	08:40:20.894	00:00:19.229	1154	-1024	-768	-1	-1	-1	-1	4	-1024	-768	-1	-1	-1	-1	4		0	0						StimuliFarbe_rot_grün.jpg	0	880	547	72	111				0	Content		-72	-111	19229696	423190568
19246	08:40:20.910	00:00:19.245	1155	-1024	-768	-1	-1	-1	-1	4	-1024	-768	-1	-1	-1	-1	4		0	0						StimuliFarbe_rot_grün.jpg	0	880	547	72	111				0	Content		-72	-111	19245882	423206754
19263	08:40:20.927	00:00:19.262	1156	-1024	-768	-1	-1	-1	-1	4	-1024	-768	-1	-1	-1	-1	4		0	0						StimuliFarbe_rot_grün.jpg	0	880	547	72	111				0	Content		-72	-111	19262550	423223422
19279	08:40:20.943	00:00:19.279	1157	-1024	-768	-1	-1	-1	-1	4	-1024	-768	-1	-1	-1	-1	4		0	0						StimuliFarbe_rot_grün.jpg	0	880	547	72	111				0	Content		-72	-111	19279217	423240089
19295	08:40:20.959	00:00:19.295	1158	-1024	-768	-1	-1	-1	-1	4	-1024	-768	-1	-1	-1	-1	4		0	0						StimuliFarbe_rot_grün.jpg	0	880	547	72	111				0	Content		-72	-111	19295419	423256291
19312	08:40:20.976	00:00:19.312	1159	-1024	-768	-1	-1	-1	-1	4	-1024	-768	-1	-1	-1	-1	4		0	0						StimuliFarbe_rot_grün.jpg	0	880	547	72	111				0	Content		-72	-111	19312087	423272959
19328	08:40:20.992	00:00:19.328	1160	-1024	-768	-1	-1	-1	-1	4	-1024	-768	-1	-1	-1	-1	4		0	0						StimuliFarbe_rot_grün.jpg	0	880	547	72	111				0	Content		-72	-111	19328480	423289352
19345	08:40:21.009	00:00:19.345	1161	-1024	-768	-1	-1	-1	-1	4	-1024	-768	-1	-1	-1	-1	4		0	0						StimuliFarbe_rot_grün.jpg	0	880	547	72	111				0	Content		-72	-111	19345147	423306019
19362	08:40:21.026	00:00:19.361	1162	-1024	-768	-1	-1	-1	-1	4	-1024	-768	-1	-1	-1	-1	4		0	0						StimuliFarbe_rot_grün.jpg	0	880	547	72	111				0	Content		-72	-111	19361621	423322493
19378	08:40:21.042	00:00:19.378	1163	-1024	-768	-1	-1	-1	-1	4	-1024	-768	-1	-1	-1	-1	4		0	0						StimuliFarbe_rot_grün.jpg	0	880	547	72	111				0	Content		-72	-111	19378179	423339051
19395	08:40:21.059	00:00:19.394	1164	-1024	-768	-1	-1	-1	-1	4	-1024	-768	-1	-1	-1	-1	4		0	0						StimuliFarbe_rot_grün.jpg	0	880	547	72	111				0	Content		-72	-111	19394839	423355711
19412	08:40:21.076	00:00:19.411	1165	-1024	-768	-1	-1	-1	-1	4	-1024	-768	-1	-1	-1	-1	4		0	0						StimuliFarbe_rot_grün.jpg	0	880	547	72	111				0	Content		-72	-111	19411507	423372379
19428	08:40:21.092	00:00:19.428	1166	-1024	-768	-1	-1	-1	-1	4	-1024	-768	-1	-1	-1	-1	4		0	0						StimuliFarbe_rot_grün.jpg	0	880	547	72	111				0	Content		-72	-111	19428444	423389316
19445	08:40:21.109	00:00:19.445	1167	-1024	-768	-1	-1	-1	-1	4	-1024	-768	-1	-1	-1	-1	4		0	0						StimuliFarbe_rot_grün.jpg	0	880	547	72	111				0	Content		-72	-111	19445112	423405984
19462	08:40:21.126	00:00:19.462	1168	-1024	-768	-1	-1	-1	-1	4	-1024	-768	-1	-1	-1	-1	4		0	0						StimuliFarbe_rot_grün.jpg	0	880	547	72	111				0	Content		-72	-111	19462244	423423116
19479	08:40:21.143	00:00:19.478	1169	-1024	-768	-1	-1	-1	-1	4	-1024	-768	-1	-1	-1	-1	4		0	0						StimuliFarbe_rot_grün.jpg	0	880	547	72	111				0	Content		-72	-111	19478912	423439784
19496	08:40:21.160	00:00:19.496	1170	-1024	-768	-1	-1	-1	-1	4	-1024	-768	-1	-1	-1	-1	4		0	0						StimuliFarbe_rot_grün.jpg	0	880	547	72	111				0	Content		-72	-111	19496161	423457033
19513	08:40:21.177	00:00:19.512	1171	-1024	-768	-1	-1	-1	-1	4	-1024	-768	-1	-1	-1	-1	4		0	0						StimuliFarbe_rot_grün.jpg	0	880	547	72	111				0	Content		-72	-111	19512829	423473701
19530	08:40:21.194	00:00:19.530	1172	-1024	-768	-1	-1	-1	-1	4	-1024	-768	-1	-1	-1	-1	4		0	0						StimuliFarbe_rot_grün.jpg	0	880	547	72	111				0	Content		-72	-111	19530013	423490885
19545	08:40:21.209	00:00:19.544	1173	-1024	-768	-1	-1	-1	-1	4	-1024	-768	-1	-1	-1	-1	4		0	0						StimuliFarbe_rot_grün.jpg	0	880	547	72	111				0	Content		-72	-111	19544744	423505616
19561	08:40:21.225	00:00:19.561	1174	-1024	-768	-1	-1	-1	-1	4	-1024	-768	-1	-1	-1	-1	4		0	0						StimuliFarbe_rot_grün.jpg	0	880	547	72	111				0	Content		-72	-111	19561432	423522304
19578	08:40:21.242	00:00:19.578	1175	-1024	-768	-1	-1	-1	-1	4	-1024	-768	-1	-1	-1	-1	4		0	0						StimuliFarbe_rot_grün.jpg	0	880	547	72	111				0	Content		-72	-111	19578100	423538972
19595	08:40:21.259	00:00:19.594	1176	-1024	-768	-1	-1	-1	-1	4	-1024	-768	-1	-1	-1	-1	4		0	0						StimuliFarbe_rot_grün.jpg	0	880	547	72	111				0	Content		-72	-111	19594743	423555615
19611	08:40:21.275	00:00:19.611	1177	-1024	-768	-1	-1	-1	-1	4	-1024	-768	-1	-1	-1	-1	4		0	0						StimuliFarbe_rot_grün.jpg	0	880	547	72	111				0	Content		-72	-111	19611367	423572239
19628	08:40:21.292	00:00:19.627	1178	-1024	-768	-1	-1	-1	-1	4	-1024	-768	-1	-1	-1	-1	4		0	0						StimuliFarbe_rot_grün.jpg	0	880	547	72	111				0	Content		-72	-111	19627989	423588861
19645	08:40:21.309	00:00:19.644	1179	-1024	-768	-1	-1	-1	-1	4	-1024	-768	-1	-1	-1	-1	4		0	0						StimuliFarbe_rot_grün.jpg	0	880	547	72	111				0	Content		-72	-111	19644736	423605608
19661	08:40:21.325	00:00:19.661	1180	-1024	-768	-1	-1	-1	-1	4	-1024	-768	-1	-1	-1	-1	4		0	0						StimuliFarbe_rot_grün.jpg	0	880	547	72	111				0	Content		-72	-111	19661360	423622232
19678	08:40:21.342	00:00:19.678	1181	-1024	-768	-1	-1	-1	-1	4	-1024	-768	-1	-1	-1	-1	4		0	0						StimuliFarbe_rot_grün.jpg	0	880	547	72	111				0	Content		-72	-111	19678028	423638900
19695	08:40:21.359	00:00:19.694	1182	-1024	-768	-1	-1	-1	-1	4	-1024	-768	-1	-1	-1	-1	4		0	0						StimuliFarbe_rot_grün.jpg	0	880	547	72	111				0	Content		-72	-111	19694607	423655479
19711	08:40:21.375	00:00:19.711	1183	-1024	-768	-1	-1	-1	-1	4	-1024	-768	-1	-1	-1	-1	4		0	0						StimuliFarbe_rot_grün.jpg	0	880	547	72	111				0	Content		-72	-111	19711354	423672226
19728	08:40:21.392	00:00:19.727	1184	-1024	-768	-1	-1	-1	-1	4	-1024	-768	-1	-1	-1	-1	4		0	0						StimuliFarbe_rot_grün.jpg	0	880	547	72	111				0	Content		-72	-111	19727975	423688847
19745	08:40:21.409	00:00:19.744	1185	-1024	-768	-1	-1	-1	-1	4	-1024	-768	-1	-1	-1	-1	4		0	0						StimuliFarbe_rot_grün.jpg	0	880	547	72	111				0	Content		-72	-111	19744597	423705469
19761	08:40:21.425	00:00:19.761	1186	-1024	-768	-1	-1	-1	-1	4	-1024	-768	-1	-1	-1	-1	4		0	0						StimuliFarbe_rot_grün.jpg	0	880	547	72	111				0	Content		-72	-111	19761219	423722091
19778	08:40:21.442	00:00:19.777	1187	-1024	-768	-1	-1	-1	-1	4	-1024	-768	-1	-1	-1	-1	4		0	0						StimuliFarbe_rot_grün.jpg	0	880	547	72	111				0	Content		-72	-111	19777966	423738838
19795	08:40:21.459	00:00:19.794	1188	-1024	-768	-1	-1	-1	-1	4	-1024	-768	-1	-1	-1	-1	4		0	0						StimuliFarbe_rot_grün.jpg	0	880	547	72	111				0	Content		-72	-111	19794587	423755459
19811	08:40:21.475	00:00:19.811	1189	-1024	-768	-1	-1	-1	-1	4	-1024	-768	-1	-1	-1	-1	4		0	0						StimuliFarbe_rot_grün.jpg	0	880	547	72	111				0	Content		-72	-111	19811209	423772081
19828	08:40:21.492	00:00:19.827	1190	-1024	-768	-1	-1	-1	-1	4	-1024	-768	-1	-1	-1	-1	4		0	0						StimuliFarbe_rot_grün.jpg	0	880	547	72	111				0	Content		-72	-111	19827829	423788701
19845	08:40:21.509	00:00:19.844	1191	-1024	-768	-1	-1	-1	-1	4	-1024	-768	-1	-1	-1	-1	4		0	0						StimuliFarbe_rot_grün.jpg	0	880	547	72	111				0	Content		-72	-111	19844575	423805447
19861	08:40:21.525	00:00:19.861	1192	-1024	-768	-1	-1	-1	-1	4	-1024	-768	-1	-1	-1	-1	4		0	0						StimuliFarbe_rot_grün.jpg	0	880	547	72	111				0	Content		-72	-111	19861200	423822072
19878	08:40:21.542	00:00:19.877	1193	-1024	-768	-1	-1	-1	-1	4	-1024	-768	-1	-1	-1	-1	4		0	0						StimuliFarbe_rot_grün.jpg	0	880	547	72	111				0	Content		-72	-111	19877822	423838694
19894	08:40:21.558	00:00:19.894	1194	-1024	-768	-1	-1	-1	-1	4	-1024	-768	-1	-1	-1	-1	4		0	0						StimuliFarbe_rot_grün.jpg	0	880	547	72	111				0	Content		-72	-111	19894445	423855317
19911	08:40:21.575	00:00:19.911	1195	-1024	-768	-1	-1	-1	-1	4	-1024	-768	-1	-1	-1	-1	4		0	0						StimuliFarbe_rot_grün.jpg	0	880	547	72	111				0	Content		-72	-111	19911191	423872063
19928	08:40:21.592	00:00:19.927	1196	-1024	-768	-1	-1	-1	-1	4	-1024	-768	-1	-1	-1	-1	4		0	0						StimuliFarbe_rot_grün.jpg	0	880	547	72	111				0	Content		-72	-111	19927818	423888690
19944	08:40:21.608	00:00:19.944	1197	-1024	-768	-1	-1	-1	-1	4	-1024	-768	-1	-1	-1	-1	4		0	0						StimuliFarbe_rot_grün.jpg	0	880	547	72	111				0	Content		-72	-111	19944441	423905313
19961	08:40:21.625	00:00:19.961	1198	-1024	-768	-1	-1	-1	-1	4	-1024	-768	-1	-1	-1	-1	4		0	0						StimuliFarbe_rot_grün.jpg	0	880	547	72	111				0	Content		-72	-111	19961129	423922001
19978	08:40:21.642	00:00:19.977	1199	-1024	-768	-1	-1	-1	-1	4	-1024	-768	-1	-1	-1	-1	4		0	0						StimuliFarbe_rot_grün.jpg	0	880	547	72	111				0	Content		-72	-111	19977796	423938668
19994	08:40:21.658	00:00:19.994	1200	-1024	-768	-1	-1	-1	-1	4	-1024	-768	-1	-1	-1	-1	4		0	0						StimuliFarbe_rot_grün.jpg	0	880	547	72	111				0	Content		-72	-111	19994460	423955332
20011	08:40:21.675	00:00:20.011	1201	-1024	-768	-1	-1	-1	-1	4	-1024	-768	-1	-1	-1	-1	4		0	0						StimuliFarbe_rot_grün.jpg	0	880	547	72	111				0	Content		-72	-111	20011128	423972000
20028	08:40:21.692	00:00:20.027	1202	-1024	-768	-1	-1	-1	-1	4	-1024	-768	-1	-1	-1	-1	4		0	0						StimuliFarbe_rot_grün.jpg	0	880	547	72	111				0	Content		-72	-111	20027873	423988745
20044	08:40:21.708	00:00:20.044	1203	-1024	-768	-1	-1	-1	-1	4	-1024	-768	-1	-1	-1	-1	4		0	0						StimuliFarbe_rot_grün.jpg	0	880	547	72	111				0	Content		-72	-111	20044440	424005312
20061	08:40:21.725	00:00:20.061	1204	-1024	-768	-1	-1	-1	-1	4	-1024	-768	-1	-1	-1	-1	4		0	0						StimuliFarbe_rot_grün.jpg	0	880	547	72	111				0	Content		-72	-111	20061377	424022249
20078	08:40:21.742	00:00:20.078	1205	-1024	-768	-1	-1	-1	-1	4	-1024	-768	-1	-1	-1	-1	4		0	0						StimuliFarbe_rot_grün.jpg	0	880	547	72	111				0	Content		-72	-111	20078045	424038917
20095	08:40:21.759	00:00:20.095	1206	-1024	-768	-1	-1	-1	-1	4	-1024	-768	-1	-1	-1	-1	4		0	0						StimuliFarbe_rot_grün.jpg	0	880	547	72	111				0	Content		-72	-111	20095181	424056053
20112	08:40:21.776	00:00:20.111	1207	-1024	-768	-1	-1	-1	-1	4	-1024	-768	-1	-1	-1	-1	4		0	0						StimuliFarbe_rot_grün.jpg	0	880	547	72	111				0	Content		-72	-111	20111848	424072720
20129	08:40:21.793	00:00:20.129	1208	-1024	-768	-1	-1	-1	-1	4	-1024	-768	-1	-1	-1	-1	4		0	0						StimuliFarbe_rot_grün.jpg	0	880	547	72	111				0	Content		-72	-111	20129081	424089953
20146	08:40:21.810	00:00:20.145	1209	-1024	-768	-1	-1	-1	-1	4	-1024	-768	-1	-1	-1	-1	4		0	0						StimuliFarbe_rot_grün.jpg	0	880	547	72	111				0	Content		-72	-111	20145749	424106621
20162	08:40:21.826	00:00:20.161	1210	-1024	-768	-1	-1	-1	-1	4	-1024	-768	-1	-1	-1	-1	4		0	0						StimuliFarbe_rot_grün.jpg	0	880	547	72	111				0	Content		-72	-111	20161935	424122807
20179	08:40:21.843	00:00:20.178	1211	-1024	-768	-1	-1	-1	-1	4	-1024	-768	-1	-1	-1	-1	4		0	0						StimuliFarbe_rot_grün.jpg	0	880	547	72	111				0	Content		-72	-111	20178603	424139475
20195	08:40:21.859	00:00:20.195	1212	-1024	-768	-1	-1	-1	-1	4	-1024	-768	-1	-1	-1	-1	4		0	0						StimuliFarbe_rot_grün.jpg	0	880	547	72	111				0	Content		-72	-111	20195271	424156143
20211	08:40:21.875	00:00:20.210	1213	-1024	-768	-1	-1	-1	-1	4	-1024	-768	-1	-1	-1	-1	4		0	0						StimuliFarbe_rot_grün.jpg	0	880	547	72	111				0	Content		-72	-111	20210931	424171803
20228	08:40:21.892	00:00:20.227	1214	-1024	-768	-1	-1	-1	-1	4	-1024	-768	-1	-1	-1	-1	4		0	0						StimuliFarbe_rot_grün.jpg	0	880	547	72	111				0	Content		-72	-111	20227679	424188551
20244	08:40:21.908	00:00:20.244	1215	-1024	-768	-1	-1	-1	-1	4	-1024	-768	-1	-1	-1	-1	4		0	0						StimuliFarbe_rot_grün.jpg	0	880	547	72	111				0	Content		-72	-111	20244333	424205205
20261	08:40:21.925	00:00:20.261	1216	-1024	-768	-1	-1	-1	-1	4	-1024	-768	-1	-1	-1	-1	4		0	0						StimuliFarbe_rot_grün.jpg	0	880	547	72	111				0	Content		-72	-111	20261001	424221873
20278	08:40:21.942	00:00:20.277	1217	-1024	-768	-1	-1	-1	-1	4	-1024	-768	-1	-1	-1	-1	4		0	0						StimuliFarbe_rot_grün.jpg	0	880	547	72	111				0	Content		-72	-111	20277644	424238516
20294	08:40:21.958	00:00:20.294	1218	-1024	-768	-1	-1	-1	-1	4	-1024	-768	-1	-1	-1	-1	4		0	0						StimuliFarbe_rot_grün.jpg	0	880	547	72	111				0	Content		-72	-111	20294311	424255183
20311	08:40:21.975	00:00:20.310	1219	-1024	-768	-1	-1	-1	-1	4	-1024	-768	-1	-1	-1	-1	4		0	0						StimuliFarbe_rot_grün.jpg	0	880	547	72	111				0	Content		-72	-111	20310979	424271851
20328	08:40:21.992	00:00:20.327	1220	-1024	-768	-1	-1	-1	-1	4	-1024	-768	-1	-1	-1	-1	4		0	0						StimuliFarbe_rot_grün.jpg	0	880	547	72	111				0	Content		-72	-111	20327628	424288500
20344	08:40:22.008	00:00:20.344	1221	-1024	-768	-1	-1	-1	-1	4	-1024	-768	-1	-1	-1	-1	4		0	0						StimuliFarbe_rot_grün.jpg	0	880	547	72	111				0	Content		-72	-111	20344295	424305167
20361	08:40:22.025	00:00:20.360	1222	-1024	-768	-1	-1	-1	-1	4	-1024	-768	-1	-1	-1	-1	4		0	0						StimuliFarbe_rot_grün.jpg	0	880	547	72	111				0	Content		-72	-111	20360963	424321835
20378	08:40:22.042	00:00:20.377	1223	-1024	-768	-1	-1	-1	-1	4	-1024	-768	-1	-1	-1	-1	4		0	0						StimuliFarbe_rot_grün.jpg	0	880	547	72	111				0	Content		-72	-111	20377880	424338752
20395	08:40:22.059	00:00:20.394	1224	-1024	-768	-1	-1	-1	-1	4	-1024	-768	-1	-1	-1	-1	4		0	0						StimuliFarbe_rot_grün.jpg	0	880	547	72	111				0	Content		-72	-111	20394548	424355420
20412	08:40:22.076	00:00:20.411	1225	-1024	-768	-1	-1	-1	-1	4	-1024	-768	-1	-1	-1	-1	4		0	0						StimuliFarbe_rot_grün.jpg	0	880	547	72	111				0	Content		-72	-111	20411673	424372545
20428	08:40:22.092	00:00:20.428	1226	-1024	-768	-1	-1	-1	-1	4	-1024	-768	-1	-1	-1	-1	4		0	0						StimuliFarbe_rot_grün.jpg	0	880	547	72	111				0	Content		-72	-111	20428340	424389212
20446	08:40:22.110	00:00:20.445	1227	-1024	-768	-1	-1	-1	-1	4	-1024	-768	-1	-1	-1	-1	4		0	0						StimuliFarbe_rot_grün.jpg	0	880	547	72	111				0	Content		-72	-111	20445505	424406377
20462	08:40:22.126	00:00:20.462	1228	-1024	-768	-1	-1	-1	-1	4	-1024	-768	-1	-1	-1	-1	4		0	0						StimuliFarbe_rot_grün.jpg	0	880	547	72	111				0	Content		-72	-111	20462173	424423045
20479	08:40:22.143	00:00:20.479	1229	-1024	-768	-1	-1	-1	-1	4	-1024	-768	-1	-1	-1	-1	4		0	0						StimuliFarbe_rot_grün.jpg	0	880	547	72	111				0	Content		-72	-111	20479292	424440164
20494	08:40:22.158	00:00:20.494	1230	-1024	-768	-1	-1	-1	-1	4	-1024	-768	-1	-1	-1	-1	4		0	0						StimuliFarbe_rot_grün.jpg	0	880	547	72	111				0	Content		-72	-111	20494168	424455040
20511	08:40:22.175	00:00:20.510	1231	-1024	-768	-1	-1	-1	-1	4	-1024	-768	-1	-1	-1	-1	4		0	0						StimuliFarbe_rot_grün.jpg	0	880	547	72	111				0	Content		-72	-111	20510792	424471664
20527	08:40:22.191	00:00:20.527	1232	-1024	-768	-1	-1	-1	-1	4	-1024	-768	-1	-1	-1	-1	4		0	0						StimuliFarbe_rot_grün.jpg	0	880	547	72	111				0	Content		-72	-111	20527460	424488332
20544	08:40:22.208	00:00:20.544	1233	-1024	-768	-1	-1	-1	-1	4	-1024	-768	-1	-1	-1	-1	4		0	0						StimuliFarbe_rot_grün.jpg	0	880	547	72	111				0	Content		-72	-111	20544155	424505027
20561	08:40:22.225	00:00:20.560	1234	-1024	-768	-1	-1	-1	-1	4	-1024	-768	-1	-1	-1	-1	4		0	0						StimuliFarbe_rot_grün.jpg	0	880	547	72	111				0	Content		-72	-111	20560823	424521695
20577	08:40:22.241	00:00:20.577	1235	-1024	-768	-1	-1	-1	-1	4	-1024	-768	-1	-1	-1	-1	4		0	0						StimuliFarbe_rot_grün.jpg	0	880	547	72	111				0	Content		-72	-111	20577473	424538345
20594	08:40:22.258	00:00:20.594	1236	-1024	-768	-1	-1	-1	-1	4	-1024	-768	-1	-1	-1	-1	4		0	0						StimuliFarbe_rot_grün.jpg	0	880	547	72	111				0	Content		-72	-111	20594042	424554914
20611	08:40:22.275	00:00:20.610	1237	-1024	-768	-1	-1	-1	-1	4	-1024	-768	-1	-1	-1	-1	4		0	0						StimuliFarbe_rot_grün.jpg	0	880	547	72	111				0	Content		-72	-111	20610979	424571851
20628	08:40:22.292	00:00:20.627	1238	-1024	-768	-1	-1	-1	-1	4	-1024	-768	-1	-1	-1	-1	4		0	0						StimuliFarbe_rot_grün.jpg	0	880	547	72	111				0	Content		-72	-111	20627647	424588519
20645	08:40:22.309	00:00:20.644	1239	-1024	-768	-1	-1	-1	-1	4	-1024	-768	-1	-1	-1	-1	4		0	0						StimuliFarbe_rot_grün.jpg	0	880	547	72	111				0	Content		-72	-111	20644781	424605653
20661	08:40:22.325	00:00:20.661	1240	-1024	-768	-1	-1	-1	-1	4	-1024	-768	-1	-1	-1	-1	4		0	0						StimuliFarbe_rot_grün.jpg	0	880	547	72	111				0	Content		-72	-111	20661449	424622321
20679	08:40:22.343	00:00:20.678	1241	-1024	-768	-1	-1	-1	-1	4	-1024	-768	-1	-1	-1	-1	4		0	0						StimuliFarbe_rot_grün.jpg	0	880	547	72	111				0	Content		-72	-111	20678662	424639534
20696	08:40:22.360	00:00:20.695	1242	-1024	-768	-1	-1	-1	-1	4	-1024	-768	-1	-1	-1	-1	4		0	0						StimuliFarbe_rot_grün.jpg	0	880	547	72	111				0	Content		-72	-111	20695909	424656781
20712	08:40:22.376	00:00:20.711	1243	-1024	-768	-1	-1	-1	-1	4	-1024	-768	-1	-1	-1	-1	4		0	0						StimuliFarbe_rot_grün.jpg	0	880	547	72	111				0	Content		-72	-111	20711599	424672471
20728	08:40:22.392	00:00:20.728	1244	-1024	-768	-1	-1	-1	-1	4	-1024	-768	-1	-1	-1	-1	4		0	0						StimuliFarbe_rot_grün.jpg	0	880	547	72	111				0	Content		-72	-111	20728267	424689139
20744	08:40:22.408	00:00:20.744	1245	-1024	-768	-1	-1	-1	-1	4	-1024	-768	-1	-1	-1	-1	4		0	0						StimuliFarbe_rot_grün.jpg	0	880	547	72	111				0	Content		-72	-111	20744461	424705333
20761	08:40:22.425	00:00:20.761	1246	-1024	-768	-1	-1	-1	-1	4	-1024	-768	-1	-1	-1	-1	4		0	0						StimuliFarbe_rot_grün.jpg	0	880	547	72	111				0	Content		-72	-111	20761129	424722001
20777	08:40:22.441	00:00:20.777	1247	-1024	-768	-1	-1	-1	-1	4	-1024	-768	-1	-1	-1	-1	4		0	0						StimuliFarbe_rot_grün.jpg	0	880	547	72	111				0	Content		-72	-111	20777279	424738151
20794	08:40:22.458	00:00:20.794	1248	-1024	-768	-1	-1	-1	-1	4	-1024	-768	-1	-1	-1	-1	4		0	0						StimuliFarbe_rot_grün.jpg	0	880	547	72	111				0	Content		-72	-111	20794081	424754953
20811	08:40:22.475	00:00:20.810	1249	-1024	-768	-1	-1	-1	-1	4	-1024	-768	-1	-1	-1	-1	4		0	0						StimuliFarbe_rot_grün.jpg	0	880	547	72	111				0	Content		-72	-111	20810683	424771555
20827	08:40:22.491	00:00:20.827	1250	-1024	-768	-1	-1	-1	-1	4	-1024	-768	-1	-1	-1	-1	4		0	0						StimuliFarbe_rot_grün.jpg	0	880	547	72	111				0	Content		-72	-111	20827351	424788223
20844	08:40:22.508	00:00:20.844	1251	-1024	-768	-1	-1	-1	-1	4	-1024	-768	-1	-1	-1	-1	4		0	0						StimuliFarbe_rot_grün.jpg	0	880	547	72	111				0	Content		-72	-111	20844257	424805129
20861	08:40:22.525	00:00:20.860	1252	-1024	-768	-1	-1	-1	-1	4	-1024	-768	-1	-1	-1	-1	4		0	0						StimuliFarbe_rot_grün.jpg	0	880	547	72	111				0	Content		-72	-111	20860924	424821796
20878	08:40:22.542	00:00:20.878	1253	-1024	-768	-1	-1	-1	-1	4	-1024	-768	-1	-1	-1	-1	4		0	0						StimuliFarbe_rot_grün.jpg	0	880	547	72	111				0	Content		-72	-111	20878037	424838909
20895	08:40:22.559	00:00:20.894	1254	-1024	-768	-1	-1	-1	-1	4	-1024	-768	-1	-1	-1	-1	4		0	0						StimuliFarbe_rot_grün.jpg	0	880	547	72	111				0	Content		-72	-111	20894705	424855577
20912	08:40:22.576	00:00:20.911	1255	-1024	-768	-1	-1	-1	-1	4	-1024	-768	-1	-1	-1	-1	4		0	0						StimuliFarbe_rot_grün.jpg	0	880	547	72	111				0	Content		-72	-111	20911926	424872798
20929	08:40:22.593	00:00:20.928	1256	-1024	-768	-1	-1	-1	-1	4	-1024	-768	-1	-1	-1	-1	4		0	0						StimuliFarbe_rot_grün.jpg	0	880	547	72	111				0	Content		-72	-111	20928593	424889465
20946	08:40:22.610	00:00:20.945	1257	-1024	-768	-1	-1	-1	-1	4	-1024	-768	-1	-1	-1	-1	4		0	0						StimuliFarbe_rot_grün.jpg	0	880	547	72	111				0	Content		-72	-111	20945771	424906643
20961	08:40:22.625	00:00:20.960	1258	-1024	-768	-1	-1	-1	-1	4	-1024	-768	-1	-1	-1	-1	4		0	0						StimuliFarbe_rot_grün.jpg	0	880	547	72	111				0	Content		-72	-111	20960519	424921391
20977	08:40:22.641	00:00:20.977	1259	-1024	-768	-1	-1	-1	-1	4	-1024	-768	-1	-1	-1	-1	4		0	0						StimuliFarbe_rot_grün.jpg	0	880	547	72	111				0	Content		-72	-111	20977205	424938077
20994	08:40:22.658	00:00:20.993	1260	-1024	-768	-1	-1	-1	-1	4	-1024	-768	-1	-1	-1	-1	4		0	0						StimuliFarbe_rot_grün.jpg	0	880	547	72	111				0	Content		-72	-111	20993872	424954744
21011	08:40:22.675	00:00:21.010	1261	-1024	-768	-1	-1	-1	-1	4	-1024	-768	-1	-1	-1	-1	4		0	0						StimuliFarbe_rot_grün.jpg	0	880	547	72	111				0	Content		-72	-111	21010550	424971422
21027	08:40:22.691	00:00:21.027	1262	-1024	-768	-1	-1	-1	-1	4	-1024	-768	-1	-1	-1	-1	4		0	0						StimuliFarbe_rot_grün.jpg	0	880	547	72	111				0	Content		-72	-111	21027218	424988090
21044	08:40:22.708	00:00:21.043	1263	-1024	-768	-1	-1	-1	-1	4	-1024	-768	-1	-1	-1	-1	4		0	0						StimuliFarbe_rot_grün.jpg	0	880	547	72	111				0	Content		-72	-111	21043823	425004695
21060	08:40:22.724	00:00:21.060	1264	-1024	-768	-1	-1	-1	-1	4	-1024	-768	-1	-1	-1	-1	4		0	0						StimuliFarbe_rot_grün.jpg	0	880	547	72	111				0	Content		-72	-111	21060389	425021261
21077	08:40:22.741	00:00:21.077	1265	-1024	-768	-1	-1	-1	-1	4	-1024	-768	-1	-1	-1	-1	4		0	0						StimuliFarbe_rot_grün.jpg	0	880	547	72	111				0	Content		-72	-111	21077327	425038199
21094	08:40:22.758	00:00:21.093	1266	-1024	-768	-1	-1	-1	-1	4	-1024	-768	-1	-1	-1	-1	4		0	0						StimuliFarbe_rot_grün.jpg	0	880	547	72	111				0	Content		-72	-111	21093995	425054867
21111	08:40:22.775	00:00:21.111	1267	-1024	-768	-1	-1	-1	-1	4	-1024	-768	-1	-1	-1	-1	4		0	0						StimuliFarbe_rot_grün.jpg	0	880	547	72	111				0	Content		-72	-111	21111133	425072005
21128	08:40:22.792	00:00:21.127	1268	-1024	-768	-1	-1	-1	-1	4	-1024	-768	-1	-1	-1	-1	4		0	0						StimuliFarbe_rot_grün.jpg	0	880	547	72	111				0	Content		-72	-111	21127800	425088672
21145	08:40:22.809	00:00:21.145	1269	-1024	-768	-1	-1	-1	-1	4	-1024	-768	-1	-1	-1	-1	4		0	0						StimuliFarbe_rot_grün.jpg	0	880	547	72	111				0	Content		-72	-111	21145010	425105882
21162	08:40:22.826	00:00:21.162	1270	-1024	-768	-1	-1	-1	-1	4	-1024	-768	-1	-1	-1	-1	4		0	0						StimuliFarbe_rot_grün.jpg	0	880	547	72	111				0	Content		-72	-111	21162258	425123130
21178	08:40:22.842	00:00:21.178	1271	-1024	-768	-1	-1	-1	-1	4	-1024	-768	-1	-1	-1	-1	4		0	0						StimuliFarbe_rot_grün.jpg	0	880	547	72	111				0	Content		-72	-111	21178300	425139172
21195	08:40:22.859	00:00:21.194	1272	-1024	-768	-1	-1	-1	-1	4	-1024	-768	-1	-1	-1	-1	4		0	0						StimuliFarbe_rot_grün.jpg	0	880	547	72	111				0	Content		-72	-111	21194967	425155839
21212	08:40:22.876	00:00:21.211	1273	-1024	-768	-1	-1	-1	-1	4	-1024	-768	-1	-1	-1	-1	4		0	0						StimuliFarbe_rot_grün.jpg	0	880	547	72	111				0	Content		-72	-111	21211635	425172507
21227	08:40:22.891	00:00:21.227	1274	-1024	-768	-1	-1	-1	-1	4	-1024	-768	-1	-1	-1	-1	4		0	0						StimuliFarbe_rot_grün.jpg	0	880	547	72	111				0	Content		-72	-111	21227001	425187873
21244	08:40:22.908	00:00:21.243	1275	-1024	-768	-1	-1	-1	-1	4	-1024	-768	-1	-1	-1	-1	4		0	0						StimuliFarbe_rot_grün.jpg	0	880	547	72	111				0	Content		-72	-111	21243621	425204493
21260	08:40:22.924	00:00:21.260	1276	-1024	-768	-1	-1	-1	-1	4	-1024	-768	-1	-1	-1	-1	4		0	0						StimuliFarbe_rot_grün.jpg	0	880	547	72	111				0	Content		-72	-111	21260247	425221119
21277	08:40:22.941	00:00:21.277	1277	-1024	-768	-1	-1	-1	-1	4	-1024	-768	-1	-1	-1	-1	4		0	0						StimuliFarbe_rot_grün.jpg	0	880	547	72	111				0	Content		-72	-111	21277010	425237882
21294	08:40:22.958	00:00:21.293	1278	-1024	-768	-1	-1	-1	-1	4	-1024	-768	-1	-1	-1	-1	4		0	0						StimuliFarbe_rot_grün.jpg	0	880	547	72	111				0	Content		-72	-111	21293628	425254500
21310	08:40:22.974	00:00:21.310	1279	-1024	-768	-1	-1	-1	-1	4	-1024	-768	-1	-1	-1	-1	4		0	0						StimuliFarbe_rot_grün.jpg	0	880	547	72	111				0	Content		-72	-111	21310295	425271167
21327	08:40:22.991	00:00:21.326	1280	-1024	-768	-1	-1	-1	-1	4	-1024	-768	-1	-1	-1	-1	4		0	0						StimuliFarbe_rot_grün.jpg	0	880	547	72	111				0	Content		-72	-111	21326868	425287740
21344	08:40:23.008	00:00:21.343	1281	-1024	-768	-1	-1	-1	-1	4	-1024	-768	-1	-1	-1	-1	4		0	0						StimuliFarbe_rot_grün.jpg	0	880	547	72	111				0	Content		-72	-111	21343618	425304490
21360	08:40:23.024	00:00:21.360	1282	-1024	-768	-1	-1	-1	-1	4	-1024	-768	-1	-1	-1	-1	4		0	0						StimuliFarbe_rot_grün.jpg	0	880	547	72	111				0	Content		-72	-111	21360242	425321114
21377	08:40:23.041	00:00:21.376	1283	-1024	-768	-1	-1	-1	-1	4	-1024	-768	-1	-1	-1	-1	4		0	0						StimuliFarbe_rot_grün.jpg	0	880	547	72	111				0	Content		-72	-111	21376868	425337740
21394	08:40:23.058	00:00:21.393	1284	-1024	-768	-1	-1	-1	-1	4	-1024	-768	-1	-1	-1	-1	4		0	0						StimuliFarbe_rot_grün.jpg	0	880	547	72	111				0	Content		-72	-111	21393554	425354426
21410	08:40:23.074	00:00:21.410	1285	-1024	-768	-1	-1	-1	-1	4	-1024	-768	-1	-1	-1	-1	4		0	0						StimuliFarbe_rot_grün.jpg	0	880	547	72	111				0	Content		-72	-111	21410222	425371094
21427	08:40:23.091	00:00:21.426	1286	365,0408	491,069	0,4871022	0,5682216	452,1028	3,779581	3	365,0408	491,069	0,4871022	0,5682216	452,1028	3,779581	1	32	365	491						StimuliFarbe_rot_grün.jpg	0	880	547	72	111	154	388	133	0	Content		293	380	21426862	425387734
21443	08:40:23.107	00:00:21.443	1287	150,0948	489,3802	0,3136604	0,5921655	448,5788	3,403921	3	150,0948	489,3802	0,3136604	0,5921655	448,5788	3,403921	1	32	150	489						StimuliFarbe_rot_grün.jpg	0	880	547	72	111	154	388	133	0	Content		78	378	21443486	425404358
21460	08:40:23.124	00:00:21.460	1288	348,8116	505,5268	0,4862427	0,5681022	448,5851	3,689961	3	348,8116	505,5268	0,4862427	0,5681022	448,5851	3,689961	1	32	349	506						StimuliFarbe_rot_grün.jpg	0	880	547	72	111	154	388	133	0	Content		277	395	21460126	425420998
21477	08:40:23.141	00:00:21.476	1289	153,1003	484,7598	0,3137862	0,592123	448,3448	3,4074	3	153,1003	484,7598	0,3137862	0,592123	448,3448	3,4074	1	32	153	485						StimuliFarbe_rot_grün.jpg	0	880	547	72	111	154	388	133	0	Content		81	374	21476861	425437733
21493	08:40:23.157	00:00:21.493	1290	361,5312	507,8081	0,486218	0,5682407	448,3511	3,64193	3	361,5312	507,8081	0,486218	0,5682407	448,3511	3,64193	1	32	362	508						StimuliFarbe_rot_grün.jpg	0	880	547	72	111	154	388	133	0	Content		290	397	21493483	425454355
21504	08:40:23.168																				ImageEnd	16	0	0	StimuliFarbe_rot_grün.jpg
21510	08:40:23.174	00:00:21.510	1291	292,9037	503,8199	0,4856996	0,568669	448,3511	3,505946	0	158,7285	491,6454	0,3138755	0,5924204	448,3512	3,589609	0	32	226	498						No media	0	1024	768	0	0	226	499	133	0	Content		226	498	21510122	425470994
21524	08:40:23.188																				ImageStart	8	0	0	Fix_sw.jpg
21527	08:40:23.191	00:00:21.526	1292	344,2044	506,6541	0,4862292	0,5685573	448,3511	3,696646	3	344,2044	506,6541	0,4862292	0,5685573	448,3511	3,696646	1	32	344	507						Fix_sw.jpg	0	880	547	72	111	154	388	133	0	Content		272	396	21526859	425487731
21543	08:40:23.207	00:00:21.543	1293	288,5991	514,3997	0,4856918	0,5686595	448,3511	3,553356	0	152,4542	483,4261	0,3136786	0,5923859	448,3512	3,461733	0	32	221	499						Fix_sw.jpg	0	880	547	72	111	154	388	133	0	Content		149	388	21543482	425504354
21560	08:40:23.224	00:00:21.560	1294	-1024	-768	-1	-1	-1	-1	4	-1024	-768	-1	-1	-1	-1	4	33	0	0						Fix_sw.jpg	0	880	547	72	111	294	282	433	0	Content		-72	-111	21560118	425520990
21577	08:40:23.241	00:00:21.576	1295	-1024	-768	-1	-1	-1	-1	4	-1024	-768	-1	-1	-1	-1	4	33	0	0						Fix_sw.jpg	0	880	547	72	111	294	282	433	0	Content		-72	-111	21576805	425537677
21593	08:40:23.257	00:00:21.593	1296	-1024	-768	-1	-1	-1	-1	4	-1024	-768	-1	-1	-1	-1	4	33	0	0						Fix_sw.jpg	0	880	547	72	111	294	282	433	0	Content		-72	-111	21593473	425554345
21610	08:40:23.274	00:00:21.610	1297	458,6418	401,0513	0,4832358	0,5638171	447,4381	3,526814	0	366,0772	401,2511	0,3143364	0,5883311	450,0585	3,502639	0	33	412	401						Fix_sw.jpg	0	880	547	72	111	294	282	433	0	Content		340	290	21610118	425570990
21627	08:40:23.291	00:00:21.626	1298	379,4817	382,5439	0,4827898	0,5638682	450,2059	3,610346	0	287,0776	388,7852	0,3126296	0,5879765	446,6903	3,498912	0	33	333	386						Fix_sw.jpg	0	880	547	72	111	294	282	433	0	Content		261	275	21626728	425587600
21643	08:40:23.307	00:00:21.643	1299	-1024	-768	-1	-1	-1	-1	4	-1024	-768	-1	-1	-1	-1	4	33	0	0						Fix_sw.jpg	0	880	547	72	111	294	282	433	0	Content		-72	-111	21643386	425604258
21660	08:40:23.324	00:00:21.660	1300	-1024	-768	-1	-1	-1	-1	4	-1024	-768	-1	-1	-1	-1	4	33	0	0						Fix_sw.jpg	0	880	547	72	111	294	282	433	0	Content		-72	-111	21660054	425620926
21677	08:40:23.341	00:00:21.676	1301	411,5136	391,7854	0,4836201	0,5639977	447,4769	3,59767	0	312,1605	394,8575	0,3123191	0,5887269	446,6964	3,582326	0	33	362	393						Fix_sw.jpg	0	880	547	72	111	294	282	433	0	Content		290	282	21676680	425637552
21693	08:40:23.357	00:00:21.693	1302	409,9408	399,9847	0,4836042	0,5639786	447,4797	3,591295	0	287,4174	389,0523	0,3122343	0,5887446	446,6964	3,650569	0	33	349	395						Fix_sw.jpg	0	880	547	72	111	294	282	433	0	Content		277	284	21693426	425654298
21710	08:40:23.374	00:00:21.710	1303	415,8219	393,2741	0,4836105	0,563956	447,4788	3,596102	0	311	398,8857	0,3121345	0,5887154	446,6964	3,560579	0	33	363	396						Fix_sw.jpg	0	880	547	72	111	294	282	433	0	Content		291	285	21710052	425670924
21727	08:40:23.391	00:00:21.726	1304	408,9372	396,5246	0,4837167	0,5639352	447,3645	3,637547	0	317,6607	393,3867	0,312205	0,5887633	446,6964	3,581685	0	33	363	395						Fix_sw.jpg	0	880	547	72	111	294	282	433	0	Content		291	284	21726677	425687549
21743	08:40:23.407	00:00:21.743	1305	411,1663	392,3968	0,4838022	0,5640645	447,3316	3,602242	0	-1024	-768	-1	-1	-1	-1	4	33	411	392						Fix_sw.jpg	0	880	547	72	111	294	282	433	0	Content		339	281	21743424	425704296
21760	08:40:23.424	00:00:21.760	1306	381,624	403,6089	0,4839476	0,5639093	447,4226	3,668778	0	337,8681	397,3874	0,3130236	0,5887805	444,413	3,61104	0	33	360	400						Fix_sw.jpg	0	880	547	72	111	294	282	433	0	Content		288	289	21760046	425720918
21777	08:40:23.441	00:00:21.776	1307	425,3735	397,5707	0,4840045	0,5637913	447,0968	3,632834	0	328,2705	393,1982	0,3130423	0,5886883	444,5818	3,542785	0	33	377	395						Fix_sw.jpg	0	880	547	72	111	294	282	433	0	Content		305	284	21776671	425737543
21793	08:40:23.457	00:00:21.793	1308	418,2807	400,9965	0,4840949	0,5637612	447,2267	3,693575	0	299,9738	392,8769	0,3132841	0,5885316	444,0241	3,567683	0	33	359	397						Fix_sw.jpg	0	880	547	72	111	294	282	433	0	Content		287	286	21793295	425754167
21810	08:40:23.474	00:00:21.810	1309	411,1033	396,3164	0,4841336	0,5637628	447,2511	3,71245	0	347,3609	392,8853	0,313118	0,5886641	444,5217	3,56724	0	33	379	395						Fix_sw.jpg	0	880	547	72	111	294	282	433	0	Content		307	284	21810046	425770918
21827	08:40:23.491	00:00:21.826	1310	416,5936	394,1965	0,4841814	0,5637562	447,3477	3,69	0	327,0789	390,1009	0,3131355	0,5886509	444,4906	3,681695	0	33	372	392						Fix_sw.jpg	0	880	547	72	111	294	282	433	0	Content		300	281	21826672	425787544
21843	08:40:23.507	00:00:21.843	1311	411,6681	397,3318	0,4841833	0,5637486	447,318	3,684953	0	325,9543	393,4102	0,3131155	0,5886518	444,4949	3,556996	0	33	369	395						Fix_sw.jpg	0	880	547	72	111	294	282	433	0	Content		297	284	21843296	425804168
21860	08:40:23.524	00:00:21.859	1312	415,9896	397,8683	0,4841217	0,5637393	447,2172	3,720244	0	325,2338	387,5082	0,3130558	0,588639	444,5156	3,555433	0	33	371	393						Fix_sw.jpg	0	880	547	72	111	294	282	433	0	Content		299	282	21859919	425820791
21877	08:40:23.541	00:00:21.876	1313	405,93	394,3951	0,4840356	0,5637348	447,0756	3,748374	0	335,2909	383,6437	0,3129807	0,5886398	444,576	3,512721	0	33	371	389						Fix_sw.jpg	0	880	547	72	111	294	282	433	0	Content		299	278	21876669	425837541
21893	08:40:23.557	00:00:21.893	1314	417,597	394,3057	0,4839233	0,5637324	447,291	3,619757	0	324,8586	391,4796	0,3128518	0,5886352	444,4799	3,642967	0	33	371	393						Fix_sw.jpg	0	880	547	72	111	294	282	433	0	Content		299	282	21893294	425854166
21910	08:40:23.574	00:00:21.909	1315	415,7807	394,0647	0,4839037	0,5636994	447,2905	3,663253	0	318,1934	392,2532	0,3127906	0,5886007	444,3552	3,620813	0	33	367	393						Fix_sw.jpg	0	880	547	72	111	294	282	433	0	Content		295	282	21909919	425870791
21927	08:40:23.591	00:00:21.926	1316	410,4554	391,4382	0,4839136	0,5636432	447,2753	3,596671	0	321,6364	388,017	0,3127874	0,5885554	444,3467	3,522595	0	33	366	390						Fix_sw.jpg	0	880	547	72	111	294	282	433	0	Content		294	279	21926545	425887417
21943	08:40:23.607	00:00:21.943	1317	410,308	391,493	0,4839293	0,5635655	447,2857	3,546615	0	319,0332	391,4165	0,3128331	0,5884192	444,5322	3,505764	0	33	365	391						Fix_sw.jpg	0	880	547	72	111	294	282	433	0	Content		293	280	21943290	425904162
21960	08:40:23.624	00:00:21.959	1318	411,0622	399,0202	0,4839656	0,5633218	447,3864	3,558464	0	320,1837	387,4703	0,3128292	0,5882939	444,5114	3,481968	0	33	366	393						Fix_sw.jpg	0	880	547	72	111	294	282	433	0	Content		294	282	21959919	425920791
21977	08:40:23.641	00:00:21.976	1319	435,0685	387,8898	0,4832363	0,5629194	447,3873	3,535473	0	331,5341	383,9338	0,3122731	0,5878801	444,5481	3,519137	0	33	383	386						Fix_sw.jpg	0	880	547	72	111	294	282	433	0	Content		311	275	21976543	425937415
21993	08:40:23.657	00:00:21.993	1320	482,0104	375,7068	0,4811178	0,5624871	447,2305	3,515751	0	417,5194	359,8888	0,3108371	0,5873193	444,7643	3,329383	0	34	450	368						Fix_sw.jpg	0	880	547	72	111	424	252	266	0	Content		378	257	21993165	425954037
22010	08:40:23.674	00:00:22.009	1321	521,6664	368,6816	0,4800089	0,5627196	447,799	3,490451	0	445,8782	352,6114	0,3098004	0,5873247	444,5751	3,270151	0	34	484	361						Fix_sw.jpg	0	880	547	72	111	424	252	266	0	Content		412	250	22009912	425970784
22027	08:40:23.691	00:00:22.026	1322	530,8591	366,3332	0,4798069	0,5632162	447,6245	3,450241	0	466,1918	352,056	0,3096787	0,587777	444,9311	3,304401	0	34	499	359						Fix_sw.jpg	0	880	547	72	111	424	252	266	0	Content		427	248	22026539	425987411
22043	08:40:23.707	00:00:22.043	1323	524,8089	365,6543	0,479918	0,5635473	447,4871	3,40939	0	452,6337	352,0418	0,309673	0,5881532	444,86	3,365967	0	34	489	359						Fix_sw.jpg	0	880	547	72	111	424	252	266	0	Content		417	248	22043160	426004032
22060	08:40:23.724	00:00:22.059	1324	528,7436	371,0586	0,4799209	0,5634854	447,4216	3,354202	0	459,1831	354,6992	0,309534	0,5880898	444,734	3,320898	0	34	494	363						Fix_sw.jpg	0	880	547	72	111	424	252	266	0	Content		422	252	22059790	426020662
22077	08:40:23.741	00:00:22.076	1325	528,3378	370,1901	0,4799552	0,5631346	447,4445	3,381267	0	450,7779	351,8612	0,3094166	0,587793	444,5959	3,308949	0	34	490	361						Fix_sw.jpg	0	880	547	72	111	424	252	266	0	Content		418	250	22076537	426037409
22093	08:40:23.757	00:00:22.093	1326	526,8361	366,8995	0,4799771	0,5630328	447,2495	3,428201	0	465,6336	368,1338	0,3093162	0,5874845	444,4533	3,362415	0	34	496	368						Fix_sw.jpg	0	880	547	72	111	424	252	266	0	Content		424	257	22093161	426054033
22110	08:40:23.774	00:00:22.109	1327	528,9681	373,3936	0,47995	0,5630246	447,1913	3,443798	0	469,8765	364,0633	0,3092319	0,5874255	444,4613	3,334525	0	34	499	369						Fix_sw.jpg	0	880	547	72	111	424	252	266	0	Content		427	258	22109785	426070657
22126	08:40:23.790	00:00:22.126	1328	528,5293	366,9139	0,4799199	0,5631297	447,1393	3,368148	0	459,4676	368,5721	0,3091331	0,5875049	444,277	3,316004	0	34	494	368						Fix_sw.jpg	0	880	547	72	111	424	252	266	0	Content		422	257	22126414	426087286
22143	08:40:23.807	00:00:22.143	1329	528,493	367,0052	0,4798233	0,5631024	447,1945	3,249036	0	453,2846	359,5074	0,3089131	0,5876173	443,7144	3,168601	0	34	491	363						Fix_sw.jpg	0	880	547	72	111	424	252	266	0	Content		419	252	22143162	426104034
22160	08:40:23.824	00:00:22.159	1330	559,4166	370,7683	0,4797399	0,5630454	447,2763	3,29557	0	464,9485	357,0423	0,3088205	0,5875669	444,0316	3,150061	0	34	512	364						Fix_sw.jpg	0	880	547	72	111	424	252	266	0	Content		440	253	22159789	426120661
22176	08:40:23.840	00:00:22.176	1331	536,2011	370,3482	0,4797122	0,5629966	447,2492	3,272936	0	464,4299	356,6073	0,3087757	0,5875457	444,0247	3,11449	0	34	500	363						Fix_sw.jpg	0	880	547	72	111	424	252	266	0	Content		428	252	22176413	426137285
22193	08:40:23.857	00:00:22.193	1332	531,4863	368,4511	0,4796929	0,5629551	447,2124	3,25258	0	462,7138	359,5772	0,3087011	0,587471	443,7575	3,143215	0	34	497	364						Fix_sw.jpg	0	880	547	72	111	424	252	266	0	Content		425	253	22193038	426153910
22210	08:40:23.874	00:00:22.209	1333	531,7906	371,3477	0,4796895	0,5629085	447,2083	3,193556	0	465,1765	359,4878	0,3086478	0,5875009	443,8638	3,139576	0	34	498	365						Fix_sw.jpg	0	880	547	72	111	424	252	266	0	Content		426	254	22209787	426170659
22226	08:40:23.890	00:00:22.226	1334	526,9205	365,1611	0,479695	0,5629685	447,1991	3,20803	0	460,5796	358,7001	0,3086377	0,5875803	443,843	3,125274	0	34	494	362						Fix_sw.jpg	0	880	547	72	111	424	252	266	0	Content		422	251	22226409	426187281
22243	08:40:23.907	00:00:22.243	1335	534,2226	368,2125	0,479706	0,5630746	447,2211	3,219055	0	458,4332	355,8756	0,3086588	0,5877823	443,8058	3,125544	0	34	496	362						Fix_sw.jpg	0	880	547	72	111	424	252	266	0	Content		424	251	22243035	426203907
22260	08:40:23.924	00:00:22.259	1336	556,2197	359,6159	0,4788444	0,562961	447,3488	3,203166	0	508,5566	348,8146	0,3081655	0,5876595	444,3606	3,034473	0	35	532	354						Fix_sw.jpg	0	880	547	72	111	507	242	566	0	Content		460	243	22259658	426220530
22276	08:40:23.940	00:00:22.276	1337	604,1204	358,3401	0,4775866	0,5627343	447,5052	3,214409	0	493,4852	329,7131	0,3072446	0,5874025	444,4861	2,95163	0	35	549	344						Fix_sw.jpg	0	880	547	72	111	507	242	566	0	Content		477	233	22276406	426237278
22293	08:40:23.957	00:00:22.293	1338	615,9847	359,9457	0,4776224	0,5627215	447,733	3,239309	0	550,0592	338,7226	0,3071282	0,5872495	444,6367	3,019915	0	35	583	349						Fix_sw.jpg	0	880	547	72	111	507	242	566	0	Content		511	238	22293033	426253905
22310	08:40:23.974	00:00:22.309	1339	607,8596	354,4174	0,4776984	0,5626367	447,7116	3,210442	0	540,6847	343,7697	0,3071972	0,5872046	444,559	3,016696	0	35	574	349						Fix_sw.jpg	0	880	547	72	111	507	242	566	0	Content		502	238	22309655	426270527
22326	08:40:23.990	00:00:22.326	1340	610,0341	364,8365	0,4777123	0,5625719	447,7102	3,242818	0	543,2029	338,1158	0,30715	0,5871953	444,5599	3,043916	0	35	577	351						Fix_sw.jpg	0	880	547	72	111	507	242	566	0	Content		505	240	22326282	426287154
22343	08:40:24.007	00:00:22.343	1341	609,4786	359,8281	0,4777535	0,5626653	447,6659	3,21902	0	545,392	337,8831	0,307142	0,5872445	444,5277	3,03453	0	35	577	349						Fix_sw.jpg	0	880	547	72	111	507	242	566	0	Content		505	238	22343029	426303901
22360	08:40:24.024	00:00:22.359	1342	603,4893	359,6202	0,4777659	0,5627244	447,6392	3,23054	0	528,5642	339,2423	0,3071219	0,5873056	444,5421	2,954224	0	35	566	349						Fix_sw.jpg	0	880	547	72	111	507	242	566	0	Content		494	238	22359656	426320528
22376	08:40:24.040	00:00:22.376	1343	610,1592	358,1232	0,4777564	0,5627363	447,6178	3,186375	0	551,9928	348,2903	0,3070763	0,5874196	444,5486	3,106462	0	35	581	353						Fix_sw.jpg	0	880	547	72	111	507	242	566	0	Content		509	242	22376278	426337150
22393	08:40:24.057	00:00:22.393	1344	606,8914	358,7094	0,4777336	0,5626599	447,628	3,202976	0	558,1708	342,9681	0,3070215	0,5874085	444,576	3,075016	0	35	583	351						Fix_sw.jpg	0	880	547	72	111	507	242	566	0	Content		511	240	22393029	426353901
22410	08:40:24.074	00:00:22.409	1345	608,8724	361,7717	0,4776989	0,5624274	447,6347	3,202774	0	548,1476	343,3398	0,3068812	0,5872425	444,3381	3,104238	0	35	579	353						Fix_sw.jpg	0	880	547	72	111	507	242	566	0	Content		507	242	22409651	426370523
22426	08:40:24.090	00:00:22.426	1346	606,4045	358,4445	0,477652	0,5622851	447,4966	3,214105	0	540,7072	342,142	0,3067986	0,5871549	444,0791	3,049195	0	35	574	350						Fix_sw.jpg	0	880	547	72	111	507	242	566	0	Content		502	239	22426274	426387146
22443	08:40:24.107	00:00:22.442	1347	606,8958	360,2466	0,4776734	0,562238	447,4684	3,236197	0	544,1495	341,5209	0,3068044	0,5871164	444,042	3,02836	0	35	576	351						Fix_sw.jpg	0	880	547	72	111	507	242	566	0	Content		504	240	22442898	426403770
22460	08:40:24.124	00:00:22.459	1348	605,8862	355,7205	0,4777028	0,5622221	447,441	3,180548	0	553,7271	341,8977	0,3068693	0,5870519	444,327	3,043835	0	35	580	349						Fix_sw.jpg	0	880	547	72	111	507	242	566	0	Content		508	238	22459646	426420518
22476	08:40:24.140	00:00:22.476	1349	604,8711	358,0663	0,4777611	0,5622035	447,2617	3,204652	0	552,585	341,5856	0,3068522	0,5870586	444,2136	3,103953	0	35	579	350						Fix_sw.jpg	0	880	547	72	111	507	242	566	0	Content		507	239	22476272	426437144
22493	08:40:24.157	00:00:22.492	1350	606,385	358,0357	0,4778233	0,5621979	447,4737	3,212193	0	544,53	338,4401	0,3068087	0,5870863	444,0268	3,139635	0	35	575	348						Fix_sw.jpg	0	880	547	72	111	507	242	566	0	Content		503	237	22492898	426453770
22510	08:40:24.174	00:00:22.509	1351	608,895	356,8563	0,4778261	0,5621741	447,4564	3,196042	0	550,5168	347,9229	0,3068435	0,5870323	444,314	3,077777	0	35	580	352						Fix_sw.jpg	0	880	547	72	111	507	242	566	0	Content		508	241	22509521	426470393
22526	08:40:24.190	00:00:22.526	1352	606,5145	362,0954	0,4778374	0,5621938	447,4479	3,196758	0	549,7853	341,1012	0,3067886	0,5871057	444,0475	3,107575	0	35	578	352						Fix_sw.jpg	0	880	547	72	111	507	242	566	0	Content		506	241	22526269	426487141
22533	08:40:24.197																				ImageEnd	16	0	0	Fix_sw.jpg
22543	08:40:24.207	00:00:22.542	1353	610,3245	361,7436	0,4778829	0,5622462	447,4737	3,237428	0	555,614	344,1159	0,3068736	0,587143	444,3239	3,073336	0	35	583	353						No media	0	1024	768	0	0	579	353	566	0	Content		583	353	22542898	426503770
22555	08:40:24.219																				ImageStart	8	0	0	StimuliFarbe_gelb_blau.jpg
22560	08:40:24.224	00:00:22.559	1354	607,3405	363,079	0,477931	0,5622775	447,4756	3,210542	0	558,2059	345,9782	0,3070028	0,587183	444,5376	3,13024	0	35	583	355						StimuliFarbe_gelb_blau.jpg	0	880	547	72	111	507	242	566	0	Content		511	244	22559520	426520392
22576	08:40:24.240	00:00:22.576	1355	615,7468	362,423	0,4779676	0,5622885	447,4964	3,21679	0	556,6636	348,8266	0,3070405	0,5872031	444,5389	3,160265	0	35	586	356						StimuliFarbe_gelb_blau.jpg	0	880	547	72	111	507	242	566	0	Content		514	245	22576144	426537016
22593	08:40:24.257	00:00:22.592	1356	609,1993	358,9275	0,478054	0,5623606	447,501	3,251864	0	556,2181	347,0159	0,3070714	0,5872566	444,5305	3,110838	0	35	583	353						StimuliFarbe_gelb_blau.jpg	0	880	547	72	111	507	242	566	0	Content		511	242	22592891	426553763
22610	08:40:24.274	00:00:22.609	1357	611,7366	363,2421	0,4781269	0,5623456	447,6458	3,243252	0	553,2986	345,0166	0,307113	0,5874621	444,1232	3,214875	0	35	583	354						StimuliFarbe_gelb_blau.jpg	0	880	547	72	111	507	242	566	0	Content		511	243	22609521	426570393
22626	08:40:24.290	00:00:22.626	1358	609,238	360,4894	0,4781764	0,5624601	447,6431	3,213268	0	553,9364	346,1072	0,3071562	0,5875431	444,1385	3,176232	0	35	582	353						StimuliFarbe_gelb_blau.jpg	0	880	547	72	111	507	242	566	0	Content		510	242	22626144	426587016
22643	08:40:24.307	00:00:22.642	1359	605,2554	352,1906	0,4782463	0,5626075	447,6302	3,211136	0	564,861	353,0446	0,3072606	0,5876157	444,3851	3,199594	0	35	585	353						StimuliFarbe_gelb_blau.jpg	0	880	547	72	111	507	242	566	0	Content		513	242	22642766	426603638
22660	08:40:24.324	00:00:22.659	1360	603,8243	362,5621	0,4783272	0,5624948	447,2937	3,364218	0	553,5986	356,2331	0,307296	0,5874705	444,3594	3,170227	0	35	579	359						StimuliFarbe_gelb_blau.jpg	0	880	547	72	111	507	242	566	0	Content		507	248	22659514	426620386
22676	08:40:24.340	00:00:22.676	1361	610,1165	361,5169	0,4784046	0,5623325	447,3033	3,282554	0	551,6096	359,4214	0,3073833	0,5872869	444,4433	3,196687	0	35	581	360						StimuliFarbe_gelb_blau.jpg	0	880	547	72	111	507	242	566	0	Content		509	249	22676141	426637013
22693	08:40:24.357	00:00:22.692	1362	611,2759	360,6404	0,4785918	0,5621616	447,2864	3,263853	0	557,8253	354,8503	0,3074808	0,5870918	444,5416	3,160533	0	35	585	358						StimuliFarbe_gelb_blau.jpg	0	880	547	72	111	507	242	566	0	Content		513	247	22692767	426653639
22709	08:40:24.373	00:00:22.709	1363	609,2755	359,284	0,4786994	0,5620747	447,3275	3,301607	0	548,9421	364,623	0,3076114	0,5869657	444,5837	3,316062	0	35	579	362						StimuliFarbe_gelb_blau.jpg	0	880	547	72	111	507	242	566	0	Content		507	251	22709391	426670263
22726	08:40:24.390	00:00:22.726	1364	607,829	354,4398	0,4788322	0,5622162	447,4573	3,32149	0	557,2504	360,5758	0,3077365	0,5870047	444,5107	3,18124	0	35	583	358						StimuliFarbe_gelb_blau.jpg	0	880	547	72	111	507	242	566	0	Content		511	247	22726140	426687012
22743	08:40:24.407	00:00:22.742	1365	609,6592	366,3648	0,4789806	0,5622243	447,2448	3,299338	0	554,2844	359,3041	0,3078414	0,5871651	444,5718	3,212123	0	35	582	363						StimuliFarbe_gelb_blau.jpg	0	880	547	72	111	507	242	566	0	Content		510	252	22742766	426703638
22759	08:40:24.423	00:00:22.759	1366	610,653	357,0305	0,4790694	0,5624653	447,3907	3,289529	0	544,6932	363,008	0,3079045	0,5872953	444,5852	3,303496	0	35	578	360						StimuliFarbe_gelb_blau.jpg	0	880	547	72	111	507	242	566	0	Content		506	249	22759389	426720261
22776	08:40:24.440	00:00:22.776	1367	610,7513	362,6989	0,4791156	0,5625015	447,4553	3,307703	0	551,5905	357,4927	0,30793	0,5872917	444,7149	3,223442	0	35	581	360						StimuliFarbe_gelb_blau.jpg	0	880	547	72	111	507	242	566	0	Content		509	249	22776014	426736886
22793	08:40:24.457	00:00:22.792	1368	603,5446	358,4775	0,479112	0,5623739	447,5719	3,263357	0	550,4569	361,6339	0,3079282	0,5871395	444,8234	3,231037	0	35	577	360						StimuliFarbe_gelb_blau.jpg	0	880	547	72	111	507	242	566	0	Content		505	249	22792761	426753633
22809	08:40:24.473	00:00:22.809	1369	551,811	348,9312	0,4800359	0,5613492	447,5704	3,337082	0	523,9315	341,9254	0,3088199	0,5861533	444,7819	3,244385	0	35	538	345						StimuliFarbe_gelb_blau.jpg	0	880	547	72	111	507	242	566	0	Content		466	234	22809388	426770260
22826	08:40:24.490	00:00:22.826	1370	494,3468	300,9303	0,4820572	0,5594502	447,4158	3,255252	0	498,9157	290,5409	0,3105177	0,5847001	445,0013	3,066315	0	36	497	296						StimuliFarbe_gelb_blau.jpg	0	880	547	72	111	359	156	316	0	Content		425	185	22826012	426786884
22843	08:40:24.507	00:00:22.842	1371	446,7307	250,9896	0,4837841	0,558252	447,624	3,131677	0	462,5752	257,9484	0,3113573	0,583724	445,0515	3,059371	0	36	455	254						StimuliFarbe_gelb_blau.jpg	0	880	547	72	111	359	156	316	0	Content		383	143	22842639	426803511
22859	08:40:24.523	00:00:22.859	1372	371,7656	231,1669	0,4847476	0,5576376	447,819	3,236479	0	420,5745	212,1507	0,3115144	0,5834788	445,0175	2,927072	0	36	396	222						StimuliFarbe_gelb_blau.jpg	0	880	547	72	111	359	156	316	0	Content		324	111	22859386	426820258
22876	08:40:24.540	00:00:22.876	1373	-1024	-768	-1	-1	-1	-1	4	-1024	-768	-1	-1	-1	-1	4	36	0	0						StimuliFarbe_gelb_blau.jpg	0	880	547	72	111	359	156	316	0	Content		-72	-111	22876014	426836886
22893	08:40:24.557	00:00:22.892	1374	400,6867	263,176	0,4851785	0,5577868	447,6837	3,256775	0	462,2382	272,1275	0,3114613	0,5836369	445,0076	3,277761	0	36	431	268						StimuliFarbe_gelb_blau.jpg	0	880	547	72	111	359	156	316	0	Content		359	157	22892635	426853507
22909	08:40:24.573	00:00:22.909	1375	407,2348	263,7298	0,4853628	0,5574484	447,6653	3,234575	0	457,6424	274,428	0,3114343	0,5834675	444,8829	3,309505	0	36	432	269						StimuliFarbe_gelb_blau.jpg	0	880	547	72	111	359	156	316	0	Content		360	158	22909262	426870134
22926	08:40:24.590	00:00:22.926	1376	431,9436	262,5652	0,4854978	0,5570126	447,6653	3,282979	0	456,7111	272,3919	0,3113641	0,5830426	444,9212	3,296654	0	36	444	267						StimuliFarbe_gelb_blau.jpg	0	880	547	72	111	359	156	316	0	Content		372	156	22926010	426886882
22943	08:40:24.607	00:00:22.942	1377	441,7732	267,6028	0,4855642	0,5568638	447,6653	3,233174	0	459,1443	270,6056	0,3114595	0,5827767	445,0096	3,317669	0	36	450	269						StimuliFarbe_gelb_blau.jpg	0	880	547	72	111	359	156	316	0	Content		378	158	22942635	426903507
22959	08:40:24.623	00:00:22.959	1378	403,2483	258,1412	0,4856382	0,5570096	447,6715	3,258995	0	455,0442	272,9197	0,311436	0,5827458	444,7799	3,387187	0	36	429	266						StimuliFarbe_gelb_blau.jpg	0	880	547	72	111	359	156	316	0	Content		357	155	22959255	426920127
22976	08:40:24.640	00:00:22.975	1379	435,0712	259,6127	0,4857599	0,5569191	447,6715	3,279365	0	461,4499	274,1274	0,3115107	0,5827618	445,0087	3,377834	0	36	448	267						StimuliFarbe_gelb_blau.jpg	0	880	547	72	111	359	156	316	0	Content		376	156	22975893	426936765
22993	08:40:24.657	00:00:22.992	1380	431,2809	258,1158	0,4858542	0,556877	447,6715	3,257563	0	455,581	270,4724	0,3115241	0,5827079	445,0215	3,402874	0	36	443	264						StimuliFarbe_gelb_blau.jpg	0	880	547	72	111	359	156	316	0	Content		371	153	22992634	426953506
23009	08:40:24.673	00:00:23.009	1381	395,295	263,4111	0,4858744	0,5568683	447,5752	3,341993	0	454,918	271,2442	0,311494	0,5826197	444,7619	3,446982	0	36	425	267						StimuliFarbe_gelb_blau.jpg	0	880	547	72	111	359	156	316	0	Content		353	156	23009258	426970130
23026	08:40:24.690	00:00:23.025	1382	401,5765	266,2021	0,4859687	0,5566881	447,6529	3,393857	0	449,3361	270,6537	0,3115342	0,5824462	444,7677	3,447406	0	36	425	268						StimuliFarbe_gelb_blau.jpg	0	880	547	72	111	359	156	316	0	Content		353	157	23025898	426986770
23043	08:40:24.707	00:00:23.042	1383	397,0853	268,7719	0,4860755	0,5566412	447,5103	3,393569	0	460,2819	275,6227	0,3116607	0,5823396	444,9489	3,438786	0	36	429	272						StimuliFarbe_gelb_blau.jpg	0	880	547	72	111	359	156	316	0	Content		357	161	23042507	427003379
23059	08:40:24.723	00:00:23.059	1384	401,976	261,6059	0,4861601	0,5567127	447,5459	3,385159	0	456,8781	273,0776	0,31174	0,5822673	444,9205	3,459213	0	36	429	267						StimuliFarbe_gelb_blau.jpg	0	880	547	72	111	359	156	316	0	Content		357	156	23059258	427020130
23076	08:40:24.740	00:00:23.075	1385	390,4412	265,0245	0,4862647	0,5567135	447,526	3,441363	0	457,7525	274,2877	0,3118988	0,5822322	445,1808	3,494454	0	36	424	270						StimuliFarbe_gelb_blau.jpg	0	880	547	72	111	359	156	316	0	Content		352	159	23075894	427036766
23093	08:40:24.757	00:00:23.092	1386	426,9981	262,5181	0,4864057	0,5566784	447,526	3,355279	0	460,8468	270,7334	0,3120084	0,5822141	445,079	3,454345	0	36	444	267						StimuliFarbe_gelb_blau.jpg	0	880	547	72	111	359	156	316	0	Content		372	156	23092508	427053380
23109	08:40:24.773	00:00:23.109	1387	395,9918	266,3951	0,4865276	0,5566751	447,6628	3,426536	0	459,6142	274,8378	0,3120789	0,5821656	445,0841	3,485744	0	36	428	271						StimuliFarbe_gelb_blau.jpg	0	880	547	72	111	359	156	316	0	Content		356	160	23109255	427070127
23126	08:40:24.790	00:00:23.125	1388	398,4451	265,9664	0,4866289	0,5565532	447,4997	3,346214	0	466,8589	280,5338	0,3122099	0,5820279	445,1681	3,465162	0	36	433	273						StimuliFarbe_gelb_blau.jpg	0	880	547	72	111	359	156	316	0	Content		361	162	23125894	427086766
23143	08:40:24.807	00:00:23.142	1389	431,5821	267,4199	0,4866778	0,5564486	447,4997	3,358438	0	465,3365	274,7271	0,3122767	0,5819993	445,2767	3,362452	0	37	448	271						StimuliFarbe_gelb_blau.jpg	0	880	547	72	111	441	116	100	0	Content		376	160	23142503	427103375
23159	08:40:24.823	00:00:23.159	1390	394,8456	263,1919	0,4866348	0,5565229	447,5383	3,341054	0	461,5149	271,1161	0,3122061	0,5820972	445,2209	3,425894	0	37	428	267						StimuliFarbe_gelb_blau.jpg	0	880	547	72	111	441	116	100	0	Content		356	156	23159129	427120001
23176	08:40:24.840	00:00:23.175	1391	447,1925	241,9148	0,4848619	0,5559511	447,825	3,297244	0	525,7128	247,4102	0,3111704	0,5817536	445,5349	3,282715	0	37	486	245						StimuliFarbe_gelb_blau.jpg	0	880	547	72	111	441	116	100	0	Content		414	134	23175892	427136764
23193	08:40:24.857	00:00:23.192	1392	508,0983	211,5911	0,482632	0,5551954	448,4592	3,237012	0	573,5875	208,4985	0,3100015	0,5808558	445,9852	3,236166	0	37	541	210						StimuliFarbe_gelb_blau.jpg	0	880	547	72	111	441	116	100	0	Content		469	99	23192503	427153375
23209	08:40:24.873	00:00:23.209	1393	581,9596	175,672	0,4814274	0,5550065	449,2556	3,306158	0	-1024	-768	-1	-1	-1	-1	4	37	582	176						StimuliFarbe_gelb_blau.jpg	0	880	547	72	111	441	116	100	0	Content		510	65	23209126	427169998
23226	08:40:24.890	00:00:23.225	1394	647,6587	153,8007	0,4810356	0,5548245	449,2556	3,155371	0	-1024	-768	-1	-1	-1	-1	4	37	648	154						StimuliFarbe_gelb_blau.jpg	0	880	547	72	111	441	116	100	0	Content		576	43	23225751	427186623
23242	08:40:24.906	00:00:23.242	1395	-1024	-768	-1	-1	-1	-1	4	-1024	-768	-1	-1	-1	-1	4		0	0						StimuliFarbe_gelb_blau.jpg	0	880	547	72	111				0	Content		-72	-111	23242500	427203372
23259	08:40:24.923	00:00:23.259	1396	-1024	-768	-1	-1	-1	-1	4	-1024	-768	-1	-1	-1	-1	4		0	0						StimuliFarbe_gelb_blau.jpg	0	880	547	72	111				0	Content		-72	-111	23259119	427219991
23276	08:40:24.940	00:00:23.275	1397	-1024	-768	-1	-1	-1	-1	4	-1024	-768	-1	-1	-1	-1	4		0	0						StimuliFarbe_gelb_blau.jpg	0	880	547	72	111				0	Content		-72	-111	23275745	427236617
23292	08:40:24.956	00:00:23.292	1398	-1024	-768	-1	-1	-1	-1	4	-1024	-768	-1	-1	-1	-1	4		0	0						StimuliFarbe_gelb_blau.jpg	0	880	547	72	111				0	Content		-72	-111	23292371	427253243
23309	08:40:24.973	00:00:23.309	1399	-1024	-768	-1	-1	-1	-1	4	-1024	-768	-1	-1	-1	-1	4		0	0						StimuliFarbe_gelb_blau.jpg	0	880	547	72	111				0	Content		-72	-111	23309122	427269994
23326	08:40:24.990	00:00:23.325	1400	-1024	-768	-1	-1	-1	-1	4	-1024	-768	-1	-1	-1	-1	4		0	0						StimuliFarbe_gelb_blau.jpg	0	880	547	72	111				0	Content		-72	-111	23325743	427286615
23342	08:40:25.006	00:00:23.342	1401	-1024	-768	-1	-1	-1	-1	4	-1024	-768	-1	-1	-1	-1	4		0	0						StimuliFarbe_gelb_blau.jpg	0	880	547	72	111				0	Content		-72	-111	23342369	427303241
23359	08:40:25.023	00:00:23.359	1402	-1024	-768	-1	-1	-1	-1	4	-1024	-768	-1	-1	-1	-1	4		0	0						StimuliFarbe_gelb_blau.jpg	0	880	547	72	111				0	Content		-72	-111	23359055	427319927
23376	08:40:25.040	00:00:23.375	1403	-1024	-768	-1	-1	-1	-1	4	-1024	-768	-1	-1	-1	-1	4		0	0						StimuliFarbe_gelb_blau.jpg	0	880	547	72	111				0	Content		-72	-111	23375723	427336595
23392	08:40:25.056	00:00:23.392	1404	-1024	-768	-1	-1	-1	-1	4	-1024	-768	-1	-1	-1	-1	4		0	0						StimuliFarbe_gelb_blau.jpg	0	880	547	72	111				0	Content		-72	-111	23392367	427353239
23409	08:40:25.073	00:00:23.408	1405	-1024	-768	-1	-1	-1	-1	4	-1024	-768	-1	-1	-1	-1	4		0	0						StimuliFarbe_gelb_blau.jpg	0	880	547	72	111				0	Content		-72	-111	23408983	427369855
23426	08:40:25.090	00:00:23.425	1406	-1024	-768	-1	-1	-1	-1	4	-1024	-768	-1	-1	-1	-1	4		0	0						StimuliFarbe_gelb_blau.jpg	0	880	547	72	111				0	Content		-72	-111	23425651	427386523
23442	08:40:25.106	00:00:23.442	1407	639,6019	198,7333	0,4773499	0,5548562	429,4189	2,810966	0	-1024	-768	-1	-1	-1	-1	4	38	640	199						StimuliFarbe_gelb_blau.jpg	0	880	547	72	111	568	88	17	0	Content		568	88	23442361	427403233
23459	08:40:25.123	00:00:23.458	1408	-1024	-768	-1	-1	-1	-1	4	-1024	-768	-1	-1	-1	-1	4		0	0						StimuliFarbe_gelb_blau.jpg	0	880	547	72	111				0	Content		-72	-111	23458985	427419857
23476	08:40:25.140	00:00:23.475	1409	-1024	-768	-1	-1	-1	-1	4	-1024	-768	-1	-1	-1	-1	4		0	0						StimuliFarbe_gelb_blau.jpg	0	880	547	72	111				0	Content		-72	-111	23475609	427436481
23492	08:40:25.156	00:00:23.492	1410	-1024	-768	-1	-1	-1	-1	4	-1024	-768	-1	-1	-1	-1	4		0	0						StimuliFarbe_gelb_blau.jpg	0	880	547	72	111				0	Content		-72	-111	23492232	427453104
23509	08:40:25.173	00:00:23.508	1411	-1024	-768	-1	-1	-1	-1	4	-1024	-768	-1	-1	-1	-1	4		0	0						StimuliFarbe_gelb_blau.jpg	0	880	547	72	111				0	Content		-72	-111	23508981	427469853
23526	08:40:25.190	00:00:23.525	1412	-1024	-768	-1	-1	-1	-1	4	-1024	-768	-1	-1	-1	-1	4		0	0						StimuliFarbe_gelb_blau.jpg	0	880	547	72	111				0	Content		-72	-111	23525604	427486476
23542	08:40:25.206	00:00:23.542	1413	-1024	-768	-1	-1	-1	-1	4	-1024	-768	-1	-1	-1	-1	4		0	0						StimuliFarbe_gelb_blau.jpg	0	880	547	72	111				0	Content		-72	-111	23542228	427503100
23559	08:40:25.223	00:00:23.558	1414	-1024	-768	-1	-1	-1	-1	4	-1024	-768	-1	-1	-1	-1	4		0	0						StimuliFarbe_gelb_blau.jpg	0	880	547	72	111				0	Content		-72	-111	23558857	427519729
23576	08:40:25.240	00:00:23.575	1415	-1024	-768	-1	-1	-1	-1	4	-1024	-768	-1	-1	-1	-1	4		0	0						StimuliFarbe_gelb_blau.jpg	0	880	547	72	111				0	Content		-72	-111	23575607	427536479
23592	08:40:25.256	00:00:23.592	1416	-1024	-768	-1	-1	-1	-1	4	-1024	-768	-1	-1	-1	-1	4		0	0						StimuliFarbe_gelb_blau.jpg	0	880	547	72	111				0	Content		-72	-111	23592229	427553101
23609	08:40:25.273	00:00:23.608	1417	-1024	-768	-1	-1	-1	-1	4	-1024	-768	-1	-1	-1	-1	4		0	0						StimuliFarbe_gelb_blau.jpg	0	880	547	72	111				0	Content		-72	-111	23608857	427569729
23625	08:40:25.289	00:00:23.625	1418	-1024	-768	-1	-1	-1	-1	4	-1024	-768	-1	-1	-1	-1	4		0	0						StimuliFarbe_gelb_blau.jpg	0	880	547	72	111				0	Content		-72	-111	23625478	427586350
23642	08:40:25.306	00:00:23.642	1419	-1024	-768	-1	-1	-1	-1	4	-1024	-768	-1	-1	-1	-1	4		0	0						StimuliFarbe_gelb_blau.jpg	0	880	547	72	111				0	Content		-72	-111	23642231	427603103
23659	08:40:25.323	00:00:23.658	1420	-1024	-768	-1	-1	-1	-1	4	-1024	-768	-1	-1	-1	-1	4		0	0						StimuliFarbe_gelb_blau.jpg	0	880	547	72	111				0	Content		-72	-111	23658858	427619730
23675	08:40:25.339	00:00:23.675	1421	-1024	-768	-1	-1	-1	-1	4	-1024	-768	-1	-1	-1	-1	4		0	0						StimuliFarbe_gelb_blau.jpg	0	880	547	72	111				0	Content		-72	-111	23675478	427636350
23692	08:40:25.356	00:00:23.692	1422	-1024	-768	-1	-1	-1	-1	4	-1024	-768	-1	-1	-1	-1	4		0	0						StimuliFarbe_gelb_blau.jpg	0	880	547	72	111				0	Content		-72	-111	23692102	427652974
23709	08:40:25.373	00:00:23.708	1423	-1024	-768	-1	-1	-1	-1	4	-1024	-768	-1	-1	-1	-1	4		0	0						StimuliFarbe_gelb_blau.jpg	0	880	547	72	111				0	Content		-72	-111	23708856	427669728
23725	08:40:25.389	00:00:23.725	1424	-1024	-768	-1	-1	-1	-1	4	-1024	-768	-1	-1	-1	-1	4		0	0						StimuliFarbe_gelb_blau.jpg	0	880	547	72	111				0	Content		-72	-111	23725476	427686348
23742	08:40:25.406	00:00:23.742	1425	-1024	-768	-1	-1	-1	-1	4	-1024	-768	-1	-1	-1	-1	4		0	0						StimuliFarbe_gelb_blau.jpg	0	880	547	72	111				0	Content		-72	-111	23742101	427702973
23759	08:40:25.423	00:00:23.758	1426	-1024	-768	-1	-1	-1	-1	4	-1024	-768	-1	-1	-1	-1	4		0	0						StimuliFarbe_gelb_blau.jpg	0	880	547	72	111				0	Content		-72	-111	23758851	427719723
23775	08:40:25.439	00:00:23.775	1427	-1024	-768	-1	-1	-1	-1	4	-1024	-768	-1	-1	-1	-1	4		0	0						StimuliFarbe_gelb_blau.jpg	0	880	547	72	111				0	Content		-72	-111	23775472	427736344
23792	08:40:25.456	00:00:23.792	1428	-1024	-768	-1	-1	-1	-1	4	-1024	-768	-1	-1	-1	-1	4		0	0						StimuliFarbe_gelb_blau.jpg	0	880	547	72	111				0	Content		-72	-111	23792221	427753093
23809	08:40:25.473	00:00:23.808	1429	-1024	-768	-1	-1	-1	-1	4	-1024	-768	-1	-1	-1	-1	4		0	0						StimuliFarbe_gelb_blau.jpg	0	880	547	72	111				0	Content		-72	-111	23808718	427769590
23825	08:40:25.489	00:00:23.825	1430	-1024	-768	-1	-1	-1	-1	4	-1024	-768	-1	-1	-1	-1	4		0	0						StimuliFarbe_gelb_blau.jpg	0	880	547	72	111				0	Content		-72	-111	23825462	427786334
23843	08:40:25.507	00:00:23.842	1431	-1024	-768	-1	-1	-1	-1	4	-1024	-768	-1	-1	-1	-1	4		0	0						StimuliFarbe_gelb_blau.jpg	0	880	547	72	111				0	Content		-72	-111	23842530	427803402
23860	08:40:25.524	00:00:23.859	1432	-1024	-768	-1	-1	-1	-1	4	-1024	-768	-1	-1	-1	-1	4		0	0						StimuliFarbe_gelb_blau.jpg	0	880	547	72	111				0	Content		-72	-111	23859904	427820776
23877	08:40:25.541	00:00:23.877	1433	-1024	-768	-1	-1	-1	-1	4	-1024	-768	-1	-1	-1	-1	4		0	0						StimuliFarbe_gelb_blau.jpg	0	880	547	72	111				0	Content		-72	-111	23877153	427838025
23892	08:40:25.556	00:00:23.892	1434	-1024	-768	-1	-1	-1	-1	4	-1024	-768	-1	-1	-1	-1	4		0	0						StimuliFarbe_gelb_blau.jpg	0	880	547	72	111				0	Content		-72	-111	23892082	427852954
23909	08:40:25.573	00:00:23.908	1435	-1024	-768	-1	-1	-1	-1	4	-1024	-768	-1	-1	-1	-1	4		0	0						StimuliFarbe_gelb_blau.jpg	0	880	547	72	111				0	Content		-72	-111	23908707	427869579
23925	08:40:25.589	00:00:23.925	1436	-1024	-768	-1	-1	-1	-1	4	-1024	-768	-1	-1	-1	-1	4		0	0						StimuliFarbe_gelb_blau.jpg	0	880	547	72	111				0	Content		-72	-111	23925455	427886327
23942	08:40:25.606	00:00:23.942	1437	-1024	-768	-1	-1	-1	-1	4	-1024	-768	-1	-1	-1	-1	4		0	0						StimuliFarbe_gelb_blau.jpg	0	880	547	72	111				0	Content		-72	-111	23942080	427902952
23959	08:40:25.623	00:00:23.958	1438	-1024	-768	-1	-1	-1	-1	4	-1024	-768	-1	-1	-1	-1	4		0	0						StimuliFarbe_gelb_blau.jpg	0	880	547	72	111				0	Content		-72	-111	23958701	427919573
23975	08:40:25.639	00:00:23.975	1439	-1024	-768	-1	-1	-1	-1	4	-1024	-768	-1	-1	-1	-1	4		0	0						StimuliFarbe_gelb_blau.jpg	0	880	547	72	111				0	Content		-72	-111	23975325	427936197
23993	08:40:25.657	00:00:23.992	1440	-1024	-768	-1	-1	-1	-1	4	-1024	-768	-1	-1	-1	-1	4		0	0						StimuliFarbe_gelb_blau.jpg	0	880	547	72	111				0	Content		-72	-111	23992519	427953391
24010	08:40:25.674	00:00:24.009	1441	-1024	-768	-1	-1	-1	-1	4	-1024	-768	-1	-1	-1	-1	4		0	0						StimuliFarbe_gelb_blau.jpg	0	880	547	72	111				0	Content		-72	-111	24009784	427970656
24027	08:40:25.691	00:00:24.027	1442	-1024	-768	-1	-1	-1	-1	4	-1024	-768	-1	-1	-1	-1	4		0	0						StimuliFarbe_gelb_blau.jpg	0	880	547	72	111				0	Content		-72	-111	24027016	427987888
24042	08:40:25.706	00:00:24.041	1443	-1024	-768	-1	-1	-1	-1	4	-1024	-768	-1	-1	-1	-1	4		0	0						StimuliFarbe_gelb_blau.jpg	0	880	547	72	111				0	Content		-72	-111	24041949	428002821
24059	08:40:25.723	00:00:24.058	1444	-1024	-768	-1	-1	-1	-1	4	-1024	-768	-1	-1	-1	-1	4		0	0						StimuliFarbe_gelb_blau.jpg	0	880	547	72	111				0	Content		-72	-111	24058569	428019441
24075	08:40:25.739	00:00:24.075	1445	-1024	-768	-1	-1	-1	-1	4	-1024	-768	-1	-1	-1	-1	4		0	0						StimuliFarbe_gelb_blau.jpg	0	880	547	72	111				0	Content		-72	-111	24075319	428036191
24092	08:40:25.756	00:00:24.091	1446	-1024	-768	-1	-1	-1	-1	4	-1024	-768	-1	-1	-1	-1	4		0	0						StimuliFarbe_gelb_blau.jpg	0	880	547	72	111				0	Content		-72	-111	24091944	428052816
24109	08:40:25.773	00:00:24.108	1447	-1024	-768	-1	-1	-1	-1	4	-1024	-768	-1	-1	-1	-1	4		0	0						StimuliFarbe_gelb_blau.jpg	0	880	547	72	111				0	Content		-72	-111	24108575	428069447
24125	08:40:25.789	00:00:24.125	1448	-1024	-768	-1	-1	-1	-1	4	-1024	-768	-1	-1	-1	-1	4		0	0						StimuliFarbe_gelb_blau.jpg	0	880	547	72	111				0	Content		-72	-111	24125192	428086064
24142	08:40:25.806	00:00:24.142	1449	-1024	-768	-1	-1	-1	-1	4	-1024	-768	-1	-1	-1	-1	4		0	0						StimuliFarbe_gelb_blau.jpg	0	880	547	72	111				0	Content		-72	-111	24142385	428103257
24160	08:40:25.824	00:00:24.159	1450	-1024	-768	-1	-1	-1	-1	4	-1024	-768	-1	-1	-1	-1	4		0	0						StimuliFarbe_gelb_blau.jpg	0	880	547	72	111				0	Content		-72	-111	24159772	428120644
24177	08:40:25.841	00:00:24.177	1451	-1024	-768	-1	-1	-1	-1	4	-1024	-768	-1	-1	-1	-1	4		0	0						StimuliFarbe_gelb_blau.jpg	0	880	547	72	111				0	Content		-72	-111	24177004	428137876
24192	08:40:25.856	00:00:24.191	1452	-1024	-768	-1	-1	-1	-1	4	-1024	-768	-1	-1	-1	-1	4		0	0						StimuliFarbe_gelb_blau.jpg	0	880	547	72	111				0	Content		-72	-111	24191809	428152681
24209	08:40:25.873	00:00:24.208	1453	-1024	-768	-1	-1	-1	-1	4	-1024	-768	-1	-1	-1	-1	4		0	0						StimuliFarbe_gelb_blau.jpg	0	880	547	72	111				0	Content		-72	-111	24208557	428169429
24225	08:40:25.889	00:00:24.225	1454	-1024	-768	-1	-1	-1	-1	4	-1024	-768	-1	-1	-1	-1	4		0	0						StimuliFarbe_gelb_blau.jpg	0	880	547	72	111				0	Content		-72	-111	24225183	428186055
24242	08:40:25.906	00:00:24.241	1455	-1024	-768	-1	-1	-1	-1	4	-1024	-768	-1	-1	-1	-1	4		0	0						StimuliFarbe_gelb_blau.jpg	0	880	547	72	111				0	Content		-72	-111	24241803	428202675
24258	08:40:25.922	00:00:24.258	1456	-1024	-768	-1	-1	-1	-1	4	-1024	-768	-1	-1	-1	-1	4		0	0						StimuliFarbe_gelb_blau.jpg	0	880	547	72	111				0	Content		-72	-111	24258427	428219299
24275	08:40:25.939	00:00:24.275	1457	-1024	-768	-1	-1	-1	-1	4	-1024	-768	-1	-1	-1	-1	4		0	0						StimuliFarbe_gelb_blau.jpg	0	880	547	72	111				0	Content		-72	-111	24275052	428235924
24292	08:40:25.956	00:00:24.292	1458	-1024	-768	-1	-1	-1	-1	4	-1024	-768	-1	-1	-1	-1	4		0	0						StimuliFarbe_gelb_blau.jpg	0	880	547	72	111				0	Content		-72	-111	24292244	428253116
24310	08:40:25.974	00:00:24.309	1459	-1024	-768	-1	-1	-1	-1	4	-1024	-768	-1	-1	-1	-1	4		0	0						StimuliFarbe_gelb_blau.jpg	0	880	547	72	111				0	Content		-72	-111	24309617	428270489
24327	08:40:25.991	00:00:24.326	1460	-1024	-768	-1	-1	-1	-1	4	-1024	-768	-1	-1	-1	-1	4		0	0						StimuliFarbe_gelb_blau.jpg	0	880	547	72	111				0	Content		-72	-111	24326989	428287861
24342	08:40:26.006	00:00:24.341	1461	-1024	-768	-1	-1	-1	-1	4	-1024	-768	-1	-1	-1	-1	4		0	0						StimuliFarbe_gelb_blau.jpg	0	880	547	72	111				0	Content		-72	-111	24341794	428302666
24358	08:40:26.022	00:00:24.358	1462	-1024	-768	-1	-1	-1	-1	4	-1024	-768	-1	-1	-1	-1	4		0	0						StimuliFarbe_gelb_blau.jpg	0	880	547	72	111				0	Content		-72	-111	24358417	428319289
24375	08:40:26.039	00:00:24.375	1463	-1024	-768	-1	-1	-1	-1	4	-1024	-768	-1	-1	-1	-1	4		0	0						StimuliFarbe_gelb_blau.jpg	0	880	547	72	111				0	Content		-72	-111	24375168	428336040
24392	08:40:26.056	00:00:24.391	1464	-1024	-768	-1	-1	-1	-1	4	-1024	-768	-1	-1	-1	-1	4		0	0						StimuliFarbe_gelb_blau.jpg	0	880	547	72	111				0	Content		-72	-111	24391790	428352662
24408	08:40:26.072	00:00:24.408	1465	-1024	-768	-1	-1	-1	-1	4	-1024	-768	-1	-1	-1	-1	4		0	0						StimuliFarbe_gelb_blau.jpg	0	880	547	72	111				0	Content		-72	-111	24408415	428369287
24425	08:40:26.089	00:00:24.425	1466	-1024	-768	-1	-1	-1	-1	4	-1024	-768	-1	-1	-1	-1	4		0	0						StimuliFarbe_gelb_blau.jpg	0	880	547	72	111				0	Content		-72	-111	24425035	428385907
24442	08:40:26.106	00:00:24.442	1467	-1024	-768	-1	-1	-1	-1	4	-1024	-768	-1	-1	-1	-1	4		0	0						StimuliFarbe_gelb_blau.jpg	0	880	547	72	111				0	Content		-72	-111	24442103	428402975
24459	08:40:26.123	00:00:24.459	1468	-1024	-768	-1	-1	-1	-1	4	-1024	-768	-1	-1	-1	-1	4		0	0						StimuliFarbe_gelb_blau.jpg	0	880	547	72	111				0	Content		-72	-111	24459478	428420350
24477	08:40:26.141	00:00:24.476	1469	-1024	-768	-1	-1	-1	-1	4	-1024	-768	-1	-1	-1	-1	4		0	0						StimuliFarbe_gelb_blau.jpg	0	880	547	72	111				0	Content		-72	-111	24476853	428437725
24492	08:40:26.156	00:00:24.491	1470	-1024	-768	-1	-1	-1	-1	4	-1024	-768	-1	-1	-1	-1	4		0	0						StimuliFarbe_gelb_blau.jpg	0	880	547	72	111				0	Content		-72	-111	24491657	428452529
24508	08:40:26.172	00:00:24.508	1471	-1024	-768	-1	-1	-1	-1	4	-1024	-768	-1	-1	-1	-1	4		0	0						StimuliFarbe_gelb_blau.jpg	0	880	547	72	111				0	Content		-72	-111	24508283	428469155
24525	08:40:26.189	00:00:24.525	1472	-1024	-768	-1	-1	-1	-1	4	-1024	-768	-1	-1	-1	-1	4		0	0						StimuliFarbe_gelb_blau.jpg	0	880	547	72	111				0	Content		-72	-111	24525029	428485901
24542	08:40:26.206	00:00:24.541	1473	-1024	-768	-1	-1	-1	-1	4	-1024	-768	-1	-1	-1	-1	4		0	0						StimuliFarbe_gelb_blau.jpg	0	880	547	72	111				0	Content		-72	-111	24541653	428502525
24558	08:40:26.222	00:00:24.558	1474	-1024	-768	-1	-1	-1	-1	4	-1024	-768	-1	-1	-1	-1	4		0	0						StimuliFarbe_gelb_blau.jpg	0	880	547	72	111				0	Content		-72	-111	24558275	428519147
24575	08:40:26.239	00:00:24.574	1475	-1024	-768	-1	-1	-1	-1	4	-1024	-768	-1	-1	-1	-1	4		0	0						StimuliFarbe_gelb_blau.jpg	0	880	547	72	111				0	Content		-72	-111	24574899	428535771
24592	08:40:26.256	00:00:24.592	1476	-1024	-768	-1	-1	-1	-1	4	-1024	-768	-1	-1	-1	-1	4		0	0						StimuliFarbe_gelb_blau.jpg	0	880	547	72	111				0	Content		-72	-111	24592094	428552966
24609	08:40:26.273	00:00:24.609	1477	-1024	-768	-1	-1	-1	-1	4	-1024	-768	-1	-1	-1	-1	4		0	0						StimuliFarbe_gelb_blau.jpg	0	880	547	72	111				0	Content		-72	-111	24609463	428570335
24627	08:40:26.291	00:00:24.626	1478	-1024	-768	-1	-1	-1	-1	4	-1024	-768	-1	-1	-1	-1	4		0	0						StimuliFarbe_gelb_blau.jpg	0	880	547	72	111				0	Content		-72	-111	24626718	428587590
24642	08:40:26.306	00:00:24.641	1479	-1024	-768	-1	-1	-1	-1	4	-1024	-768	-1	-1	-1	-1	4		0	0						StimuliFarbe_gelb_blau.jpg	0	880	547	72	111				0	Content		-72	-111	24641518	428602390
24658	08:40:26.322	00:00:24.658	1480	-1024	-768	-1	-1	-1	-1	4	-1024	-768	-1	-1	-1	-1	4		0	0						StimuliFarbe_gelb_blau.jpg	0	880	547	72	111				0	Content		-72	-111	24658268	428619140
24675	08:40:26.339	00:00:24.674	1481	-1024	-768	-1	-1	-1	-1	4	-1024	-768	-1	-1	-1	-1	4		0	0						StimuliFarbe_gelb_blau.jpg	0	880	547	72	111				0	Content		-72	-111	24674893	428635765
24692	08:40:26.356	00:00:24.691	1482	-1024	-768	-1	-1	-1	-1	4	-1024	-768	-1	-1	-1	-1	4		0	0						StimuliFarbe_gelb_blau.jpg	0	880	547	72	111				0	Content		-72	-111	24691644	428652516
24708	08:40:26.372	00:00:24.708	1483	-1024	-768	-1	-1	-1	-1	4	-1024	-768	-1	-1	-1	-1	4		0	0						StimuliFarbe_gelb_blau.jpg	0	880	547	72	111				0	Content		-72	-111	24708140	428669012
24725	08:40:26.389	00:00:24.724	1484	-1024	-768	-1	-1	-1	-1	4	-1024	-768	-1	-1	-1	-1	4		0	0						StimuliFarbe_gelb_blau.jpg	0	880	547	72	111				0	Content		-72	-111	24724761	428685633
24742	08:40:26.406	00:00:24.741	1485	-1024	-768	-1	-1	-1	-1	4	-1024	-768	-1	-1	-1	-1	4		0	0						StimuliFarbe_gelb_blau.jpg	0	880	547	72	111				0	Content		-72	-111	24741958	428702830
24759	08:40:26.423	00:00:24.759	1486	-1024	-768	-1	-1	-1	-1	4	-1024	-768	-1	-1	-1	-1	4		0	0						StimuliFarbe_gelb_blau.jpg	0	880	547	72	111				0	Content		-72	-111	24759332	428720204
24777	08:40:26.441	00:00:24.776	1487	-1024	-768	-1	-1	-1	-1	4	-1024	-768	-1	-1	-1	-1	4		0	0						StimuliFarbe_gelb_blau.jpg	0	880	547	72	111				0	Content		-72	-111	24776580	428737452
24792	08:40:26.456	00:00:24.791	1488	-1024	-768	-1	-1	-1	-1	4	-1024	-768	-1	-1	-1	-1	4		0	0						StimuliFarbe_gelb_blau.jpg	0	880	547	72	111				0	Content		-72	-111	24791504	428752376
24808	08:40:26.472	00:00:24.808	1489	-1024	-768	-1	-1	-1	-1	4	-1024	-768	-1	-1	-1	-1	4		0	0						StimuliFarbe_gelb_blau.jpg	0	880	547	72	111				0	Content		-72	-111	24808128	428769000
24825	08:40:26.489	00:00:24.824	1490	-1024	-768	-1	-1	-1	-1	4	-1024	-768	-1	-1	-1	-1	4		0	0						StimuliFarbe_gelb_blau.jpg	0	880	547	72	111				0	Content		-72	-111	24824878	428785750
24841	08:40:26.505	00:00:24.841	1491	-1024	-768	-1	-1	-1	-1	4	-1024	-768	-1	-1	-1	-1	4		0	0						StimuliFarbe_gelb_blau.jpg	0	880	547	72	111				0	Content		-72	-111	24841377	428802249
24858	08:40:26.522	00:00:24.858	1492	-1024	-768	-1	-1	-1	-1	4	-1024	-768	-1	-1	-1	-1	4		0	0						StimuliFarbe_gelb_blau.jpg	0	880	547	72	111				0	Content		-72	-111	24858124	428818996
24875	08:40:26.539	00:00:24.874	1493	-1024	-768	-1	-1	-1	-1	4	-1024	-768	-1	-1	-1	-1	4		0	0						StimuliFarbe_gelb_blau.jpg	0	880	547	72	111				0	Content		-72	-111	24874752	428835624
24892	08:40:26.556	00:00:24.891	1494	-1024	-768	-1	-1	-1	-1	4	-1024	-768	-1	-1	-1	-1	4		0	0						StimuliFarbe_gelb_blau.jpg	0	880	547	72	111				0	Content		-72	-111	24891820	428852692
24909	08:40:26.573	00:00:24.909	1495	-1024	-768	-1	-1	-1	-1	4	-1024	-768	-1	-1	-1	-1	4		0	0						StimuliFarbe_gelb_blau.jpg	0	880	547	72	111				0	Content		-72	-111	24909195	428870067
24926	08:40:26.590	00:00:24.926	1496	-1024	-768	-1	-1	-1	-1	4	-1024	-768	-1	-1	-1	-1	4		0	0						StimuliFarbe_gelb_blau.jpg	0	880	547	72	111				0	Content		-72	-111	24926442	428887314
24941	08:40:26.605	00:00:24.941	1497	-1024	-768	-1	-1	-1	-1	4	-1024	-768	-1	-1	-1	-1	4		0	0						StimuliFarbe_gelb_blau.jpg	0	880	547	72	111				0	Content		-72	-111	24941371	428902243
24958	08:40:26.622	00:00:24.957	1498	-1024	-768	-1	-1	-1	-1	4	-1024	-768	-1	-1	-1	-1	4		0	0						StimuliFarbe_gelb_blau.jpg	0	880	547	72	111				0	Content		-72	-111	24957998	428918870
24975	08:40:26.639	00:00:24.974	1499	-1024	-768	-1	-1	-1	-1	4	-1024	-768	-1	-1	-1	-1	4		0	0						StimuliFarbe_gelb_blau.jpg	0	880	547	72	111				0	Content		-72	-111	24974744	428935616
24991	08:40:26.655	00:00:24.991	1500	-1024	-768	-1	-1	-1	-1	4	-1024	-768	-1	-1	-1	-1	4		0	0						StimuliFarbe_gelb_blau.jpg	0	880	547	72	111				0	Content		-72	-111	24991366	428952238
25008	08:40:26.672	00:00:25.007	1501	-1024	-768	-1	-1	-1	-1	4	-1024	-768	-1	-1	-1	-1	4		0	0						StimuliFarbe_gelb_blau.jpg	0	880	547	72	111				0	Content		-72	-111	25007989	428968861
25025	08:40:26.689	00:00:25.024	1502	-1024	-768	-1	-1	-1	-1	4	-1024	-768	-1	-1	-1	-1	4		0	0						StimuliFarbe_gelb_blau.jpg	0	880	547	72	111				0	Content		-72	-111	25024614	428985486
25042	08:40:26.706	00:00:25.041	1503	-1024	-768	-1	-1	-1	-1	4	-1024	-768	-1	-1	-1	-1	4		0	0						StimuliFarbe_gelb_blau.jpg	0	880	547	72	111				0	Content		-72	-111	25041805	429002677
25059	08:40:26.723	00:00:25.059	1504	-1024	-768	-1	-1	-1	-1	4	-1024	-768	-1	-1	-1	-1	4		0	0						StimuliFarbe_gelb_blau.jpg	0	880	547	72	111				0	Content		-72	-111	25059180	429020052
25076	08:40:26.740	00:00:25.076	1505	-1024	-768	-1	-1	-1	-1	4	-1024	-768	-1	-1	-1	-1	4		0	0						StimuliFarbe_gelb_blau.jpg	0	880	547	72	111				0	Content		-72	-111	25076426	429037298
25091	08:40:26.755	00:00:25.091	1506	-1024	-768	-1	-1	-1	-1	4	-1024	-768	-1	-1	-1	-1	4		0	0						StimuliFarbe_gelb_blau.jpg	0	880	547	72	111				0	Content		-72	-111	25091234	429052106
25108	08:40:26.772	00:00:25.107	1507	-1024	-768	-1	-1	-1	-1	4	-1024	-768	-1	-1	-1	-1	4		0	0						StimuliFarbe_gelb_blau.jpg	0	880	547	72	111				0	Content		-72	-111	25107982	429068854
25125	08:40:26.789	00:00:25.124	1508	-1024	-768	-1	-1	-1	-1	4	-1024	-768	-1	-1	-1	-1	4		0	0						StimuliFarbe_gelb_blau.jpg	0	880	547	72	111				0	Content		-72	-111	25124605	429085477
25141	08:40:26.805	00:00:25.141	1509	-1024	-768	-1	-1	-1	-1	4	-1024	-768	-1	-1	-1	-1	4		0	0						StimuliFarbe_gelb_blau.jpg	0	880	547	72	111				0	Content		-72	-111	25141230	429102102
25158	08:40:26.822	00:00:25.157	1510	-1024	-768	-1	-1	-1	-1	4	-1024	-768	-1	-1	-1	-1	4		0	0						StimuliFarbe_gelb_blau.jpg	0	880	547	72	111				0	Content		-72	-111	25157851	429118723
25174	08:40:26.838	00:00:25.174	1511	-1024	-768	-1	-1	-1	-1	4	-1024	-768	-1	-1	-1	-1	4		0	0						StimuliFarbe_gelb_blau.jpg	0	880	547	72	111				0	Content		-72	-111	25174472	429135344
25192	08:40:26.856	00:00:25.191	1512	-1024	-768	-1	-1	-1	-1	4	-1024	-768	-1	-1	-1	-1	4		0	0						StimuliFarbe_gelb_blau.jpg	0	880	547	72	111				0	Content		-72	-111	25191668	429152540
25209	08:40:26.873	00:00:25.209	1513	-1024	-768	-1	-1	-1	-1	4	-1024	-768	-1	-1	-1	-1	4		0	0						StimuliFarbe_gelb_blau.jpg	0	880	547	72	111				0	Content		-72	-111	25209041	429169913
25226	08:40:26.890	00:00:25.226	1514	-1024	-768	-1	-1	-1	-1	4	-1024	-768	-1	-1	-1	-1	4		0	0						StimuliFarbe_gelb_blau.jpg	0	880	547	72	111				0	Content		-72	-111	25226287	429187159
25241	08:40:26.905	00:00:25.241	1515	-1024	-768	-1	-1	-1	-1	4	-1024	-768	-1	-1	-1	-1	4		0	0						StimuliFarbe_gelb_blau.jpg	0	880	547	72	111				0	Content		-72	-111	25241090	429201962
25258	08:40:26.922	00:00:25.257	1516	-1024	-768	-1	-1	-1	-1	4	-1024	-768	-1	-1	-1	-1	4		0	0						StimuliFarbe_gelb_blau.jpg	0	880	547	72	111				0	Content		-72	-111	25257778	429218650
25274	08:40:26.938	00:00:25.274	1517	-1024	-768	-1	-1	-1	-1	4	-1024	-768	-1	-1	-1	-1	4		0	0						StimuliFarbe_gelb_blau.jpg	0	880	547	72	111				0	Content		-72	-111	25274446	429235318
25291	08:40:26.955	00:00:25.291	1518	-1024	-768	-1	-1	-1	-1	4	-1024	-768	-1	-1	-1	-1	4		0	0						StimuliFarbe_gelb_blau.jpg	0	880	547	72	111				0	Content		-72	-111	25291089	429251961
25308	08:40:26.972	00:00:25.307	1519	-1024	-768	-1	-1	-1	-1	4	-1024	-768	-1	-1	-1	-1	4		0	0						StimuliFarbe_gelb_blau.jpg	0	880	547	72	111				0	Content		-72	-111	25307836	429268708
25324	08:40:26.988	00:00:25.324	1520	-1024	-768	-1	-1	-1	-1	4	-1024	-768	-1	-1	-1	-1	4		0	0						StimuliFarbe_gelb_blau.jpg	0	880	547	72	111				0	Content		-72	-111	25324459	429285331
25341	08:40:27.005	00:00:25.341	1521	-1024	-768	-1	-1	-1	-1	4	-1024	-768	-1	-1	-1	-1	4		0	0						StimuliFarbe_gelb_blau.jpg	0	880	547	72	111				0	Content		-72	-111	25341082	429301954
25358	08:40:27.022	00:00:25.358	1522	-1024	-768	-1	-1	-1	-1	4	-1024	-768	-1	-1	-1	-1	4		0	0						StimuliFarbe_gelb_blau.jpg	0	880	547	72	111				0	Content		-72	-111	25358276	429319148
25376	08:40:27.040	00:00:25.375	1523	-1024	-768	-1	-1	-1	-1	4	-1024	-768	-1	-1	-1	-1	4		0	0						StimuliFarbe_gelb_blau.jpg	0	880	547	72	111				0	Content		-72	-111	25375524	429336396
25393	08:40:27.057	00:00:25.392	1524	-1024	-768	-1	-1	-1	-1	4	-1024	-768	-1	-1	-1	-1	4		0	0						StimuliFarbe_gelb_blau.jpg	0	880	547	72	111				0	Content		-72	-111	25392897	429353769
25408	08:40:27.072	00:00:25.407	1525	-1024	-768	-1	-1	-1	-1	4	-1024	-768	-1	-1	-1	-1	4		0	0						StimuliFarbe_gelb_blau.jpg	0	880	547	72	111				0	Content		-72	-111	25407700	429368572
25424	08:40:27.088	00:00:25.424	1526	-1024	-768	-1	-1	-1	-1	4	-1024	-768	-1	-1	-1	-1	4		0	0						StimuliFarbe_gelb_blau.jpg	0	880	547	72	111				0	Content		-72	-111	25424381	429385253
25441	08:40:27.105	00:00:25.441	1527	-1024	-768	-1	-1	-1	-1	4	-1024	-768	-1	-1	-1	-1	4		0	0						StimuliFarbe_gelb_blau.jpg	0	880	547	72	111				0	Content		-72	-111	25441048	429401920
25458	08:40:27.122	00:00:25.457	1528	-1024	-768	-1	-1	-1	-1	4	-1024	-768	-1	-1	-1	-1	4		0	0						StimuliFarbe_gelb_blau.jpg	0	880	547	72	111				0	Content		-72	-111	25457690	429418562
25474	08:40:27.138	00:00:25.474	1529	-1024	-768	-1	-1	-1	-1	4	-1024	-768	-1	-1	-1	-1	4		0	0						StimuliFarbe_gelb_blau.jpg	0	880	547	72	111				0	Content		-72	-111	25474307	429435179
25491	08:40:27.155	00:00:25.490	1530	-1024	-768	-1	-1	-1	-1	4	-1024	-768	-1	-1	-1	-1	4		0	0						StimuliFarbe_gelb_blau.jpg	0	880	547	72	111				0	Content		-72	-111	25490998	429451870
25508	08:40:27.172	00:00:25.507	1531	-1024	-768	-1	-1	-1	-1	4	-1024	-768	-1	-1	-1	-1	4		0	0						StimuliFarbe_gelb_blau.jpg	0	880	547	72	111				0	Content		-72	-111	25507666	429468538
25524	08:40:27.188	00:00:25.524	1532	-1024	-768	-1	-1	-1	-1	4	-1024	-768	-1	-1	-1	-1	4		0	0						StimuliFarbe_gelb_blau.jpg	0	880	547	72	111				0	Content		-72	-111	25524301	429485173
25541	08:40:27.205	00:00:25.540	1533	-1024	-768	-1	-1	-1	-1	4	-1024	-768	-1	-1	-1	-1	4		0	0						StimuliFarbe_gelb_blau.jpg	0	880	547	72	111				0	Content		-72	-111	25540969	429501841
25558	08:40:27.222	00:00:25.557	1534	-1024	-768	-1	-1	-1	-1	4	-1024	-768	-1	-1	-1	-1	4		0	0						StimuliFarbe_gelb_blau.jpg	0	880	547	72	111				0	Content		-72	-111	25557687	429518559
25574	08:40:27.238	00:00:25.574	1535	-1024	-768	-1	-1	-1	-1	4	-1024	-768	-1	-1	-1	-1	4		0	0						StimuliFarbe_gelb_blau.jpg	0	880	547	72	111				0	Content		-72	-111	25574309	429535181
25591	08:40:27.255	00:00:25.590	1536	-1024	-768	-1	-1	-1	-1	4	-1024	-768	-1	-1	-1	-1	4		0	0						StimuliFarbe_gelb_blau.jpg	0	880	547	72	111				0	Content		-72	-111	25590977	429551849
25608	08:40:27.272	00:00:25.607	1537	-1024	-768	-1	-1	-1	-1	4	-1024	-768	-1	-1	-1	-1	4		0	0						StimuliFarbe_gelb_blau.jpg	0	880	547	72	111				0	Content		-72	-111	25607574	429568446
25624	08:40:27.288	00:00:25.624	1538	-1024	-768	-1	-1	-1	-1	4	-1024	-768	-1	-1	-1	-1	4		0	0						StimuliFarbe_gelb_blau.jpg	0	880	547	72	111				0	Content		-72	-111	25624309	429585181
25641	08:40:27.305	00:00:25.640	1539	-1024	-768	-1	-1	-1	-1	4	-1024	-768	-1	-1	-1	-1	4		0	0						StimuliFarbe_gelb_blau.jpg	0	880	547	72	111				0	Content		-72	-111	25640810	429601682
25658	08:40:27.322	00:00:25.658	1540	-1024	-768	-1	-1	-1	-1	4	-1024	-768	-1	-1	-1	-1	4		0	0						StimuliFarbe_gelb_blau.jpg	0	880	547	72	111				0	Content		-72	-111	25658059	429618931
25675	08:40:27.339	00:00:25.674	1541	-1024	-768	-1	-1	-1	-1	4	-1024	-768	-1	-1	-1	-1	4		0	0						StimuliFarbe_gelb_blau.jpg	0	880	547	72	111				0	Content		-72	-111	25674807	429635679
25691	08:40:27.355	00:00:25.691	1542	-1024	-768	-1	-1	-1	-1	4	-1024	-768	-1	-1	-1	-1	4		0	0						StimuliFarbe_gelb_blau.jpg	0	880	547	72	111				0	Content		-72	-111	25691431	429652303
25707	08:40:27.371	00:00:25.707	1543	-1024	-768	-1	-1	-1	-1	4	-1024	-768	-1	-1	-1	-1	4		0	0						StimuliFarbe_gelb_blau.jpg	0	880	547	72	111				0	Content		-72	-111	25707428	429668300
25724	08:40:27.388	00:00:25.724	1544	-1024	-768	-1	-1	-1	-1	4	-1024	-768	-1	-1	-1	-1	4		0	0						StimuliFarbe_gelb_blau.jpg	0	880	547	72	111				0	Content		-72	-111	25724177	429685049
25741	08:40:27.405	00:00:25.740	1545	-1024	-768	-1	-1	-1	-1	4	-1024	-768	-1	-1	-1	-1	4		0	0						StimuliFarbe_gelb_blau.jpg	0	880	547	72	111				0	Content		-72	-111	25740804	429701676
25757	08:40:27.421	00:00:25.757	1546	-1024	-768	-1	-1	-1	-1	4	-1024	-768	-1	-1	-1	-1	4		0	0						StimuliFarbe_gelb_blau.jpg	0	880	547	72	111				0	Content		-72	-111	25757426	429718298
25775	08:40:27.439	00:00:25.774	1547	-1024	-768	-1	-1	-1	-1	4	-1024	-768	-1	-1	-1	-1	4		0	0						StimuliFarbe_gelb_blau.jpg	0	880	547	72	111				0	Content		-72	-111	25774677	429735549
25791	08:40:27.455	00:00:25.791	1548	-1024	-768	-1	-1	-1	-1	4	-1024	-768	-1	-1	-1	-1	4		0	0						StimuliFarbe_gelb_blau.jpg	0	880	547	72	111				0	Content		-72	-111	25791426	429752298
25808	08:40:27.472	00:00:25.808	1549	-1024	-768	-1	-1	-1	-1	4	-1024	-768	-1	-1	-1	-1	4		0	0						StimuliFarbe_gelb_blau.jpg	0	880	547	72	111				0	Content		-72	-111	25808047	429768919
25824	08:40:27.488	00:00:25.824	1550	-1024	-768	-1	-1	-1	-1	4	-1024	-768	-1	-1	-1	-1	4		0	0						StimuliFarbe_gelb_blau.jpg	0	880	547	72	111				0	Content		-72	-111	25824171	429785043
25841	08:40:27.505	00:00:25.840	1551	-1024	-768	-1	-1	-1	-1	4	-1024	-768	-1	-1	-1	-1	4		0	0						StimuliFarbe_gelb_blau.jpg	0	880	547	72	111				0	Content		-72	-111	25840792	429801664
25857	08:40:27.521	00:00:25.857	1552	-1024	-768	-1	-1	-1	-1	4	-1024	-768	-1	-1	-1	-1	4		0	0						StimuliFarbe_gelb_blau.jpg	0	880	547	72	111				0	Content		-72	-111	25857415	429818287
25874	08:40:27.538	00:00:25.874	1553	-1024	-768	-1	-1	-1	-1	4	-1024	-768	-1	-1	-1	-1	4		0	0						StimuliFarbe_gelb_blau.jpg	0	880	547	72	111				0	Content		-72	-111	25874035	429834907
25891	08:40:27.555	00:00:25.891	1554	-1024	-768	-1	-1	-1	-1	4	-1024	-768	-1	-1	-1	-1	4		0	0						StimuliFarbe_gelb_blau.jpg	0	880	547	72	111				0	Content		-72	-111	25891227	429852099
25909	08:40:27.573	00:00:25.908	1555	-1024	-768	-1	-1	-1	-1	4	-1024	-768	-1	-1	-1	-1	4		0	0						StimuliFarbe_gelb_blau.jpg	0	880	547	72	111				0	Content		-72	-111	25908600	429869472
25926	08:40:27.590	00:00:25.925	1556	-1024	-768	-1	-1	-1	-1	4	-1024	-768	-1	-1	-1	-1	4		0	0						StimuliFarbe_gelb_blau.jpg	0	880	547	72	111				0	Content		-72	-111	25925850	429886722
25941	08:40:27.605	00:00:25.940	1557	-1024	-768	-1	-1	-1	-1	4	-1024	-768	-1	-1	-1	-1	4		0	0						StimuliFarbe_gelb_blau.jpg	0	880	547	72	111				0	Content		-72	-111	25940656	429901528
25957	08:40:27.621	00:00:25.957	1558	-1024	-768	-1	-1	-1	-1	4	-1024	-768	-1	-1	-1	-1	4		0	0						StimuliFarbe_gelb_blau.jpg	0	880	547	72	111				0	Content		-72	-111	25957403	429918275
25974	08:40:27.638	00:00:25.974	1559	-1024	-768	-1	-1	-1	-1	4	-1024	-768	-1	-1	-1	-1	4		0	0						StimuliFarbe_gelb_blau.jpg	0	880	547	72	111				0	Content		-72	-111	25974027	429934899
25991	08:40:27.655	00:00:25.990	1560	-1024	-768	-1	-1	-1	-1	4	-1024	-768	-1	-1	-1	-1	4		0	0						StimuliFarbe_gelb_blau.jpg	0	880	547	72	111				0	Content		-72	-111	25990650	429951522
26007	08:40:27.671	00:00:26.007	1561	-1024	-768	-1	-1	-1	-1	4	-1024	-768	-1	-1	-1	-1	4		0	0						StimuliFarbe_gelb_blau.jpg	0	880	547	72	111				0	Content		-72	-111	26007273	429968145
26024	08:40:27.688	00:00:26.023	1562	-1024	-768	-1	-1	-1	-1	4	-1024	-768	-1	-1	-1	-1	4		0	0						StimuliFarbe_gelb_blau.jpg	0	880	547	72	111				0	Content		-72	-111	26023897	429984769
26041	08:40:27.705	00:00:26.041	1563	-1024	-768	-1	-1	-1	-1	4	-1024	-768	-1	-1	-1	-1	4		0	0						StimuliFarbe_gelb_blau.jpg	0	880	547	72	111				0	Content		-72	-111	26041091	430001963
26058	08:40:27.722	00:00:26.058	1564	-1024	-768	-1	-1	-1	-1	4	-1024	-768	-1	-1	-1	-1	4		0	0						StimuliFarbe_gelb_blau.jpg	0	880	547	72	111				0	Content		-72	-111	26058464	430019336
26076	08:40:27.740	00:00:26.075	1565	-1024	-768	-1	-1	-1	-1	4	-1024	-768	-1	-1	-1	-1	4		0	0						StimuliFarbe_gelb_blau.jpg	0	880	547	72	111				0	Content		-72	-111	26075708	430036580
26091	08:40:27.755	00:00:26.090	1566	-1024	-768	-1	-1	-1	-1	4	-1024	-768	-1	-1	-1	-1	4		0	0						StimuliFarbe_gelb_blau.jpg	0	880	547	72	111				0	Content		-72	-111	26090638	430051510
26107	08:40:27.771	00:00:26.107	1567	-1024	-768	-1	-1	-1	-1	4	-1024	-768	-1	-1	-1	-1	4		0	0						StimuliFarbe_gelb_blau.jpg	0	880	547	72	111				0	Content		-72	-111	26107263	430068135
26124	08:40:27.788	00:00:26.123	1568	-1024	-768	-1	-1	-1	-1	4	-1024	-768	-1	-1	-1	-1	4		0	0						StimuliFarbe_gelb_blau.jpg	0	880	547	72	111				0	Content		-72	-111	26123885	430084757
26141	08:40:27.805	00:00:26.140	1569	-1024	-768	-1	-1	-1	-1	4	-1024	-768	-1	-1	-1	-1	4		0	0						StimuliFarbe_gelb_blau.jpg	0	880	547	72	111				0	Content		-72	-111	26140511	430101383
26157	08:40:27.821	00:00:26.157	1570	-1024	-768	-1	-1	-1	-1	4	-1024	-768	-1	-1	-1	-1	4		0	0						StimuliFarbe_gelb_blau.jpg	0	880	547	72	111				0	Content		-72	-111	26157137	430118009
26174	08:40:27.838	00:00:26.173	1571	-1024	-768	-1	-1	-1	-1	4	-1024	-768	-1	-1	-1	-1	4		0	0						StimuliFarbe_gelb_blau.jpg	0	880	547	72	111				0	Content		-72	-111	26173883	430134755
26191	08:40:27.855	00:00:26.190	1572	-1024	-768	-1	-1	-1	-1	4	-1024	-768	-1	-1	-1	-1	4		0	0						StimuliFarbe_gelb_blau.jpg	0	880	547	72	111				0	Content		-72	-111	26190950	430151822
26208	08:40:27.872	00:00:26.208	1573	-1024	-768	-1	-1	-1	-1	4	-1024	-768	-1	-1	-1	-1	4		0	0						StimuliFarbe_gelb_blau.jpg	0	880	547	72	111				0	Content		-72	-111	26208324	430169196
26226	08:40:27.890	00:00:26.225	1574	-1024	-768	-1	-1	-1	-1	4	-1024	-768	-1	-1	-1	-1	4		0	0						StimuliFarbe_gelb_blau.jpg	0	880	547	72	111				0	Content		-72	-111	26225572	430186444
26241	08:40:27.905	00:00:26.240	1575	-1024	-768	-1	-1	-1	-1	4	-1024	-768	-1	-1	-1	-1	4		0	0						StimuliFarbe_gelb_blau.jpg	0	880	547	72	111				0	Content		-72	-111	26240509	430201381
26257	08:40:27.921	00:00:26.257	1576	-1024	-768	-1	-1	-1	-1	4	-1024	-768	-1	-1	-1	-1	4		0	0						StimuliFarbe_gelb_blau.jpg	0	880	547	72	111				0	Content		-72	-111	26257125	430217997
26274	08:40:27.938	00:00:26.273	1577	-1024	-768	-1	-1	-1	-1	4	-1024	-768	-1	-1	-1	-1	4		0	0						StimuliFarbe_gelb_blau.jpg	0	880	547	72	111				0	Content		-72	-111	26273871	430234743
26290	08:40:27.954	00:00:26.290	1578	-1024	-768	-1	-1	-1	-1	4	-1024	-768	-1	-1	-1	-1	4		0	0						StimuliFarbe_gelb_blau.jpg	0	880	547	72	111				0	Content		-72	-111	26290495	430251367
26307	08:40:27.971	00:00:26.307	1579	-1024	-768	-1	-1	-1	-1	4	-1024	-768	-1	-1	-1	-1	4		0	0						StimuliFarbe_gelb_blau.jpg	0	880	547	72	111				0	Content		-72	-111	26307119	430267991
26324	08:40:27.988	00:00:26.323	1580	-1024	-768	-1	-1	-1	-1	4	-1024	-768	-1	-1	-1	-1	4		0	0						StimuliFarbe_gelb_blau.jpg	0	880	547	72	111				0	Content		-72	-111	26323744	430284616
26341	08:40:28.005	00:00:26.340	1581	-1024	-768	-1	-1	-1	-1	4	-1024	-768	-1	-1	-1	-1	4		0	0						StimuliFarbe_gelb_blau.jpg	0	880	547	72	111				0	Content		-72	-111	26340937	430301809
26358	08:40:28.022	00:00:26.358	1582	-1024	-768	-1	-1	-1	-1	4	-1024	-768	-1	-1	-1	-1	4		0	0						StimuliFarbe_gelb_blau.jpg	0	880	547	72	111				0	Content		-72	-111	26358309	430319181
26376	08:40:28.040	00:00:26.375	1583	-1024	-768	-1	-1	-1	-1	4	-1024	-768	-1	-1	-1	-1	4		0	0						StimuliFarbe_gelb_blau.jpg	0	880	547	72	111				0	Content		-72	-111	26375556	430336428
26390	08:40:28.054	00:00:26.390	1584	-1024	-768	-1	-1	-1	-1	4	-1024	-768	-1	-1	-1	-1	4		0	0						StimuliFarbe_gelb_blau.jpg	0	880	547	72	111				0	Content		-72	-111	26390360	430351232
26407	08:40:28.071	00:00:26.407	1585	-1024	-768	-1	-1	-1	-1	4	-1024	-768	-1	-1	-1	-1	4		0	0						StimuliFarbe_gelb_blau.jpg	0	880	547	72	111				0	Content		-72	-111	26407111	430367983
26424	08:40:28.088	00:00:26.423	1586	-1024	-768	-1	-1	-1	-1	4	-1024	-768	-1	-1	-1	-1	4		0	0						StimuliFarbe_gelb_blau.jpg	0	880	547	72	111				0	Content		-72	-111	26423734	430384606
26440	08:40:28.104	00:00:26.440	1587	-1024	-768	-1	-1	-1	-1	4	-1024	-768	-1	-1	-1	-1	4		0	0						StimuliFarbe_gelb_blau.jpg	0	880	547	72	111				0	Content		-72	-111	26440353	430401225
26457	08:40:28.121	00:00:26.456	1588	-1024	-768	-1	-1	-1	-1	4	-1024	-768	-1	-1	-1	-1	4		0	0						StimuliFarbe_gelb_blau.jpg	0	880	547	72	111				0	Content		-72	-111	26456977	430417849
26474	08:40:28.138	00:00:26.473	1589	-1024	-768	-1	-1	-1	-1	4	-1024	-768	-1	-1	-1	-1	4		0	0						StimuliFarbe_gelb_blau.jpg	0	880	547	72	111				0	Content		-72	-111	26473601	430434473
26491	08:40:28.155	00:00:26.490	1590	-1024	-768	-1	-1	-1	-1	4	-1024	-768	-1	-1	-1	-1	4		0	0						StimuliFarbe_gelb_blau.jpg	0	880	547	72	111				0	Content		-72	-111	26490796	430451668
26508	08:40:28.172	00:00:26.508	1591	-1024	-768	-1	-1	-1	-1	4	-1024	-768	-1	-1	-1	-1	4		0	0						StimuliFarbe_gelb_blau.jpg	0	880	547	72	111				0	Content		-72	-111	26508168	430469040
26525	08:40:28.189	00:00:26.525	1592	-1024	-768	-1	-1	-1	-1	4	-1024	-768	-1	-1	-1	-1	4		0	0						StimuliFarbe_gelb_blau.jpg	0	880	547	72	111				0	Content		-72	-111	26525427	430486299
26540	08:40:28.204	00:00:26.540	1593	-1024	-768	-1	-1	-1	-1	4	-1024	-768	-1	-1	-1	-1	4		0	0						StimuliFarbe_gelb_blau.jpg	0	880	547	72	111				0	Content		-72	-111	26540220	430501092
26557	08:40:28.221																				ImageEnd	16	0	0	StimuliFarbe_gelb_blau.jpg
26557	08:40:28.221	00:00:26.556	1594	-1024	-768	-1	-1	-1	-1	4	-1024	-768	-1	-1	-1	-1	4		0	0						No media	0	1024	768	0	0				0	Content		0	0	26556961	430517833
26570	08:40:28.234																				ImageStart	8	0	0	Fix_sw.jpg
26574	08:40:28.238	00:00:26.573	1595	727,7388	325,2905	0,2983106	0,4705009	434,5187	3,822493	3	727,7388	325,2905	0,2983106	0,4705009	434,5187	3,822493	1	39	728	325						Fix_sw.jpg	0	880	547	72	111	654	213	83	0	Content		656	214	26573583	430534455
26590	08:40:28.254	00:00:26.590	1596	724,644	323,9072	0,2979164	0,4707367	434,2314	3,8319	3	724,644	323,9072	0,2979164	0,4707367	434,2314	3,8319	1	39	725	324						Fix_sw.jpg	0	880	547	72	111	654	213	83	0	Content		653	213	26590215	430551087
26607	08:40:28.271	00:00:26.606	1597	725,7736	321,999	0,2977317	0,471274	434,2383	3,858862	3	725,7736	321,999	0,2977317	0,471274	434,2383	3,858862	1	39	726	322						Fix_sw.jpg	0	880	547	72	111	654	213	83	0	Content		654	211	26606839	430567711
26624	08:40:28.288	00:00:26.623	1598	726,3866	327,7791	0,2979747	0,4712901	436,2528	3,839814	3	726,3866	327,7791	0,2979747	0,4712901	436,2528	3,839814	1	39	726	328						Fix_sw.jpg	0	880	547	72	111	654	213	83	0	Content		654	217	26623588	430584460
26640	08:40:28.304	00:00:26.640	1599	683,8911	230,9832	0,2966949	0,4724845	429,8424	3,21209	3	683,8911	230,9832	0,2966949	0,4724845	429,8424	3,21209	1	39	684	231						Fix_sw.jpg	0	880	547	72	111	654	213	83	0	Content		612	120	26640211	430601083
26657	08:40:28.321	00:00:26.656	1600	-1024	-768	-1	-1	-1	-1	4	-1024	-768	-1	-1	-1	-1	4		0	0						Fix_sw.jpg	0	880	547	72	111				0	Content		-72	-111	26656836	430617708
26673	08:40:28.337	00:00:26.673	1601	-1024	-768	-1	-1	-1	-1	4	-1024	-768	-1	-1	-1	-1	4		0	0						Fix_sw.jpg	0	880	547	72	111				0	Content		-72	-111	26673452	430634324
26690	08:40:28.354	00:00:26.690	1602	-1024	-768	-1	-1	-1	-1	4	-1024	-768	-1	-1	-1	-1	4		0	0						Fix_sw.jpg	0	880	547	72	111				0	Content		-72	-111	26690209	430651081
26707	08:40:28.371	00:00:26.706	1603	-1024	-768	-1	-1	-1	-1	4	-1024	-768	-1	-1	-1	-1	4		0	0						Fix_sw.jpg	0	880	547	72	111				0	Content		-72	-111	26706838	430667710
26723	08:40:28.387	00:00:26.723	1604	-1024	-768	-1	-1	-1	-1	4	-1024	-768	-1	-1	-1	-1	4		0	0						Fix_sw.jpg	0	880	547	72	111				0	Content		-72	-111	26723458	430684330
26740	08:40:28.404	00:00:26.740	1605	-1024	-768	-1	-1	-1	-1	4	-1024	-768	-1	-1	-1	-1	4		0	0						Fix_sw.jpg	0	880	547	72	111				0	Content		-72	-111	26740083	430700955
26757	08:40:28.421	00:00:26.756	1606	-1024	-768	-1	-1	-1	-1	4	-1024	-768	-1	-1	-1	-1	4		0	0						Fix_sw.jpg	0	880	547	72	111				0	Content		-72	-111	26756831	430717703
26773	08:40:28.437	00:00:26.773	1607	-1024	-768	-1	-1	-1	-1	4	-1024	-768	-1	-1	-1	-1	4		0	0						Fix_sw.jpg	0	880	547	72	111				0	Content		-72	-111	26773455	430734327
26790	08:40:28.454	00:00:26.790	1608	-1024	-768	-1	-1	-1	-1	4	-1024	-768	-1	-1	-1	-1	4		0	0						Fix_sw.jpg	0	880	547	72	111				0	Content		-72	-111	26790080	430750952
26807	08:40:28.471	00:00:26.806	1609	-1024	-768	-1	-1	-1	-1	4	-1024	-768	-1	-1	-1	-1	4		0	0						Fix_sw.jpg	0	880	547	72	111				0	Content		-72	-111	26806703	430767575
26823	08:40:28.487	00:00:26.823	1610	-1024	-768	-1	-1	-1	-1	4	-1024	-768	-1	-1	-1	-1	4		0	0						Fix_sw.jpg	0	880	547	72	111				0	Content		-72	-111	26823450	430784322
26840	08:40:28.504	00:00:26.840	1611	-1024	-768	-1	-1	-1	-1	4	-1024	-768	-1	-1	-1	-1	4		0	0						Fix_sw.jpg	0	880	547	72	111				0	Content		-72	-111	26840075	430800947
26857	08:40:28.521	00:00:26.856	1612	-1024	-768	-1	-1	-1	-1	4	-1024	-768	-1	-1	-1	-1	4		0	0						Fix_sw.jpg	0	880	547	72	111				0	Content		-72	-111	26856702	430817574
26873	08:40:28.537	00:00:26.873	1613	-1024	-768	-1	-1	-1	-1	4	-1024	-768	-1	-1	-1	-1	4		0	0						Fix_sw.jpg	0	880	547	72	111				0	Content		-72	-111	26873326	430834198
26890	08:40:28.554	00:00:26.890	1614	-1024	-768	-1	-1	-1	-1	4	-1024	-768	-1	-1	-1	-1	4		0	0						Fix_sw.jpg	0	880	547	72	111				0	Content		-72	-111	26890074	430850946
26907	08:40:28.571	00:00:26.906	1615	-1024	-768	-1	-1	-1	-1	4	-1024	-768	-1	-1	-1	-1	4		0	0						Fix_sw.jpg	0	880	547	72	111				0	Content		-72	-111	26906699	430867571
26923	08:40:28.587	00:00:26.923	1616	-1024	-768	-1	-1	-1	-1	4	-1024	-768	-1	-1	-1	-1	4		0	0						Fix_sw.jpg	0	880	547	72	111				0	Content		-72	-111	26923323	430884195
26940	08:40:28.604	00:00:26.939	1617	-1024	-768	-1	-1	-1	-1	4	-1024	-768	-1	-1	-1	-1	4		0	0						Fix_sw.jpg	0	880	547	72	111				0	Content		-72	-111	26939946	430900818
26959	08:40:28.623	00:00:26.958	1618	-1024	-768	-1	-1	-1	-1	4	-1024	-768	-1	-1	-1	-1	4		0	0						Fix_sw.jpg	0	880	547	72	111				0	Content		-72	-111	26958514	430919386
26973	08:40:28.637	00:00:26.973	1619	-1024	-768	-1	-1	-1	-1	4	-1024	-768	-1	-1	-1	-1	4		0	0						Fix_sw.jpg	0	880	547	72	111				0	Content		-72	-111	26973319	430934191
26990	08:40:28.654	00:00:26.989	1620	-1024	-768	-1	-1	-1	-1	4	-1024	-768	-1	-1	-1	-1	4		0	0						Fix_sw.jpg	0	880	547	72	111				0	Content		-72	-111	26989943	430950815
27007	08:40:28.671	00:00:27.006	1621	-1024	-768	-1	-1	-1	-1	4	-1024	-768	-1	-1	-1	-1	4		0	0						Fix_sw.jpg	0	880	547	72	111				0	Content		-72	-111	27006693	430967565
27023	08:40:28.687	00:00:27.023	1622	-1024	-768	-1	-1	-1	-1	4	-1024	-768	-1	-1	-1	-1	4		0	0						Fix_sw.jpg	0	880	547	72	111				0	Content		-72	-111	27023314	430984186
27040	08:40:28.704	00:00:27.039	1623	-1024	-768	-1	-1	-1	-1	4	-1024	-768	-1	-1	-1	-1	4		0	0						Fix_sw.jpg	0	880	547	72	111				0	Content		-72	-111	27039937	431000809
27057	08:40:28.721	00:00:27.056	1624	-1024	-768	-1	-1	-1	-1	4	-1024	-768	-1	-1	-1	-1	4		0	0						Fix_sw.jpg	0	880	547	72	111				0	Content		-72	-111	27056561	431017433
27074	08:40:28.738	00:00:27.073	1625	-1024	-768	-1	-1	-1	-1	4	-1024	-768	-1	-1	-1	-1	4		0	0						Fix_sw.jpg	0	880	547	72	111				0	Content		-72	-111	27073755	431034627
27091	08:40:28.755	00:00:27.091	1626	-1024	-768	-1	-1	-1	-1	4	-1024	-768	-1	-1	-1	-1	4		0	0						Fix_sw.jpg	0	880	547	72	111				0	Content		-72	-111	27091125	431051997
27108	08:40:28.772	00:00:27.108	1627	-1024	-768	-1	-1	-1	-1	4	-1024	-768	-1	-1	-1	-1	4		0	0						Fix_sw.jpg	0	880	547	72	111				0	Content		-72	-111	27108374	431069246
27123	08:40:28.787	00:00:27.123	1628	-1024	-768	-1	-1	-1	-1	4	-1024	-768	-1	-1	-1	-1	4		0	0						Fix_sw.jpg	0	880	547	72	111				0	Content		-72	-111	27123183	431084055
27140	08:40:28.804	00:00:27.139	1629	-1024	-768	-1	-1	-1	-1	4	-1024	-768	-1	-1	-1	-1	4		0	0						Fix_sw.jpg	0	880	547	72	111				0	Content		-72	-111	27139924	431100796
27157	08:40:28.821	00:00:27.156	1630	-1024	-768	-1	-1	-1	-1	4	-1024	-768	-1	-1	-1	-1	4		0	0						Fix_sw.jpg	0	880	547	72	111				0	Content		-72	-111	27156542	431117414
27173	08:40:28.837	00:00:27.173	1631	289,8596	134,5952	0,311813	0,4910601	466,6313	3,826334	3	289,855	136,174	0,3118777	0,4910601	465,8459	3,820103	1	40	290	136						Fix_sw.jpg	0	880	547	72	111	217	29	133	0	Content		218	25	27173179	431134051
27190	08:40:28.854	00:00:27.189	1632	294,2627	141,7937	0,3125463	0,4923952	465,7399	3,868439	3	294,2982	141,7791	0,3125463	0,4923952	465,7398	3,868444	1	40	294	142						Fix_sw.jpg	0	880	547	72	111	217	29	133	0	Content		222	31	27189797	431150669
27207	08:40:28.871	00:00:27.206	1633	290,1678	134,3596	0,3130873	0,4938126	465,2583	3,798062	3	290,2421	134,3382	0,3130874	0,4938126	465,2582	3,798045	1	40	290	134						Fix_sw.jpg	0	880	547	72	111	217	29	133	0	Content		218	23	27206548	431167420
27223	08:40:28.887	00:00:27.223	1634	288,4844	135,9159	0,3137393	0,4950381	465,2323	3,760876	3	288,5606	135,8971	0,3137394	0,4950381	465,2323	3,760855	1	40	289	136						Fix_sw.jpg	0	880	547	72	111	217	29	133	0	Content		217	25	27223173	431184045
27240	08:40:28.904	00:00:27.239	1635	284,9678	139,8067	0,3143497	0,496346	464,6171	3,747465	3	285,0362	139,7768	0,3143498	0,496346	464,617	3,747477	1	40	285	140						Fix_sw.jpg	0	880	547	72	111	217	29	133	0	Content		213	29	27239798	431200670
27256	08:40:28.920	00:00:27.256	1636	284,8882	141,2278	0,3151108	0,4978094	464,5354	3,754548	3	284,9603	141,1933	0,3151109	0,4978094	464,5353	3,754564	1	40	285	141						Fix_sw.jpg	0	880	547	72	111	217	29	133	0	Content		213	30	27256424	431217296
27273	08:40:28.937	00:00:27.273	1637	289,6881	139,9222	0,3158203	0,499033	464,6092	3,696787	3	289,7624	139,9015	0,3158203	0,499033	464,6092	3,696783	1	40	290	140						Fix_sw.jpg	0	880	547	72	111	217	29	133	0	Content		218	29	27273047	431233919
27290	08:40:28.954	00:00:27.289	1638	286,727	140,0897	0,3166375	0,5002795	464,1313	3,659971	3	286,8055	140,0636	0,3166375	0,5002795	464,1312	3,659967	1	40	287	140						Fix_sw.jpg	0	880	547	72	111	217	29	133	0	Content		215	29	27289797	431250669
27306	08:40:28.970	00:00:27.306	1639	283,2373	140,6373	0,3174557	0,5016743	463,6706	3,644635	3	283,2872	140,61	0,3174558	0,5016743	463,6706	3,644646	1	41	283	141						Fix_sw.jpg	0	880	547	72	111	204	101	100	0	Content		211	30	27306420	431267292
27323	08:40:28.987	00:00:27.323	1640	298,1982	136,4731	0,3183234	0,5030758	463,8118	3,509505	3	298,2681	136,4401	0,3183235	0,5030758	463,8117	3,509521	1	41	298	136						Fix_sw.jpg	0	880	547	72	111	204	101	100	0	Content		226	25	27323046	431283918
27340	08:40:29.004	00:00:27.339	1641	286,6218	177,298	0,3188052	0,5058316	463,53	3,581686	3	286,6498	177,2855	0,3188052	0,5058316	463,5299	3,581695	1	41	287	177						Fix_sw.jpg	0	880	547	72	111	204	101	100	0	Content		215	66	27339794	431300666
27356	08:40:29.020	00:00:27.356	1642	269,5678	248,3586	0,3191665	0,5099097	463,3742	3,553058	3	269,6004	248,344	0,3191665	0,5099097	463,3741	3,553057	1	41	270	248						Fix_sw.jpg	0	880	547	72	111	204	101	100	0	Content		198	137	27356419	431317291
27373	08:40:29.037	00:00:27.373	1643	266,1479	341,4376	0,3194156	0,5147834	463,0842	3,575694	3	266,2032	341,4076	0,3194157	0,5147834	463,0841	3,575711	1	41	266	341						Fix_sw.jpg	0	880	547	72	111	204	101	100	0	Content		194	230	27373043	431333915
27390	08:40:29.054	00:00:27.389	1644	261,0393	439,6783	0,3196328	0,5200319	463,0508	3,578961	3	261,0555	439,6666	0,3196328	0,5200319	463,0507	3,579007	1	41	261	440						Fix_sw.jpg	0	880	547	72	111	204	101	100	0	Content		189	329	27389667	431350539
27406	08:40:29.070	00:00:27.406	1645	-1024	-768	-1	-1	-1	-1	4	-1024	-768	-1	-1	-1	-1	4		0	0						Fix_sw.jpg	0	880	547	72	111				0	Content		-72	-111	27406414	431367286
27423	08:40:29.087	00:00:27.423	1646	-1024	-768	-1	-1	-1	-1	4	-1024	-768	-1	-1	-1	-1	4		0	0						Fix_sw.jpg	0	880	547	72	111				0	Content		-72	-111	27423039	431383911
27440	08:40:29.104	00:00:27.439	1647	-1024	-768	-1	-1	-1	-1	4	-1024	-768	-1	-1	-1	-1	4		0	0						Fix_sw.jpg	0	880	547	72	111				0	Content		-72	-111	27439663	431400535
27456	08:40:29.120	00:00:27.456	1648	-1024	-768	-1	-1	-1	-1	4	-1024	-768	-1	-1	-1	-1	4		0	0						Fix_sw.jpg	0	880	547	72	111				0	Content		-72	-111	27456285	431417157
27473	08:40:29.137	00:00:27.473	1649	-1024	-768	-1	-1	-1	-1	4	-1024	-768	-1	-1	-1	-1	4		0	0						Fix_sw.jpg	0	880	547	72	111				0	Content		-72	-111	27473030	431433902
27490	08:40:29.154	00:00:27.489	1650	-1024	-768	-1	-1	-1	-1	4	-1024	-768	-1	-1	-1	-1	4		0	0						Fix_sw.jpg	0	880	547	72	111				0	Content		-72	-111	27489656	431450528
27506	08:40:29.170	00:00:27.506	1651	-1024	-768	-1	-1	-1	-1	4	-1024	-768	-1	-1	-1	-1	4		0	0						Fix_sw.jpg	0	880	547	72	111				0	Content		-72	-111	27506280	431467152
27523	08:40:29.187	00:00:27.522	1652	-1024	-768	-1	-1	-1	-1	4	-1024	-768	-1	-1	-1	-1	4		0	0						Fix_sw.jpg	0	880	547	72	111				0	Content		-72	-111	27522906	431483778
27540	08:40:29.204	00:00:27.539	1653	-1024	-768	-1	-1	-1	-1	4	-1024	-768	-1	-1	-1	-1	4		0	0						Fix_sw.jpg	0	880	547	72	111				0	Content		-72	-111	27539653	431500525
27556	08:40:29.220	00:00:27.556	1654	-1024	-768	-1	-1	-1	-1	4	-1024	-768	-1	-1	-1	-1	4		0	0						Fix_sw.jpg	0	880	547	72	111				0	Content		-72	-111	27556278	431517150
27570	08:40:29.234																				ImageEnd	16	0	0	Fix_sw.jpg
27573	08:40:29.237	00:00:27.572	1655	-1024	-768	-1	-1	-1	-1	4	-1024	-768	-1	-1	-1	-1	4		0	0						No media	0	1024	768	0	0				0	Content		0	0	27572901	431533773
27587	08:40:29.251																				ImageStart	8	0	0	StimuliFarbe_gelb_rot.jpg
27590	08:40:29.254	00:00:27.589	1656	-1024	-768	-1	-1	-1	-1	4	-1024	-768	-1	-1	-1	-1	4		0	0						StimuliFarbe_gelb_rot.jpg	0	880	547	72	111				0	Content		-72	-111	27589528	431550400
27606	08:40:29.270	00:00:27.606	1657	-1024	-768	-1	-1	-1	-1	4	-1024	-768	-1	-1	-1	-1	4		0	0						StimuliFarbe_gelb_rot.jpg	0	880	547	72	111				0	Content		-72	-111	27606279	431567151
27623	08:40:29.287	00:00:27.622	1658	-1024	-768	-1	-1	-1	-1	4	-1024	-768	-1	-1	-1	-1	4		0	0						StimuliFarbe_gelb_rot.jpg	0	880	547	72	111				0	Content		-72	-111	27622903	431583775
27640	08:40:29.304	00:00:27.639	1659	-1024	-768	-1	-1	-1	-1	4	-1024	-768	-1	-1	-1	-1	4		0	0						StimuliFarbe_gelb_rot.jpg	0	880	547	72	111				0	Content		-72	-111	27639528	431600400
27656	08:40:29.320	00:00:27.656	1660	-1024	-768	-1	-1	-1	-1	4	-1024	-768	-1	-1	-1	-1	4		0	0						StimuliFarbe_gelb_rot.jpg	0	880	547	72	111				0	Content		-72	-111	27656151	431617023
27673	08:40:29.337	00:00:27.672	1661	-1024	-768	-1	-1	-1	-1	4	-1024	-768	-1	-1	-1	-1	4		0	0						StimuliFarbe_gelb_rot.jpg	0	880	547	72	111				0	Content		-72	-111	27672900	431633772
27690	08:40:29.354	00:00:27.689	1662	-1024	-768	-1	-1	-1	-1	4	-1024	-768	-1	-1	-1	-1	4		0	0						StimuliFarbe_gelb_rot.jpg	0	880	547	72	111				0	Content		-72	-111	27689525	431650397
27706	08:40:29.370	00:00:27.706	1663	-1024	-768	-1	-1	-1	-1	4	-1024	-768	-1	-1	-1	-1	4		0	0						StimuliFarbe_gelb_rot.jpg	0	880	547	72	111				0	Content		-72	-111	27706147	431667019
27723	08:40:29.387	00:00:27.722	1664	-1024	-768	-1	-1	-1	-1	4	-1024	-768	-1	-1	-1	-1	4		0	0						StimuliFarbe_gelb_rot.jpg	0	880	547	72	111				0	Content		-72	-111	27722897	431683769
27740	08:40:29.404	00:00:27.739	1665	-1024	-768	-1	-1	-1	-1	4	-1024	-768	-1	-1	-1	-1	4		0	0						StimuliFarbe_gelb_rot.jpg	0	880	547	72	111				0	Content		-72	-111	27739519	431700391
27756	08:40:29.420	00:00:27.756	1666	-1024	-768	-1	-1	-1	-1	4	-1024	-768	-1	-1	-1	-1	4		0	0						StimuliFarbe_gelb_rot.jpg	0	880	547	72	111				0	Content		-72	-111	27756142	431717014
27773	08:40:29.437	00:00:27.772	1667	-1024	-768	-1	-1	-1	-1	4	-1024	-768	-1	-1	-1	-1	4		0	0						StimuliFarbe_gelb_rot.jpg	0	880	547	72	111				0	Content		-72	-111	27772765	431733637
27789	08:40:29.453	00:00:27.789	1668	-1024	-768	-1	-1	-1	-1	4	-1024	-768	-1	-1	-1	-1	4		0	0						StimuliFarbe_gelb_rot.jpg	0	880	547	72	111				0	Content		-72	-111	27789389	431750261
27807	08:40:29.471	00:00:27.806	1669	-1024	-768	-1	-1	-1	-1	4	-1024	-768	-1	-1	-1	-1	4		0	0						StimuliFarbe_gelb_rot.jpg	0	880	547	72	111				0	Content		-72	-111	27806581	431767453
27824	08:40:29.488	00:00:27.823	1670	-1024	-768	-1	-1	-1	-1	4	-1024	-768	-1	-1	-1	-1	4		0	0						StimuliFarbe_gelb_rot.jpg	0	880	547	72	111				0	Content		-72	-111	27823956	431784828
27841	08:40:29.505	00:00:27.841	1671	-1024	-768	-1	-1	-1	-1	4	-1024	-768	-1	-1	-1	-1	4		0	0						StimuliFarbe_gelb_rot.jpg	0	880	547	72	111				0	Content		-72	-111	27841328	431802200
27856	08:40:29.520	00:00:27.856	1672	-1024	-768	-1	-1	-1	-1	4	-1024	-768	-1	-1	-1	-1	4		0	0						StimuliFarbe_gelb_rot.jpg	0	880	547	72	111				0	Content		-72	-111	27856133	431817005
27873	08:40:29.537	00:00:27.872	1673	-1024	-768	-1	-1	-1	-1	4	-1024	-768	-1	-1	-1	-1	4		0	0						StimuliFarbe_gelb_rot.jpg	0	880	547	72	111				0	Content		-72	-111	27872756	431833628
27890	08:40:29.554	00:00:27.889	1674	-1024	-768	-1	-1	-1	-1	4	-1024	-768	-1	-1	-1	-1	4		0	0						StimuliFarbe_gelb_rot.jpg	0	880	547	72	111				0	Content		-72	-111	27889506	431850378
27906	08:40:29.570	00:00:27.906	1675	-1024	-768	-1	-1	-1	-1	4	-1024	-768	-1	-1	-1	-1	4		0	0						StimuliFarbe_gelb_rot.jpg	0	880	547	72	111				0	Content		-72	-111	27906124	431866996
27923	08:40:29.587	00:00:27.922	1676	-1024	-768	-1	-1	-1	-1	4	-1024	-768	-1	-1	-1	-1	4		0	0						StimuliFarbe_gelb_rot.jpg	0	880	547	72	111				0	Content		-72	-111	27922749	431883621
27939	08:40:29.603	00:00:27.939	1677	-1024	-768	-1	-1	-1	-1	4	-1024	-768	-1	-1	-1	-1	4		0	0						StimuliFarbe_gelb_rot.jpg	0	880	547	72	111				0	Content		-72	-111	27939375	431900247
27956	08:40:29.620	00:00:27.956	1678	-1024	-768	-1	-1	-1	-1	4	-1024	-768	-1	-1	-1	-1	4		0	0						StimuliFarbe_gelb_rot.jpg	0	880	547	72	111				0	Content		-72	-111	27956443	431917315
27974	08:40:29.638	00:00:27.973	1679	-1024	-768	-1	-1	-1	-1	4	-1024	-768	-1	-1	-1	-1	4		0	0						StimuliFarbe_gelb_rot.jpg	0	880	547	72	111				0	Content		-72	-111	27973818	431934690
27991	08:40:29.655	00:00:27.991	1680	-1024	-768	-1	-1	-1	-1	4	-1024	-768	-1	-1	-1	-1	4		0	0						StimuliFarbe_gelb_rot.jpg	0	880	547	72	111				0	Content		-72	-111	27991188	431952060
28006	08:40:29.670	00:00:28.005	1681	-1024	-768	-1	-1	-1	-1	4	-1024	-768	-1	-1	-1	-1	4		0	0						StimuliFarbe_gelb_rot.jpg	0	880	547	72	111				0	Content		-72	-111	28005997	431966869
28023	08:40:29.687	00:00:28.022	1682	-1024	-768	-1	-1	-1	-1	4	-1024	-768	-1	-1	-1	-1	4		0	0						StimuliFarbe_gelb_rot.jpg	0	880	547	72	111				0	Content		-72	-111	28022620	431983492
28039	08:40:29.703	00:00:28.039	1683	-1024	-768	-1	-1	-1	-1	4	-1024	-768	-1	-1	-1	-1	4		0	0						StimuliFarbe_gelb_rot.jpg	0	880	547	72	111				0	Content		-72	-111	28039370	432000242
28056	08:40:29.720	00:00:28.055	1684	-1024	-768	-1	-1	-1	-1	4	-1024	-768	-1	-1	-1	-1	4		0	0						StimuliFarbe_gelb_rot.jpg	0	880	547	72	111				0	Content		-72	-111	28055992	432016864
28073	08:40:29.737	00:00:28.072	1685	-1024	-768	-1	-1	-1	-1	4	-1024	-768	-1	-1	-1	-1	4		0	0						StimuliFarbe_gelb_rot.jpg	0	880	547	72	111				0	Content		-72	-111	28072615	432033487
28089	08:40:29.753	00:00:28.089	1686	-1024	-768	-1	-1	-1	-1	4	-1024	-768	-1	-1	-1	-1	4		0	0						StimuliFarbe_gelb_rot.jpg	0	880	547	72	111				0	Content		-72	-111	28089250	432050122
28106	08:40:29.770	00:00:28.106	1687	-1024	-768	-1	-1	-1	-1	4	-1024	-768	-1	-1	-1	-1	4		0	0						StimuliFarbe_gelb_rot.jpg	0	880	547	72	111				0	Content		-72	-111	28106430	432067302
28124	08:40:29.788	00:00:28.123	1688	-1024	-768	-1	-1	-1	-1	4	-1024	-768	-1	-1	-1	-1	4		0	0						StimuliFarbe_gelb_rot.jpg	0	880	547	72	111				0	Content		-72	-111	28123806	432084678
28141	08:40:29.805	00:00:28.141	1689	-1024	-768	-1	-1	-1	-1	4	-1024	-768	-1	-1	-1	-1	4		0	0						StimuliFarbe_gelb_rot.jpg	0	880	547	72	111				0	Content		-72	-111	28141052	432101924
28156	08:40:29.820	00:00:28.155	1690	-1024	-768	-1	-1	-1	-1	4	-1024	-768	-1	-1	-1	-1	4		0	0						StimuliFarbe_gelb_rot.jpg	0	880	547	72	111				0	Content		-72	-111	28155860	432116732
28173	08:40:29.837	00:00:28.172	1691	-1024	-768	-1	-1	-1	-1	4	-1024	-768	-1	-1	-1	-1	4		0	0						StimuliFarbe_gelb_rot.jpg	0	880	547	72	111				0	Content		-72	-111	28172608	432133480
28189	08:40:29.853	00:00:28.189	1692	-1024	-768	-1	-1	-1	-1	4	-1024	-768	-1	-1	-1	-1	4		0	0						StimuliFarbe_gelb_rot.jpg	0	880	547	72	111				0	Content		-72	-111	28189261	432150133
28206	08:40:29.870	00:00:28.205	1693	-1024	-768	-1	-1	-1	-1	4	-1024	-768	-1	-1	-1	-1	4		0	0						StimuliFarbe_gelb_rot.jpg	0	880	547	72	111				0	Content		-72	-111	28205856	432166728
28222	08:40:29.886	00:00:28.222	1694	-1024	-768	-1	-1	-1	-1	4	-1024	-768	-1	-1	-1	-1	4		0	0						StimuliFarbe_gelb_rot.jpg	0	880	547	72	111				0	Content		-72	-111	28222478	432183350
28239	08:40:29.903	00:00:28.239	1695	-1024	-768	-1	-1	-1	-1	4	-1024	-768	-1	-1	-1	-1	4		0	0						StimuliFarbe_gelb_rot.jpg	0	880	547	72	111				0	Content		-72	-111	28239102	432199974
28256	08:40:29.920	00:00:28.256	1696	-1024	-768	-1	-1	-1	-1	4	-1024	-768	-1	-1	-1	-1	4		0	0						StimuliFarbe_gelb_rot.jpg	0	880	547	72	111				0	Content		-72	-111	28256295	432217167
28274	08:40:29.938	00:00:28.273	1697	-1024	-768	-1	-1	-1	-1	4	-1024	-768	-1	-1	-1	-1	4		0	0						StimuliFarbe_gelb_rot.jpg	0	880	547	72	111				0	Content		-72	-111	28273669	432234541
28291	08:40:29.955	00:00:28.290	1698	-1024	-768	-1	-1	-1	-1	4	-1024	-768	-1	-1	-1	-1	4		0	0						StimuliFarbe_gelb_rot.jpg	0	880	547	72	111				0	Content		-72	-111	28290917	432251789
28306	08:40:29.970	00:00:28.305	1699	-1024	-768	-1	-1	-1	-1	4	-1024	-768	-1	-1	-1	-1	4		0	0						StimuliFarbe_gelb_rot.jpg	0	880	547	72	111				0	Content		-72	-111	28305845	432266717
28322	08:40:29.986	00:00:28.322	1700	-1024	-768	-1	-1	-1	-1	4	-1024	-768	-1	-1	-1	-1	4		0	0						StimuliFarbe_gelb_rot.jpg	0	880	547	72	111				0	Content		-72	-111	28322469	432283341
28339	08:40:30.003	00:00:28.339	1701	-1024	-768	-1	-1	-1	-1	4	-1024	-768	-1	-1	-1	-1	4		0	0						StimuliFarbe_gelb_rot.jpg	0	880	547	72	111				0	Content		-72	-111	28339229	432300101
28356	08:40:30.020	00:00:28.355	1702	-1024	-768	-1	-1	-1	-1	4	-1024	-768	-1	-1	-1	-1	4		0	0						StimuliFarbe_gelb_rot.jpg	0	880	547	72	111				0	Content		-72	-111	28355714	432316586
28372	08:40:30.036	00:00:28.372	1703	-1024	-768	-1	-1	-1	-1	4	-1024	-768	-1	-1	-1	-1	4		0	0						StimuliFarbe_gelb_rot.jpg	0	880	547	72	111				0	Content		-72	-111	28372466	432333338
28389	08:40:30.053	00:00:28.389	1704	-1024	-768	-1	-1	-1	-1	4	-1024	-768	-1	-1	-1	-1	4		0	0						StimuliFarbe_gelb_rot.jpg	0	880	547	72	111				0	Content		-72	-111	28389087	432349959
28406	08:40:30.070	00:00:28.406	1705	-1024	-768	-1	-1	-1	-1	4	-1024	-768	-1	-1	-1	-1	4		0	0						StimuliFarbe_gelb_rot.jpg	0	880	547	72	111				0	Content		-72	-111	28406154	432367026
28424	08:40:30.088	00:00:28.423	1706	-1024	-768	-1	-1	-1	-1	4	-1024	-768	-1	-1	-1	-1	4		0	0						StimuliFarbe_gelb_rot.jpg	0	880	547	72	111				0	Content		-72	-111	28423526	432384398
28441	08:40:30.105	00:00:28.440	1707	-1024	-768	-1	-1	-1	-1	4	-1024	-768	-1	-1	-1	-1	4		0	0						StimuliFarbe_gelb_rot.jpg	0	880	547	72	111				0	Content		-72	-111	28440899	432401771
28456	08:40:30.120	00:00:28.455	1708	-1024	-768	-1	-1	-1	-1	4	-1024	-768	-1	-1	-1	-1	4		0	0						StimuliFarbe_gelb_rot.jpg	0	880	547	72	111				0	Content		-72	-111	28455702	432416574
28472	08:40:30.136	00:00:28.472	1709	-1024	-768	-1	-1	-1	-1	4	-1024	-768	-1	-1	-1	-1	4		0	0						StimuliFarbe_gelb_rot.jpg	0	880	547	72	111				0	Content		-72	-111	28472324	432433196
28489	08:40:30.153	00:00:28.489	1710	-1024	-768	-1	-1	-1	-1	4	-1024	-768	-1	-1	-1	-1	4		0	0						StimuliFarbe_gelb_rot.jpg	0	880	547	72	111				0	Content		-72	-111	28489076	432449948
28506	08:40:30.170	00:00:28.505	1711	-1024	-768	-1	-1	-1	-1	4	-1024	-768	-1	-1	-1	-1	4		0	0						StimuliFarbe_gelb_rot.jpg	0	880	547	72	111				0	Content		-72	-111	28505699	432466571
28522	08:40:30.186	00:00:28.522	1712	-1024	-768	-1	-1	-1	-1	4	-1024	-768	-1	-1	-1	-1	4		0	0						StimuliFarbe_gelb_rot.jpg	0	880	547	72	111				0	Content		-72	-111	28522321	432483193
28539	08:40:30.203	00:00:28.538	1713	-1024	-768	-1	-1	-1	-1	4	-1024	-768	-1	-1	-1	-1	4		0	0						StimuliFarbe_gelb_rot.jpg	0	880	547	72	111				0	Content		-72	-111	28538946	432499818
28556	08:40:30.220	00:00:28.556	1714	-1024	-768	-1	-1	-1	-1	4	-1024	-768	-1	-1	-1	-1	4		0	0						StimuliFarbe_gelb_rot.jpg	0	880	547	72	111				0	Content		-72	-111	28556138	432517010
28574	08:40:30.238	00:00:28.573	1715	-1024	-768	-1	-1	-1	-1	4	-1024	-768	-1	-1	-1	-1	4		0	0						StimuliFarbe_gelb_rot.jpg	0	880	547	72	111				0	Content		-72	-111	28573510	432534382
28591	08:40:30.255	00:00:28.590	1716	-1024	-768	-1	-1	-1	-1	4	-1024	-768	-1	-1	-1	-1	4		0	0						StimuliFarbe_gelb_rot.jpg	0	880	547	72	111				0	Content		-72	-111	28590756	432551628
28606	08:40:30.270	00:00:28.605	1717	-1024	-768	-1	-1	-1	-1	4	-1024	-768	-1	-1	-1	-1	4		0	0						StimuliFarbe_gelb_rot.jpg	0	880	547	72	111				0	Content		-72	-111	28605559	432566431
28622	08:40:30.286	00:00:28.622	1718	-1024	-768	-1	-1	-1	-1	4	-1024	-768	-1	-1	-1	-1	4		0	0						StimuliFarbe_gelb_rot.jpg	0	880	547	72	111				0	Content		-72	-111	28622309	432583181
28639	08:40:30.303	00:00:28.638	1719	-1024	-768	-1	-1	-1	-1	4	-1024	-768	-1	-1	-1	-1	4		0	0						StimuliFarbe_gelb_rot.jpg	0	880	547	72	111				0	Content		-72	-111	28638933	432599805
28656	08:40:30.320	00:00:28.655	1720	-1024	-768	-1	-1	-1	-1	4	-1024	-768	-1	-1	-1	-1	4		0	0						StimuliFarbe_gelb_rot.jpg	0	880	547	72	111				0	Content		-72	-111	28655556	432616428
28672	08:40:30.336	00:00:28.672	1721	-1024	-768	-1	-1	-1	-1	4	-1024	-768	-1	-1	-1	-1	4		0	0						StimuliFarbe_gelb_rot.jpg	0	880	547	72	111				0	Content		-72	-111	28672183	432633055
28689	08:40:30.353	00:00:28.688	1722	-1024	-768	-1	-1	-1	-1	4	-1024	-768	-1	-1	-1	-1	4		0	0						StimuliFarbe_gelb_rot.jpg	0	880	547	72	111				0	Content		-72	-111	28688801	432649673
28706	08:40:30.370	00:00:28.705	1723	-1024	-768	-1	-1	-1	-1	4	-1024	-768	-1	-1	-1	-1	4		0	0						StimuliFarbe_gelb_rot.jpg	0	880	547	72	111				0	Content		-72	-111	28705997	432666869
28723	08:40:30.387	00:00:28.723	1724	-1024	-768	-1	-1	-1	-1	4	-1024	-768	-1	-1	-1	-1	4		0	0						StimuliFarbe_gelb_rot.jpg	0	880	547	72	111				0	Content		-72	-111	28723371	432684243
28741	08:40:30.405	00:00:28.740	1725	-1024	-768	-1	-1	-1	-1	4	-1024	-768	-1	-1	-1	-1	4		0	0						StimuliFarbe_gelb_rot.jpg	0	880	547	72	111				0	Content		-72	-111	28740619	432701491
28755	08:40:30.419	00:00:28.755	1726	-1024	-768	-1	-1	-1	-1	4	-1024	-768	-1	-1	-1	-1	4		0	0						StimuliFarbe_gelb_rot.jpg	0	880	547	72	111				0	Content		-72	-111	28755421	432716293
28772	08:40:30.436	00:00:28.772	1727	-1024	-768	-1	-1	-1	-1	4	-1024	-768	-1	-1	-1	-1	4		0	0						StimuliFarbe_gelb_rot.jpg	0	880	547	72	111				0	Content		-72	-111	28772176	432733048
28789	08:40:30.453	00:00:28.788	1728	-1024	-768	-1	-1	-1	-1	4	-1024	-768	-1	-1	-1	-1	4		0	0						StimuliFarbe_gelb_rot.jpg	0	880	547	72	111				0	Content		-72	-111	28788796	432749668
28806	08:40:30.470	00:00:28.805	1729	-1024	-768	-1	-1	-1	-1	4	-1024	-768	-1	-1	-1	-1	4		0	0						StimuliFarbe_gelb_rot.jpg	0	880	547	72	111				0	Content		-72	-111	28805542	432766414
28822	08:40:30.486	00:00:28.822	1730	-1024	-768	-1	-1	-1	-1	4	-1024	-768	-1	-1	-1	-1	4		0	0						StimuliFarbe_gelb_rot.jpg	0	880	547	72	111				0	Content		-72	-111	28822040	432782912
28839	08:40:30.503	00:00:28.838	1731	-1024	-768	-1	-1	-1	-1	4	-1024	-768	-1	-1	-1	-1	4		0	0						StimuliFarbe_gelb_rot.jpg	0	880	547	72	111				0	Content		-72	-111	28838786	432799658
28856	08:40:30.520	00:00:28.855	1732	-1024	-768	-1	-1	-1	-1	4	-1024	-768	-1	-1	-1	-1	4		0	0						StimuliFarbe_gelb_rot.jpg	0	880	547	72	111				0	Content		-72	-111	28855855	432816727
28873	08:40:30.537	00:00:28.873	1733	-1024	-768	-1	-1	-1	-1	4	-1024	-768	-1	-1	-1	-1	4		0	0						StimuliFarbe_gelb_rot.jpg	0	880	547	72	111				0	Content		-72	-111	28873228	432834100
28890	08:40:30.554	00:00:28.890	1734	-1024	-768	-1	-1	-1	-1	4	-1024	-768	-1	-1	-1	-1	4		0	0						StimuliFarbe_gelb_rot.jpg	0	880	547	72	111				0	Content		-72	-111	28890475	432851347
28905	08:40:30.569	00:00:28.905	1735	-1024	-768	-1	-1	-1	-1	4	-1024	-768	-1	-1	-1	-1	4		0	0						StimuliFarbe_gelb_rot.jpg	0	880	547	72	111				0	Content		-72	-111	28905406	432866278
28922	08:40:30.586	00:00:28.922	1736	-1024	-768	-1	-1	-1	-1	4	-1024	-768	-1	-1	-1	-1	4		0	0						StimuliFarbe_gelb_rot.jpg	0	880	547	72	111				0	Content		-72	-111	28922030	432882902
28939	08:40:30.603	00:00:28.938	1737	-1024	-768	-1	-1	-1	-1	4	-1024	-768	-1	-1	-1	-1	4		0	0						StimuliFarbe_gelb_rot.jpg	0	880	547	72	111				0	Content		-72	-111	28938777	432899649
28955	08:40:30.619	00:00:28.955	1738	-1024	-768	-1	-1	-1	-1	4	-1024	-768	-1	-1	-1	-1	4		0	0						StimuliFarbe_gelb_rot.jpg	0	880	547	72	111				0	Content		-72	-111	28955401	432916273
28972	08:40:30.636	00:00:28.972	1739	-1024	-768	-1	-1	-1	-1	4	-1024	-768	-1	-1	-1	-1	4		0	0						StimuliFarbe_gelb_rot.jpg	0	880	547	72	111				0	Content		-72	-111	28972025	432932897
28989	08:40:30.653	00:00:28.988	1740	-1024	-768	-1	-1	-1	-1	4	-1024	-768	-1	-1	-1	-1	4		0	0						StimuliFarbe_gelb_rot.jpg	0	880	547	72	111				0	Content		-72	-111	28988649	432949521
29006	08:40:30.670	00:00:29.005	1741	-1024	-768	-1	-1	-1	-1	4	-1024	-768	-1	-1	-1	-1	4		0	0						StimuliFarbe_gelb_rot.jpg	0	880	547	72	111				0	Content		-72	-111	29005841	432966713
29023	08:40:30.687	00:00:29.023	1742	-1024	-768	-1	-1	-1	-1	4	-1024	-768	-1	-1	-1	-1	4		0	0						StimuliFarbe_gelb_rot.jpg	0	880	547	72	111				0	Content		-72	-111	29023103	432983975
29040	08:40:30.704	00:00:29.040	1743	-1024	-768	-1	-1	-1	-1	4	-1024	-768	-1	-1	-1	-1	4		0	0						StimuliFarbe_gelb_rot.jpg	0	880	547	72	111				0	Content		-72	-111	29040463	433001335
29055	08:40:30.719	00:00:29.055	1744	-1024	-768	-1	-1	-1	-1	4	-1024	-768	-1	-1	-1	-1	4		0	0						StimuliFarbe_gelb_rot.jpg	0	880	547	72	111				0	Content		-72	-111	29055268	433016140
29072	08:40:30.736	00:00:29.071	1745	-1024	-768	-1	-1	-1	-1	4	-1024	-768	-1	-1	-1	-1	4		0	0						StimuliFarbe_gelb_rot.jpg	0	880	547	72	111				0	Content		-72	-111	29071892	433032764
29089	08:40:30.753	00:00:29.088	1746	-1024	-768	-1	-1	-1	-1	4	-1024	-768	-1	-1	-1	-1	4		0	0						StimuliFarbe_gelb_rot.jpg	0	880	547	72	111				0	Content		-72	-111	29088641	433049513
29105	08:40:30.769	00:00:29.105	1747	-1024	-768	-1	-1	-1	-1	4	-1024	-768	-1	-1	-1	-1	4		0	0						StimuliFarbe_gelb_rot.jpg	0	880	547	72	111				0	Content		-72	-111	29105265	433066137
29122	08:40:30.786	00:00:29.121	1748	-1024	-768	-1	-1	-1	-1	4	-1024	-768	-1	-1	-1	-1	4		0	0						StimuliFarbe_gelb_rot.jpg	0	880	547	72	111				0	Content		-72	-111	29121886	433082758
29139	08:40:30.803	00:00:29.138	1749	-1024	-768	-1	-1	-1	-1	4	-1024	-768	-1	-1	-1	-1	4		0	0						StimuliFarbe_gelb_rot.jpg	0	880	547	72	111				0	Content		-72	-111	29138512	433099384
29156	08:40:30.820	00:00:29.155	1750	-1024	-768	-1	-1	-1	-1	4	-1024	-768	-1	-1	-1	-1	4		0	0						StimuliFarbe_gelb_rot.jpg	0	880	547	72	111				0	Content		-72	-111	29155706	433116578
29172	08:40:30.836	00:00:29.171	1751	341,5123	459,9516	0,3556142	0,548282	446,342	4,008763	3	341,5123	459,9516	0,3556142	0,548282	446,342	4,008763	1	42	342	460						StimuliFarbe_gelb_rot.jpg	0	880	547	72	111	273	343	167	0	Content		270	349	29171873	433132745
29189	08:40:30.853	00:00:29.188	1752	332,9883	453,026	0,3553997	0,5469086	445,8249	3,982238	3	332,9883	453,026	0,3553997	0,5469086	445,8249	3,982238	1	42	333	453						StimuliFarbe_gelb_rot.jpg	0	880	547	72	111	273	343	167	0	Content		261	342	29188504	433149376
29205	08:40:30.869	00:00:29.205	1753	350,9825	448,0893	0,3541044	0,5455791	449,3637	4,034655	3	350,9825	448,0893	0,3541044	0,5455791	449,3637	4,034655	1	42	351	448						StimuliFarbe_gelb_rot.jpg	0	880	547	72	111	273	343	167	0	Content		279	337	29205130	433166002
29222	08:40:30.886	00:00:29.221	1754	346,0855	454,2388	0,3549798	0,5441698	446,6441	3,981468	3	346,0855	454,2388	0,3549798	0,5441698	446,6441	3,981468	1	42	346	454						StimuliFarbe_gelb_rot.jpg	0	880	547	72	111	273	343	167	0	Content		274	343	29221755	433182627
29239	08:40:30.903	00:00:29.238	1755	345,3717	466,1595	0,3549488	0,5425859	446,7466	4,069225	3	345,3717	466,1595	0,3549488	0,5425859	446,7466	4,069225	1	42	345	466						StimuliFarbe_gelb_rot.jpg	0	880	547	72	111	273	343	167	0	Content		273	355	29238502	433199374
29255	08:40:30.919	00:00:29.255	1756	346,5765	458,773	0,3546719	0,5410929	447,5023	4,018634	3	346,5765	458,773	0,3546719	0,5410929	447,5023	4,018634	1	42	347	459						StimuliFarbe_gelb_rot.jpg	0	880	547	72	111	273	343	167	0	Content		275	348	29255129	433216001
29272	08:40:30.936	00:00:29.271	1757	332,4458	459,4882	0,3551748	0,5399169	446,1278	4,072828	3	332,4458	459,4882	0,3551748	0,5399169	446,1278	4,072828	1	42	332	459						StimuliFarbe_gelb_rot.jpg	0	880	547	72	111	273	343	167	0	Content		260	348	29271753	433232625
29288	08:40:30.952	00:00:29.288	1758	337,1815	450,2509	0,5263603	0,5563895	457,7978	4,315783	0	349,9221	456,9254	0,3543251	0,5389858	448,8378	4,03153	0	42	344	454						StimuliFarbe_gelb_rot.jpg	0	880	547	72	111	273	343	167	0	Content		272	343	29288380	433249252
29305	08:40:30.969	00:00:29.305	1759	381,7878	460,0859	0,5290202	0,5559202	447,475	4,226008	0	343,1354	451,5828	0,3553744	0,5383101	445,7702	3,999217	0	42	362	456						StimuliFarbe_gelb_rot.jpg	0	880	547	72	111	273	343	167	0	Content		290	345	29305127	433265999
29322	08:40:30.986	00:00:29.321	1760	374,0871	449,1788	0,529368	0,5547261	447,3901	4,240709	0	337,0461	440,7576	0,3559272	0,5368975	445,1612	3,974816	0	42	356	445						StimuliFarbe_gelb_rot.jpg	0	880	547	72	111	273	343	167	0	Content		284	334	29321754	433282626
29338	08:40:31.002	00:00:29.338	1761	348,4283	387,6884	0,5300074	0,5512102	446,9402	4,187062	0	315,5744	380,4111	0,3567356	0,5337535	445,3914	3,999918	0	43	332	384						StimuliFarbe_gelb_rot.jpg	0	880	547	72	111	259	233	150	0	Content		260	273	29338376	433299248
29355	08:40:31.019	00:00:29.355	1762	340,629	336,1927	0,5306198	0,5486244	447,2493	4,088928	0	326,3747	343,2719	0,3567542	0,5314718	445,4447	3,996398	0	43	334	340						StimuliFarbe_gelb_rot.jpg	0	880	547	72	111	259	233	150	0	Content		262	229	29355003	433315875
29372	08:40:31.036	00:00:29.371	1763	338,5444	330,2448	0,5308128	0,5483252	446,5395	4,032378	0	323,7632	338,7686	0,3565456	0,5309759	444,9173	3,99629	0	43	331	335						StimuliFarbe_gelb_rot.jpg	0	880	547	72	111	259	233	150	0	Content		259	224	29371751	433332623
29388	08:40:31.052	00:00:29.388	1764	334,1689	340,2856	0,5310075	0,5477057	446,1936	4,082184	0	317,7219	347,3008	0,3566075	0,5304924	444,6366	4,035931	0	43	326	344						StimuliFarbe_gelb_rot.jpg	0	880	547	72	111	259	233	150	0	Content		254	233	29388374	433349246
29405	08:40:31.069	00:00:29.405	1765	338,4994	340,8784	0,5313048	0,5469379	446,3594	4,052108	0	317,1271	345,314	0,356632	0,5297307	444,4563	4,075237	0	43	328	343						StimuliFarbe_gelb_rot.jpg	0	880	547	72	111	259	233	150	0	Content		256	232	29405001	433365873
29422	08:40:31.086	00:00:29.421	1766	334,8892	344,6908	0,5313697	0,5463192	445,75	4,052016	0	328,5753	343,5363	0,3563536	0,5290132	445,1321	4,026845	0	43	332	344						StimuliFarbe_gelb_rot.jpg	0	880	547	72	111	259	233	150	0	Content		260	233	29421750	433382622
29438	08:40:31.102	00:00:29.438	1767	335,1379	339,3976	0,5315241	0,5455638	445,6219	4,025758	0	313,7429	348,5401	0,3568597	0,5282139	443,5591	4,001739	0	43	324	344						StimuliFarbe_gelb_rot.jpg	0	880	547	72	111	259	233	150	0	Content		252	233	29438376	433399248
29455	08:40:31.119	00:00:29.455	1768	329,978	346,6039	0,5314873	0,544756	445,1717	4,01535	0	326,6417	355,5586	0,3577735	0,5273545	440,5787	3,941779	0	43	328	351						StimuliFarbe_gelb_rot.jpg	0	880	547	72	111	259	233	150	0	Content		256	240	29455000	433415872
29472	08:40:31.136	00:00:29.471	1769	348,7797	374,018	0,5308555	0,545537	445,2305	4,027471	0	322,4016	377,6545	0,3562173	0,528048	444,0866	4,038775	0	43	336	376						StimuliFarbe_gelb_rot.jpg	0	880	547	72	111	259	233	150	0	Content		264	265	29471624	433432496
29488	08:40:31.152	00:00:29.488	1770	372,7512	437,8761	0,5294654	0,5475191	445,0339	4,07228	0	329,2778	447,2881	0,3557829	0,5296596	444,4114	3,975556	0	44	351	443						StimuliFarbe_gelb_rot.jpg	0	880	547	72	111	246	383	1366	0	Content		279	332	29488375	433449247
29505	08:40:31.169	00:00:29.505	1771	389,8608	478,2109	0,5288866	0,5485728	445,1523	4,037959	0	315,3945	489,6586	0,3573204	0,5300333	440,6284	3,933484	0	44	353	484						StimuliFarbe_gelb_rot.jpg	0	880	547	72	111	246	383	1366	0	Content		281	373	29505001	433465873
29522	08:40:31.186	00:00:29.521	1772	379,2014	487,2418	0,5287763	0,5485154	445,1414	4,043254	0	297,7579	495,6153	0,3561702	0,5298542	444,5251	3,91857	0	44	338	491						StimuliFarbe_gelb_rot.jpg	0	880	547	72	111	246	383	1366	0	Content		266	380	29521623	433482495
29538	08:40:31.202	00:00:29.538	1773	387,1635	488,7875	0,5286148	0,5483808	444,876	3,998369	0	283,2239	502,3806	0,3561322	0,5298091	444,6848	4,009281	0	44	335	496						StimuliFarbe_gelb_rot.jpg	0	880	547	72	111	246	383	1366	0	Content		263	385	29538250	433499122
29555	08:40:31.219	00:00:29.554	1774	387,3046	499,2406	0,5285944	0,5486384	444,6284	4,065494	0	290,5329	502,0883	0,3566985	0,5302122	442,816	3,991539	0	44	339	501						StimuliFarbe_gelb_rot.jpg	0	880	547	72	111	246	383	1366	0	Content		267	390	29554997	433515869
29572	08:40:31.236	00:00:29.571	1775	389,4714	491,6552	0,5285355	0,5491353	444,4474	4,025543	0	265,2195	495,9057	0,3553879	0,5306811	445,7266	4,053082	0	44	327	494						StimuliFarbe_gelb_rot.jpg	0	880	547	72	111	246	383	1366	0	Content		255	383	29571623	433532495
29588	08:40:31.252	00:00:29.588	1776	395,1134	489,2678	0,5285033	0,5491582	444,7016	4,016691	0	280,3921	498,8412	0,3553901	0,5310127	445,307	3,991311	0	44	338	494						StimuliFarbe_gelb_rot.jpg	0	880	547	72	111	246	383	1366	0	Content		266	383	29588246	433549118
29605	08:40:31.269	00:00:29.604	1777	393,8855	490,6838	0,5282725	0,5491737	444,1901	4,044538	0	270,9156	488,3569	0,3551204	0,5313667	445,004	4,08567	0	44	332	490						StimuliFarbe_gelb_rot.jpg	0	880	547	72	111	246	383	1366	0	Content		260	379	29604874	433565746
29622	08:40:31.286	00:00:29.621	1778	391,0213	493,6858	0,5280926	0,5490697	444,3471	4,131061	0	275,8411	502,2479	0,3549064	0,5314469	444,4546	4,016911	0	44	333	498						StimuliFarbe_gelb_rot.jpg	0	880	547	72	111	246	383	1366	0	Content		261	387	29621621	433582493
29638	08:40:31.302	00:00:29.638	1779	387,3359	501,9037	0,5277461	0,5483403	443,76	4,103875	0	276,5218	492,8491	0,3544232	0,5312923	444,8754	4,011293	0	44	332	497						StimuliFarbe_gelb_rot.jpg	0	880	547	72	111	246	383	1366	0	Content		260	386	29638246	433599118
29655	08:40:31.319	00:00:29.654	1780	388,5816	492,4216	0,5274364	0,5476095	443,6512	4,139252	0	270,4236	495,6716	0,354008	0,530857	444,8139	4,073789	0	44	330	494						StimuliFarbe_gelb_rot.jpg	0	880	547	72	111	246	383	1366	0	Content		258	383	29654871	433615743
29671	08:40:31.335	00:00:29.671	1781	390,0766	499,0552	0,5273108	0,5467283	443,8798	4,097458	0	273,6477	506,8652	0,3536997	0,530411	444,5369	3,978916	0	44	332	503						StimuliFarbe_gelb_rot.jpg	0	880	547	72	111	246	383	1366	0	Content		260	392	29671496	433632368
29688	08:40:31.352	00:00:29.688	1782	396,3192	501,696	0,5270694	0,5458255	443,9368	4,042816	0	265,1161	496,4425	0,3536509	0,5299456	443,546	4,01743	0	44	331	499						StimuliFarbe_gelb_rot.jpg	0	880	547	72	111	246	383	1366	0	Content		259	388	29688245	433649117
29705	08:40:31.369	00:00:29.704	1783	394,872	504,5366	0,5266379	0,5445659	443,2177	3,98783	0	270,1949	508,737	0,3543668	0,5293406	440,5369	3,979387	0	44	333	507						StimuliFarbe_gelb_rot.jpg	0	880	547	72	111	246	383	1366	0	Content		261	396	29704870	433665742
29721	08:40:31.385	00:00:29.721	1784	392,6416	500,1665	0,5263938	0,5431014	443,4897	3,95053	0	270,5533	512,163	0,3522516	0,5285351	445,0302	3,929483	0	44	332	506						StimuliFarbe_gelb_rot.jpg	0	880	547	72	111	246	383	1366	0	Content		260	395	29721494	433682366
29738	08:40:31.402	00:00:29.738	1785	395,5314	498,934	0,5258492	0,5415808	442,9886	3,91833	0	269,3939	505,0595	0,3518388	0,5277506	444,7074	3,954544	0	44	332	502						StimuliFarbe_gelb_rot.jpg	0	880	547	72	111	246	383	1366	0	Content		260	391	29738120	433698992
29755	08:40:31.419	00:00:29.754	1786	364,2158	502,6081	0,5252515	0,5401539	443,1969	3,899218	0	253,2381	503,2395	0,3501048	0,5270071	447,5515	3,960164	0	44	309	503						StimuliFarbe_gelb_rot.jpg	0	880	547	72	111	246	383	1366	0	Content		237	392	29754875	433715747
29771	08:40:31.435	00:00:29.771	1787	420,575	503,5438	0,524362	0,5389193	443,1969	3,828567	0	253,7769	500,2794	0,3491211	0,5268807	447,5522	3,889142	0	44	337	502						StimuliFarbe_gelb_rot.jpg	0	880	547	72	111	246	383	1366	0	Content		265	391	29771494	433732366
29788	08:40:31.452	00:00:29.788	1788	385,485	498,6045	0,5232499	0,5385946	443,0488	3,808543	0	250,1973	496,6378	0,347942	0,5269881	447,5522	3,92144	0	44	318	498						StimuliFarbe_gelb_rot.jpg	0	880	547	72	111	246	383	1366	0	Content		246	387	29788117	433748989
29805	08:40:31.469	00:00:29.804	1789	386,9065	498,0781	0,5221356	0,5384688	442,3545	3,843103	0	249,3632	494,2859	0,3478568	0,5274712	444,3503	3,903736	0	44	318	496						StimuliFarbe_gelb_rot.jpg	0	880	547	72	111	246	383	1366	0	Content		246	385	29804744	433765616
29821	08:40:31.485	00:00:29.821	1790	432,5677	501,5465	0,5235543	0,538039	450,992	3,861884	0	246,2518	502,9923	0,3465448	0,5283497	444,3504	3,877061	0	44	339	502						StimuliFarbe_gelb_rot.jpg	0	880	547	72	111	246	383	1366	0	Content		267	391	29821493	433782365
29838	08:40:31.502	00:00:29.838	1791	429,1926	500,7343	0,5224823	0,5383201	450,992	3,834141	0	246,5602	505,7849	0,345305	0,5294996	444,3504	3,81152	0	44	338	503						StimuliFarbe_gelb_rot.jpg	0	880	547	72	111	246	383	1366	0	Content		266	392	29838116	433798988
29855	08:40:31.519	00:00:29.854	1792	421,6241	507,0535	0,5202361	0,5385809	447,5443	3,880127	0	255,671	494,5062	0,3437192	0,5306954	444,9671	3,889561	0	44	339	501						StimuliFarbe_gelb_rot.jpg	0	880	547	72	111	246	383	1366	0	Content		267	390	29854742	433815614
29871	08:40:31.535	00:00:29.871	1793	380,3484	508,0248	0,5173399	0,5389323	441,4237	3,808357	0	241,7595	503,8558	0,3424266	0,5320329	444,968	3,72873	0	44	311	506						StimuliFarbe_gelb_rot.jpg	0	880	547	72	111	246	383	1366	0	Content		239	395	29871364	433832236
29888	08:40:31.552	00:00:29.888	1794	380,7794	509,5156	0,5161355	0,5389026	441,5027	3,841828	0	237,9865	498,9857	0,3410775	0,5332568	444,968	3,792571	0	44	309	504						StimuliFarbe_gelb_rot.jpg	0	880	547	72	111	246	383	1366	0	Content		237	393	29888115	433848987
29905	08:40:31.569	00:00:29.904	1795	377,3638	506,3808	0,5149623	0,5389012	441,6659	3,886178	0	248,4612	496,287	0,3404237	0,534281	443,2424	3,866243	0	44	313	501						StimuliFarbe_gelb_rot.jpg	0	880	547	72	111	246	383	1366	0	Content		241	390	29904738	433865610
29921	08:40:31.585	00:00:29.921	1796	382,9574	507,6155	0,5134585	0,5387716	441,476	3,766483	0	237,3074	506,0604	0,3388995	0,5353919	443,2436	3,709027	0	44	310	507						StimuliFarbe_gelb_rot.jpg	0	880	547	72	111	246	383	1366	0	Content		238	396	29921363	433882235
29938	08:40:31.602	00:00:29.937	1797	377,2646	510,1501	0,5121023	0,5381817	441,5229	3,837374	0	228,9283	494,4194	0,3374945	0,5362158	443,2436	3,765923	0	44	303	502						StimuliFarbe_gelb_rot.jpg	0	880	547	72	111	246	383	1366	0	Content		231	391	29937985	433898857
29955	08:40:31.619	00:00:29.954	1798	388,9697	511,3943	0,5108471	0,5374454	441,2448	3,915083	0	241,0291	487,4684	0,3368713	0,5364131	441,2619	3,901975	0	44	315	499						StimuliFarbe_gelb_rot.jpg	0	880	547	72	111	246	383	1366	0	Content		243	388	29954738	433915610
29971	08:40:31.635	00:00:29.971	1799	371,2258	508,4021	0,5094436	0,5367016	441,2442	3,870132	0	230,6163	500,1689	0,3354812	0,5369168	441,2632	3,769749	0	44	301	504						StimuliFarbe_gelb_rot.jpg	0	880	547	72	111	246	383	1366	0	Content		229	393	29971361	433932233
29988	08:40:31.652	00:00:29.987	1800	415,6511	502,301	0,510698	0,5357161	450,5915	3,938505	0	230,7437	499,1534	0,3341196	0,5372593	441,2632	3,784499	0	44	323	501						StimuliFarbe_gelb_rot.jpg	0	880	547	72	111	246	383	1366	0	Content		251	390	29987987	433948859
30005	08:40:31.669	00:00:30.004	1801	351,9586	512,3298	0,5069314	0,5352481	441,4163	3,821745	0	232,987	504,937	0,3332938	0,5374223	440,5212	3,85648	0	44	292	509						StimuliFarbe_gelb_rot.jpg	0	880	547	72	111	246	383	1366	0	Content		220	398	30004736	433965608
30021	08:40:31.685	00:00:30.021	1802	377,0781	508,6874	0,505586	0,5346133	441,3781	3,782904	0	234,4931	498,0213	0,3320241	0,5381795	440,5228	3,763099	0	44	306	503						StimuliFarbe_gelb_rot.jpg	0	880	547	72	111	246	383	1366	0	Content		234	392	30021361	433982233
30038	08:40:31.702	00:00:30.037	1803	372,4141	504,8226	0,504381	0,5342612	441,4679	3,838047	0	224,424	499,3109	0,330725	0,5389357	440,5228	3,764576	0	44	298	502						StimuliFarbe_gelb_rot.jpg	0	880	547	72	111	246	383	1366	0	Content		226	391	30037983	433998855
30055	08:40:31.719	00:00:30.054	1804	375,5676	512,5308	0,5033429	0,5341254	441,3494	3,902625	0	223,5089	489,9288	0,3265501	0,5397033	449,194	3,945148	0	44	300	501						StimuliFarbe_gelb_rot.jpg	0	880	547	72	111	246	383	1366	0	Content		228	390	30054611	434015483
30071	08:40:31.735	00:00:30.071	1805	374,9598	505,2249	0,5021708	0,5344274	441,0048	3,82873	0	280,4011	522,0438	0,3295901	0,5411275	437,6879	3,684783	0	44	328	514						StimuliFarbe_gelb_rot.jpg	0	880	547	72	111	246	383	1366	0	Content		256	403	30071234	434032106
30088	08:40:31.752	00:00:30.087	1806	367,8956	500,1031	0,5010881	0,5348309	441,1909	3,858448	0	264,7029	505,8922	0,3283852	0,5429923	437,8945	3,790058	0	44	316	503						StimuliFarbe_gelb_rot.jpg	0	880	547	72	111	246	383	1366	0	Content		244	392	30087984	434048856
30105	08:40:31.769	00:00:30.104	1807	383,8505	509,2325	0,5003224	0,5352149	441,6172	3,95542	0	235,9123	497,6104	0,3274406	0,5446293	437,9698	3,880949	0	44	310	503						StimuliFarbe_gelb_rot.jpg	0	880	547	72	111	246	383	1366	0	Content		238	392	30104609	434065481
30121	08:40:31.785	00:00:30.121	1808	365,5815	505,4072	0,4990622	0,535611	440,7863	3,921755	0	262,3899	502,6837	0,3263854	0,5461153	438,0454	3,865429	0	44	314	504						StimuliFarbe_gelb_rot.jpg	0	880	547	72	111	246	383	1366	0	Content		242	393	30121234	434082106
30138	08:40:31.802	00:00:30.137	1809	372,4444	508,9122	0,498074	0,5357959	440,7462	3,908266	0	261,1321	499,0974	0,3253396	0,5475199	437,9709	3,861646	0	44	317	504						StimuliFarbe_gelb_rot.jpg	0	880	547	72	111	246	383	1366	0	Content		245	393	30137983	434098855
30155	08:40:31.819	00:00:30.154	1810	374,358	514,3503	0,497089	0,5359586	440,6455	3,899211	0	263,7495	497,1375	0,3243271	0,5489674	437,7039	3,859728	0	44	319	506						StimuliFarbe_gelb_rot.jpg	0	880	547	72	111	246	383	1366	0	Content		247	395	30154609	434115481
30171	08:40:31.835	00:00:30.171	1811	371,5994	506,4644	0,4961434	0,5361127	440,6544	3,896752	0	259,5699	501,5034	0,3233591	0,5503105	438,0334	3,840358	0	44	316	504						StimuliFarbe_gelb_rot.jpg	0	880	547	72	111	246	383	1366	0	Content		244	393	30171233	434132105
30188	08:40:31.852	00:00:30.187	1812	367,3272	511,4994	0,4951796	0,5360059	440,5047	3,938353	0	255,1404	493,2875	0,3223811	0,5513871	437,8444	3,868088	0	44	311	502						StimuliFarbe_gelb_rot.jpg	0	880	547	72	111	246	383	1366	0	Content		239	391	30187856	434148728
30205	08:40:31.869	00:00:30.204	1813	368,2534	509,3954	0,4942055	0,5357499	440,3313	3,891813	0	257,5836	497,3851	0,321473	0,5522863	437,8506	3,868789	0	44	313	503						StimuliFarbe_gelb_rot.jpg	0	880	547	72	111	246	383	1366	0	Content		241	392	30204603	434165475
30221	08:40:31.885	00:00:30.221	1814	399,0894	508,9984	0,4931134	0,5350948	440,3313	3,914476	0	251,107	499,7228	0,3204845	0,5530492	437,7551	3,859993	0	44	325	504						StimuliFarbe_gelb_rot.jpg	0	880	547	72	111	246	383	1366	0	Content		253	393	30221229	434182101
30238	08:40:31.902	00:00:30.237	1815	422,4776	516,6169	0,4922092	0,5345105	440,3313	3,864367	0	256,4558	496,9528	0,3193992	0,5535451	437,9313	3,907891	0	44	339	507						StimuliFarbe_gelb_rot.jpg	0	880	547	72	111	246	383	1366	0	Content		267	396	30237857	434198729
30254	08:40:31.918	00:00:30.254	1816	412,2178	509,3849	0,4911078	0,533941	440,3313	3,864117	0	252,2787	500,1352	0,318271	0,5540417	437,9056	3,859961	0	44	332	505						StimuliFarbe_gelb_rot.jpg	0	880	547	72	111	246	383	1366	0	Content		260	394	30254477	434215349
30271	08:40:31.935	00:00:30.271	1817	408,7059	492,5159	0,4895431	0,5323047	440,3313	3,892349	0	271,0126	485,5757	0,3170508	0,5541796	437,7387	3,857927	0	44	340	489						StimuliFarbe_gelb_rot.jpg	0	880	547	72	111	246	383	1366	0	Content		268	378	30271229	434232101
30288	08:40:31.952	00:00:30.287	1818	404,6624	487,5927	0,4884298	0,5314157	440,3313	3,917849	0	255,8389	479,9379	0,3160715	0,5548652	437,9115	3,853062	0	44	330	484						StimuliFarbe_gelb_rot.jpg	0	880	547	72	111	246	383	1366	0	Content		258	373	30287852	434248724
30304	08:40:31.968	00:00:30.304	1819	403,9274	492,3354	0,4874499	0,5311598	440,3313	3,979572	0	259,7154	476,2653	0,3150158	0,5560147	437,9382	3,860665	0	44	332	484						StimuliFarbe_gelb_rot.jpg	0	880	547	72	111	246	383	1366	0	Content		260	373	30304478	434265350
30321	08:40:31.985	00:00:30.321	1820	361,222	484,9076	0,4862755	0,5312356	440,1651	3,91554	0	257,4751	476,6951	0,313771	0,5571927	437,879	3,862654	0	44	309	481						StimuliFarbe_gelb_rot.jpg	0	880	547	72	111	246	383	1366	0	Content		237	370	30321104	434281976
30338	08:40:32.002	00:00:30.337	1821	366,8986	479,1301	0,4851661	0,5315567	440,1399	3,932803	0	269,6633	474,7652	0,3128164	0,5586258	437,7375	3,858018	0	44	318	477						StimuliFarbe_gelb_rot.jpg	0	880	547	72	111	246	383	1366	0	Content		246	366	30337855	434298727
30354	08:40:32.018	00:00:30.354	1822	362,7791	487,3434	0,4839836	0,5316654	439,6945	3,954531	0	264,1739	476,2131	0,311723	0,5601391	437,9505	3,914124	0	44	313	482						StimuliFarbe_gelb_rot.jpg	0	880	547	72	111	246	383	1366	0	Content		241	371	30354480	434315352
30371	08:40:32.035	00:00:30.371	1823	406,5607	489,321	0,4830151	0,5317956	439,6945	3,976534	0	255,1641	475,9612	0,3107368	0,5617567	437,7856	3,916285	0	44	331	483						StimuliFarbe_gelb_rot.jpg	0	880	547	72	111	246	383	1366	0	Content		259	372	30371105	434331977
30388	08:40:32.052	00:00:30.387	1824	359,3072	488,8527	0,4820067	0,5322713	439,7938	3,963406	0	256,8443	473,1657	0,3097496	0,5633444	437,8303	3,871203	0	44	308	481						StimuliFarbe_gelb_rot.jpg	0	880	547	72	111	246	383	1366	0	Content		236	370	30387728	434348600
30404	08:40:32.068	00:00:30.404	1825	368,278	486,8551	0,481104	0,5326478	439,5047	3,978996	0	261,0486	477,7855	0,3088128	0,5649399	437,5092	3,908931	0	44	315	482						StimuliFarbe_gelb_rot.jpg	0	880	547	72	111	246	383	1366	0	Content		243	371	30404481	434365353
30421	08:40:32.085	00:00:30.421	1826	395,808	482,6559	0,4800317	0,5330439	439,5047	4,012524	0	254,1403	473,5001	0,3079026	0,5663929	437,4278	3,924957	0	44	325	478						StimuliFarbe_gelb_rot.jpg	0	880	547	72	111	246	383	1366	0	Content		253	367	30421103	434381975
30438	08:40:32.102	00:00:30.437	1827	362,9229	477,8163	0,4791946	0,5335371	439,4409	3,974852	0	259,9211	472,5075	0,3069752	0,5678363	437,3561	3,863172	0	44	311	475						StimuliFarbe_gelb_rot.jpg	0	880	547	72	111	246	383	1366	0	Content		239	364	30437730	434398602
30454	08:40:32.118	00:00:30.454	1828	355,6094	480,9069	0,4781862	0,5336676	438,9972	3,968215	0	253,2618	472,7074	0,306032	0,5692706	437,1581	3,859403	0	44	304	477						StimuliFarbe_gelb_rot.jpg	0	880	547	72	111	246	383	1366	0	Content		232	366	30454353	434415225
30471	08:40:32.135	00:00:30.471	1829	369,4947	477,8122	0,4772678	0,5342017	438,9442	3,889217	0	247,9355	470,0842	0,3051084	0,5707572	437,0325	3,887361	0	44	309	474						StimuliFarbe_gelb_rot.jpg	0	880	547	72	111	246	383	1366	0	Content		237	363	30471102	434431974
30488	08:40:32.152	00:00:30.487	1830	370,9876	483,592	0,476336	0,5345462	438,8235	3,920151	0	254,3708	462,556	0,3042468	0,5722759	436,9188	3,83402	0	44	313	473						StimuliFarbe_gelb_rot.jpg	0	880	547	72	111	246	383	1366	0	Content		241	362	30487726	434448598
30504	08:40:32.168	00:00:30.504	1831	357,9087	481,8822	0,4754315	0,5349315	438,668	3,997647	0	252,9676	463,3175	0,3033675	0,5736526	437,0009	3,815675	0	44	305	473						StimuliFarbe_gelb_rot.jpg	0	880	547	72	111	246	383	1366	0	Content		233	362	30504352	434465224
30521	08:40:32.185	00:00:30.520	1832	402,2336	490,7831	0,4745508	0,5352662	438,668	4,010113	0	248,6714	465,4087	0,3023893	0,5750361	436,492	3,88563	0	44	325	478						StimuliFarbe_gelb_rot.jpg	0	880	547	72	111	246	383	1366	0	Content		253	367	30520991	434481863
30538	08:40:32.202	00:00:30.537	1833	357,2757	477,7732	0,4736233	0,5355653	438,4438	3,918402	0	249,9036	465,1367	0,3014965	0,5760487	436,405	3,868677	0	44	304	471						StimuliFarbe_gelb_rot.jpg	0	880	547	72	111	246	383	1366	0	Content		232	360	30537729	434498601
30554	08:40:32.218	00:00:30.554	1834	395,6879	489,8219	0,4727286	0,5353056	438,4438	4,02937	0	245,9211	465,5506	0,3005877	0,5767365	436,2464	3,931224	0	44	321	478						StimuliFarbe_gelb_rot.jpg	0	880	547	72	111	246	383	1366	0	Content		249	367	30554353	434515225
30571	08:40:32.235	00:00:30.570	1835	355,5656	483,2869	0,4718196	0,5347738	438,2209	4,009651	0	250,8341	464,3906	0,2997085	0,5768412	436,1327	3,959035	0	44	303	474						StimuliFarbe_gelb_rot.jpg	0	880	547	72	111	246	383	1366	0	Content		231	363	30570989	434531861
30588	08:40:32.252	00:00:30.587	1836	357,5612	485,3032	0,4709156	0,5335238	438,0727	3,98766	0	246,9339	464,5709	0,2988026	0,5764266	435,8382	3,913868	0	44	302	475						StimuliFarbe_gelb_rot.jpg	0	880	547	72	111	246	383	1366	0	Content		230	364	30587601	434548473
30604	08:40:32.268	00:00:30.604	1837	358,1153	468,1775	0,4698742	0,5317354	437,8297	4,037056	0	249,4044	448,6965	0,2979423	0,5753912	435,6561	3,886684	0	44	304	458						StimuliFarbe_gelb_rot.jpg	0	880	547	72	111	246	383	1366	0	Content		232	347	30604350	434565222
30621	08:40:32.285	00:00:30.620	1838	395,5711	459,9619	0,4688514	0,5298581	437,8297	4,020831	0	255,6036	443,607	0,2968729	0,5746612	435,6838	3,879603	0	44	326	452						StimuliFarbe_gelb_rot.jpg	0	880	547	72	111	246	383	1366	0	Content		254	341	30620989	434581861
30638	08:40:32.302	00:00:30.637	1839	398,079	464,2263	0,4679217	0,5290806	437,8297	4,053225	0	248,5949	448,3369	0,2957719	0,5744189	435,5815	3,931382	0	44	323	456						StimuliFarbe_gelb_rot.jpg	0	880	547	72	111	246	383	1366	0	Content		251	345	30637601	434598473
30654	08:40:32.318	00:00:30.654	1840	355,6456	462,8184	0,4668106	0,5286373	437,1246	3,969512	0	246,8624	448,0004	0,2947522	0,5743185	435,097	3,857734	0	44	301	455						StimuliFarbe_gelb_rot.jpg	0	880	547	72	111	246	383	1366	0	Content		229	344	30654223	434615095
30671	08:40:32.335	00:00:30.670	1841	362,9493	465,6548	0,4659318	0,5277728	437,0189	3,990426	0	250,3519	442,132	0,2938802	0,5740758	435,153	3,898681	0	44	307	454						StimuliFarbe_gelb_rot.jpg	0	880	547	72	111	246	383	1366	0	Content		235	343	30670989	434631861
30688	08:40:32.352	00:00:30.687	1842	401,3786	469,1777	0,4652629	0,5267668	437,0189	4,075059	0	249,8912	444,9561	0,2930144	0,5738155	435,0197	3,85136	0	44	326	457						StimuliFarbe_gelb_rot.jpg	0	880	547	72	111	246	383	1366	0	Content		254	346	30687598	434648470
30704	08:40:32.368	00:00:30.704	1843	398,58	465,9222	0,4645171	0,5260248	437,0189	3,986454	0	242,9237	438,7243	0,292256	0,5736371	434,9795	3,859666	0	44	321	452						StimuliFarbe_gelb_rot.jpg	0	880	547	72	111	246	383	1366	0	Content		249	341	30704223	434665095
30721	08:40:32.385	00:00:30.720	1844	357,0069	465,5165	0,4635583	0,5254441	436,0323	3,933445	0	247,7058	440,2719	0,291371	0,5734474	434,3449	3,837371	0	44	302	453						StimuliFarbe_gelb_rot.jpg	0	880	547	72	111	246	383	1366	0	Content		230	342	30720987	434681859
30738	08:40:32.402	00:00:30.737	1845	399,021	465,86	0,4629754	0,5248707	436,0323	4,021159	0	250,2326	445,3594	0,2905967	0,5734007	434,39	3,824976	0	44	325	456						StimuliFarbe_gelb_rot.jpg	0	880	547	72	111	246	383	1366	0	Content		253	345	30737601	434698473
30754	08:40:32.418	00:00:30.754	1846	360,6464	461,3003	0,4621472	0,5246737	435,804	3,946407	0	236,913	432,5101	0,2899045	0,5735581	434,2538	3,793984	0	44	299	447						StimuliFarbe_gelb_rot.jpg	0	880	547	72	111	246	383	1366	0	Content		227	336	30754224	434715096
30771	08:40:32.435	00:00:30.770	1847	356,9814	466,0357	0,4614638	0,5245193	435,9249	4,005875	0	222,9933	426,8726	0,2891651	0,5737558	434,0021	3,638745	0	44	290	446						StimuliFarbe_gelb_rot.jpg	0	880	547	72	111	246	383	1366	0	Content		218	335	30770850	434731722
30788	08:40:32.452	00:00:30.787	1848	360,7036	468,1546	0,4608784	0,5240907	435,7827	3,906247	0	223,6961	422,5308	0,2885638	0,5737785	434,0218	3,766556	0	44	292	445						StimuliFarbe_gelb_rot.jpg	0	880	547	72	111	246	383	1366	0	Content		220	334	30787599	434748471
30804	08:40:32.468	00:00:30.804	1849	359,926	471,5897	0,4601004	0,5235301	435,4747	3,900922	0	285,0999	450,8037	0,2879191	0,5737291	434,0219	3,85171	0	44	323	461						StimuliFarbe_gelb_rot.jpg	0	880	547	72	111	246	383	1366	0	Content		251	350	30804226	434765098
30821	08:40:32.485	00:00:30.820	1850	361,1874	465,3593	0,4595351	0,5229414	435,5082	3,912585	0	223,5473	409,9055	0,287256	0,5733075	433,7223	3,77062	0	44	292	438						StimuliFarbe_gelb_rot.jpg	0	880	547	72	111	246	383	1366	0	Content		220	327	30820855	434781727
30837	08:40:32.501	00:00:30.837	1851	360,6508	474,9175	0,4589529	0,5221435	435,4981	3,927212	0	223,663	425,9948	0,286803	0,5730667	433,9076	3,739228	0	44	292	450						StimuliFarbe_gelb_rot.jpg	0	880	547	72	111	246	383	1366	0	Content		220	339	30837472	434798344
30854	08:40:32.518	00:00:30.854	1852	333,4474	508,3055	0,4585293	0,52235	435,544	3,943727	0	264,3479	493,336	0,2867969	0,5737292	433,9077	3,797223	0	45	299	501						StimuliFarbe_gelb_rot.jpg	0	880	547	72	111	147	413	150	0	Content		227	390	30854222	434815094
30871	08:40:32.535	00:00:30.870	1853	322,4938	546,4388	0,4580114	0,5223752	435,6819	3,849208	0	225,5505	514,3062	0,2866836	0,5738972	433,9077	3,811573	0	45	274	530						StimuliFarbe_gelb_rot.jpg	0	880	547	72	111	147	413	150	0	Content		202	419	30870847	434831719
30887	08:40:32.551	00:00:30.887	1854	283,7643	550,5596	0,457484	0,5214067	435,682	3,851586	0	127,8882	472,265	0,286088	0,5730491	433,775	3,468401	0	45	206	511						StimuliFarbe_gelb_rot.jpg	0	880	547	72	111	147	413	150	0	Content		134	400	30887471	434848343
30904	08:40:32.568	00:00:30.904	1855	-1024	-768	-1	-1	-1	-1	4	-53,07572	436,2433	0,2854708	0,5723994	433,7751	2,882988	0	45	-53	436						StimuliFarbe_gelb_rot.jpg	0	880	547	72	111	147	413	150	0	Content		-125	325	30904095	434864967
30921	08:40:32.585	00:00:30.920	1856	-1024	-768	-1	-1	-1	-1	4	215,684	523,123	0,2849631	0,5724753	433,466	3,687813	0	45	216	523						StimuliFarbe_gelb_rot.jpg	0	880	547	72	111	147	413	150	0	Content		144	412	30920843	434881715
30937	08:40:32.601	00:00:30.937	1857	369,5264	551,7988	0,4557773	0,5199192	435,6819	3,706582	0	208,6547	521,3426	0,2844472	0,5725837	433,4661	3,654817	0	45	289	537						StimuliFarbe_gelb_rot.jpg	0	880	547	72	111	147	413	150	0	Content		217	426	30937468	434898340
30954	08:40:32.618	00:00:30.954	1858	-1024	-768	-1	-1	-1	-1	4	-1024	-768	-1	-1	-1	-1	4	45	0	0						StimuliFarbe_gelb_rot.jpg	0	880	547	72	111	147	413	150	0	Content		-72	-111	30954091	434914963
30971	08:40:32.635	00:00:30.970	1859	-1024	-768	-1	-1	-1	-1	4	215,1936	530,2702	0,2836864	0,5723332	433,4661	3,656643	0	45	215	530						StimuliFarbe_gelb_rot.jpg	0	880	547	72	111	147	413	150	0	Content		143	419	30970715	434931587
30987	08:40:32.651	00:00:30.987	1860	-1024	-768	-1	-1	-1	-1	4	219,1417	523,685	0,2834232	0,5722996	433,4661	3,66777	0	45	219	524						StimuliFarbe_gelb_rot.jpg	0	880	547	72	111	147	413	150	0	Content		147	413	30987465	434948337
31004	08:40:32.668	00:00:31.004	1861	-1024	-768	-1	-1	-1	-1	4	-1024	-768	-1	-1	-1	-1	4	46	0	0						StimuliFarbe_gelb_rot.jpg	0	880	547	72	111	52	366	167	0	Content		-72	-111	31004090	434964962
31021	08:40:32.685	00:00:31.020	1862	-1024	-768	-1	-1	-1	-1	4	-1024	-768	-1	-1	-1	-1	4	46	0	0						StimuliFarbe_gelb_rot.jpg	0	880	547	72	111	52	366	167	0	Content		-72	-111	31020713	434981585
31037	08:40:32.701	00:00:31.037	1863	-1024	-768	-1	-1	-1	-1	4	-1024	-768	-1	-1	-1	-1	4	46	0	0						StimuliFarbe_gelb_rot.jpg	0	880	547	72	111	52	366	167	0	Content		-72	-111	31037336	434998208
31054	08:40:32.718	00:00:31.054	1864	-1024	-768	-1	-1	-1	-1	4	-1024	-768	-1	-1	-1	-1	4	46	0	0						StimuliFarbe_gelb_rot.jpg	0	880	547	72	111	52	366	167	0	Content		-72	-111	31054022	435014894
31071	08:40:32.735	00:00:31.070	1865	-1024	-768	-1	-1	-1	-1	4	-1024	-768	-1	-1	-1	-1	4	46	0	0						StimuliFarbe_gelb_rot.jpg	0	880	547	72	111	52	366	167	0	Content		-72	-111	31070690	435031562
31087	08:40:32.751	00:00:31.087	1866	-208,3997	477,3304	0,2750328	0,571246	433,0027	3,804005	1	-208,3997	477,3304	0,2750328	0,571246	433,0027	3,804005	3	46	-208	477						StimuliFarbe_gelb_rot.jpg	0	880	547	72	111	52	366	167	0	Content		-280	366	31087333	435048205
31104	08:40:32.768	00:00:31.103	1867	-1024	-768	-1	-1	-1	-1	4	-1024	-768	-1	-1	-1	-1	4	46	0	0						StimuliFarbe_gelb_rot.jpg	0	880	547	72	111	52	366	167	0	Content		-72	-111	31103966	435064838
31121	08:40:32.785	00:00:31.120	1868	-1024	-768	-1	-1	-1	-1	4	-21,18975	398,6638	0,2813986	0,5702736	433,0027	2,704452	0	46	-21	399						StimuliFarbe_gelb_rot.jpg	0	880	547	72	111	52	366	167	0	Content		-93	288	31120707	435081579
31138	08:40:32.802	00:00:31.137	1869	554,8981	543,4005	0,2883296	0,5704902	432,9949	3,726502	1	554,8981	543,4005	0,2883296	0,5704902	432,9949	3,726502	3	46	555	543						StimuliFarbe_gelb_rot.jpg	0	880	547	72	111	52	366	167	0	Content		483	432	31137602	435098474
31154	08:40:32.818	00:00:31.154	1870	-1024	-768	-1	-1	-1	-1	4	124,0358	466,2583	0,2809339	0,5702843	432,5732	3,193702	0	46	124	466						StimuliFarbe_gelb_rot.jpg	0	880	547	72	111	52	366	167	0	Content		52	355	31154234	435115106
31171	08:40:32.835	00:00:31.170	1871	-1024	-768	-1	-1	-1	-1	4	-1024	-768	-1	-1	-1	-1	4	47	0	0						StimuliFarbe_gelb_rot.jpg	0	880	547	72	111	281	338	366	0	Content		-72	-111	31170852	435131724
31188	08:40:32.852	00:00:31.187	1872	-1024	-768	-1	-1	-1	-1	4	-1024	-768	-1	-1	-1	-1	4	47	0	0						StimuliFarbe_gelb_rot.jpg	0	880	547	72	111	281	338	366	0	Content		-72	-111	31187600	435148472
31204	08:40:32.868	00:00:31.204	1873	-1024	-768	-1	-1	-1	-1	4	-1024	-768	-1	-1	-1	-1	4	47	0	0						StimuliFarbe_gelb_rot.jpg	0	880	547	72	111	281	338	366	0	Content		-72	-111	31204228	435165100
31221	08:40:32.885	00:00:31.220	1874	-1024	-768	-1	-1	-1	-1	4	-1024	-768	-1	-1	-1	-1	4	47	0	0						StimuliFarbe_gelb_rot.jpg	0	880	547	72	111	281	338	366	0	Content		-72	-111	31220849	435181721
31237	08:40:32.901	00:00:31.237	1875	-1024	-768	-1	-1	-1	-1	4	226,1373	536,1407	0,2798187	0,5709901	432,5733	3,817602	0	47	226	536						StimuliFarbe_gelb_rot.jpg	0	880	547	72	111	281	338	366	0	Content		154	425	31237473	435198345
31254	08:40:32.918	00:00:31.254	1876	-1024	-768	-1	-1	-1	-1	4	216,4293	527,1476	0,2796738	0,5709396	432,5733	3,750485	0	47	216	527						StimuliFarbe_gelb_rot.jpg	0	880	547	72	111	281	338	366	0	Content		144	416	31254237	435215109
[truncated: 1,923 more rows]
